# Supplementary material for: Multi- and Transgenerational Effects of Developmental Exposure to Environmental Levels of PFAS and PFAS Mixture in Zebrafish (Danio rerio)
Source: Toxics. 2022 Jun 18;10(6):334. doi: 10.3390/toxics10060334 (PMC9228135; doi:10.3390/toxics10060334)
Supplement: Supplementary file 1 [file toxics-10-00334-s001.zip]

Archive with 9 entries (9 files):
- Figure S1_breeding and fecundity comparison experimental design.PNG
- Figure S2_fecundity graphs.png
- File S1_Custom R code_behavioral analysis.pdf
- Table S1_replicate and n values every experiment.xlsx
- Table S2 all endpoint data.xlsx
- Table S3_F0 DEGs.xlsx
- Table S4_F1 DEGs.xlsx
- Table S5_F2 DEGs.xlsx
- Table S6_IPA summaries.xlsx
