# Supplementary material for: Multi- and Transgenerational Effects of Developmental Exposure to Environmental Levels of PFAS and PFAS Mixture in Zebrafish (Danio rerio)
Source: Toxics. 2022 Jun 18;10(6):334. doi: 10.3390/toxics10060334 (PMC9228135; doi:10.3390/toxics10060334)
Supplement: Supplementary file 1 [file toxics-10-00334-s001.zip › Table S1_replicate and n values every experiment.xlsx]

## Sheet: Sheet1
Endpoint	Chemical	F0	F1	F2
Survival	PFOA	360; 4	510; 4	720-1050; 6
	PFOS	360; 4	480-540; 3	1260-1440; 6
	Mixture	450; 5	600-780; 4	1230-1320; 6
Morphological abnormality	PFOA	270-291; 5	327-428; 5	419-605; 6
	PFOS	748-805; 14	150-161; 4	606-703; 5
	Mixture	­348-414; 8	220-380; 4	645-771; 5
Behavior	PFOA	58-74; 3	112; 5	120; 4
	PFOS	248-254; 11	68; 3	150; 5
	Mixture	133-146; 6	48-72; 3	150; 5
RNA-seq	PFOA	5; 3	4; 3	3; 3
	PFOS	5; 3	4; 3	3; 3
	Mixture	5; 3	4; 3	3; 3
Fecundity	PFOA	11-12; 3	10-14; 4	NA
	PFOS	10-16; 4	21-24; 7	NA
	Mixture	8-12; 4	22-24; 6	NA
Sex ratio	PFOA	19-23; 1	56-66; 1	NA
	PFOS	29-34; 1	36-86; 2	NA
	Mixture	22-33; 1	55-63; 2	NA
Adult body weight/length	PFOA	15-16; 1	NA	NA
	PFOS	16; 1	NA	NA
	Mixture	16-17; 1	NA	NA
