# Supplementary material for: Multi- and Transgenerational Effects of Developmental Exposure to Environmental Levels of PFAS and PFAS Mixture in Zebrafish (Danio rerio)
Source: Toxics. 2022 Jun 18;10(6):334. doi: 10.3390/toxics10060334 (PMC9228135; doi:10.3390/toxics10060334)
Supplement: Supplementary file 1 [file toxics-10-00334-s001.zip › Table S2 all endpoint data.xlsx]

## Sheet: Abnormalities
F0 abnormalities				F1 abnormalities				F2 abnormalities
PFOA F0	Average rate of abnormalities	p-value		PFOA F1	Average rate of abnormalities	p-value		PFOA F2	Average rate of abnormalities	p-value
Control	13.4329	NA		Control	15.4899	NA		Control	29.5262	NA
Ultra-low	20.1897	0.406421		Ultra-low	14.3215	0.76322		Ultra-low	12.7575	0.09058
Very low	26.6615	0.137409		Very low	10.9635	0.183115		Very low	20.3919	0.417492
Low	16.9728	0.591119		Low	8.04568	0.028789		Low	23.356	0.574802
PFOS F0	Average rate of abnormalities	p-value		PFOS F1	Average rate of abnormalities	p-value		PFOS F2	Average rate of abnormalities	p-value
Control	17.7203	NA		Control	18.9453	NA		Control	21.0977	NA
Ultra-low	27.8713	0.062574		Ultra-low	13.0213	0.459733		Ultra-low	19.4255	0.771942
Very low	21.3275	0.494455		Very low	13.439	0.420326		Very low	16.3097	0.516196
Low	23.1271	0.318718		Low	14.9674	0.67428		Low	20.0882	0.869666
Mixture F0	Average rate of abnormalities	p-value		Mixture F1	Average rate of abnormalities	p-value		Mixture F2	Average rate of abnormalities	p-value
Control	13.911	NA		Control	45.3118	NA		Control	18.412	NA
Ultra-low	15.8477	0.704971		Ultra-low	46.0432	0.969775		Ultra-low	24.3575	0.249577
Very low	19.0303	0.434914		Very low	37.6256	0.594302		Very low	16.3368	0.606046
Low	9.05613	0.189714		Low	52.7787	0.803631		Low	18.0451	0.936181

## Sheet: Survival
F0 survival				F1 survival				F2 survival
PFOA F0	Average % alive 5 dpf	p-value		PFOA F1	Average % alive 5 dpf	p-value		PFOA F2	Average % alive 5 dpf	p-value
Control	60.303	NA		Control	55.4861	NA		Control	80	NA
Ultra-low	58.7879	0.869564		Ultra-low	82.2222	0.000363		Ultra-low	73.7024	0.543831
Very low	57.8788	0.783393		Very low	65.8333	0.256688		Very low	62.2	0.106625
Low	58.4848	0.853059		Low	59.2361	0.682803		Low	66.9246	0.268028
PFOS F0	Average % alive 5 dpf	p-value		PFOS F1	Average % alive 5 dpf	p-value		PFOS F2	Average % alive 5 dpf	p-value
Control	49.3841	NA		Control	44.0741	NA		Control	67.5926	NA
Ultra-low	50.9903	0.766328		Ultra-low	56.6667	0.62767		Ultra-low	70.0694	0.755444
Very low	51.244	0.721197		Very low	38.9815	0.779971		Very low	72.037	0.690542
Low	48.9614	0.935319		Low	30.6481	0.539741		Low	60.8333	0.445895
Mixture F0	Average % alive 5 dpf	p-value		Mixture F1	Average % alive 5 dpf	p-value		Mixture F2	Average % alive 5 dpf	p-value
Control	50.6061	NA		Control	52.3333	NA		Control	78.0556	NA
Ultra-low	46.9697	0.631731		Ultra-low	53.3611	0.940443		Ultra-low	74.5833	0.510552
Very low	49.3939	0.884617		Very low	38.7222	0.289597		Very low	80.5754	0.725774
Low	46.6667	0.627251		Low	66.7593	0.29508		Low	86.5278	0.165994

## Sheet: Behavior
F0 behavior								F1 behavior								F2 behavior
PFOA F0	Average distance moved (cm)		% change from Control		p-value			PFOA F1	Average distance moved (cm)		% change from Control		p-value			PFOA F2	Average distance moved (cm)		% change from Control		p-value
	Dark	Light	Dark	Light	Dark	Light			Dark	Light	Dark	Light	Dark	Light			Dark	Light	Dark	Light	Dark	Light
Control	6.26	1.38	NA	NA	NA	NA		Control	6.25	1.04	NA	NA	NA	NA		Control	7.96	1.69	NA	NA	NA	NA
Ultra-low	5.6	1.22	-10.5431	-11.5942	<1e-08	0.0003378		Ultra-low	6.35	1.12	1.6	7.69231	0.736626	0.16687		Ultra-low	7.26	2.01	-8.79397	18.9349	<1e-08	0.0809453
Very low	5.62	1.12	-10.2236	-18.8406	<1e-08	<1e-08		Very low	6.54	1.14	4.64	9.61538	0.013	0.0404933		Very low	8.31	1.61	4.39698	-4.73373	0.52467	<1e-08
Low	6	1.33	-4.15335	-3.62319	0.021975	0.662712		Low	6.81	1.15	8.96	10.5769	<1e-08	0.0129806		Low	7.38	1.44	-7.28643	-14.7929	1e-07	<1e-08
PFOS F0	Average distance moved (cm)		% change from Control		p-value			PFOS F1	Average distance moved (cm)		% change from Control		p-value			PFOS F2	Average distance moved (cm)		% change from Control		p-value
	Dark	Light	Dark	Light	Dark	Light			Dark	Light	Dark	Light	Dark	Light			Dark	Light	Dark	Light	Dark	Light
Control	6.39	1.47	NA	NA	NA	NA		Control	5.71	1.23	NA	NA	NA	NA		Control	5.95	1.25	NA	NA	NA	NA
Ultra-low	6.43	1.43	0.625978	-2.72109	0.803891	0.999815		Ultra-low	6.59	1.32	15.4116	7.31707	<1e-08	0.122598		Ultra-low	6.1	1.33	2.52101	6.4	0.236454	0.996018
Very low	6.37	1.35	-0.312989	-8.16327	0.51657	3.05e-05		Very low	6.29	1.21	10.1576	-1.62602	<1e-08	0.966226		Very low	6.51	1.36	9.41176	8.8	<1e-08	0.0075597
Low	6.44	1.39	0.782473	-5.44218	0.0050199	0.0429		Low	5.72	1.1	0.175131	-10.5691	0.998979	0.0059837		Low	6.12	1.25	2.85714	0	0.110916	0.133215
Mixture F0	Average distance moved (cm)		% change from Control		p-value			Mixture F1	Average distance moved (cm)		% change from Control		p-value			Mixture F2	Average distance moved (cm)		% change from Control		p-value
	Dark	Light	Dark	Light	Dark	Light			Dark	Light	Dark	Light	Dark	Light			Dark	Light	Dark	Light	Dark	Light
Control	6.77	1.44	NA	NA	NA	NA		Control	8.09	1.74	NA	NA	NA	NA		Control	7.32	1.93	NA	NA	NA	NA
Ultra-low	7.02	1.57	3.69276	9.02778	0.00156	0		Ultra-low	7.1	1.47	-12.2373	-15.5172	<1e-08	3.4e-06		Ultra-low	7.04	1.65	-3.82514	-14.5078	0.258292	0.117437
Very low	7.01	1.58	3.54505	9.72222	0.000815	6.44e-05		Very low	7.29	1.62	-9.88875	-6.89655	<1e-08	0.112578		Very low	8.14	1.99	11.2022	3.10881	0.0014451	0.991914
Low	7.59	1.67	12.1123	15.9722	<1e-08	0.0006716		Low	7.12	1.61	-11.9901	-7.47126	<1e-08	0.136992		Low	7.32	1.84	0	-4.66321	0.9927	0.316821

## Sheet: Fecundity
F0 fecundity				F1 fecundity
PFOA F0	Average egg/female	p-value		PFOA F1	Average egg/female	p-value
Control	220.067	NA		Control	343.54	NA
Ultra-low	407.1	0.09202		Ultra-low	418	0.3977
Very low	314	0.2081		Very low	96.6875	0.01458
Low	240.183	0.7241		Low	217.58	0.08962
PFOS F0	Average egg/female	p-value		PFOS F1	Average egg/female	p-value
Control	491.438	NA		Control	433.55	NA
Ultra-low	438.5	0.3982		Ultra-low	351.2	0.5411
Very low	379.292	0.1333		Very low	311.867	0.3018
Low	347.508	0.07227		Low	362.533	0.5988
Mixture F0	Average egg/female	p-value		Mixture F1	Average egg/female	p-value
Control	343.333	NA		Control	309.316	NA
Ultra-low	415.604	0.6534		Ultra-low	268.2	0.35
Very low	318.875	0.8239		Very low	329.8	0.692
Low	209.292	0.3211		Low	258.482	0.3328

## Sheet: Sex ratio
F0 sex ratio						F1 sex ratio
PFOA F0	Male	Female	p-value	Change in % of males		PFOA F1	Male	Female	p-value	Change in % of males
Control	10	9	NA	NA		Control	8	48	NA	NA
Ultra-low	14	9	0.822964	3.36842		Ultra-low	28	35	0.00073826	30.1587
Very low	12	9	1	4.51128		Very low	46	20	2.56203e-09	55.4113
Low	10	12	0.88457	-7.17703		Low	40	16	3.2359e-09	57.1429
PFOS F0	Male	Female	p-value	Change in % of males		PFOS F1	Male	Female	p-value	Change in % of males
Control	23	11	NA	NA		Control	29	34	NA	NA
Ultra-low	16	13	0.449656	-12.4746		Ultra-low	38	25	0.603041	11.6795
Very low	15	15	0.238226	-17.6471		Very low	49	16	0.76336	28.9394
Low	18	13	0.587621	-9.58254		Low	35	20	0.660875	2.82828
Mixture F0	Male	Female	p-value	Change in % of males		Mixture F1	Male	Female	p-value	Change in % of males
Control	16	6	NA	NA		Control	29	26	NA	NA
Ultra-low	22	8	1	0.606061		Ultra-low	38	21	0.282146	11.6795
Very low	20	10	0.869938	-6.06061		Very low	49	11	0.0018163	28.9394
Low	14	19	0.0530274	-30.303		Low	35	28	0.902563	2.82828
