# Supplementary material for: Multi- and Transgenerational Effects of Developmental Exposure to Environmental Levels of PFAS and PFAS Mixture in Zebrafish (Danio rerio)
Source: Toxics. 2022 Jun 18;10(6):334. doi: 10.3390/toxics10060334 (PMC9228135; doi:10.3390/toxics10060334)
Supplement: Supplementary file 1 [file toxics-10-00334-s001.zip › Table S3_F0 DEGs.xlsx]

## Sheet: PFOA (ultra-low)
id	baseMean	log2FoldChange	lfcSE	stat	pvalue	padj
ENSDARG00000000001	0.846938	-0.0124067	0.0655474	-0.189279	0.849874	0.999642
ENSDARG00000000002	80.8314	0.0514389	0.131876	0.390054	0.696496	0.999642
ENSDARG00000000018	27.171	-0.072311	0.146354	-0.494082	0.621248	0.999642
ENSDARG00000000019	139.934	0.017834	0.123672	0.144204	0.885339	0.999642
ENSDARG00000000068	23.6569	-0.174814	0.149113	-1.17236	0.241052	0.999642
ENSDARG00000000069	108.528	0.0828299	0.111449	0.743208	0.457356	0.999642
ENSDARG00000000086	46.2256	-0.0723154	0.140652	-0.514143	0.607152	0.999642
ENSDARG00000000103	254.799	0.00220403	0.100109	0.0220164	0.982435	0.999642
ENSDARG00000000151	34.4785	0.0350648	0.147403	0.237885	0.811971	0.999642
ENSDARG00000000161	53.9625	0.0943653	0.134747	0.700316	0.48373	0.999642
ENSDARG00000000175	13.7465	-0.0590389	0.149191	-0.395726	0.692307	0.999642
ENSDARG00000000183	56.7373	0.0125993	0.130175	0.0967877	0.922895	0.999642
ENSDARG00000000189	40.7428	0.0529928	0.142597	0.371627	0.71017	0.999642
ENSDARG00000000212	350.588	0.00170823	0.137769	0.0123992	0.990107	0.999642
ENSDARG00000000229	47.1274	-0.00797518	0.142428	-0.0559945	0.955346	0.999642
ENSDARG00000000241	197.047	-0.000504949	0.107421	-0.00470064	0.996249	0.999642
ENSDARG00000000324	27.4141	-0.0150354	0.147578	-0.101881	0.918851	0.999642
ENSDARG00000000369	1.4776	0.0447791	0.0807615	0.554461	0.579264	0.999642
ENSDARG00000000370	12.1391	0.0115522	0.148082	0.078012	0.937819	0.999642
ENSDARG00000000380	7.92778	0.060973	0.136863	0.445503	0.655956	0.999642
ENSDARG00000000394	355.02	0.0232183	0.107187	0.216615	0.828508	0.999642
ENSDARG00000000423	2.32712	0.138338	0.0935244	1.47916	0.139098	0.999642
ENSDARG00000000442	3.05199	0.0849718	0.112592	0.754686	0.450437	0.999642
ENSDARG00000000472	12.3241	-0.198956	0.14586	-1.36402	0.172561	0.999642
ENSDARG00000000474	0.816948	0.0243071	0.0562624	0.432032	0.665718	0.999642
ENSDARG00000000476	3.84136	-0.0496416	0.117624	-0.422035	0.673	0.999642
ENSDARG00000000489	158.253	-0.111472	0.112184	-0.993653	0.320392	0.999642
ENSDARG00000000503	1187.97	-0.00172343	0.0705254	-0.024437	0.980504	0.999642
ENSDARG00000000516	0.207662	-0.0332851	0.0320083	-1.03989	0.298392	0.999642
ENSDARG00000000529	21.645	0.0200247	0.149192	0.134221	0.893228	0.999642
ENSDARG00000000540	16.5246	-0.0670267	0.149701	-0.447739	0.654342	0.999642
ENSDARG00000000542	4.97239	-0.104208	0.124786	-0.835093	0.403665	0.999642
ENSDARG00000000551	25.9633	0.179415	0.148648	1.20697	0.227442	0.999642
ENSDARG00000000563	7393.96	-0.0282533	0.0899711	-0.314026	0.753501	0.999642
ENSDARG00000000567	28.5621	-0.049771	0.145497	-0.342076	0.732293	0.999642
ENSDARG00000000568	101.618	0.0043329	0.125023	0.0346569	0.972353	0.999642
ENSDARG00000000588	3.82374	0.112828	0.103543	1.08968	0.275855	0.999642
ENSDARG00000000606	1.05797	0.049635	0.069087	0.718441	0.472485	0.999642
ENSDARG00000000631	18.0737	0.16994	0.149682	1.13534	0.256235	0.999642
ENSDARG00000000651	2.55705	-0.00455134	0.105402	-0.0431809	0.965557	0.999642
ENSDARG00000000656	1.33051	0.0390828	0.080007	0.488492	0.625201	0.999642
ENSDARG00000000666	24.771	-0.0641957	0.147644	-0.434801	0.663707	0.999642
ENSDARG00000000690	3.47143	0.212866	0.116494	1.82727	0.0676598	0.999642
ENSDARG00000000729	53.9175	0.0712349	0.134552	0.529421	0.596514	0.999642
ENSDARG00000000730	8.62169	-0.0355217	0.140739	-0.252394	0.800737	0.999642
ENSDARG00000000747	2.56801	-0.0017944	0.0985919	-0.0182003	0.985479	0.999642
ENSDARG00000000760	28.3194	0.223006	0.145274	1.53506	0.124768	0.999642
ENSDARG00000000767	17.6707	-0.0289722	0.149583	-0.193686	0.846422	0.999642
ENSDARG00000000779	38.6421	0.113238	0.138214	0.819294	0.412619	0.999642
ENSDARG00000000796	4.41292	-0.0728697	0.12171	-0.598718	0.549361	0.999642
ENSDARG00000000804	19.4387	-0.0906451	0.149701	-0.605508	0.544842	0.999642
ENSDARG00000000830	6.34953	-0.136484	0.13546	-1.00756	0.313668	0.999642
ENSDARG00000000837	10.2048	0.00574802	0.144227	0.0398539	0.96821	0.999642
ENSDARG00000000853	61.8925	-0.110835	0.138962	-0.797592	0.425107	0.999642
ENSDARG00000000857	13.1501	0.0528452	0.148707	0.355364	0.722317	0.999642
ENSDARG00000000861	121.169	0.0364185	0.126562	0.287753	0.773536	0.999642
ENSDARG00000000887	2.35477	-0.0269816	0.103915	-0.25965	0.795134	0.999642
ENSDARG00000000906	7.02463	0.099823	0.137931	0.723714	0.469241	0.999642
ENSDARG00000000935	14.6638	0.101436	0.147923	0.685732	0.492882	0.999642
ENSDARG00000000943	27.406	0.140662	0.14794	0.950802	0.341705	0.999642
ENSDARG00000000966	299.256	-0.0226871	0.0965169	-0.235058	0.814164	0.999642
ENSDARG00000001014	122.2	-0.0267954	0.13992	-0.191505	0.84813	0.999642
ENSDARG00000001015	55.815	0.120196	0.1361	0.883144	0.377159	0.999642
ENSDARG00000001057	137.518	0.122417	0.144247	0.848663	0.396069	0.999642
ENSDARG00000001127	15.66	-0.0967923	0.149059	-0.649354	0.516109	0.999642
ENSDARG00000001129	214.352	0.0649712	0.0945256	0.68734	0.491869	0.999642
ENSDARG00000001154	17.8998	-0.114774	0.149646	-0.766964	0.443103	0.999642
ENSDARG00000001162	216.287	-0.00237471	0.107094	-0.0221741	0.982309	0.999642
ENSDARG00000001169	9.36109	-0.00482455	0.14114	-0.0341828	0.972731	0.999642
ENSDARG00000001210	32.4354	-0.0217715	0.149364	-0.145761	0.88411	0.999642
ENSDARG00000001220	366.687	-0.0189084	0.0922853	-0.20489	0.837658	0.999642
ENSDARG00000001234	3.04017	-0.0786899	0.0989533	-0.795223	0.426484	0.999642
ENSDARG00000001241	67.9235	0.000846801	0.137535	0.00615699	0.995087	0.999642
ENSDARG00000001244	407.763	-0.0562745	0.0846468	-0.664815	0.506169	0.999642
ENSDARG00000001249	5.22797	0.253285	0.129002	1.96342	0.0495977	0.999642
ENSDARG00000001259	1.9622	0.110906	0.0919543	1.2061	0.22778	0.999642
ENSDARG00000001303	0.797594	0.0366858	0.0654831	0.560234	0.57532	0.999642
ENSDARG00000001313	21.1232	0.098784	0.148457	0.665406	0.505791	0.999642
ENSDARG00000001354	6.17118	0.164196	0.135515	1.21165	0.225648	0.999642
ENSDARG00000001414	5.53064	-0.168783	0.127733	-1.32137	0.186377	0.999642
ENSDARG00000001431	184.193	0.0359407	0.139115	0.258353	0.796134	0.999642
ENSDARG00000001437	3.66386	0.0123878	0.113995	0.108669	0.913465	0.999642
ENSDARG00000001442	6.5327	-0.00868541	0.136439	-0.063658	0.949243	0.999642
ENSDARG00000001447	44.2125	0.16029	0.139008	1.1531	0.248871	0.999642
ENSDARG00000001452	13.4805	0.0330985	0.147909	0.223777	0.822931	0.999642
ENSDARG00000001463	48.267	-0.00631356	0.141775	-0.0445323	0.96448	0.999642
ENSDARG00000001470	4.49483	-0.0245979	0.124858	-0.197008	0.843821	0.999642
ENSDARG00000001498	1.90619	0.0368518	0.0932224	0.39531	0.692614	0.999642
ENSDARG00000001549	15.5758	0.0946657	0.149527	0.6331	0.526669	0.999642
ENSDARG00000001557	12.6244	-0.0112332	0.147563	-0.0761248	0.93932	0.999642
ENSDARG00000001558	7.58991	0.177571	0.137863	1.28803	0.197736	0.999642
ENSDARG00000001559	22.0679	-0.0819132	0.149205	-0.548998	0.583007	0.999642
ENSDARG00000001578	59.7384	0.0650145	0.129176	0.5033	0.614753	0.999642
ENSDARG00000001621	27.143	0.052564	0.148683	0.353531	0.723691	0.999642
ENSDARG00000001634	75.2856	-0.0585527	0.13387	-0.437385	0.661832	0.999642
ENSDARG00000001656	0.387695	0.000801807	0.042538	0.0188492	0.984961	0.999642
ENSDARG00000001676	18.2974	-0.042057	0.149697	-0.280948	0.77875	0.999642
ENSDARG00000001686	1.86603	-0.0108215	0.0907449	-0.119252	0.905076	0.999642
ENSDARG00000001710	34.9319	-0.0279595	0.147013	-0.190183	0.849165	0.999642
ENSDARG00000001712	3.12015	0.0671983	0.10966	0.612789	0.540016	0.999642
ENSDARG00000001721	10.673	-0.030048	0.146506	-0.205097	0.837496	0.999642
ENSDARG00000001729	237.046	0.0573196	0.110056	0.520824	0.602489	0.999642
ENSDARG00000001733	29.4333	0.0472698	0.144273	0.327641	0.743183	0.999642
ENSDARG00000001734	35.7474	0.0263128	0.140475	0.187314	0.851415	0.999642
ENSDARG00000001754	63.1527	-0.0804299	0.145321	-0.553465	0.579945	0.999642
ENSDARG00000001760	62.1118	0.104543	0.132381	0.789713	0.429695	0.999642
ENSDARG00000001767	3.43699	0.16302	0.108315	1.50505	0.132312	0.999642
ENSDARG00000001769	10.7751	0.20031	0.146848	1.36406	0.172547	0.999642
ENSDARG00000001771	0.727818	-0.0433553	0.0553594	-0.78316	0.433533	0.999642
ENSDARG00000001776	4.00066	-0.0452996	0.119588	-0.378796	0.704839	0.999642
ENSDARG00000001777	6.80018	-0.229713	0.137342	-1.67256	0.0944145	0.999642
ENSDARG00000001781	2.17256	0.0542317	0.0987119	0.549393	0.582735	0.999642
ENSDARG00000001782	2.9295	0.0336144	0.106839	0.314628	0.753044	0.999642
ENSDARG00000001785	34.252	0.175536	0.146977	1.19431	0.232357	0.999642
ENSDARG00000001788	297.196	-0.0164207	0.0910879	-0.180274	0.856938	0.999642
ENSDARG00000001803	0.669038	-0.086237	0.0596966	-1.44459	0.148574	0.999642
ENSDARG00000001804	1.33563	0.0526252	0.0736912	0.714131	0.475146	0.999642
ENSDARG00000001807	28.6747	0.175596	0.14491	1.21175	0.225607	0.999642
ENSDARG00000001817	5.01231	0.14701	0.121417	1.21079	0.225977	0.999642
ENSDARG00000001818	33.9228	0.0768561	0.145456	0.528381	0.597235	0.999642
ENSDARG00000001825	4.17584	0.0266609	0.120258	0.221697	0.824549	0.999642
ENSDARG00000001829	107.205	0.113512	0.123377	0.920036	0.357554	0.999642
ENSDARG00000001835	17.8907	0.0518281	0.149229	0.347307	0.728361	0.999642
ENSDARG00000001857	111.2	-0.0546763	0.116058	-0.471113	0.63756	0.999642
ENSDARG00000001859	0.834678	-0.0803634	0.0662196	-1.21359	0.224905	0.999642
ENSDARG00000001870	218.527	0.0713043	0.111683	0.638454	0.523178	0.999642
ENSDARG00000001873	28.5568	-0.117482	0.148391	-0.791703	0.428534	0.999642
ENSDARG00000001879	60.4125	0.0560964	0.126237	0.444374	0.656772	0.999642
ENSDARG00000001880	16.4754	0.0489307	0.14956	0.327163	0.743544	0.999642
ENSDARG00000001881	5.34869	-0.0536591	0.127096	-0.422192	0.672885	0.999642
ENSDARG00000001882	1.257	0.106855	0.0738216	1.44748	0.147764	0.999642
ENSDARG00000001888	34.7632	-0.0635203	0.145926	-0.435292	0.66335	0.999642
ENSDARG00000001889	191.481	-0.0414787	0.132919	-0.31206	0.754995	0.999642
ENSDARG00000001890	141.155	0.0285441	0.131148	0.217648	0.827704	0.999642
ENSDARG00000001891	22.3441	-0.0275278	0.148533	-0.185332	0.852969	0.999642
ENSDARG00000001897	21.1826	-0.0955154	0.149193	-0.640214	0.522033	0.999642
ENSDARG00000001898	1.6095	-0.0112135	0.0852294	-0.131569	0.895325	0.999642
ENSDARG00000001906	1.4807	-0.0149342	0.084395	-0.176957	0.859543	0.999642
ENSDARG00000001909	6.45071	-0.0434575	0.135688	-0.320275	0.74876	0.999642
ENSDARG00000001910	128.203	-0.0258087	0.11751	-0.21963	0.826159	0.999642
ENSDARG00000001912	17.9603	-0.107985	0.148471	-0.72731	0.467036	0.999642
ENSDARG00000001913	23.1528	0.0731453	0.149701	0.488608	0.625119	0.999642
ENSDARG00000001929	3.33598	0.103294	0.116935	0.88335	0.377047	0.999642
ENSDARG00000001930	3.1088	-0.0365642	0.10632	-0.343908	0.730916	0.999642
ENSDARG00000001933	3.6885	-0.0771172	0.117479	-0.656436	0.511543	0.999642
ENSDARG00000001937	1.14223	0.00387177	0.0766054	0.0505417	0.959691	0.999642
ENSDARG00000001939	39.5148	-0.0742755	0.143144	-0.518885	0.603841	0.999642
ENSDARG00000001940	91.2758	0.0558021	0.11906	0.468687	0.639293	0.999642
ENSDARG00000001950	2036.98	0.0429422	0.115187	0.372803	0.709295	0.999642
ENSDARG00000001953	16.8987	0.128249	0.149672	0.856867	0.391518	0.999642
ENSDARG00000001968	12.3539	0.121623	0.148243	0.820431	0.411971	0.999642
ENSDARG00000001969	14.2076	0.0994997	0.149504	0.665532	0.50571	0.999642
ENSDARG00000001971	0.960682	0.0783872	0.0636043	1.23242	0.217793	0.999642
ENSDARG00000001975	60.2536	0.146059	0.148135	0.985984	0.324141	0.999642
ENSDARG00000001976	13.7862	0.033543	0.147949	0.22672	0.820641	0.999642
ENSDARG00000001993	594.933	0.0274732	0.115229	0.238422	0.811553	0.999642
ENSDARG00000001994	1282.82	0.0244121	0.111395	0.21915	0.826534	0.999642
ENSDARG00000001999	6.72296	-0.0573458	0.118973	-0.482005	0.629802	0.999642
ENSDARG00000002002	14.1168	-0.172093	0.14869	-1.1574	0.247111	0.999642
ENSDARG00000002006	6.79795	0.0957045	0.136957	0.698793	0.484682	0.999642
ENSDARG00000002013	54.7681	0.0223332	0.139678	0.15989	0.872967	0.999642
ENSDARG00000002016	15.8713	0.136555	0.1489	0.917092	0.359094	0.999642
ENSDARG00000002020	36.9711	0.188599	0.143821	1.31134	0.189742	0.999642
ENSDARG00000002021	10.0491	0.212722	0.145183	1.4652	0.142866	0.999642
ENSDARG00000002026	16.9587	0.0429202	0.149631	0.286841	0.774234	0.999642
ENSDARG00000002031	61.7076	-0.0351011	0.13247	-0.264973	0.79103	0.999642
ENSDARG00000002037	6.71247	-0.0187806	0.138649	-0.135454	0.892253	0.999642
ENSDARG00000002060	1.9024	-0.0691378	0.0855597	-0.808065	0.419053	0.999642
ENSDARG00000002071	38.4175	-0.153144	0.142783	-1.07257	0.283464	0.999642
ENSDARG00000002077	6.98257	0.0849266	0.136536	0.622007	0.533937	0.999642
ENSDARG00000002082	177.252	-0.0485658	0.107732	-0.450804	0.652131	0.999642
ENSDARG00000002084	20.202	0.295079	0.149639	1.97194	0.0486165	0.999642
ENSDARG00000002127	50.0653	0.071073	0.133898	0.530799	0.595558	0.999642
ENSDARG00000002128	20.6323	0.00390978	0.149693	0.0261187	0.979163	0.999642
ENSDARG00000002131	573.388	0.142717	0.133877	1.06603	0.286409	0.999642
ENSDARG00000002165	21.7369	0.175277	0.149694	1.17091	0.241637	0.999642
ENSDARG00000002167	13.3198	-0.0178024	0.14633	-0.121659	0.903169	0.999642
ENSDARG00000002168	71.4478	-0.0220846	0.126919	-0.174006	0.861861	0.999642
ENSDARG00000002172	51.8086	-0.27767	0.140561	-1.97544	0.0482184	0.999642
ENSDARG00000002174	11.7981	-0.0971531	0.147202	-0.66	0.509254	0.999642
ENSDARG00000002184	24.5495	-0.184223	0.149448	-1.23268	0.217693	0.999642
ENSDARG00000002190	84.4098	-0.020611	0.123615	-0.166736	0.867578	0.999642
ENSDARG00000002192	13.0608	-0.0852295	0.147675	-0.577141	0.563844	0.999642
ENSDARG00000002193	864.655	-0.154467	0.0951253	-1.62383	0.104412	0.999642
ENSDARG00000002194	8.67289	-0.0324368	0.135439	-0.239495	0.810722	0.999642
ENSDARG00000002196	32.8971	-0.0964354	0.147592	-0.653391	0.513504	0.999642
ENSDARG00000002197	50.7727	-0.0783759	0.142881	-0.548539	0.583322	0.999642
ENSDARG00000002204	9.9681	0.03618	0.137914	0.262338	0.793061	0.999642
ENSDARG00000002210	10.781	0.345764	0.146926	2.35332	0.0186064	0.999642
ENSDARG00000002213	21.5373	0.110566	0.149689	0.738642	0.460124	0.999642
ENSDARG00000002215	14.7518	0.145416	0.146528	0.992409	0.320998	0.999642
ENSDARG00000002216	70.9389	-0.116712	0.129932	-0.898254	0.36905	0.999642
ENSDARG00000002217	138.988	-0.0289495	0.111809	-0.258919	0.795698	0.999642
ENSDARG00000002219	1.86565	-0.0401231	0.0924411	-0.43404	0.66426	0.999642
ENSDARG00000002220	70.7744	-0.0727519	0.123634	-0.588447	0.556232	0.999642
ENSDARG00000002230	273.364	0.0408766	0.099228	0.411946	0.680379	0.999642
ENSDARG00000002231	1.48917	-0.0842448	0.0856532	-0.983557	0.325334	0.999642
ENSDARG00000002235	70.1124	0.113158	0.128827	0.878374	0.379741	0.999642
ENSDARG00000002240	133.807	0.0777025	0.122289	0.635399	0.525168	0.999642
ENSDARG00000002241	0.822226	0.0185977	0.0645558	0.288087	0.77328	0.999642
ENSDARG00000002249	17.8845	-0.0664768	0.149541	-0.444539	0.656653	0.999642
ENSDARG00000002255	49.5166	0.0384791	0.136687	0.281512	0.778318	0.999642
ENSDARG00000002259	4.86366	0.0295285	0.125149	0.235947	0.813474	0.999642
ENSDARG00000002264	18.6565	-0.197821	0.148823	-1.32923	0.183771	0.999642
ENSDARG00000002267	23.0454	-0.117007	0.148913	-0.785739	0.43202	0.999642
ENSDARG00000002271	127.702	0.0427671	0.143788	0.297432	0.766137	0.999642
ENSDARG00000002285	17.6003	0.0452109	0.149345	0.302727	0.762098	0.999642
ENSDARG00000002295	6.01058	0.0549137	0.124602	0.440713	0.65942	0.999642
ENSDARG00000002298	7.23569	0.084686	0.13997	0.605029	0.54516	0.999642
ENSDARG00000002299	1.25305	0.00106926	0.0739933	0.0144507	0.98847	0.999642
ENSDARG00000002300	2.59104	-0.0550419	0.099341	-0.554071	0.57953	0.999642
ENSDARG00000002304	6.97963	0.0214895	0.1251	0.171779	0.863612	0.999642
ENSDARG00000002305	67.1474	-0.102323	0.147878	-0.691941	0.488974	0.999642
ENSDARG00000002311	1.77472	-0.0951937	0.0908957	-1.04729	0.294968	0.999642
ENSDARG00000002330	4.45005	-0.104505	0.12456	-0.83899	0.401475	0.999642
ENSDARG00000002332	49.5381	-0.0947657	0.138434	-0.684554	0.493625	0.999642
ENSDARG00000002333	11.9105	0.0357657	0.146542	0.244064	0.807181	0.999642
ENSDARG00000002336	19.2773	0.00304535	0.149565	0.0203614	0.983755	0.999642
ENSDARG00000002339	36.5679	0.0168023	0.140754	0.119374	0.904979	0.999642
ENSDARG00000002344	266.897	-0.0652368	0.117738	-0.554085	0.579521	0.999642
ENSDARG00000002347	0.37377	0.0317654	0.0428866	0.740682	0.458886	0.999642
ENSDARG00000002353	0.502412	-0.0135102	0.0493657	-0.273676	0.784334	0.999642
ENSDARG00000002362	61.8312	0.00953068	0.135935	0.070112	0.944104	0.999642
ENSDARG00000002365	2.35907	0.0518285	0.0990214	0.523407	0.600691	0.999642
ENSDARG00000002369	197.064	-0.0671829	0.128523	-0.522731	0.601162	0.999642
ENSDARG00000002377	6.9999	-0.0401669	0.136825	-0.293565	0.769091	0.999642
ENSDARG00000002385	11.8077	-0.255261	0.147754	-1.7276	0.0840597	0.999642
ENSDARG00000002391	10.386	0.0516123	0.144449	0.357306	0.720863	0.999642
ENSDARG00000002394	0.494213	0.0170242	0.0417519	0.407747	0.683459	0.999642
ENSDARG00000002396	13.9114	0.0260902	0.149394	0.17464	0.861362	0.999642
ENSDARG00000002401	22.5598	0.0211968	0.14928	0.141994	0.887085	0.999642
ENSDARG00000002402	17.2407	0.078145	0.149666	0.522128	0.601581	0.999642
ENSDARG00000002403	62.7483	0.0220386	0.138599	0.15901	0.873661	0.999642
ENSDARG00000002405	11.0871	-0.0976653	0.140383	-0.695708	0.486612	0.999642
ENSDARG00000002406	0.278845	-0.0129154	0.0383791	-0.336523	0.736477	0.999642
ENSDARG00000002411	4.52816	-0.000918616	0.12402	-0.00740702	0.99409	0.999642
ENSDARG00000002445	13.9088	0.0554827	0.149167	0.371951	0.709929	0.999642
ENSDARG00000002463	6.31501	-0.0206143	0.133902	-0.15395	0.877649	0.999642
ENSDARG00000002467	21.0427	0.0501695	0.149505	0.335571	0.737195	0.999642
ENSDARG00000002479	11.6995	0.124417	0.146593	0.848723	0.396035	0.999642
ENSDARG00000002483	4.09378	0.0089477	0.114985	0.0778162	0.937974	0.999642
ENSDARG00000002487	36.083	-0.0195928	0.141429	-0.138535	0.889818	0.999642
ENSDARG00000002494	10.3064	-0.0834591	0.141667	-0.589121	0.55578	0.999642
ENSDARG00000002506	61.2865	0.167776	0.131063	1.28011	0.200506	0.999642
ENSDARG00000002507	18.5007	-0.0159999	0.149682	-0.106892	0.914875	0.999642
ENSDARG00000002508	23.4142	-0.0387351	0.149443	-0.259197	0.795484	0.999642
ENSDARG00000002509	2.66452	-0.0500449	0.106502	-0.469897	0.638428	0.999642
ENSDARG00000002510	1.31214	-0.0520632	0.081138	-0.641662	0.521093	0.999642
ENSDARG00000002523	71.209	0.0397697	0.14545	0.273425	0.784527	0.999642
ENSDARG00000002533	0.520449	0.0567176	0.0530542	1.06905	0.285047	0.999642
ENSDARG00000002536	40.7251	0.0125383	0.145483	0.086184	0.93132	0.999642
ENSDARG00000002538	27.997	-0.00353435	0.147353	-0.0239856	0.980864	0.999642
ENSDARG00000002546	33.0263	-0.0884843	0.14691	-0.602303	0.546973	0.999642
ENSDARG00000002549	10.8715	-0.0680775	0.145419	-0.468149	0.639678	0.999642
ENSDARG00000002552	100.032	-0.0476092	0.119482	-0.398464	0.690288	0.999642
ENSDARG00000002564	33.735	0.0579719	0.144076	0.40237	0.687411	0.999642
ENSDARG00000002571	44.9177	0.0645107	0.139251	0.463269	0.643172	0.999642
ENSDARG00000002576	5.82192	-0.179364	0.134693	-1.33165	0.182977	0.999642
ENSDARG00000002582	26.3547	-0.11018	0.149567	-0.736661	0.461329	0.999642
ENSDARG00000002587	262.464	-0.0229871	0.101725	-0.225973	0.821223	0.999642
ENSDARG00000002589	1397.63	0.0233511	0.0871081	0.26807	0.788645	0.999642
ENSDARG00000002591	75.3678	0.0745294	0.142655	0.522445	0.601361	0.999642
ENSDARG00000002593	23.3197	-0.216375	0.147467	-1.46728	0.142301	0.999642
ENSDARG00000002597	0.289303	0.0192909	0.0387371	0.497994	0.618488	0.999642
ENSDARG00000002600	5.50185	0.135325	0.126079	1.07334	0.28312	0.999642
ENSDARG00000002601	3.87158	0.0407578	0.121112	0.336531	0.736471	0.999642
ENSDARG00000002607	15.4779	-0.0528902	0.149154	-0.354602	0.722888	0.999642
ENSDARG00000002609	38.6769	0.0631074	0.14305	0.441157	0.659099	0.999642
ENSDARG00000002613	20.6019	-0.00400365	0.116436	-0.0343849	0.97257	0.999642
ENSDARG00000002632	43.3928	-0.128763	0.139116	-0.925581	0.354664	0.999642
ENSDARG00000002634	13.1209	0.104748	0.147883	0.708315	0.47875	0.999642
ENSDARG00000002635	25.3578	-0.187254	0.148489	-1.26106	0.207288	0.999642
ENSDARG00000002642	26.7824	-0.0610895	0.149477	-0.408689	0.682768	0.999642
ENSDARG00000002644	224.182	-0.00926022	0.10208	-0.0907157	0.927719	0.999642
ENSDARG00000002656	109.912	-0.0743116	0.115541	-0.643163	0.520118	0.999642
ENSDARG00000002659	118.744	-0.151732	0.133541	-1.13623	0.255862	0.999642
ENSDARG00000002663	36.1623	0.0190286	0.1434	0.132696	0.894434	0.999642
ENSDARG00000002666	1.54577	-0.0137818	0.0817181	-0.168651	0.866071	0.999642
ENSDARG00000002670	19.5525	-0.231241	0.149694	-1.54475	0.122406	0.999642
ENSDARG00000002682	23.5464	0.0874928	0.149381	0.585702	0.558076	0.999642
ENSDARG00000002690	5.10502	0.0747094	0.127763	0.584751	0.558715	0.999642
ENSDARG00000002696	1744.14	0.102147	0.111199	0.918597	0.358306	0.999642
ENSDARG00000002701	5.53375	0.180919	0.133082	1.35946	0.174002	0.999642
ENSDARG00000002707	0.273604	0.044466	0.036609	1.21462	0.224511	0.999642
ENSDARG00000002710	376.05	-0.0349688	0.0900623	-0.388273	0.697814	0.999642
ENSDARG00000002720	27.013	-0.00923628	0.14708	-0.0627979	0.949927	0.999642
ENSDARG00000002722	0.314923	0.0552221	0.0406871	1.35724	0.174705	0.999642
ENSDARG00000002728	0.503728	-0.0550752	0.0526294	-1.04647	0.295343	0.999642
ENSDARG00000002731	69.866	-0.107591	0.131568	-0.817757	0.413496	0.999642
ENSDARG00000002732	17.5899	-0.000831361	0.149676	-0.0055544	0.995568	0.999642
ENSDARG00000002745	141.124	-0.198381	0.13104	-1.5139	0.130052	0.999642
ENSDARG00000002748	19.1496	-0.103603	0.1497	-0.692071	0.488892	0.999642
ENSDARG00000002750	45.1128	-0.0533017	0.136948	-0.389212	0.697119	0.999642
ENSDARG00000002754	8.28506	-0.0329432	0.139418	-0.236291	0.813207	0.999642
ENSDARG00000002758	350.659	-0.0336356	0.116951	-0.287605	0.773649	0.999642
ENSDARG00000002760	0.221248	0.0289439	0.0296604	0.975843	0.329142	0.999642
ENSDARG00000002764	5.2975	0.191404	0.130718	1.46425	0.143126	0.999642
ENSDARG00000002768	3404.85	-0.0250693	0.144706	-0.173243	0.862461	0.999642
ENSDARG00000002771	12.7089	-0.010941	0.147472	-0.0741901	0.940859	0.999642
ENSDARG00000002773	0.390427	0.00198632	0.045465	0.043689	0.965152	0.999642
ENSDARG00000002779	3.81222	-0.0536372	0.119753	-0.447898	0.654227	0.999642
ENSDARG00000002787	45.7559	-0.0541761	0.135455	-0.399958	0.689188	0.999642
ENSDARG00000002790	143.918	-0.0196986	0.124438	-0.158301	0.87422	0.999642
ENSDARG00000002791	207.716	-0.0114579	0.106033	-0.108059	0.913949	0.999642
ENSDARG00000002792	48.8168	-0.00988091	0.134326	-0.073559	0.941361	0.999642
ENSDARG00000002794	12.3936	-0.111724	0.148425	-0.752733	0.45161	0.999642
ENSDARG00000002795	15.2478	-0.0544223	0.149166	-0.364844	0.715228	0.999642
ENSDARG00000002798	7.3147	0.08106	0.130655	0.620414	0.534985	0.999642
ENSDARG00000002816	18.5468	-0.109541	0.149667	-0.731897	0.464231	0.999642
ENSDARG00000002826	2.75262	0.0537032	0.0978789	0.54867	0.583232	0.999642
ENSDARG00000002830	17.5292	0.0647461	0.14965	0.432651	0.665268	0.999642
ENSDARG00000002831	11.2556	0.0758989	0.145394	0.522021	0.601656	0.999642
ENSDARG00000002840	119.247	0.066215	0.123698	0.535297	0.592445	0.999642
ENSDARG00000002847	12.056	0.0451194	0.148518	0.303797	0.761283	0.999642
ENSDARG00000002872	13.0508	0.0866139	0.147543	0.587043	0.557175	0.999642
ENSDARG00000002877	31.8997	0.00553597	0.143145	0.038674	0.96915	0.999642
ENSDARG00000002880	20.0904	0.0661091	0.148867	0.444082	0.656983	0.999642
ENSDARG00000002894	36.2047	0.315409	0.140867	2.23906	0.0251523	0.999642
ENSDARG00000002897	10.5312	0.0730235	0.139538	0.523322	0.60075	0.999642
ENSDARG00000002909	30.1044	-0.137848	0.147616	-0.933825	0.350394	0.999642
ENSDARG00000002912	14.7071	-0.149305	0.147747	-1.01054	0.312236	0.999642
ENSDARG00000002916	16.2557	-0.294638	0.149208	-1.97468	0.0483041	0.999642
ENSDARG00000002917	5.00643	0.0123904	0.127831	0.0969285	0.922783	0.999642
ENSDARG00000002933	8.7547	-0.136947	0.142484	-0.961137	0.336483	0.999642
ENSDARG00000002937	62.967	0.0793893	0.146637	0.541401	0.588231	0.999642
ENSDARG00000002945	27.1708	-0.00368746	0.149216	-0.0247123	0.980284	0.999642
ENSDARG00000002947	2.00232	-0.020519	0.0919779	-0.223087	0.823468	0.999642
ENSDARG00000002949	16.9305	0.0570286	0.149698	0.380957	0.703235	0.999642
ENSDARG00000002952	74.0257	-0.0930555	0.127501	-0.729842	0.465487	0.999642
ENSDARG00000002956	1.1778	0.00475019	0.0775156	0.0612804	0.951136	0.999642
ENSDARG00000002967	154.587	-0.0450839	0.112977	-0.399055	0.689853	0.999642
ENSDARG00000002968	67.9376	0.218358	0.141562	1.54249	0.122954	0.999642
ENSDARG00000002970	116.879	-0.0747656	0.11031	-0.677778	0.497913	0.999642
ENSDARG00000002971	24.3871	0.123208	0.149531	0.823965	0.409959	0.999642
ENSDARG00000002986	8.10805	0.0322657	0.139782	0.230829	0.817448	0.999642
ENSDARG00000002988	505.161	-0.0552494	0.115972	-0.476404	0.633786	0.999642
ENSDARG00000002991	10.607	0.187254	0.1456	1.28609	0.198413	0.999642
ENSDARG00000002994	51.3555	0.0507294	0.137883	0.367915	0.712937	0.999642
ENSDARG00000003008	105.548	-0.108011	0.121005	-0.892613	0.372064	0.999642
ENSDARG00000003017	121.54	-0.114671	0.138685	-0.826846	0.408324	0.999642
ENSDARG00000003021	9.42676	-0.0176895	0.138386	-0.127827	0.898286	0.999642
ENSDARG00000003022	1.59551	-0.00287544	0.0826293	-0.0347993	0.97224	0.999642
ENSDARG00000003027	9.58126	-0.0325353	0.137835	-0.236045	0.813398	0.999642
ENSDARG00000003032	421.326	-0.0202429	0.0999993	-0.20243	0.839581	0.999642
ENSDARG00000003035	114.3	-0.0624239	0.127725	-0.488738	0.625027	0.999642
ENSDARG00000003041	5.2543	-0.0114075	0.115874	-0.0984474	0.921577	0.999642
ENSDARG00000003046	2.98663	0.0265938	0.0871974	0.304983	0.760379	0.999642
ENSDARG00000003054	0.749468	0.0700461	0.0631801	1.10867	0.267571	0.999642
ENSDARG00000003058	47.3928	0.0278229	0.138156	0.201388	0.840395	0.999642
ENSDARG00000003061	16.5667	-0.00636085	0.148453	-0.0428476	0.965823	0.999642
ENSDARG00000003068	19.7401	0.241391	0.149029	1.61975	0.105285	0.999642
ENSDARG00000003069	7.33024	-0.0201337	0.131379	-0.153249	0.878202	0.999642
ENSDARG00000003077	38.6356	0.143158	0.148579	0.963516	0.335289	0.999642
ENSDARG00000003081	440.875	-0.103882	0.0945473	-1.09873	0.271887	0.999642
ENSDARG00000003084	1.40908	0.0180386	0.079795	0.226062	0.821153	0.999642
ENSDARG00000003085	2.62797	0.106035	0.103254	1.02693	0.304454	0.999642
ENSDARG00000003087	32.5191	0.102174	0.145658	0.701467	0.483011	0.999642
ENSDARG00000003091	29.0457	0.0247355	0.144191	0.171547	0.863794	0.999642
ENSDARG00000003098	173.552	0.149621	0.123055	1.21588	0.224029	0.999642
ENSDARG00000003109	33.8696	0.0079005	0.14584	0.0541725	0.956798	0.999642
ENSDARG00000003113	64.6858	0.0348152	0.146365	0.237865	0.811986	0.999642
ENSDARG00000003127	48.9821	-0.0118928	0.148891	-0.0798759	0.936336	0.999642
ENSDARG00000003132	31.5599	0.0260403	0.148611	0.175225	0.860903	0.999642
ENSDARG00000003142	37.7969	-0.0221207	0.144087	-0.153524	0.877985	0.999642
ENSDARG00000003144	7.79561	-0.250876	0.140889	-1.78066	0.0749673	0.999642
ENSDARG00000003145	5.88362	0.150214	0.132164	1.13657	0.255719	0.999642
ENSDARG00000003146	63.0436	-0.0317145	0.135055	-0.234827	0.814343	0.999642
ENSDARG00000003151	411.262	-0.0314442	0.109847	-0.286256	0.774682	0.999642
ENSDARG00000003153	19.0842	0.0723573	0.149676	0.483427	0.628793	0.999642
ENSDARG00000003157	12.2984	0.143721	0.148155	0.970074	0.33201	0.999642
ENSDARG00000003165	60.1765	-0.0916975	0.134885	-0.679818	0.49662	0.999642
ENSDARG00000003167	10.7505	0.0962439	0.147145	0.654074	0.513064	0.999642
ENSDARG00000003169	177.949	0.0414654	0.100618	0.412108	0.680261	0.999642
ENSDARG00000003175	13.4379	0.0460254	0.14826	0.310436	0.756229	0.999642
ENSDARG00000003181	3.08917	-0.165629	0.111267	-1.48857	0.136601	0.999642
ENSDARG00000003189	192.625	0.0124175	0.111085	0.111785	0.910994	0.999642
ENSDARG00000003193	9.66491	-0.0365035	0.143764	-0.253913	0.799563	0.999642
ENSDARG00000003197	6.69383	0.117026	0.135453	0.863965	0.387607	0.999642
ENSDARG00000003200	2.62199	0.0234998	0.105444	0.222865	0.823641	0.999642
ENSDARG00000003203	4.94621	0.128373	0.122328	1.04942	0.293987	0.999642
ENSDARG00000003205	16.7147	-0.00296525	0.148357	-0.0199872	0.984054	0.999642
ENSDARG00000003206	20.201	-0.0309168	0.148444	-0.208272	0.835016	0.999642
ENSDARG00000003207	17.0691	-0.0447518	0.149542	-0.29926	0.764742	0.999642
ENSDARG00000003208	15.9355	-0.0771126	0.143738	-0.536481	0.591626	0.999642
ENSDARG00000003210	27.9921	0.00757167	0.14671	0.0516096	0.95884	0.999642
ENSDARG00000003213	102.544	-0.184435	0.121821	-1.51399	0.130029	0.999642
ENSDARG00000003216	84.023	-0.104068	0.141998	-0.732883	0.46363	0.999642
ENSDARG00000003217	3.11231	-0.153654	0.107493	-1.42943	0.152882	0.999642
ENSDARG00000003219	21.4429	0.209567	0.148176	1.41431	0.157271	0.999642
ENSDARG00000003229	0.19384	0.00179837	0.0307267	0.058528	0.953328	0.999642
ENSDARG00000003235	16.8598	0.111664	0.148818	0.750336	0.453052	0.999642
ENSDARG00000003244	18.9188	-0.139228	0.149528	-0.931114	0.351795	0.999642
ENSDARG00000003250	16.1339	-0.0942433	0.149258	-0.631413	0.527771	0.999642
ENSDARG00000003251	1.40029	0.0346732	0.0774644	0.447601	0.654441	0.999642
ENSDARG00000003257	5.58399	-0.203996	0.132222	-1.54283	0.122872	0.999642
ENSDARG00000003259	7.69933	0.0666688	0.140078	0.475942	0.634116	0.999642
ENSDARG00000003269	111.282	0.023515	0.12246	0.192023	0.847725	0.999642
ENSDARG00000003270	12.9836	-0.0952244	0.14507	-0.656405	0.511563	0.999642
ENSDARG00000003281	60.1232	-0.0289427	0.141686	-0.204273	0.83814	0.999642
ENSDARG00000003287	26.3163	0.0909883	0.148717	0.611821	0.540656	0.999642
ENSDARG00000003290	34.3728	-0.0434594	0.141245	-0.307688	0.75832	0.999642
ENSDARG00000003293	14.0299	-0.109472	0.149341	-0.733032	0.463539	0.999642
ENSDARG00000003303	6.87153	-0.103923	0.135995	-0.764171	0.444766	0.999642
ENSDARG00000003307	14.0317	0.203928	0.147696	1.38073	0.167363	0.999642
ENSDARG00000003308	112.943	-0.040919	0.128876	-0.317506	0.75086	0.999642
ENSDARG00000003311	38.7539	-0.11476	0.14326	-0.801064	0.423095	0.999642
ENSDARG00000003313	11.0567	0.0168231	0.147369	0.114157	0.909114	0.999642
ENSDARG00000003320	76.8769	0.0249255	0.120778	0.206374	0.836498	0.999642
ENSDARG00000003326	1.54684	0.0181647	0.0806213	0.225309	0.821739	0.999642
ENSDARG00000003328	19.8517	0.0491051	0.149672	0.328085	0.742847	0.999642
ENSDARG00000003344	3.03411	-0.0360813	0.111485	-0.323642	0.746209	0.999642
ENSDARG00000003373	32.3284	0.167459	0.144516	1.15876	0.246554	0.999642
ENSDARG00000003375	7.67491	0.107256	0.137007	0.782851	0.433715	0.999642
ENSDARG00000003380	5.50469	0.0519871	0.127123	0.40895	0.682576	0.999642
ENSDARG00000003381	11.2172	0.0167909	0.146012	0.114997	0.908448	0.999642
ENSDARG00000003382	91.808	-0.00969436	0.126709	-0.0765087	0.939014	0.999642
ENSDARG00000003383	24.2478	0.0770964	0.146809	0.525149	0.59948	0.999642
ENSDARG00000003395	5.82781	0.118727	0.130627	0.908903	0.363401	0.999642
ENSDARG00000003398	59.0267	-0.0763336	0.135672	-0.562634	0.573684	0.999642
ENSDARG00000003399	1.22166	-0.0343135	0.0756918	-0.453331	0.65031	0.999642
ENSDARG00000003403	32.5492	0.259165	0.143846	1.80168	0.0715954	0.999642
ENSDARG00000003411	17.9478	0.112706	0.149688	0.75294	0.451486	0.999642
ENSDARG00000003414	1.0065	-0.0374987	0.0687756	-0.545232	0.585594	0.999642
ENSDARG00000003420	3.40511	0.101819	0.117175	0.868954	0.384873	0.999642
ENSDARG00000003421	26.8742	-0.0407859	0.147541	-0.276438	0.782212	0.999642
ENSDARG00000003429	229.748	-0.0858354	0.141269	-0.607604	0.54345	0.999642
ENSDARG00000003444	3.50403	-0.022455	0.114703	-0.195766	0.844793	0.999642
ENSDARG00000003446	1.38027	-0.101563	0.0832541	-1.21992	0.222495	0.999642
ENSDARG00000003449	28.636	-0.0123815	0.145499	-0.0850966	0.932185	0.999642
ENSDARG00000003462	1.22609	-0.0141158	0.0772276	-0.182782	0.854969	0.999642
ENSDARG00000003469	53.9277	0.00395277	0.134816	0.0293196	0.97661	0.999642
ENSDARG00000003475	2.06624	-0.00525487	0.0959598	-0.0547611	0.956329	0.999642
ENSDARG00000003486	96.1574	-0.0895799	0.1326	-0.675568	0.499315	0.999642
ENSDARG00000003487	47.6041	-0.0578871	0.146198	-0.39595	0.692142	0.999642
ENSDARG00000003495	210.211	0.175174	0.137036	1.2783	0.201142	0.999642
ENSDARG00000003512	151.378	-0.0182172	0.110004	-0.165605	0.868468	0.999642
ENSDARG00000003517	14.1794	0.0421775	0.147486	0.285977	0.774896	0.999642
ENSDARG00000003519	16.3105	-0.049717	0.148577	-0.334622	0.73791	0.999642
ENSDARG00000003520	38.3828	-0.0138722	0.14206	-0.0976499	0.92221	0.999642
ENSDARG00000003523	6.33563	-0.0227917	0.131791	-0.172939	0.862699	0.999642
ENSDARG00000003526	53.4274	0.0290427	0.138691	0.209406	0.834131	0.999642
ENSDARG00000003527	85.4768	-0.0899866	0.134627	-0.668413	0.50387	0.999642
ENSDARG00000003531	266.566	-0.189462	0.100922	-1.8773	0.0604764	0.999642
ENSDARG00000003533	0.766546	-0.0688573	0.0639218	-1.07721	0.281385	0.999642
ENSDARG00000003544	10.0188	0.084419	0.144671	0.583525	0.55954	0.999642
ENSDARG00000003564	18.8082	-0.323507	0.149052	-2.17043	0.0299746	0.999642
ENSDARG00000003570	192.555	0.103418	0.134697	0.767782	0.442616	0.999642
ENSDARG00000003573	10.1199	-0.0474109	0.144581	-0.32792	0.742972	0.999642
ENSDARG00000003576	9.72398	-0.0174019	0.145352	-0.119722	0.904704	0.999642
ENSDARG00000003584	16.944	0.0188109	0.147708	0.127352	0.898662	0.999642
ENSDARG00000003592	15.7269	-0.160935	0.146079	-1.1017	0.270593	0.999642
ENSDARG00000003599	2853.68	0.0221987	0.0683174	0.324935	0.74523	0.999642
ENSDARG00000003607	52.3886	-0.105715	0.137487	-0.768907	0.441949	0.999642
ENSDARG00000003615	53.1357	-0.0466125	0.143993	-0.323714	0.746155	0.999642
ENSDARG00000003616	101.831	-0.0286049	0.114694	-0.249401	0.80305	0.999642
ENSDARG00000003631	84.8518	0.136541	0.132345	1.03171	0.302209	0.999642
ENSDARG00000003632	1.78809	0.00724538	0.0864457	0.0838142	0.933204	0.999642
ENSDARG00000003635	2.10173	0.0533858	0.0969623	0.550583	0.58192	0.999642
ENSDARG00000003641	31.7996	-0.103261	0.146508	-0.704814	0.480926	0.999642
ENSDARG00000003642	1.73857	0.0361662	0.0916636	0.394554	0.693172	0.999642
ENSDARG00000003655	75.6501	-0.130405	0.139765	-0.933033	0.350803	0.999642
ENSDARG00000003675	11.568	-0.0178875	0.147132	-0.121574	0.903236	0.999642
ENSDARG00000003680	204.005	-0.0453703	0.103441	-0.43861	0.660944	0.999642
ENSDARG00000003681	396.156	-0.0891897	0.0867201	-1.02848	0.303725	0.999642
ENSDARG00000003684	11.9431	-0.0234054	0.147985	-0.158161	0.87433	0.999642
ENSDARG00000003693	88.2746	0.0680622	0.125466	0.542477	0.58749	0.999642
ENSDARG00000003695	423.201	0.0958988	0.10862	0.882887	0.377297	0.999642
ENSDARG00000003697	3.28514	0.0134628	0.102216	0.13171	0.895214	0.999642
ENSDARG00000003699	15.292	-0.118272	0.149085	-0.793319	0.427592	0.999642
ENSDARG00000003701	2.21551	0.155137	0.0889917	1.74327	0.0812859	0.999642
ENSDARG00000003705	133.872	0.00217257	0.139207	0.0156067	0.987548	0.999642
ENSDARG00000003706	13.084	-0.0887516	0.147641	-0.601131	0.547753	0.999642
ENSDARG00000003732	1.05025	-0.011084	0.070865	-0.15641	0.87571	0.999642
ENSDARG00000003749	53.9244	0.147446	0.133537	1.10416	0.269522	0.999642
ENSDARG00000003750	6.97113	0.00473027	0.13787	0.0343097	0.97263	0.999642
ENSDARG00000003751	17.0225	0.0707867	0.149577	0.473245	0.636039	0.999642
ENSDARG00000003754	73.65	-0.0451703	0.134605	-0.335576	0.737191	0.999642
ENSDARG00000003757	8.84757	0.253595	0.144174	1.75895	0.0785863	0.999642
ENSDARG00000003769	19.5182	0.000601773	0.149285	0.00403103	0.996784	0.999642
ENSDARG00000003776	59.5531	-0.00252189	0.140688	-0.0179254	0.985698	0.999642
ENSDARG00000003779	100.905	0.0610123	0.126	0.484223	0.628227	0.999642
ENSDARG00000003789	58.5392	-0.0106826	0.131371	-0.0813167	0.93519	0.999642
ENSDARG00000003795	409.73	-0.0444102	0.133868	-0.331746	0.740081	0.999642
ENSDARG00000003797	14.2126	-0.025308	0.145304	-0.174173	0.86173	0.999642
ENSDARG00000003803	6.97678	-0.013923	0.137989	-0.100899	0.91963	0.999642
ENSDARG00000003808	60.8247	-0.000833281	0.145481	-0.00572778	0.99543	0.999642
ENSDARG00000003811	66.7599	-0.0290467	0.129678	-0.223991	0.822764	0.999642
ENSDARG00000003818	38.2452	-0.0864726	0.148344	-0.582921	0.559947	0.999642
ENSDARG00000003820	34.6407	0.109861	0.115563	0.95066	0.341777	0.999642
ENSDARG00000003822	6.14067	-0.0206832	0.132077	-0.156599	0.875561	0.999642
ENSDARG00000003827	19.8326	0.0509202	0.149683	0.340186	0.733716	0.999642
ENSDARG00000003829	19.0882	-0.0638784	0.149532	-0.427189	0.669242	0.999642
ENSDARG00000003835	70.4946	0.0380773	0.135703	0.280593	0.779022	0.999642
ENSDARG00000003841	4.39302	0.137125	0.123819	1.10746	0.268094	0.999642
ENSDARG00000003845	12.0744	0.0790325	0.146879	0.53808	0.590522	0.999642
ENSDARG00000003846	17.4183	-0.107294	0.149622	-0.717101	0.473312	0.999642
ENSDARG00000003854	211.443	-0.0106585	0.127903	-0.0833321	0.933587	0.999642
ENSDARG00000003860	98.2529	0.128895	0.123631	1.04258	0.297145	0.999642
ENSDARG00000003865	0.205868	0.000813951	0.0312774	0.0260236	0.979239	0.999642
ENSDARG00000003866	72.4885	0.0103931	0.131377	0.0791088	0.936946	0.999642
ENSDARG00000003867	1.61065	-0.0316402	0.0824193	-0.383893	0.701058	0.999642
ENSDARG00000003869	18.3918	0.159979	0.149282	1.07165	0.283876	0.999642
ENSDARG00000003872	17.4286	-0.101051	0.149496	-0.675943	0.499077	0.999642
ENSDARG00000003877	70.1898	-0.0640164	0.145044	-0.441357	0.658954	0.999642
ENSDARG00000003899	2.37853	0.0404717	0.100912	0.401059	0.688377	0.999642
ENSDARG00000003900	2.93668	0.0351004	0.11045	0.317795	0.750641	0.999642
ENSDARG00000003902	413.279	0.118537	0.0996832	1.18914	0.234384	0.999642
ENSDARG00000003904	5.46934	-0.100734	0.125501	-0.80265	0.422177	0.999642
ENSDARG00000003909	1.38945	0.0367067	0.0809749	0.45331	0.650326	0.999642
ENSDARG00000003910	29.1462	0.00210792	0.146045	0.0144334	0.988484	0.999642
ENSDARG00000003920	215.83	-0.0791572	0.102409	-0.772952	0.439551	0.999642
ENSDARG00000003925	4.63756	0.140304	0.127304	1.10211	0.270412	0.999642
ENSDARG00000003927	72.206	0.0500259	0.124635	0.401378	0.688142	0.999642
ENSDARG00000003931	65.3821	-0.0251342	0.129196	-0.194543	0.845751	0.999642
ENSDARG00000003934	38.8801	0.222018	0.128439	1.72859	0.0838826	0.999642
ENSDARG00000003938	49.416	-0.0232686	0.149025	-0.156139	0.875923	0.999642
ENSDARG00000003940	31.7665	0.0157079	0.147965	0.106159	0.915456	0.999642
ENSDARG00000003941	38.3419	-0.0835249	0.148371	-0.562946	0.573472	0.999642
ENSDARG00000003944	0.402381	-0.0332622	0.046259	-0.719042	0.472115	0.999642
ENSDARG00000003952	678.918	0.0884706	0.0931929	0.949328	0.342454	0.999642
ENSDARG00000003961	8.17651	-0.177095	0.140513	-1.26035	0.207544	0.999642
ENSDARG00000003963	32.5731	-0.0561617	0.14652	-0.383305	0.701494	0.999642
ENSDARG00000003965	0.707774	-0.0149222	0.0580967	-0.256851	0.797294	0.999642
ENSDARG00000003968	0.208133	0.0339628	0.0320783	1.05875	0.289715	0.999642
ENSDARG00000003970	3.13469	-0.0144054	0.108101	-0.133259	0.893988	0.999642
ENSDARG00000003971	11.7942	-0.0543408	0.144605	-0.375787	0.707075	0.999642
ENSDARG00000003973	22.9529	0.100711	0.149344	0.674355	0.500086	0.999642
ENSDARG00000003974	46.8182	-0.108979	0.136542	-0.798133	0.424793	0.999642
ENSDARG00000003977	4.55526	-0.0194872	0.126693	-0.153815	0.877756	0.999642
ENSDARG00000003984	6.99791	-0.0584818	0.138321	-0.422797	0.672444	0.999642
ENSDARG00000003989	20.1906	0.0511058	0.148636	0.343833	0.730972	0.999642
ENSDARG00000003991	0.761585	0.063075	0.0609507	1.03485	0.300738	0.999642
ENSDARG00000003994	41.1704	-0.166996	0.142153	-1.17476	0.240092	0.999642
ENSDARG00000003998	31.305	0.0403588	0.146547	0.275397	0.783011	0.999642
ENSDARG00000004015	8.69532	-0.292535	0.143842	-2.03372	0.0419802	0.999642
ENSDARG00000004017	11.6497	-0.0110383	0.145685	-0.0757686	0.939603	0.999642
ENSDARG00000004023	70.3502	-0.141675	0.129108	-1.09734	0.272495	0.999642
ENSDARG00000004034	223.721	0.0137403	0.128832	0.106653	0.915064	0.999642
ENSDARG00000004037	16.8008	0.0286661	0.149657	0.191545	0.848098	0.999642
ENSDARG00000004046	32.3421	0.174637	0.145085	1.20368	0.228711	0.999642
ENSDARG00000004049	23.2134	-0.0309851	0.149272	-0.207575	0.835561	0.999642
ENSDARG00000004051	1.57859	-0.0914692	0.0837102	-1.09269	0.274531	0.999642
ENSDARG00000004055	26.699	-0.157417	0.145494	-1.08194	0.279277	0.999642
ENSDARG00000004059	0.716565	-0.0161639	0.0581835	-0.277809	0.781159	0.999642
ENSDARG00000004060	138.873	-0.00909964	0.113017	-0.0805155	0.935827	0.999642
ENSDARG00000004074	70.0049	0.0691586	0.130102	0.531571	0.595023	0.999642
ENSDARG00000004078	65.9854	0.0220473	0.145437	0.151594	0.879507	0.999642
ENSDARG00000004082	5.09857	0.0520198	0.127169	0.409061	0.682495	0.999642
ENSDARG00000004094	80.4594	0.11336	0.139234	0.814173	0.415546	0.999642
ENSDARG00000004105	6.88574	-0.0711161	0.134536	-0.528601	0.597082	0.999642
ENSDARG00000004111	0.609063	0.0723316	0.0567771	1.27396	0.202678	0.999642
ENSDARG00000004114	4.10036	-0.0591556	0.12134	-0.487519	0.625891	0.999642
ENSDARG00000004115	21.1202	-0.0154256	0.149694	-0.103048	0.917925	0.999642
ENSDARG00000004130	0.601059	-0.000669829	0.0522316	-0.0128242	0.989768	0.999642
ENSDARG00000004131	1.55437	-0.0322745	0.084338	-0.38268	0.701957	0.999642
ENSDARG00000004132	137.769	0.109817	0.119581	0.918347	0.358437	0.999642
ENSDARG00000004141	25.2682	-0.10933	0.149673	-0.730463	0.465107	0.999642
ENSDARG00000004150	13.0157	-0.0402917	0.145585	-0.276757	0.781967	0.999642
ENSDARG00000004151	17.1808	0.259364	0.137842	1.8816	0.0598897	0.999642
ENSDARG00000004154	12.1764	0.0435144	0.144828	0.300457	0.763829	0.999642
ENSDARG00000004158	12.3736	-0.0230421	0.148363	-0.155309	0.876578	0.999642
ENSDARG00000004160	69.9742	0.155133	0.149554	1.03731	0.299593	0.999642
ENSDARG00000004161	206.148	-0.0133236	0.117122	-0.113758	0.909429	0.999642
ENSDARG00000004167	1.85779	0.0337626	0.0854661	0.39504	0.692813	0.999642
ENSDARG00000004169	175.737	0.142124	0.133779	1.06238	0.288064	0.999642
ENSDARG00000004171	35.6518	0.0896902	0.139994	0.640673	0.521735	0.999642
ENSDARG00000004173	28.7743	-0.0138015	0.146573	-0.0941613	0.924981	0.999642
ENSDARG00000004174	156.009	0.0346037	0.113891	0.303833	0.761255	0.999642
ENSDARG00000004176	1.27417	-0.0515081	0.0750399	-0.68641	0.492455	0.999642
ENSDARG00000004177	23.1284	-0.0505193	0.149589	-0.337722	0.735573	0.999642
ENSDARG00000004184	28.655	0.173138	0.14954	1.15781	0.246943	0.999642
ENSDARG00000004187	6.75001	0.141679	0.132948	1.06567	0.286573	0.999642
ENSDARG00000004189	169.468	0.193016	0.131715	1.4654	0.142811	0.999642
ENSDARG00000004196	157.336	0.201709	0.12903	1.56327	0.117989	0.999642
ENSDARG00000004204	1.91896	-0.0875898	0.0913761	-0.958564	0.337778	0.999642
ENSDARG00000004211	26.4811	0.258367	0.145605	1.77444	0.0759903	0.999642
ENSDARG00000004218	36.5033	0.0773564	0.142985	0.541012	0.588499	0.999642
ENSDARG00000004219	0.283072	-0.0153816	0.0385265	-0.399246	0.689712	0.999642
ENSDARG00000004227	13.4748	-0.120213	0.145423	-0.826646	0.408438	0.999642
ENSDARG00000004232	10.4746	-0.12849	0.144707	-0.887935	0.374576	0.999642
ENSDARG00000004243	5.04309	-0.179596	0.129938	-1.38216	0.166923	0.999642
ENSDARG00000004246	104.323	-0.0378915	0.124655	-0.30397	0.761151	0.999642
ENSDARG00000004251	39.0116	0.0787948	0.146451	0.538028	0.590558	0.999642
ENSDARG00000004256	0.291781	0.0533203	0.0399989	1.33305	0.182517	0.999642
ENSDARG00000004260	6.13724	-0.108871	0.132798	-0.819822	0.412317	0.999642
ENSDARG00000004261	54.5729	-0.0712227	0.133947	-0.531723	0.594918	0.999642
ENSDARG00000004262	10.162	-0.113358	0.142142	-0.7975	0.425161	0.999642
ENSDARG00000004270	84.4618	-0.0166265	0.116934	-0.142187	0.886932	0.999642
ENSDARG00000004274	16.7184	0.0192474	0.147391	0.130587	0.896102	0.999642
ENSDARG00000004280	37.9684	-0.0652771	0.144715	-0.451072	0.651938	0.999642
ENSDARG00000004282	1.40534	0.140984	0.0824404	1.71013	0.0872421	0.999642
ENSDARG00000004291	65.3444	-0.0095977	0.136176	-0.0704798	0.943812	0.999642
ENSDARG00000004296	181.444	0.0649683	0.101884	0.637667	0.523691	0.999642
ENSDARG00000004297	90.6011	-0.0127874	0.125216	-0.102123	0.918659	0.999642
ENSDARG00000004301	6.64616	0.0576553	0.136223	0.423242	0.672118	0.999642
ENSDARG00000004302	14.3445	-0.0218343	0.149412	-0.146135	0.883815	0.999642
ENSDARG00000004305	9.74609	0.121286	0.139447	0.869762	0.384431	0.999642
ENSDARG00000004306	14.5348	-0.107792	0.149597	-0.720551	0.471186	0.999642
ENSDARG00000004307	11.3748	-0.00240299	0.14575	-0.0164871	0.986846	0.999642
ENSDARG00000004308	10.554	0.0804461	0.144906	0.555159	0.578786	0.999642
ENSDARG00000004311	10.1583	-0.0626346	0.14364	-0.436053	0.662799	0.999642
ENSDARG00000004318	7.36397	0.108066	0.140078	0.771468	0.440429	0.999642
ENSDARG00000004322	2.14179	-0.0285757	0.0976979	-0.292491	0.769911	0.999642
ENSDARG00000004325	10.9843	-0.087664	0.146004	-0.600421	0.548225	0.999642
ENSDARG00000004336	6.24125	-0.0560308	0.130049	-0.430844	0.666582	0.999642
ENSDARG00000004343	128.304	-0.0954491	0.119366	-0.799636	0.423922	0.999642
ENSDARG00000004358	65.5467	-0.0442901	0.130941	-0.338244	0.735179	0.999642
ENSDARG00000004363	7.63369	-0.0295368	0.1395	-0.211734	0.832315	0.999642
ENSDARG00000004372	16.2247	-0.00774874	0.147871	-0.0524019	0.958208	0.999642
ENSDARG00000004377	36.0446	-0.017296	0.147729	-0.117079	0.906797	0.999642
ENSDARG00000004378	21.4288	0.230074	0.148809	1.5461	0.12208	0.999642
ENSDARG00000004386	34.4235	0.0583186	0.143605	0.406104	0.684666	0.999642
ENSDARG00000004392	3.34556	-0.0539398	0.113987	-0.473209	0.636064	0.999642
ENSDARG00000004396	7.86366	0.000878011	0.136697	0.00642304	0.994875	0.999642
ENSDARG00000004402	82.7475	-0.0856357	0.135304	-0.632914	0.52679	0.999642
ENSDARG00000004405	1.23886	0.107954	0.0747818	1.44358	0.148857	0.999642
ENSDARG00000004406	14.0751	-0.148736	0.149051	-0.997887	0.318334	0.999642
ENSDARG00000004415	219.39	0.0372983	0.107518	0.346903	0.728664	0.999642
ENSDARG00000004427	36.3409	-0.0971528	0.148609	-0.653748	0.513274	0.999642
ENSDARG00000004433	1.8801	-0.117611	0.092233	-1.27515	0.202256	0.999642
ENSDARG00000004436	12.1784	0.0644508	0.145931	0.441653	0.65874	0.999642
ENSDARG00000004445	10.3775	-0.0250589	0.14391	-0.174128	0.861764	0.999642
ENSDARG00000004447	0.697202	0.0833922	0.0577523	1.44396	0.148749	0.999642
ENSDARG00000004451	3.89081	-0.0668967	0.120776	-0.553893	0.579652	0.999642
ENSDARG00000004452	278.931	0.0475314	0.111204	0.427427	0.669068	0.999642
ENSDARG00000004455	3.633	-0.0463855	0.117558	-0.394574	0.693157	0.999642
ENSDARG00000004459	4.20543	-0.103262	0.124648	-0.828431	0.407427	0.999642
ENSDARG00000004460	25.9499	-0.0926099	0.146298	-0.633022	0.526719	0.999642
ENSDARG00000004470	67.9592	-0.0696083	0.131241	-0.530386	0.595844	0.999642
ENSDARG00000004472	9.16979	0.119266	0.141983	0.840003	0.400907	0.999642
ENSDARG00000004473	5.2702	0.0351466	0.123651	0.284241	0.776225	0.999642
ENSDARG00000004492	11.5699	0.201809	0.144965	1.39212	0.163886	0.999642
ENSDARG00000004497	12.0446	-0.0978139	0.144713	-0.675915	0.499095	0.999642
ENSDARG00000004498	1.94564	0.0296761	0.0874558	0.339327	0.734364	0.999642
ENSDARG00000004502	8.60185	-0.0159072	0.141497	-0.112421	0.91049	0.999642
ENSDARG00000004517	9.22951	-0.122948	0.142512	-0.862719	0.388292	0.999642
ENSDARG00000004525	36.3626	-0.147069	0.14052	-1.04661	0.295282	0.999642
ENSDARG00000004527	21.7642	-0.283644	0.148317	-1.91242	0.0558228	0.999642
ENSDARG00000004529	5.04472	-0.0997651	0.129812	-0.768532	0.442171	0.999642
ENSDARG00000004537	343.618	0.0268489	0.110644	0.24266	0.808269	0.999642
ENSDARG00000004539	4.08622	-0.0540374	0.117582	-0.459571	0.645824	0.999642
ENSDARG00000004561	2.9907	0.101027	0.109638	0.921455	0.356813	0.999642
ENSDARG00000004574	7.53161	0.0525078	0.138835	0.378204	0.705279	0.999642
ENSDARG00000004576	2.54573	-0.0549148	0.103599	-0.530072	0.596062	0.999642
ENSDARG00000004577	1.91344	-0.0289411	0.0830939	-0.348294	0.72762	0.999642
ENSDARG00000004580	28.4042	0.0209065	0.147473	0.141765	0.887266	0.999642
ENSDARG00000004581	32.5274	0.0356117	0.144109	0.247116	0.804818	0.999642
ENSDARG00000004586	4.44672	0.0439904	0.125907	0.349388	0.726798	0.999642
ENSDARG00000004587	31.2565	-0.0371932	0.148975	-0.249661	0.80285	0.999642
ENSDARG00000004588	213.176	-0.0469716	0.113568	-0.413599	0.679168	0.999642
ENSDARG00000004592	21.6303	-0.237305	0.14965	-1.58573	0.1128	0.999642
ENSDARG00000004594	9.94519	0.116366	0.143083	0.813277	0.416059	0.999642
ENSDARG00000004597	58.5317	-0.0626848	0.135757	-0.461744	0.644265	0.999642
ENSDARG00000004616	1.46964	-0.00615866	0.0786357	-0.0783189	0.937574	0.999642
ENSDARG00000004618	1.84046	-0.0418512	0.0929905	-0.450058	0.652668	0.999642
ENSDARG00000004621	1254.09	0.0558705	0.078624	0.710603	0.47733	0.999642
ENSDARG00000004627	1.66724	0.057895	0.0899353	0.64374	0.519744	0.999642
ENSDARG00000004632	25.8167	-0.0350969	0.146108	-0.240212	0.810166	0.999642
ENSDARG00000004633	0.415089	0.0348886	0.0439	0.794729	0.426771	0.999642
ENSDARG00000004634	12.6364	0.118289	0.144986	0.815861	0.414579	0.999642
ENSDARG00000004635	65.4205	-0.00311489	0.136624	-0.022799	0.981811	0.999642
ENSDARG00000004636	171.331	0.018239	0.139489	0.130756	0.895968	0.999642
ENSDARG00000004643	8.51924	-0.0349174	0.142862	-0.244413	0.806911	0.999642
ENSDARG00000004647	2.21835	-0.107887	0.0934603	-1.15436	0.248352	0.999642
ENSDARG00000004648	2.10796	-0.0862254	0.0981506	-0.878501	0.379672	0.999642
ENSDARG00000004658	19.2738	0.0225489	0.149671	0.150657	0.880247	0.999642
ENSDARG00000004672	74.571	0.142915	0.123483	1.15736	0.247124	0.999642
ENSDARG00000004680	12.6287	0.00541935	0.145128	0.0373418	0.970212	0.999642
ENSDARG00000004687	10.6876	-0.0786173	0.147223	-0.534002	0.59334	0.999642
ENSDARG00000004692	36.9576	0.0159343	0.141237	0.112819	0.910174	0.999642
ENSDARG00000004695	14.9865	-0.142272	0.148986	-0.954934	0.339611	0.999642
ENSDARG00000004696	8.18271	-0.278679	0.142222	-1.95947	0.0500582	0.999642
ENSDARG00000004697	16.7938	0.0689759	0.146948	0.469388	0.638792	0.999642
ENSDARG00000004702	4.12577	-0.0403636	0.116652	-0.346018	0.729329	0.999642
ENSDARG00000004706	121.363	0.109143	0.13619	0.801406	0.422897	0.999642
ENSDARG00000004712	10.576	0.326954	0.145068	2.25379	0.0242094	0.999642
ENSDARG00000004713	4.41431	0.113172	0.11812	0.95811	0.338007	0.999642
ENSDARG00000004714	259.633	-0.0946059	0.13483	-0.701667	0.482887	0.999642
ENSDARG00000004721	2.45285	-0.0120158	0.0999954	-0.120163	0.904354	0.999642
ENSDARG00000004724	27.1904	-0.109427	0.148857	-0.735114	0.46227	0.999642
ENSDARG00000004726	22.3657	0.152141	0.148218	1.02646	0.304674	0.999642
ENSDARG00000004727	23.5266	-0.0284062	0.148655	-0.191088	0.848457	0.999642
ENSDARG00000004735	394.1	0.0792737	0.122961	0.644704	0.519119	0.999642
ENSDARG00000004745	47.8615	0.022143	0.142476	0.155416	0.876493	0.999642
ENSDARG00000004748	19.0437	-0.288954	0.149682	-1.93046	0.0535503	0.999642
ENSDARG00000004753	38.0331	0.101925	0.144421	0.705744	0.480347	0.999642
ENSDARG00000004754	69.9528	0.0930147	0.146559	0.634658	0.525652	0.999642
ENSDARG00000004757	393.171	-0.0198039	0.133753	-0.148064	0.882292	0.999642
ENSDARG00000004763	0.570148	0.0347682	0.0550071	0.632068	0.527343	0.999642
ENSDARG00000004771	8.08485	0.121125	0.13385	0.904927	0.365504	0.999642
ENSDARG00000004774	42.8574	-0.142349	0.137965	-1.03177	0.302178	0.999642
ENSDARG00000004782	110.017	-0.100872	0.124201	-0.812171	0.416693	0.999642
ENSDARG00000004785	78.9759	0.091394	0.124744	0.732653	0.46377	0.999642
ENSDARG00000004789	2.48434	0.0277402	0.0914936	0.303193	0.761743	0.999642
ENSDARG00000004794	3.91898	0.0166864	0.110878	0.150493	0.880375	0.999642
ENSDARG00000004796	45.7819	-0.00664498	0.135599	-0.0490046	0.960916	0.999642
ENSDARG00000004806	73.0491	0.0638034	0.144885	0.440373	0.659667	0.999642
ENSDARG00000004823	0.290873	-0.013907	0.0387753	-0.358656	0.719853	0.999642
ENSDARG00000004830	141.107	0.0695369	0.112029	0.620704	0.534794	0.999642
ENSDARG00000004836	163.126	0.108428	0.130642	0.829963	0.40656	0.999642
ENSDARG00000004840	9.87145	-0.149068	0.142198	-1.04831	0.294494	0.999642
ENSDARG00000004843	18.0299	0.00423432	0.145361	0.0291297	0.976761	0.999642
ENSDARG00000004851	3.42924	-0.159574	0.113747	-1.40288	0.160652	0.999642
ENSDARG00000004861	183.575	-0.0160047	0.105416	-0.151825	0.879325	0.999642
ENSDARG00000004866	55.3211	-0.0190734	0.13742	-0.138797	0.889611	0.999642
ENSDARG00000004869	27.8083	0.0400722	0.149519	0.268008	0.788693	0.999642
ENSDARG00000004870	43.8669	-0.105198	0.14442	-0.728418	0.466358	0.999642
ENSDARG00000004874	3.08113	0.0199474	0.10986	0.181572	0.855919	0.999642
ENSDARG00000004875	11.2757	0.191959	0.138061	1.39039	0.164409	0.999642
ENSDARG00000004877	39.1019	-0.0365856	0.141577	-0.258415	0.796087	0.999642
ENSDARG00000004880	8.46979	-0.0424386	0.13923	-0.30481	0.760511	0.999642
ENSDARG00000004889	7.92159	-0.0140877	0.138416	-0.101778	0.918933	0.999642
ENSDARG00000004891	47.7169	0.114525	0.142669	0.802738	0.422126	0.999642
ENSDARG00000004904	1.67504	-0.0727572	0.0845973	-0.860041	0.389766	0.999642
ENSDARG00000004906	136.023	0.207103	0.121932	1.69851	0.089411	0.999642
ENSDARG00000004925	3.70922	-0.035971	0.109208	-0.329381	0.741868	0.999642
ENSDARG00000004930	276.13	0.0441937	0.0959595	0.460546	0.645125	0.999642
ENSDARG00000004931	50.333	-0.0938039	0.133863	-0.700746	0.483462	0.999642
ENSDARG00000004932	6.62978	0.0921972	0.127979	0.720409	0.471273	0.999642
ENSDARG00000004937	3.3939	0.0107993	0.115303	0.0936605	0.925379	0.999642
ENSDARG00000004939	175.505	0.0298952	0.12746	0.234545	0.814562	0.999642
ENSDARG00000004948	114.709	-0.0345728	0.136893	-0.252554	0.800613	0.999642
ENSDARG00000004952	0.730837	-0.0888746	0.0514166	-1.72852	0.0838949	0.999642
ENSDARG00000004953	0.515801	-0.0527004	0.0505409	-1.04273	0.297074	0.999642
ENSDARG00000004954	2.99193	0.130285	0.109246	1.19258	0.233033	0.999642
ENSDARG00000004956	106.859	0.115766	0.121136	0.955671	0.339239	0.999642
ENSDARG00000004964	38.1048	0.0707972	0.145888	0.485285	0.627474	0.999642
ENSDARG00000004979	3.98055	0.0157689	0.108916	0.144781	0.884884	0.999642
ENSDARG00000004988	95.3033	-0.222185	0.125788	-1.76635	0.077338	0.999642
ENSDARG00000005002	20.8723	0.121634	0.149615	0.812979	0.41623	0.999642
ENSDARG00000005004	7.98972	-0.0336531	0.135671	-0.248049	0.804097	0.999642
ENSDARG00000005010	0.276188	0.0156287	0.0352323	0.443592	0.657338	0.999642
ENSDARG00000005015	26.7628	0.0883527	0.145877	0.605664	0.544738	0.999642
ENSDARG00000005023	17.9252	0.01816	0.139508	0.130172	0.89643	0.999642
ENSDARG00000005026	69.9472	-0.0677925	0.138344	-0.49003	0.624113	0.999642
ENSDARG00000005034	11.0401	-0.064787	0.146843	-0.441201	0.659068	0.999642
ENSDARG00000005049	6.51845	0.00180069	0.134305	0.0134075	0.989303	0.999642
ENSDARG00000005050	0.400245	0.00186472	0.045684	0.0408178	0.967441	0.999642
ENSDARG00000005057	5.56646	-0.0198143	0.131639	-0.15052	0.880354	0.999642
ENSDARG00000005058	48.5024	0.0411311	0.146358	0.28103	0.778688	0.999642
ENSDARG00000005078	28.272	0.409389	0.146137	2.80139	0.00508822	0.999642
ENSDARG00000005085	89.7651	0.016115	0.131993	0.122089	0.902828	0.999642
ENSDARG00000005092	7.00703	-0.0267688	0.128576	-0.208194	0.835077	0.999642
ENSDARG00000005095	4.87082	-0.204787	0.125675	-1.62949	0.103208	0.999642
ENSDARG00000005098	6.93506	-0.0538513	0.133581	-0.403137	0.686848	0.999642
ENSDARG00000005104	89.5231	-0.0237489	0.120387	-0.197271	0.843616	0.999642
ENSDARG00000005108	34.075	0.0508195	0.14946	0.340022	0.73384	0.999642
ENSDARG00000005112	110.764	-0.00732838	0.133935	-0.0547161	0.956365	0.999642
ENSDARG00000005115	23.1497	-0.140115	0.147754	-0.948299	0.342977	0.999642
ENSDARG00000005122	61.4857	-0.0277556	0.131926	-0.210387	0.833366	0.999642
ENSDARG00000005126	45.9489	0.0137265	0.13864	0.0990084	0.921132	0.999642
ENSDARG00000005128	22.0485	0.119116	0.149695	0.795721	0.426194	0.999642
ENSDARG00000005134	31.559	0.106675	0.143092	0.745502	0.455968	0.999642
ENSDARG00000005139	82.798	0.298875	0.125608	2.37943	0.0173394	0.999642
ENSDARG00000005141	76.724	-0.115429	0.130938	-0.881556	0.378017	0.999642
ENSDARG00000005150	1.3337	0.0208218	0.075895	0.27435	0.783816	0.999642
ENSDARG00000005154	2.54061	0.0114489	0.101651	0.11263	0.910324	0.999642
ENSDARG00000005159	14.4999	0.00728873	0.149411	0.048783	0.961092	0.999642
ENSDARG00000005162	473.931	-0.0833676	0.107449	-0.77588	0.43782	0.999642
ENSDARG00000005163	49.4174	0.0923083	0.140342	0.65774	0.510705	0.999642
ENSDARG00000005172	23.5275	0.0925818	0.148204	0.624692	0.532173	0.999642
ENSDARG00000005176	0.184559	0.00109211	0.030289	0.0360563	0.971237	0.999642
ENSDARG00000005179	14.9784	-0.036646	0.149141	-0.245713	0.805904	0.999642
ENSDARG00000005185	25.4424	-0.111871	0.148697	-0.752342	0.451846	0.999642
ENSDARG00000005186	106.623	-0.177931	0.128381	-1.38595	0.165761	0.999642
ENSDARG00000005191	507.401	0.0745448	0.0923295	0.807378	0.419449	0.999642
ENSDARG00000005210	9.47986	0.128343	0.145025	0.884968	0.376174	0.999642
ENSDARG00000005216	0.910583	-0.0128481	0.0651322	-0.197262	0.843623	0.999642
ENSDARG00000005218	1.31737	0.00276363	0.0807658	0.0342178	0.972703	0.999642
ENSDARG00000005220	22.3752	-0.0195227	0.14882	-0.131183	0.895631	0.999642
ENSDARG00000005221	41.7974	-0.123482	0.141744	-0.871161	0.383666	0.999642
ENSDARG00000005230	533.999	-0.0313689	0.0946153	-0.331541	0.740236	0.999642
ENSDARG00000005232	13.0957	-0.157263	0.146208	-1.07561	0.282103	0.999642
ENSDARG00000005236	187.856	0.0650683	0.111481	0.583671	0.559442	0.999642
ENSDARG00000005246	8.90684	-0.00416751	0.140476	-0.029667	0.976333	0.999642
ENSDARG00000005251	20.8542	0.0763932	0.147986	0.51622	0.605701	0.999642
ENSDARG00000005254	134.093	-0.114238	0.116696	-0.978943	0.327608	0.999642
ENSDARG00000005271	1.21343	0.0930438	0.0724111	1.28494	0.198814	0.999642
ENSDARG00000005274	2.10342	0.00576359	0.096277	0.0598647	0.952263	0.999642
ENSDARG00000005284	5.07208	0.0733915	0.130505	0.562366	0.573867	0.999642
ENSDARG00000005315	119.074	-0.0473075	0.110007	-0.430039	0.667167	0.999642
ENSDARG00000005318	11.101	-0.0825754	0.147157	-0.561138	0.574704	0.999642
ENSDARG00000005320	2.89671	0.0188802	0.104369	0.180898	0.856448	0.999642
ENSDARG00000005335	3.11413	-0.129701	0.104687	-1.23894	0.215367	0.999642
ENSDARG00000005343	1.67606	0.0516657	0.0860794	0.60021	0.548366	0.999642
ENSDARG00000005350	38.1711	-0.0204534	0.140262	-0.145823	0.884061	0.999642
ENSDARG00000005355	31.6765	0.0367224	0.144547	0.254052	0.799455	0.999642
ENSDARG00000005356	4.43305	0.107342	0.117115	0.916551	0.359378	0.999642
ENSDARG00000005359	76.6861	-0.149183	0.124982	-1.19363	0.232622	0.999642
ENSDARG00000005364	0.306258	-0.015137	0.039259	-0.385567	0.699818	0.999642
ENSDARG00000005368	51.2629	-0.0195121	0.137989	-0.141403	0.887551	0.999642
ENSDARG00000005371	0.430637	-0.0398681	0.0452869	-0.880344	0.378673	0.999642
ENSDARG00000005372	25.1851	0.0118491	0.147685	0.0802318	0.936053	0.999642
ENSDARG00000005374	17.9108	-0.303736	0.149691	-2.02909	0.0424495	0.999642
ENSDARG00000005382	15.586	-0.0123024	0.149661	-0.0822015	0.934486	0.999642
ENSDARG00000005392	0.372519	0.00347564	0.0450277	0.0771888	0.938473	0.999642
ENSDARG00000005394	6.51534	-0.0295495	0.133501	-0.221342	0.824826	0.999642
ENSDARG00000005397	90.6529	-0.0611195	0.126284	-0.483983	0.628398	0.999642
ENSDARG00000005414	2.00867	-0.0293053	0.0926098	-0.316438	0.75167	0.999642
ENSDARG00000005416	41.7404	-0.107997	0.148071	-0.729362	0.46578	0.999642
ENSDARG00000005423	141.64	-0.107973	0.122973	-0.878025	0.37993	0.999642
ENSDARG00000005425	47.0493	-0.0380295	0.14701	-0.258687	0.795876	0.999642
ENSDARG00000005448	6.45276	0.0766401	0.136362	0.562036	0.574091	0.999642
ENSDARG00000005451	625.284	-0.135999	0.109181	-1.24563	0.212901	0.999642
ENSDARG00000005453	93.8668	-0.0118133	0.131144	-0.0900785	0.928225	0.999642
ENSDARG00000005454	11.9372	0.0976087	0.144828	0.673963	0.500335	0.999642
ENSDARG00000005456	17.5004	-0.0566108	0.149701	-0.37816	0.705312	0.999642
ENSDARG00000005458	131.175	-0.0662993	0.10927	-0.606746	0.54402	0.999642
ENSDARG00000005462	42.3557	0.154966	0.139842	1.10815	0.267796	0.999642
ENSDARG00000005463	41.6769	-0.0639568	0.143257	-0.446448	0.655273	0.999642
ENSDARG00000005464	8.17157	-0.0255531	0.138892	-0.183979	0.85403	0.999642
ENSDARG00000005468	20.6319	-0.149503	0.149215	-1.00194	0.316375	0.999642
ENSDARG00000005476	126.296	-0.0261427	0.116886	-0.22366	0.823022	0.999642
ENSDARG00000005479	155.749	0.0757329	0.127895	0.592148	0.553752	0.999642
ENSDARG00000005481	86.8631	0.0793536	0.135032	0.587666	0.556756	0.999642
ENSDARG00000005482	207.656	0.0109748	0.107579	0.102016	0.918744	0.999642
ENSDARG00000005485	136.237	-0.0622585	0.136362	-0.456566	0.647983	0.999642
ENSDARG00000005500	10.6774	0.0905849	0.137824	0.657251	0.51102	0.999642
ENSDARG00000005510	0.907302	-0.0145025	0.0638361	-0.227183	0.820282	0.999642
ENSDARG00000005518	3.9448	0.0735412	0.113729	0.646637	0.517867	0.999642
ENSDARG00000005522	1.94242	0.0373431	0.0930431	0.401353	0.688161	0.999642
ENSDARG00000005525	29.4097	0.119143	0.146711	0.812094	0.416738	0.999642
ENSDARG00000005526	117.788	-0.0977149	0.121665	-0.803147	0.42189	0.999642
ENSDARG00000005536	102.655	0.0101805	0.12207	0.0833987	0.933534	0.999642
ENSDARG00000005540	109.769	0.196663	0.139698	1.40777	0.159198	0.999642
ENSDARG00000005541	20.2811	-0.123431	0.149228	-0.827132	0.408162	0.999642
ENSDARG00000005544	4.90463	-0.055559	0.11737	-0.473366	0.635952	0.999642
ENSDARG00000005547	5.40308	-0.12299	0.13053	-0.942233	0.346073	0.999642
ENSDARG00000005549	44.424	-0.102268	0.136641	-0.74844	0.454195	0.999642
ENSDARG00000005551	48.0454	-0.00776013	0.142864	-0.0543182	0.956682	0.999642
ENSDARG00000005559	89.7164	0.00932775	0.12315	0.0757428	0.939624	0.999642
ENSDARG00000005560	393.246	-0.0842475	0.121785	-0.691773	0.48908	0.999642
ENSDARG00000005561	2.96868	0.00582544	0.0964575	0.0603938	0.951842	0.999642
ENSDARG00000005565	36.62	0.321909	0.141938	2.26796	0.0233314	0.999642
ENSDARG00000005574	14.8702	0.103881	0.14952	0.694761	0.487205	0.999642
ENSDARG00000005576	473.106	-0.014482	0.110263	-0.13134	0.895507	0.999642
ENSDARG00000005578	3.90558	0.0005656	0.115253	0.00490749	0.996084	0.999642
ENSDARG00000005586	58.8991	0.0742091	0.137649	0.539119	0.589805	0.999642
ENSDARG00000005590	14.4451	0.0949505	0.148854	0.637878	0.523553	0.999642
ENSDARG00000005593	7.08891	-0.04957	0.137778	-0.359783	0.71901	0.999642
ENSDARG00000005595	6.7515	0.00488474	0.138671	0.0352254	0.9719	0.999642
ENSDARG00000005606	28.9305	0.00596275	0.145056	0.0411066	0.967211	0.999642
ENSDARG00000005612	56.4542	-0.0674667	0.131876	-0.51159	0.608938	0.999642
ENSDARG00000005616	7.60704	-0.110662	0.127091	-0.870733	0.3839	0.999642
ENSDARG00000005625	111.026	-0.0601352	0.122608	-0.490467	0.623804	0.999642
ENSDARG00000005626	0.306258	-0.015137	0.039259	-0.385567	0.699818	0.999642
ENSDARG00000005627	0.326881	-0.0172676	0.0398691	-0.433108	0.664936	0.999642
ENSDARG00000005629	24.2337	0.127792	0.149475	0.854939	0.392585	0.999642
ENSDARG00000005640	2.90084	-0.129097	0.106922	-1.20739	0.227281	0.999642
ENSDARG00000005643	14.633	-0.244339	0.149417	-1.63529	0.101989	0.999642
ENSDARG00000005645	77.6556	-0.127912	0.131749	-0.970881	0.331607	0.999642
ENSDARG00000005648	3.37566	-0.0244234	0.116086	-0.21039	0.833363	0.999642
ENSDARG00000005651	16.2289	-0.113755	0.147962	-0.768812	0.442005	0.999642
ENSDARG00000005652	11.9926	0.0362821	0.148246	0.244743	0.806655	0.999642
ENSDARG00000005670	13.7866	-0.0741912	0.147449	-0.503164	0.614849	0.999642
ENSDARG00000005673	4.89777	0.0861186	0.125605	0.685632	0.492945	0.999642
ENSDARG00000005675	17.1847	0.172736	0.148103	1.16632	0.243483	0.999642
ENSDARG00000005679	26.6084	-0.0398473	0.14642	-0.272144	0.785511	0.999642
ENSDARG00000005690	13.1397	-0.183314	0.145374	-1.26098	0.207317	0.999642
ENSDARG00000005699	108.562	0.18715	0.146869	1.27426	0.20257	0.999642
ENSDARG00000005704	35.7987	-0.0564126	0.141817	-0.397785	0.690789	0.999642
ENSDARG00000005713	7.63908	-0.130095	0.13486	-0.964671	0.33471	0.999642
ENSDARG00000005716	5.44252	-0.0497734	0.130567	-0.381211	0.703047	0.999642
ENSDARG00000005738	93.9264	0.0407845	0.121215	0.336465	0.73652	0.999642
ENSDARG00000005739	21.2767	0.228451	0.149351	1.52963	0.12611	0.999642
ENSDARG00000005749	18.4694	-0.156779	0.148454	-1.05608	0.290933	0.999642
ENSDARG00000005754	259.707	0.0739419	0.107146	0.690103	0.490129	0.999642
ENSDARG00000005762	34.0879	-0.00866844	0.146855	-0.059027	0.952931	0.999642
ENSDARG00000005772	71.2197	-0.0154862	0.147633	-0.104897	0.916458	0.999642
ENSDARG00000005774	139.439	-0.167545	0.142845	-1.17292	0.24083	0.999642
ENSDARG00000005775	115.955	-0.021526	0.119081	-0.180768	0.85655	0.999642
ENSDARG00000005776	16.313	0.0704518	0.149012	0.472793	0.636361	0.999642
ENSDARG00000005780	0.261151	-0.033839	0.0322098	-1.05058	0.293452	0.999642
ENSDARG00000005783	4.54711	-0.0672739	0.121969	-0.551564	0.581247	0.999642
ENSDARG00000005786	6.43326	0.0366605	0.133447	0.274719	0.783532	0.999642
ENSDARG00000005789	18.2545	-0.00521402	0.149695	-0.0348309	0.972215	0.999642
ENSDARG00000005791	1628.04	-0.0312762	0.0946115	-0.330576	0.740965	0.999642
ENSDARG00000005799	41.3097	-0.144999	0.140695	-1.03059	0.302735	0.999642
ENSDARG00000005800	23.9111	-0.110113	0.148704	-0.740483	0.459007	0.999642
ENSDARG00000005821	2.41794	0.211244	0.101639	2.07838	0.0376744	0.999642
ENSDARG00000005823	59.1279	0.00839228	0.131417	0.0638597	0.949082	0.999642
ENSDARG00000005827	44.0324	0.0656168	0.145976	0.449505	0.653067	0.999642
ENSDARG00000005828	20.6349	0.101149	0.148594	0.680708	0.496056	0.999642
ENSDARG00000005834	18.9585	0.148465	0.149672	0.991936	0.321229	0.999642
ENSDARG00000005840	224.552	-0.0509474	0.113396	-0.449288	0.653224	0.999642
ENSDARG00000005841	40.5419	0.00971782	0.140952	0.0689441	0.945034	0.999642
ENSDARG00000005842	42.507	0.00875188	0.138633	0.0631297	0.949663	0.999642
ENSDARG00000005853	0.404198	0.0350863	0.0463755	0.756569	0.449308	0.999642
ENSDARG00000005861	65.3641	0.0153385	0.136591	0.112295	0.910589	0.999642
ENSDARG00000005867	79.3761	0.123794	0.139531	0.887221	0.37496	0.999642
ENSDARG00000005870	56.6379	0.0326061	0.136859	0.238245	0.811691	0.999642
ENSDARG00000005883	22.4683	-0.0173375	0.149225	-0.116183	0.907507	0.999642
ENSDARG00000005891	6.12415	-0.25292	0.132042	-1.91546	0.0554344	0.999642
ENSDARG00000005894	4.49938	-0.14754	0.122457	-1.20484	0.228267	0.999642
ENSDARG00000005897	11.3057	0.0425152	0.146499	0.290207	0.771658	0.999642
ENSDARG00000005908	35.242	-0.150357	0.143791	-1.04566	0.295717	0.999642
ENSDARG00000005913	18.5434	0.087933	0.14633	0.600921	0.547893	0.999642
ENSDARG00000005915	25.8756	-0.0545306	0.148511	-0.367183	0.713483	0.999642
ENSDARG00000005916	79.2931	-0.0242621	0.12995	-0.186703	0.851893	0.999642
ENSDARG00000005924	128.559	-0.0257955	0.118437	-0.2178	0.827585	0.999642
ENSDARG00000005926	153.601	-0.0727781	0.109454	-0.664921	0.506101	0.999642
ENSDARG00000005927	41.0584	-0.149253	0.143924	-1.03702	0.299726	0.999642
ENSDARG00000005941	89.8484	0.0438042	0.128283	0.341467	0.732752	0.999642
ENSDARG00000005943	10.1126	-0.0760594	0.13746	-0.553319	0.580045	0.999642
ENSDARG00000005945	185.165	-0.0337798	0.122145	-0.276554	0.782122	0.999642
ENSDARG00000005948	7.50381	-0.0732035	0.139001	-0.52664	0.598444	0.999642
ENSDARG00000005972	3.7161	0.023155	0.118712	0.195052	0.845352	0.999642
ENSDARG00000005980	58.7672	0.119157	0.144234	0.826135	0.408728	0.999642
ENSDARG00000005989	30.8452	0.00585509	0.148849	0.0393357	0.968623	0.999642
ENSDARG00000005993	2.42329	-0.0405728	0.104552	-0.388063	0.697969	0.999642
ENSDARG00000006003	21.5802	-0.139033	0.149538	-0.929752	0.352499	0.999642
ENSDARG00000006008	1.47859	0.0249522	0.0836337	0.298351	0.765435	0.999642
ENSDARG00000006010	23.3335	0.145256	0.148136	0.980558	0.326811	0.999642
ENSDARG00000006011	6.16228	-0.0205452	0.133752	-0.153607	0.877919	0.999642
ENSDARG00000006019	136.507	0.0991393	0.109299	0.907044	0.364383	0.999642
ENSDARG00000006025	49.8362	0.124039	0.138593	0.89499	0.370792	0.999642
ENSDARG00000006029	36.0002	-0.183796	0.144133	-1.27519	0.202243	0.999642
ENSDARG00000006031	186.635	0.0560828	0.108889	0.515048	0.60652	0.999642
ENSDARG00000006038	25.7361	-0.107754	0.146855	-0.733748	0.463102	0.999642
ENSDARG00000006040	26.1023	-0.0635781	0.14819	-0.429032	0.6679	0.999642
ENSDARG00000006044	5.18803	0.176251	0.129655	1.35939	0.174024	0.999642
ENSDARG00000006052	0.949747	-0.0261594	0.0675336	-0.387354	0.698494	0.999642
ENSDARG00000006060	163.167	0.00689439	0.104577	0.0659263	0.947436	0.999642
ENSDARG00000006062	25.6938	-0.239075	0.147476	-1.62112	0.104992	0.999642
ENSDARG00000006065	108.96	-0.0231474	0.117899	-0.196332	0.84435	0.999642
ENSDARG00000006074	53.6113	0.125703	0.134841	0.932233	0.351216	0.999642
ENSDARG00000006092	61.3713	0.0399742	0.131768	0.303367	0.76161	0.999642
ENSDARG00000006093	2.17721	-0.17175	0.0997757	-1.72136	0.085186	0.999642
ENSDARG00000006094	42.7939	0.0654984	0.146208	0.447983	0.654166	0.999642
ENSDARG00000006109	1.09223	0.041815	0.0674908	0.619567	0.535543	0.999642
ENSDARG00000006110	3.14337	0.0673413	0.11356	0.593002	0.55318	0.999642
ENSDARG00000006112	18.3888	-0.119903	0.149619	-0.801389	0.422907	0.999642
ENSDARG00000006120	91.4567	-0.138859	0.115911	-1.19798	0.230924	0.999642
ENSDARG00000006124	389.145	0.061176	0.0936935	0.652938	0.513796	0.999642
ENSDARG00000006125	46.9537	0.151292	0.145043	1.04308	0.296909	0.999642
ENSDARG00000006128	99.8872	0.0881746	0.130374	0.676323	0.498836	0.999642
ENSDARG00000006137	3.06982	0.0629261	0.100491	0.626184	0.531194	0.999642
ENSDARG00000006151	0.892625	0.0203511	0.0680282	0.299157	0.764821	0.999642
ENSDARG00000006169	16.877	-0.141898	0.149701	-0.947879	0.343191	0.999642
ENSDARG00000006174	1.06033	-0.0471253	0.0694384	-0.678664	0.497351	0.999642
ENSDARG00000006181	32.0974	0.0177194	0.149469	0.118549	0.905632	0.999642
ENSDARG00000006192	36.4684	-0.0263697	0.146158	-0.180419	0.856824	0.999642
ENSDARG00000006196	25.3954	0.176853	0.146726	1.20533	0.228076	0.999642
ENSDARG00000006200	267.615	-0.103292	0.108291	-0.953833	0.340168	0.999642
ENSDARG00000006202	31.5967	0.0755513	0.144664	0.522254	0.601493	0.999642
ENSDARG00000006206	6.31073	-0.104193	0.130547	-0.798122	0.4248	0.999642
ENSDARG00000006207	28.9016	0.080644	0.145674	0.553592	0.579858	0.999642
ENSDARG00000006215	84.8312	-0.161902	0.146666	-1.10388	0.269644	0.999642
ENSDARG00000006219	160.3	-0.0418245	0.147053	-0.284417	0.776091	0.999642
ENSDARG00000006220	54.9431	-0.121886	0.133865	-0.910512	0.362552	0.999642
ENSDARG00000006225	88.8408	0.178637	0.126844	1.40832	0.159036	0.999642
ENSDARG00000006235	124.606	-0.0688125	0.113779	-0.604788	0.54532	0.999642
ENSDARG00000006240	10.0576	-0.034011	0.139508	-0.243793	0.807391	0.999642
ENSDARG00000006242	252.126	0.0926905	0.0973876	0.951769	0.341214	0.999642
ENSDARG00000006251	194.213	-0.00545724	0.112718	-0.0484151	0.961385	0.999642
ENSDARG00000006253	17.6178	-0.0593452	0.149671	-0.396505	0.691732	0.999642
ENSDARG00000006257	36.2997	0.0389545	0.143451	0.271552	0.785966	0.999642
ENSDARG00000006260	324.553	-0.0730424	0.145269	-0.502807	0.6151	0.999642
ENSDARG00000006266	226.967	0.0320028	0.141385	0.226352	0.820928	0.999642
ENSDARG00000006272	19.4963	0.0190058	0.149686	0.126971	0.898963	0.999642
ENSDARG00000006279	2.3936	0.000720319	0.100992	0.00713241	0.994309	0.999642
ENSDARG00000006283	103.121	-0.0670972	0.131191	-0.511445	0.609039	0.999642
ENSDARG00000006288	3.82381	-0.0356155	0.118796	-0.299803	0.764328	0.999642
ENSDARG00000006290	311.657	-0.0273043	0.0975995	-0.279759	0.779663	0.999642
ENSDARG00000006292	3.95011	0.0735922	0.116328	0.632626	0.526978	0.999642
ENSDARG00000006299	19.9954	0.0545147	0.149683	0.364202	0.715707	0.999642
ENSDARG00000006300	23.507	-0.0910228	0.148888	-0.61135	0.540968	0.999642
ENSDARG00000006301	66.3221	-0.0686648	0.130971	-0.524273	0.600089	0.999642
ENSDARG00000006307	34.1096	-0.0732665	0.144738	-0.506201	0.612716	0.999642
ENSDARG00000006308	1.41225	-0.0601294	0.0800462	-0.751184	0.452542	0.999642
ENSDARG00000006314	22.8213	0.152233	0.149099	1.02102	0.307245	0.999642
ENSDARG00000006316	2130.28	0.0360605	0.0893272	0.403691	0.68644	0.999642
ENSDARG00000006332	26.9732	0.0289745	0.146593	0.197652	0.843317	0.999642
ENSDARG00000006341	0.573243	-0.028255	0.0515584	-0.548018	0.583679	0.999642
ENSDARG00000006345	1.93877	-0.00713094	0.0866101	-0.0823338	0.934381	0.999642
ENSDARG00000006350	0.191795	0.00260211	0.0306177	0.0849871	0.932272	0.999642
ENSDARG00000006353	33.3453	0.111864	0.144447	0.774433	0.438675	0.999642
ENSDARG00000006356	48.0326	-0.0600258	0.140834	-0.426218	0.669949	0.999642
ENSDARG00000006368	6.19878	0.0164016	0.136881	0.119824	0.904623	0.999642
ENSDARG00000006370	87.3004	0.0142251	0.12025	0.118295	0.905834	0.999642
ENSDARG00000006372	1.08947	0.0223108	0.0732562	0.304559	0.760702	0.999642
ENSDARG00000006383	6.32688	0.128781	0.131781	0.977236	0.328452	0.999642
ENSDARG00000006385	19.3862	-0.267186	0.149696	-1.78485	0.0742851	0.999642
ENSDARG00000006389	147.909	0.102441	0.139371	0.735027	0.462323	0.999642
ENSDARG00000006392	21.8489	0.14775	0.148007	0.998267	0.31815	0.999642
ENSDARG00000006395	258.776	-0.0236982	0.113647	-0.208525	0.834819	0.999642
ENSDARG00000006396	33.1694	-0.000706056	0.14962	-0.00471899	0.996235	0.999642
ENSDARG00000006397	12.4254	0.0442929	0.145857	0.303673	0.761377	0.999642
ENSDARG00000006399	453.403	0.130383	0.117127	1.11317	0.265633	0.999642
ENSDARG00000006408	146.769	-0.0779014	0.123006	-0.633316	0.526528	0.999642
ENSDARG00000006409	1.20531	0.0344243	0.0727647	0.473091	0.636148	0.999642
ENSDARG00000006413	952.491	-0.00892793	0.0779474	-0.114538	0.908811	0.999642
ENSDARG00000006420	171.014	-0.006426	0.130671	-0.049177	0.960778	0.999642
ENSDARG00000006422	9.0794	0.0282529	0.140795	0.200666	0.840959	0.999642
ENSDARG00000006427	514.116	0.0754583	0.115366	0.654075	0.513063	0.999642
ENSDARG00000006434	23.1513	-0.0934047	0.149442	-0.625025	0.531955	0.999642
ENSDARG00000006447	0.929802	-0.017726	0.0682359	-0.259775	0.795037	0.999642
ENSDARG00000006456	38.1854	0.0568494	0.145323	0.391192	0.695655	0.999642
ENSDARG00000006467	7.16099	0.0708184	0.137788	0.513964	0.607277	0.999642
ENSDARG00000006468	2.32245	-0.0348032	0.0980719	-0.354874	0.722684	0.999642
ENSDARG00000006474	0.219208	0.000392019	0.0318433	0.0123109	0.990178	0.999642
ENSDARG00000006477	31.8279	-0.0645445	0.14822	-0.435465	0.663225	0.999642
ENSDARG00000006487	517.834	-0.0135895	0.0806976	-0.1684	0.866269	0.999642
ENSDARG00000006491	15.404	-0.0597967	0.148791	-0.401885	0.687769	0.999642
ENSDARG00000006494	22.8911	-0.106124	0.148795	-0.713223	0.475708	0.999642
ENSDARG00000006497	737.688	-0.0219511	0.0784874	-0.279677	0.779725	0.999642
ENSDARG00000006508	7.45739	-0.0887112	0.133687	-0.663572	0.506964	0.999642
ENSDARG00000006514	47.2692	-0.134901	0.135738	-0.993831	0.320305	0.999642
ENSDARG00000006522	7.53772	0.0977109	0.136212	0.717342	0.473163	0.999642
ENSDARG00000006524	326.863	0.0895253	0.112165	0.798158	0.424779	0.999642
ENSDARG00000006526	237.134	0.0941779	0.1431	0.658127	0.510457	0.999642
ENSDARG00000006527	187.93	-0.00654483	0.0959679	-0.0681982	0.945628	0.999642
ENSDARG00000006545	5.45336	0.2227	0.130255	1.70972	0.087318	0.999642
ENSDARG00000006546	42.5429	0.0141181	0.145797	0.0968342	0.922858	0.999642
ENSDARG00000006553	8.35555	-0.0322166	0.142144	-0.226649	0.820697	0.999642
ENSDARG00000006560	0.272607	0.0169522	0.0382013	0.44376	0.657216	0.999642
ENSDARG00000006566	91.7306	0.0919943	0.122252	0.752495	0.451753	0.999642
ENSDARG00000006567	10.6519	0.182138	0.1424	1.27906	0.200877	0.999642
ENSDARG00000006568	0.967207	-0.0330893	0.0706557	-0.468317	0.639558	0.999642
ENSDARG00000006580	1.68645	0.0865992	0.0764925	1.13213	0.257582	0.999642
ENSDARG00000006584	41.1076	0.0219592	0.149644	0.146743	0.883335	0.999642
ENSDARG00000006585	0.219208	0.000392019	0.0318433	0.0123109	0.990178	0.999642
ENSDARG00000006588	40.8587	0.0336559	0.148292	0.226958	0.820457	0.999642
ENSDARG00000006598	9.76636	0.13635	0.137369	0.992582	0.320914	0.999642
ENSDARG00000006600	57.5305	-0.0329917	0.139243	-0.236935	0.812707	0.999642
ENSDARG00000006601	9.44089	0.130137	0.127858	1.01782	0.308763	0.999642
ENSDARG00000006602	1.43878	-0.104212	0.0820446	-1.27019	0.204019	0.999642
ENSDARG00000006603	19.778	0.15477	0.149275	1.03681	0.299826	0.999642
ENSDARG00000006604	38.9583	0.0540217	0.144593	0.373613	0.708692	0.999642
ENSDARG00000006607	12.5667	-0.0116464	0.147037	-0.0792071	0.936868	0.999642
ENSDARG00000006609	6.34267	-0.175647	0.134424	-1.30666	0.191328	0.999642
ENSDARG00000006615	16.9281	0.0764187	0.1497	0.510479	0.609716	0.999642
ENSDARG00000006617	9.74438	0.0858053	0.141803	0.605103	0.54511	0.999642
ENSDARG00000006621	56.2332	0.0174918	0.142551	0.122706	0.90234	0.999642
ENSDARG00000006624	38.7718	-0.171479	0.144301	-1.18834	0.234701	0.999642
ENSDARG00000006636	7.73296	0.0520773	0.125888	0.413679	0.679109	0.999642
ENSDARG00000006639	20.6461	0.166841	0.148983	1.11987	0.262769	0.999642
ENSDARG00000006640	7.53658	0.00308788	0.139374	0.0221554	0.982324	0.999642
ENSDARG00000006642	15.7408	0.0846275	0.149616	0.565632	0.571644	0.999642
ENSDARG00000006666	54.6023	0.0825255	0.136049	0.606585	0.544126	0.999642
ENSDARG00000006672	41.0223	-0.024085	0.14128	-0.170477	0.864635	0.999642
ENSDARG00000006677	1.39364	0.0360426	0.0796073	0.452755	0.650725	0.999642
ENSDARG00000006678	0.715108	-0.0276192	0.0593212	-0.465587	0.641511	0.999642
ENSDARG00000006683	30.4047	-0.141089	0.14448	-0.97653	0.328802	0.999642
ENSDARG00000006691	1177.26	-0.0357983	0.0774278	-0.462345	0.643834	0.999642
ENSDARG00000006712	39.6181	-0.0682119	0.146045	-0.467063	0.640455	0.999642
ENSDARG00000006719	34.6615	-0.18346	0.141568	-1.29591	0.195005	0.999642
ENSDARG00000006747	295.474	0.102431	0.0948017	1.08048	0.27993	0.999642
ENSDARG00000006754	14.6782	-0.119323	0.149461	-0.798355	0.424665	0.999642
ENSDARG00000006757	67.8738	0.0843166	0.145721	0.578615	0.562849	0.999642
ENSDARG00000006758	88.0885	0.00934292	0.144488	0.0646623	0.948443	0.999642
ENSDARG00000006760	37.1594	0.0862782	0.149615	0.576669	0.564163	0.999642
ENSDARG00000006766	284.746	0.0265267	0.110635	0.239768	0.81051	0.999642
ENSDARG00000006773	73.3726	0.00963592	0.148047	0.0650868	0.948105	0.999642
ENSDARG00000006775	0.682266	0.0176543	0.0540925	0.326372	0.744143	0.999642
ENSDARG00000006782	3.67135	-0.0674485	0.115671	-0.583106	0.559822	0.999642
ENSDARG00000006786	27.4675	-0.118695	0.149191	-0.795589	0.426271	0.999642
ENSDARG00000006791	21.9103	0.0905505	0.149142	0.607142	0.543756	0.999642
ENSDARG00000006797	27.6508	0.104736	0.147458	0.710282	0.477529	0.999642
ENSDARG00000006811	27.3929	-0.188764	0.149312	-1.26422	0.20615	0.999642
ENSDARG00000006812	64.7268	0.0352895	0.140971	0.250332	0.80233	0.999642
ENSDARG00000006816	0.487184	0.0824018	0.0493622	1.66933	0.0950521	0.999642
ENSDARG00000006818	3.39186	0.0408906	0.115069	0.355356	0.722323	0.999642
ENSDARG00000006832	11.9828	0.140727	0.147733	0.95258	0.340803	0.999642
ENSDARG00000006837	155.628	0.000858445	0.135153	0.00635166	0.994932	0.999642
ENSDARG00000006838	2.1843	0.0728893	0.10059	0.724615	0.468688	0.999642
ENSDARG00000006840	40.8759	-0.0282849	0.139996	-0.202042	0.839884	0.999642
ENSDARG00000006848	5.07667	-0.0279314	0.128912	-0.21667	0.828466	0.999642
ENSDARG00000006849	14.0772	-0.0215257	0.149143	-0.144329	0.885241	0.999642
ENSDARG00000006859	69.2763	0.130856	0.127782	1.02406	0.305808	0.999642
ENSDARG00000006862	58.6817	0.106412	0.129942	0.818921	0.412831	0.999642
ENSDARG00000006863	3.39449	-0.0360471	0.114309	-0.315348	0.752498	0.999642
ENSDARG00000006865	20.1666	-0.230495	0.149562	-1.54113	0.123285	0.999642
ENSDARG00000006868	16.6343	-0.154792	0.149652	-1.03435	0.300974	0.999642
ENSDARG00000006869	3.09068	-0.170547	0.104816	-1.62711	0.103714	0.999642
ENSDARG00000006877	0.671592	-0.0864696	0.05973	-1.44768	0.147708	0.999642
ENSDARG00000006878	85.6665	0.118467	0.122358	0.968195	0.332947	0.999642
ENSDARG00000006889	42.3159	0.0462366	0.145664	0.317421	0.750924	0.999642
ENSDARG00000006891	0.194838	0.0326884	0.0314812	1.03835	0.299109	0.999642
ENSDARG00000006892	0.586493	0.000821809	0.0570292	0.0144103	0.988503	0.999642
ENSDARG00000006896	30.386	0.0492273	0.146003	0.337167	0.735991	0.999642
ENSDARG00000006899	12.7124	0.0229144	0.147938	0.154892	0.876907	0.999642
ENSDARG00000006900	17.3061	-0.179101	0.145885	-1.22768	0.219566	0.999642
ENSDARG00000006901	87.6092	-0.131157	0.119636	-1.0963	0.272948	0.999642
ENSDARG00000006911	1.17012	0.00465041	0.0733439	0.0634055	0.949444	0.999642
ENSDARG00000006915	28.6365	0.146783	0.147401	0.995806	0.319345	0.999642
ENSDARG00000006916	0.284679	0.0118884	0.0355112	0.334779	0.737792	0.999642
ENSDARG00000006921	59.3196	0.279076	0.134314	2.07778	0.0377296	0.999642
ENSDARG00000006923	140.072	0.1012	0.114526	0.883642	0.376889	0.999642
ENSDARG00000006924	14.3559	-0.109887	0.149468	-0.735191	0.462223	0.999642
ENSDARG00000006939	0.310066	-0.0466595	0.0377477	-1.23609	0.216425	0.999642
ENSDARG00000006944	1.12732	-0.0627013	0.0629302	-0.996363	0.319074	0.999642
ENSDARG00000006963	61.1646	0.0782413	0.144117	0.542902	0.587197	0.999642
ENSDARG00000006978	4.96038	-0.0358276	0.125272	-0.285999	0.774879	0.999642
ENSDARG00000006981	2.88752	0.14303	0.108028	1.32401	0.185501	0.999642
ENSDARG00000006983	20.7506	0.156634	0.149695	1.04635	0.295398	0.999642
ENSDARG00000006990	21.8099	0.0600796	0.149641	0.401492	0.688058	0.999642
ENSDARG00000007009	27.8608	-0.0782822	0.146157	-0.535602	0.592234	0.999642
ENSDARG00000007018	0.627665	-0.0647901	0.0537177	-1.20612	0.22777	0.999642
ENSDARG00000007024	126.896	0.151077	0.114197	1.32295	0.18585	0.999642
ENSDARG00000007025	10.4444	-0.0276568	0.143989	-0.192076	0.847683	0.999642
ENSDARG00000007034	70.8383	0.0281931	0.132814	0.212276	0.831892	0.999642
ENSDARG00000007040	12.1509	0.0286852	0.140106	0.204739	0.837776	0.999642
ENSDARG00000007045	20.8888	0.205768	0.148371	1.38685	0.165488	0.999642
ENSDARG00000007065	10.8295	-0.0950751	0.1384	-0.686958	0.492109	0.999642
ENSDARG00000007077	14.6256	-0.281639	0.148647	-1.89468	0.0581342	0.999642
ENSDARG00000007080	7.93502	0.205218	0.139023	1.47615	0.139905	0.999642
ENSDARG00000007081	132.398	-0.141711	0.109586	-1.29315	0.19596	0.999642
ENSDARG00000007086	22.9478	0.0560652	0.148484	0.377584	0.70574	0.999642
ENSDARG00000007092	19.6124	-0.162026	0.149542	-1.08348	0.278595	0.999642
ENSDARG00000007097	5.48456	0.204778	0.131985	1.55153	0.120776	0.999642
ENSDARG00000007098	455.628	0.0773338	0.0970096	0.797177	0.425349	0.999642
ENSDARG00000007099	14.0948	-0.0271634	0.145054	-0.187264	0.851453	0.999642
ENSDARG00000007108	11.0767	0.122992	0.146936	0.837042	0.402569	0.999642
ENSDARG00000007125	3.07707	-0.0504089	0.106268	-0.474354	0.635247	0.999642
ENSDARG00000007127	11.9376	0.0948419	0.146776	0.646166	0.518172	0.999642
ENSDARG00000007129	3.33881	0.106479	0.116639	0.912895	0.361298	0.999642
ENSDARG00000007130	32.4058	0.0101781	0.147702	0.06891	0.945061	0.999642
ENSDARG00000007135	258.146	0.0150473	0.131556	0.114379	0.908938	0.999642
ENSDARG00000007136	25.1593	-0.0184959	0.149225	-0.123946	0.901358	0.999642
ENSDARG00000007141	108.233	0.0505323	0.127741	0.395585	0.692411	0.999642
ENSDARG00000007149	54.3141	0.108144	0.145607	0.74271	0.457657	0.999642
ENSDARG00000007151	6.8662	-0.101043	0.135576	-0.74529	0.456096	0.999642
ENSDARG00000007169	0.559304	0.00161322	0.0566294	0.0284874	0.977273	0.999642
ENSDARG00000007171	1.35334	-0.052923	0.0754976	-0.700989	0.48331	0.999642
ENSDARG00000007172	183.511	0.0368723	0.129706	0.284277	0.776198	0.999642
ENSDARG00000007175	21.2832	-0.10893	0.149692	-0.727694	0.466801	0.999642
ENSDARG00000007179	102.259	0.083588	0.126794	0.65924	0.509742	0.999642
ENSDARG00000007180	50.0596	0.153471	0.145799	1.05262	0.292515	0.999642
ENSDARG00000007181	12.2937	-0.00453706	0.141981	-0.0319555	0.974508	0.999642
ENSDARG00000007184	134.744	-0.0468392	0.134462	-0.348346	0.72758	0.999642
ENSDARG00000007186	5.89595	0.0411972	0.12833	0.321026	0.74819	0.999642
ENSDARG00000007195	34.0007	-0.102059	0.143899	-0.709238	0.478177	0.999642
ENSDARG00000007196	15.191	0.0433059	0.148598	0.29143	0.770722	0.999642
ENSDARG00000007198	43.393	-0.12188	0.144879	-0.841257	0.400204	0.999642
ENSDARG00000007204	102.697	0.170315	0.12423	1.37096	0.170386	0.999642
ENSDARG00000007207	6.49269	-0.0139092	0.137517	-0.101145	0.919435	0.999642
ENSDARG00000007216	56.0797	0.0917419	0.145153	0.632035	0.527364	0.999642
ENSDARG00000007217	34.4929	0.0249344	0.144416	0.172657	0.862921	0.999642
ENSDARG00000007219	47.142	0.182226	0.141338	1.28929	0.197297	0.999642
ENSDARG00000007220	44.0497	-0.179859	0.13521	-1.33022	0.183446	0.999642
ENSDARG00000007221	16.4308	0.0198184	0.148442	0.133509	0.893791	0.999642
ENSDARG00000007231	19.6863	0.0663939	0.14931	0.444673	0.656556	0.999642
ENSDARG00000007241	64.3665	0.00904737	0.140265	0.0645022	0.94857	0.999642
ENSDARG00000007244	8.65666	0.150638	0.141193	1.0669	0.286017	0.999642
ENSDARG00000007245	3.92354	-0.0722264	0.118294	-0.610566	0.541487	0.999642
ENSDARG00000007247	45.9941	0.0307153	0.142247	0.21593	0.829043	0.999642
ENSDARG00000007250	3.8446	0.10444	0.11726	0.890671	0.373106	0.999642
ENSDARG00000007257	71.7805	-0.0722191	0.123753	-0.583576	0.559506	0.999642
ENSDARG00000007264	137.465	-0.0761244	0.116678	-0.65243	0.514124	0.999642
ENSDARG00000007271	57.6757	0.0737345	0.129036	0.571424	0.567713	0.999642
ENSDARG00000007275	180.888	-0.027213	0.149277	-0.182299	0.855348	0.999642
ENSDARG00000007276	1163.75	-0.0392789	0.132548	-0.296338	0.766972	0.999642
ENSDARG00000007277	2.95884	-0.0391179	0.109793	-0.356289	0.721624	0.999642
ENSDARG00000007278	7.93502	-0.066318	0.139611	-0.475019	0.634773	0.999642
ENSDARG00000007279	18.4733	-0.100746	0.149657	-0.673183	0.500831	0.999642
ENSDARG00000007285	45.2522	0.0374171	0.140835	0.265681	0.790485	0.999642
ENSDARG00000007289	4.41863	0.189787	0.117821	1.6108	0.107223	0.999642
ENSDARG00000007294	252.012	0.0574015	0.099514	0.576819	0.564062	0.999642
ENSDARG00000007302	9.88674	0.036879	0.144442	0.255321	0.798475	0.999642
ENSDARG00000007315	44.5975	0.0286919	0.142799	0.200926	0.840757	0.999642
ENSDARG00000007320	1800.4	0.0148909	0.0786986	0.189214	0.849925	0.999642
ENSDARG00000007323	157.926	-0.00614309	0.0994836	-0.0617498	0.950762	0.999642
ENSDARG00000007329	2.78895	0.0409844	0.103762	0.394985	0.692854	0.999642
ENSDARG00000007344	10.3643	0.118629	0.140041	0.847103	0.396938	0.999642
ENSDARG00000007347	44.8364	-0.13965	0.149667	-0.933075	0.350781	0.999642
ENSDARG00000007349	1.42049	-0.00988502	0.0787331	-0.125551	0.900087	0.999642
ENSDARG00000007356	1.52092	0.0181421	0.0864494	0.209858	0.833778	0.999642
ENSDARG00000007358	2.65563	0.128426	0.102567	1.25212	0.210527	0.999642
ENSDARG00000007359	26.6262	-0.0448778	0.147737	-0.303768	0.761305	0.999642
ENSDARG00000007362	18.6218	-0.0297435	0.149606	-0.198812	0.84241	0.999642
ENSDARG00000007366	6.08671	-0.0829891	0.130294	-0.636939	0.524165	0.999642
ENSDARG00000007369	43.737	-0.012723	0.137381	-0.0926109	0.926213	0.999642
ENSDARG00000007370	19.2002	-0.0874755	0.149366	-0.585646	0.558113	0.999642
ENSDARG00000007371	1.01088	0.0405232	0.0741507	0.546498	0.584724	0.999642
ENSDARG00000007377	6.65789	-0.158097	0.128967	-1.22587	0.220247	0.999642
ENSDARG00000007382	2.37821	-0.0983482	0.0975775	-1.0079	0.313503	0.999642
ENSDARG00000007383	0.610633	0.0376809	0.0577204	0.652818	0.513874	0.999642
ENSDARG00000007385	275.827	0.0396618	0.112712	0.351886	0.724924	0.999642
ENSDARG00000007387	28.6943	0.0137426	0.14532	0.0945679	0.924658	0.999642
ENSDARG00000007396	17.4239	-0.112976	0.149645	-0.754965	0.45027	0.999642
ENSDARG00000007398	8.35587	0.0665238	0.142184	0.467873	0.639875	0.999642
ENSDARG00000007405	52.7167	-0.0773654	0.135255	-0.571996	0.567325	0.999642
ENSDARG00000007406	39.1511	-0.0559015	0.149026	-0.375113	0.707577	0.999642
ENSDARG00000007407	15.3452	-0.0645238	0.145002	-0.444985	0.65633	0.999642
ENSDARG00000007409	6.91124	-0.0849416	0.137098	-0.619568	0.535542	0.999642
ENSDARG00000007412	15.9164	0.0943249	0.142691	0.661044	0.508584	0.999642
ENSDARG00000007413	73.9753	-0.0768735	0.145445	-0.528541	0.597124	0.999642
ENSDARG00000007418	17.3791	0.218991	0.149691	1.46295	0.14348	0.999642
ENSDARG00000007421	83.5652	0.0934922	0.133417	0.70075	0.483459	0.999642
ENSDARG00000007425	18.7009	-0.0229224	0.149691	-0.153132	0.878295	0.999642
ENSDARG00000007429	7.08444	-0.166888	0.13032	-1.2806	0.200335	0.999642
ENSDARG00000007430	8.41108	0.121847	0.142487	0.855142	0.392473	0.999642
ENSDARG00000007436	0.859858	0.0142986	0.0621339	0.230125	0.817995	0.999642
ENSDARG00000007438	162.725	0.01816	0.110805	0.163891	0.869817	0.999642
ENSDARG00000007443	2.91385	0.0879093	0.107955	0.814316	0.415464	0.999642
ENSDARG00000007444	13.3659	0.0674785	0.148353	0.45485	0.649217	0.999642
ENSDARG00000007449	12.3484	0.0686135	0.14408	0.476218	0.633919	0.999642
ENSDARG00000007461	39.2024	0.195983	0.146465	1.33808	0.18087	0.999642
ENSDARG00000007465	1.53846	0.0864948	0.0838389	1.03168	0.302223	0.999642
ENSDARG00000007467	0.526419	0.017518	0.0498259	0.351585	0.72515	0.999642
ENSDARG00000007477	3.60206	0.0610734	0.11231	0.543791	0.586586	0.999642
ENSDARG00000007480	39.7148	-0.551652	0.14939	-3.69269	0.000221892	0.999642
ENSDARG00000007485	60.7116	0.00229168	0.13058	0.0175501	0.985998	0.999642
ENSDARG00000007490	0.570766	0.000453337	0.0545941	0.00830376	0.993375	0.999642
ENSDARG00000007494	4.66131	-0.0532229	0.122973	-0.432802	0.665159	0.999642
ENSDARG00000007496	38.1789	0.140641	0.145901	0.963944	0.335074	0.999642
ENSDARG00000007523	90.6775	0.0424245	0.130985	0.323888	0.746023	0.999642
ENSDARG00000007526	128.981	-0.0831037	0.141695	-0.586496	0.557542	0.999642
ENSDARG00000007531	19.2913	-0.0538	0.149694	-0.359399	0.719297	0.999642
ENSDARG00000007534	0.843178	-0.0398019	0.0616853	-0.645242	0.51877	0.999642
ENSDARG00000007553	2.56856	-0.0627615	0.106539	-0.589093	0.555799	0.999642
ENSDARG00000007560	11.5644	-0.106239	0.147832	-0.718646	0.472359	0.999642
ENSDARG00000007561	1.29336	-0.0531441	0.0817921	-0.649746	0.515856	0.999642
ENSDARG00000007566	29.8934	-0.0578385	0.149573	-0.38669	0.698986	0.999642
ENSDARG00000007576	692.438	-0.0691941	0.0805013	-0.85954	0.390043	0.999642
ENSDARG00000007582	0.835765	-0.0786848	0.0662726	-1.18729	0.235113	0.999642
ENSDARG00000007597	11.0948	0.0164252	0.140041	0.117289	0.906631	0.999642
ENSDARG00000007601	68.7986	0.0851489	0.129979	0.655099	0.512404	0.999642
ENSDARG00000007603	38.4248	0.0277167	0.141331	0.196112	0.844522	0.999642
ENSDARG00000007614	2.01729	-0.0247513	0.0944151	-0.262154	0.793202	0.999642
ENSDARG00000007624	6.53715	0.128822	0.128356	1.00364	0.315554	0.999642
ENSDARG00000007630	0.642052	0.0554558	0.0499767	1.10963	0.267157	0.999642
ENSDARG00000007639	72.812	-0.142112	0.130817	-1.08633	0.277331	0.999642
ENSDARG00000007641	3.68959	-0.177654	0.119619	-1.48517	0.137499	0.999642
ENSDARG00000007654	112.965	0.00220459	0.114218	0.0193016	0.9846	0.999642
ENSDARG00000007655	2.15557	0.122456	0.0904911	1.35324	0.17598	0.999642
ENSDARG00000007657	9.89628	-0.138897	0.139528	-0.995479	0.319503	0.999642
ENSDARG00000007663	169.392	0.0909418	0.112483	0.80849	0.418808	0.999642
ENSDARG00000007671	63.9653	0.0518054	0.127084	0.407647	0.683533	0.999642
ENSDARG00000007678	92.3855	-0.0706123	0.12436	-0.567804	0.570168	0.999642
ENSDARG00000007682	97.3447	0.190655	0.12803	1.48915	0.136449	0.999642
ENSDARG00000007691	65.7129	0.0909655	0.130963	0.69459	0.487312	0.999642
ENSDARG00000007693	51.3492	0.233053	0.14933	1.56066	0.118603	0.999642
ENSDARG00000007697	560.297	0.0876365	0.117106	0.748353	0.454248	0.999642
ENSDARG00000007708	1062.68	0.0221955	0.0861203	0.257727	0.796618	0.999642
ENSDARG00000007709	1.51955	0.0106936	0.0796216	0.134305	0.893161	0.999642
ENSDARG00000007711	8.82512	-0.022433	0.141351	-0.158705	0.873902	0.999642
ENSDARG00000007715	31.5648	0.0250027	0.147857	0.1691	0.865718	0.999642
ENSDARG00000007720	78.9641	0.123085	0.141803	0.867999	0.385395	0.999642
ENSDARG00000007722	10.1087	0.0383322	0.144414	0.265433	0.790676	0.999642
ENSDARG00000007723	1.48988	0.0537298	0.0847614	0.633894	0.52615	0.999642
ENSDARG00000007727	0.554467	0.00528962	0.0543474	0.0973297	0.922465	0.999642
ENSDARG00000007734	7.84716	-0.00904175	0.138308	-0.0653738	0.947876	0.999642
ENSDARG00000007737	178.289	0.0765166	0.131998	0.579677	0.562132	0.999642
ENSDARG00000007739	120.528	-0.0633845	0.131823	-0.480832	0.630636	0.999642
ENSDARG00000007743	1.59128	0.0410247	0.0893962	0.458909	0.6463	0.999642
ENSDARG00000007744	103.037	0.067363	0.149594	0.450306	0.65249	0.999642
ENSDARG00000007745	298.247	-0.0297743	0.0951648	-0.312871	0.754378	0.999642
ENSDARG00000007751	5.87528	0.0892104	0.124458	0.716793	0.473502	0.999642
ENSDARG00000007753	63.8113	0.145308	0.1364	1.06531	0.286736	0.999642
ENSDARG00000007755	7.90028	-0.0350388	0.130494	-0.268509	0.788307	0.999642
ENSDARG00000007760	50.9508	0.0321871	0.131354	0.245041	0.806424	0.999642
ENSDARG00000007764	24.4103	-0.0403177	0.147876	-0.272644	0.785127	0.999642
ENSDARG00000007769	2.39962	0.0455314	0.0937092	0.48588	0.627053	0.999642
ENSDARG00000007774	19.8791	0.0262691	0.149493	0.175721	0.860513	0.999642
ENSDARG00000007786	73.1364	0.0512167	0.139302	0.367667	0.713122	0.999642
ENSDARG00000007787	1.3733	-0.0303119	0.0817889	-0.370611	0.710927	0.999642
ENSDARG00000007788	98.9807	-0.125091	0.131304	-0.952677	0.340754	0.999642
ENSDARG00000007791	131.777	-0.20023	0.120653	-1.65956	0.0970038	0.999642
ENSDARG00000007795	188.332	-0.0353652	0.0986594	-0.358458	0.720001	0.999642
ENSDARG00000007804	8.45294	-0.0201789	0.140197	-0.143932	0.885554	0.999642
ENSDARG00000007807	22.6586	0.00670589	0.147934	0.0453304	0.963844	0.999642
ENSDARG00000007808	4.33187	0.137773	0.11808	1.16678	0.2433	0.999642
ENSDARG00000007812	19.5133	0.163315	0.149648	1.09133	0.275129	0.999642
ENSDARG00000007813	0.195017	0.0266046	0.0284551	0.934969	0.349804	0.999642
ENSDARG00000007818	139.187	0.00149304	0.11499	0.0129841	0.989641	0.999642
ENSDARG00000007823	25.5327	0.167839	0.148857	1.12752	0.259523	0.999642
ENSDARG00000007824	328.951	-0.123057	0.120237	-1.02346	0.30609	0.999642
ENSDARG00000007825	20.4795	0.0732557	0.149669	0.489451	0.624522	0.999642
ENSDARG00000007836	309.162	-0.0030252	0.124846	-0.0242315	0.980668	0.999642
ENSDARG00000007856	0.481312	-0.0128488	0.0489767	-0.262344	0.793056	0.999642
ENSDARG00000007863	123.316	-0.0424535	0.128458	-0.330485	0.741034	0.999642
ENSDARG00000007864	0.193886	0.0264986	0.0283992	0.933077	0.35078	0.999642
ENSDARG00000007867	247.451	-0.00532327	0.123753	-0.0430151	0.965689	0.999642
ENSDARG00000007869	12.2988	0.177481	0.142281	1.2474	0.212252	0.999642
ENSDARG00000007885	0.404472	-0.000790279	0.0429384	-0.0184049	0.985316	0.999642
ENSDARG00000007886	3.97445	0.0752795	0.111008	0.678145	0.49768	0.999642
ENSDARG00000007891	15.2824	-0.0773476	0.149324	-0.517985	0.604469	0.999642
ENSDARG00000007892	2.49988	-0.0465162	0.104496	-0.445148	0.656213	0.999642
ENSDARG00000007901	106.64	0.149895	0.134244	1.11659	0.264171	0.999642
ENSDARG00000007906	9.1002	0.0260953	0.13644	0.191259	0.848323	0.999642
ENSDARG00000007912	13.7083	0.0769123	0.149151	0.515666	0.606088	0.999642
ENSDARG00000007916	10.5777	0.102877	0.144955	0.709716	0.477881	0.999642
ENSDARG00000007918	12.4853	0.0324613	0.147525	0.22004	0.82584	0.999642
ENSDARG00000007923	32.6594	0.0577248	0.143049	0.403532	0.686557	0.999642
ENSDARG00000007941	27.4065	-0.0149357	0.148061	-0.100875	0.919649	0.999642
ENSDARG00000007943	17.6462	0.0712393	0.149313	0.477113	0.633281	0.999642
ENSDARG00000007944	3.02796	-0.0405056	0.111014	-0.364868	0.71521	0.999642
ENSDARG00000007950	3.84172	-0.0626365	0.1169	-0.535812	0.592089	0.999642
ENSDARG00000007955	32.1135	-0.014315	0.147594	-0.0969894	0.922735	0.999642
ENSDARG00000007959	34.4243	0.0209238	0.143975	0.145329	0.884451	0.999642
ENSDARG00000007960	367.314	-0.106097	0.0929408	-1.14155	0.253639	0.999642
ENSDARG00000007971	5.03641	-0.0417314	0.124971	-0.333928	0.738434	0.999642
ENSDARG00000007975	21.4148	0.149779	0.149481	1.002	0.316345	0.999642
ENSDARG00000007976	105.719	0.00113727	0.115177	0.00987411	0.992122	0.999642
ENSDARG00000007982	118.273	0.0372339	0.11649	0.319632	0.749248	0.999642
ENSDARG00000007988	7.36528	-0.122827	0.13975	-0.878906	0.379452	0.999642
ENSDARG00000007989	86.0219	-0.0134618	0.126926	-0.10606	0.915535	0.999642
ENSDARG00000007990	2.2791	-0.00641902	0.0965568	-0.0664793	0.946996	0.999642
ENSDARG00000007996	39.3204	-0.110076	0.147125	-0.748182	0.45435	0.999642
ENSDARG00000008010	0.387681	0.00330768	0.0390069	0.0847972	0.932423	0.999642
ENSDARG00000008014	8.30858	-0.213731	0.141524	-1.51022	0.130988	0.999642
ENSDARG00000008020	15.5602	-0.0282203	0.138252	-0.204122	0.838258	0.999642
ENSDARG00000008022	1.874	0.0198804	0.0895805	0.221928	0.82437	0.999642
ENSDARG00000008026	71.3912	0.0855306	0.126029	0.678657	0.497355	0.999642
ENSDARG00000008029	29.5823	-0.237632	0.147321	-1.61302	0.10674	0.999642
ENSDARG00000008030	64.0161	-0.00461414	0.138054	-0.0334227	0.973338	0.999642
ENSDARG00000008032	97.879	0.0654571	0.125641	0.520986	0.602377	0.999642
ENSDARG00000008034	30.4713	0.245288	0.146031	1.6797	0.0930156	0.999642
ENSDARG00000008035	13.2507	-0.0355606	0.148202	-0.239947	0.810371	0.999642
ENSDARG00000008049	23.6285	-0.153246	0.14916	-1.02739	0.304238	0.999642
ENSDARG00000008060	7.93592	-0.126177	0.136382	-0.925174	0.354876	0.999642
ENSDARG00000008068	11.8392	0.291913	0.147286	1.98194	0.047486	0.999642
ENSDARG00000008075	0.391236	-0.0665126	0.0448791	-1.48204	0.13833	0.999642
ENSDARG00000008097	86.2335	-0.0680774	0.130357	-0.522239	0.601504	0.999642
ENSDARG00000008100	23.3345	0.143516	0.148487	0.966522	0.333783	0.999642
ENSDARG00000008105	8.66961	-0.10522	0.142846	-0.736599	0.461366	0.999642
ENSDARG00000008107	6.71834	0.125443	0.136597	0.918346	0.358438	0.999642
ENSDARG00000008119	5.37771	0.0748473	0.128111	0.584239	0.55906	0.999642
ENSDARG00000008127	1.49191	0.0159775	0.0827589	0.193061	0.846911	0.999642
ENSDARG00000008131	25.7567	0.0668851	0.149315	0.447947	0.654192	0.999642
ENSDARG00000008133	4.15003	0.0240528	0.11683	0.205878	0.836886	0.999642
ENSDARG00000008140	2.46143	-0.0118763	0.106321	-0.111702	0.91106	0.999642
ENSDARG00000008141	34.8125	-0.0208306	0.146409	-0.142276	0.886862	0.999642
ENSDARG00000008142	103.2	0.139434	0.129882	1.07354	0.283029	0.999642
ENSDARG00000008153	90.1101	-0.068907	0.120122	-0.573643	0.56621	0.999642
ENSDARG00000008155	36.6281	-0.0907882	0.143555	-0.632426	0.527108	0.999642
ENSDARG00000008164	5.74198	-0.0197495	0.1318	-0.149845	0.880887	0.999642
ENSDARG00000008165	11.9099	0.14771	0.146699	1.00689	0.313986	0.999642
ENSDARG00000008170	41.1808	-0.0739081	0.147457	-0.501219	0.616217	0.999642
ENSDARG00000008174	0.759635	0.0324333	0.0606656	0.534623	0.59291	0.999642
ENSDARG00000008184	132.405	-0.0123477	0.111446	-0.110795	0.911779	0.999642
ENSDARG00000008186	17.5937	-0.0710315	0.149669	-0.474592	0.635078	0.999642
ENSDARG00000008188	65.7686	0.16801	0.129866	1.29371	0.195764	0.999642
ENSDARG00000008191	8.77988	0.0142982	0.143805	0.0994279	0.920799	0.999642
ENSDARG00000008192	13.8361	-0.133914	0.148859	-0.899603	0.368331	0.999642
ENSDARG00000008200	51.1122	0.0551581	0.138757	0.397515	0.690988	0.999642
ENSDARG00000008203	1.44921	0.155062	0.0837811	1.8508	0.0641985	0.999642
ENSDARG00000008209	152.461	-0.0692432	0.117102	-0.591308	0.554314	0.999642
ENSDARG00000008212	3.39506	0.127042	0.105149	1.20821	0.226965	0.999642
ENSDARG00000008218	39.8737	0.138862	0.139053	0.998628	0.317975	0.999642
ENSDARG00000008219	0.292919	-0.0146777	0.0388478	-0.377826	0.70556	0.999642
ENSDARG00000008224	145.911	0.140706	0.107319	1.3111	0.189825	0.999642
ENSDARG00000008235	10.6461	0.0734112	0.14451	0.508	0.611453	0.999642
ENSDARG00000008237	134.223	0.0852672	0.115618	0.73749	0.460824	0.999642
ENSDARG00000008238	2.25444	-0.00208899	0.0966716	-0.0216092	0.98276	0.999642
ENSDARG00000008239	7.92288	-0.0635925	0.140714	-0.451926	0.651322	0.999642
ENSDARG00000008243	130.263	0.0153379	0.128369	0.119483	0.904893	0.999642
ENSDARG00000008247	3.68589	-0.0587689	0.116023	-0.506527	0.612487	0.999642
ENSDARG00000008249	12.6146	-0.157946	0.144618	-1.09215	0.274765	0.999642
ENSDARG00000008255	52.0356	-0.0358711	0.141292	-0.25388	0.799588	0.999642
ENSDARG00000008263	2.32392	0.117339	0.090703	1.29366	0.195783	0.999642
ENSDARG00000008275	142.406	0.158424	0.148509	1.06677	0.286078	0.999642
ENSDARG00000008278	22.6642	-0.0413567	0.148433	-0.278622	0.780535	0.999642
ENSDARG00000008279	15.8629	0.000344065	0.149186	0.00230628	0.99816	0.999642
ENSDARG00000008287	30.6988	-0.147103	0.14709	-1.00009	0.317268	0.999642
ENSDARG00000008292	211.76	-0.0633802	0.147323	-0.430211	0.667042	0.999642
ENSDARG00000008305	25.5642	0.138266	0.147226	0.939142	0.347658	0.999642
ENSDARG00000008306	9.89854	-0.065333	0.14219	-0.459478	0.645891	0.999642
ENSDARG00000008310	111.041	-0.111087	0.12308	-0.902566	0.366756	0.999642
ENSDARG00000008322	66.3727	-0.000639059	0.131533	-0.00485855	0.996123	0.999642
ENSDARG00000008329	2.41853	-0.00907742	0.0997286	-0.0910213	0.927476	0.999642
ENSDARG00000008333	7.35325	-0.0569551	0.137528	-0.414136	0.678775	0.999642
ENSDARG00000008336	32.4319	0.13216	0.145204	0.910162	0.362737	0.999642
ENSDARG00000008363	103.831	0.0636224	0.132089	0.481661	0.630047	0.999642
ENSDARG00000008370	89.923	-0.0458116	0.140249	-0.326644	0.743937	0.999642
ENSDARG00000008372	196.491	-0.111188	0.112315	-0.989973	0.322187	0.999642
ENSDARG00000008377	97.9816	0.0730724	0.126552	0.577408	0.563664	0.999642
ENSDARG00000008380	216.325	-0.0720886	0.10078	-0.715309	0.474418	0.999642
ENSDARG00000008383	130.263	0.0522229	0.121161	0.431019	0.666454	0.999642
ENSDARG00000008384	12.8217	0.00105238	0.148523	0.00708561	0.994347	0.999642
ENSDARG00000008388	36.224	-0.0162902	0.1423	-0.114478	0.908859	0.999642
ENSDARG00000008395	11.125	0.111792	0.146137	0.764981	0.444283	0.999642
ENSDARG00000008396	2.50681	-0.0524112	0.105515	-0.496719	0.619387	0.999642
ENSDARG00000008398	23.4574	0.12506	0.149679	0.835521	0.403424	0.999642
ENSDARG00000008403	20.6682	-0.000847003	0.148436	-0.00570619	0.995447	0.999642
ENSDARG00000008407	63.6339	0.104525	0.139703	0.7482	0.45434	0.999642
ENSDARG00000008413	93.8156	-0.0601856	0.121709	-0.494505	0.620949	0.999642
ENSDARG00000008414	16.1576	0.0440773	0.149685	0.294466	0.768402	0.999642
ENSDARG00000008433	25.3022	-0.0528237	0.149432	-0.353495	0.723717	0.999642
ENSDARG00000008434	22.5101	0.171107	0.149147	1.14724	0.251283	0.999642
ENSDARG00000008447	89.2958	0.0772142	0.134254	0.575133	0.565201	0.999642
ENSDARG00000008450	0.67385	0.0547255	0.060762	0.900653	0.367773	0.999642
ENSDARG00000008454	0.695681	0.0151766	0.0550198	0.275839	0.782672	0.999642
ENSDARG00000008457	26.1535	-0.015548	0.149667	-0.103884	0.917261	0.999642
ENSDARG00000008461	8.78238	-0.0606722	0.132705	-0.457196	0.64753	0.999642
ENSDARG00000008472	10.3341	-0.0626209	0.143049	-0.437758	0.661561	0.999642
ENSDARG00000008480	5.6278	-0.0903423	0.131857	-0.685151	0.493249	0.999642
ENSDARG00000008485	1.6534	0.0811339	0.087631	0.925859	0.354519	0.999642
ENSDARG00000008487	116.132	0.0281849	0.115596	0.243822	0.807369	0.999642
ENSDARG00000008490	51.2433	-0.0937371	0.138881	-0.674944	0.499711	0.999642
ENSDARG00000008491	107.155	0.0056208	0.148498	0.0378511	0.969806	0.999642
ENSDARG00000008494	113.39	-0.0430647	0.124387	-0.346215	0.729181	0.999642
ENSDARG00000008502	513.22	-0.0423313	0.104843	-0.40376	0.686389	0.999642
ENSDARG00000008503	22.9796	0.189706	0.148512	1.27737	0.20147	0.999642
ENSDARG00000008540	6.42644	-0.0263252	0.133153	-0.197706	0.843275	0.999642
ENSDARG00000008541	0.281888	0.0176791	0.0385061	0.459125	0.646145	0.999642
ENSDARG00000008542	18.0773	-0.178766	0.1497	-1.19416	0.232414	0.999642
ENSDARG00000008548	29.9548	0.0937052	0.149017	0.628821	0.529466	0.999642
ENSDARG00000008551	27.8849	0.153915	0.147652	1.04242	0.297219	0.999642
ENSDARG00000008553	7.75168	-0.0101875	0.138202	-0.0737144	0.941238	0.999642
ENSDARG00000008560	39.0231	0.119404	0.149165	0.800483	0.423431	0.999642
ENSDARG00000008568	101.01	0.0666635	0.112798	0.591	0.55452	0.999642
ENSDARG00000008573	25.1523	-0.0235934	0.148353	-0.159036	0.873641	0.999642
ENSDARG00000008575	14.1136	0.0318952	0.147268	0.216579	0.828536	0.999642
ENSDARG00000008592	15.4463	-0.123183	0.148813	-0.827772	0.407799	0.999642
ENSDARG00000008593	38.491	0.0853707	0.14666	0.582097	0.560501	0.999642
ENSDARG00000008623	0.38058	0.00126202	0.0452325	0.0279007	0.977741	0.999642
ENSDARG00000008637	58.0022	0.124655	0.131958	0.944653	0.344836	0.999642
ENSDARG00000008639	74.256	0.0359833	0.128757	0.279466	0.779887	0.999642
ENSDARG00000008660	88.5643	-0.00580136	0.118172	-0.0490927	0.960845	0.999642
ENSDARG00000008662	13.3174	-0.0294298	0.147664	-0.199302	0.842026	0.999642
ENSDARG00000008674	0.519586	-0.0117305	0.0465067	-0.252232	0.800862	0.999642
ENSDARG00000008678	87.8191	-0.00676592	0.121409	-0.0557283	0.955558	0.999642
ENSDARG00000008697	74.8971	0.0622052	0.139173	0.446963	0.654902	0.999642
ENSDARG00000008703	74.4638	-0.00522242	0.126746	-0.0412037	0.967134	0.999642
ENSDARG00000008706	202.03	-0.17665	0.113871	-1.55131	0.120826	0.999642
ENSDARG00000008720	42.0531	0.0304274	0.141443	0.215121	0.829673	0.999642
ENSDARG00000008723	16.2201	0.209355	0.14879	1.40704	0.159414	0.999642
ENSDARG00000008727	6.15008	0.0449929	0.126411	0.355927	0.721896	0.999642
ENSDARG00000008732	43.3372	0.063436	0.140735	0.450748	0.652171	0.999642
ENSDARG00000008735	95.1643	-0.0306416	0.139891	-0.21904	0.826619	0.999642
ENSDARG00000008740	118.351	-0.00528703	0.1449	-0.0364875	0.970894	0.999642
ENSDARG00000008748	174.589	0.0630359	0.121534	0.518668	0.603993	0.999642
ENSDARG00000008757	14.842	0.0417501	0.149361	0.279525	0.779842	0.999642
ENSDARG00000008765	16.8515	0.0362198	0.149332	0.242545	0.808358	0.999642
ENSDARG00000008767	21.1625	-0.217449	0.149679	-1.45277	0.146287	0.999642
ENSDARG00000008772	16.2099	-0.0131491	0.14243	-0.0923199	0.926444	0.999642
ENSDARG00000008784	99.7271	0.211554	0.124881	1.69405	0.0902567	0.999642
ENSDARG00000008785	111.592	0.0116777	0.145648	0.0801774	0.936096	0.999642
ENSDARG00000008788	94.2519	0.0685895	0.126278	0.543161	0.587019	0.999642
ENSDARG00000008790	4.42109	0.00682723	0.115726	0.0589946	0.952956	0.999642
ENSDARG00000008803	185.553	-0.00898815	0.106871	-0.084103	0.932975	0.999642
ENSDARG00000008805	4.84883	0.0690425	0.125752	0.549038	0.582979	0.999642
ENSDARG00000008807	4.59771	0.00961785	0.124673	0.0771443	0.938509	0.999642
ENSDARG00000008808	86.1755	-0.0104907	0.128561	-0.0816006	0.934964	0.999642
ENSDARG00000008811	2.97592	-0.109769	0.108272	-1.01382	0.310667	0.999642
ENSDARG00000008816	19.5902	-0.0175695	0.149217	-0.117745	0.90627	0.999642
ENSDARG00000008818	35.388	-0.0785573	0.149667	-0.524879	0.599667	0.999642
ENSDARG00000008829	109.32	0.0553075	0.124953	0.442626	0.658036	0.999642
ENSDARG00000008832	8.83932	-0.0349095	0.143468	-0.243326	0.807753	0.999642
ENSDARG00000008840	3.52268	-0.0752214	0.113778	-0.661126	0.508532	0.999642
ENSDARG00000008849	2.86999	0.0656322	0.104974	0.625225	0.531823	0.999642
ENSDARG00000008852	12.3952	0.0611161	0.143238	0.426675	0.669616	0.999642
ENSDARG00000008858	2.24667	0.0883427	0.101632	0.869243	0.384714	0.999642
ENSDARG00000008859	27.6684	0.101139	0.1497	0.67561	0.499289	0.999642
ENSDARG00000008861	16.8906	-0.178834	0.149618	-1.19527	0.231981	0.999642
ENSDARG00000008866	0.767531	0.00223424	0.0649105	0.0344203	0.972542	0.999642
ENSDARG00000008867	156.435	0.0245718	0.129792	0.189317	0.849845	0.999642
ENSDARG00000008880	64.7124	0.0960667	0.128463	0.747815	0.454572	0.999642
ENSDARG00000008884	25.9112	-0.177465	0.149464	-1.18734	0.235093	0.999642
ENSDARG00000008886	3.30026	-0.0448546	0.109995	-0.407789	0.683428	0.999642
ENSDARG00000008890	3.94698	0.0494701	0.115726	0.427475	0.669033	0.999642
ENSDARG00000008904	184.515	0.0940702	0.118162	0.79611	0.425968	0.999642
ENSDARG00000008906	16.8925	-0.22139	0.1497	-1.47889	0.139169	0.999642
ENSDARG00000008912	2.44598	-0.0050161	0.0987187	-0.050812	0.959475	0.999642
ENSDARG00000008920	24.7992	0.132272	0.149507	0.884718	0.376309	0.999642
ENSDARG00000008931	0.702104	-0.0463093	0.0579879	-0.798602	0.424521	0.999642
ENSDARG00000008936	37.7533	0.0478544	0.144914	0.330226	0.741229	0.999642
ENSDARG00000008946	2.34465	-0.0359945	0.0934755	-0.385069	0.700186	0.999642
ENSDARG00000008947	343.198	-0.0201137	0.109179	-0.184226	0.853836	0.999642
ENSDARG00000008953	6.02393	-0.146356	0.130794	-1.11899	0.263147	0.999642
ENSDARG00000008966	61.4959	0.0245834	0.132486	0.185555	0.852794	0.999642
ENSDARG00000008969	198.531	0.298024	0.115409	2.58232	0.00981377	0.999642
ENSDARG00000008976	180.674	0.019342	0.142147	0.136071	0.891765	0.999642
ENSDARG00000008979	77.2542	0.0077896	0.118638	0.0656587	0.94765	0.999642
ENSDARG00000008982	155.983	0.0590067	0.134351	0.439197	0.660519	0.999642
ENSDARG00000008986	11.713	0.137645	0.145424	0.946509	0.343889	0.999642
ENSDARG00000009001	128.868	0.0144631	0.1262	0.114605	0.908759	0.999642
ENSDARG00000009014	127.753	-0.0343096	0.114628	-0.299314	0.764701	0.999642
ENSDARG00000009018	397.335	-0.0160874	0.114267	-0.140787	0.888038	0.999642
ENSDARG00000009021	15.5232	0.0834362	0.148285	0.562676	0.573655	0.999642
ENSDARG00000009023	54.8696	0.0214995	0.13313	0.161492	0.871706	0.999642
ENSDARG00000009026	146.986	0.030066	0.112541	0.267156	0.789349	0.999642
ENSDARG00000009031	58.3249	0.0570545	0.133752	0.42657	0.669692	0.999642
ENSDARG00000009040	25.4705	0.179978	0.149432	1.20441	0.228431	0.999642
ENSDARG00000009046	5.08009	-0.059813	0.126857	-0.471501	0.637283	0.999642
ENSDARG00000009074	4.7335	0.0952935	0.126947	0.750656	0.45286	0.999642
ENSDARG00000009087	2.35931	0.0677228	0.0982834	0.689056	0.490788	0.999642
ENSDARG00000009094	0.385112	0.0289455	0.0432118	0.669851	0.502953	0.999642
ENSDARG00000009106	893.58	-0.0547496	0.0994336	-0.550615	0.581898	0.999642
ENSDARG00000009113	3.59164	-0.00892096	0.114599	-0.0778451	0.937951	0.999642
ENSDARG00000009121	0.205868	0.000813951	0.0312774	0.0260236	0.979239	0.999642
ENSDARG00000009123	2.9119	0.0228563	0.108922	0.209841	0.833792	0.999642
ENSDARG00000009131	1.22622	-0.0423063	0.0761557	-0.555524	0.578536	0.999642
ENSDARG00000009133	13.5275	0.183792	0.147303	1.24771	0.212137	0.999642
ENSDARG00000009134	24.414	-0.0906085	0.148571	-0.609865	0.541951	0.999642
ENSDARG00000009136	38.9506	-0.0488055	0.14267	-0.342087	0.732285	0.999642
ENSDARG00000009142	31.3279	0.0789163	0.145077	0.543963	0.586467	0.999642
ENSDARG00000009153	73.4921	-0.000378179	0.138556	-0.00272944	0.997822	0.999642
ENSDARG00000009160	8.50985	0.0241439	0.14305	0.168779	0.86597	0.999642
ENSDARG00000009169	19.4307	-0.00947709	0.149445	-0.0634151	0.949436	0.999642
ENSDARG00000009170	111.406	-0.0591361	0.122006	-0.4847	0.627889	0.999642
ENSDARG00000009178	8.08774	-0.00689714	0.142077	-0.0485451	0.961282	0.999642
ENSDARG00000009194	85.9321	-0.12215	0.128613	-0.949749	0.34224	0.999642
ENSDARG00000009196	18.8698	-0.00489624	0.149235	-0.032809	0.973827	0.999642
ENSDARG00000009208	18.9077	0.0930601	0.149624	0.62196	0.533968	0.999642
ENSDARG00000009209	109.434	0.090646	0.14024	0.646362	0.518045	0.999642
ENSDARG00000009212	1122.39	-0.0825587	0.131657	-0.627075	0.53061	0.999642
ENSDARG00000009214	20.9671	-0.109473	0.149289	-0.733294	0.463379	0.999642
ENSDARG00000009215	4.02245	-0.0471332	0.1223	-0.385388	0.69995	0.999642
ENSDARG00000009217	20.2481	0.0282637	0.149696	0.188808	0.850244	0.999642
ENSDARG00000009218	3.72909	0.088157	0.110357	0.798831	0.424388	0.999642
ENSDARG00000009242	2.24903	0.0520594	0.10053	0.51785	0.604563	0.999642
ENSDARG00000009250	249.474	-0.0230517	0.0994683	-0.231749	0.816733	0.999642
ENSDARG00000009252	5.4935	0.0987346	0.130739	0.755202	0.450128	0.999642
ENSDARG00000009253	46.7555	-0.17246	0.143149	-1.20476	0.228297	0.999642
ENSDARG00000009262	1.65597	-0.0364629	0.0839278	-0.434456	0.663957	0.999642
ENSDARG00000009266	3.91511	0.0636097	0.116655	0.54528	0.585561	0.999642
ENSDARG00000009267	8.94507	-0.0424533	0.142504	-0.29791	0.765772	0.999642
ENSDARG00000009273	72.6539	0.0549507	0.13645	0.402717	0.687156	0.999642
ENSDARG00000009280	376.394	0.146375	0.13954	1.04899	0.294184	0.999642
ENSDARG00000009281	16.4713	0.127822	0.149639	0.854197	0.392996	0.999642
ENSDARG00000009285	2561.19	-0.00965366	0.0761544	-0.126764	0.899127	0.999642
ENSDARG00000009299	16.247	0.316747	0.149459	2.11929	0.0340658	0.999642
ENSDARG00000009311	131.594	-0.0601904	0.13928	-0.432153	0.66563	0.999642
ENSDARG00000009313	15.3648	0.161168	0.146248	1.10202	0.270454	0.999642
ENSDARG00000009315	63.7415	0.0344534	0.126431	0.272507	0.785232	0.999642
ENSDARG00000009336	109.3	-0.0451359	0.12737	-0.35437	0.723062	0.999642
ENSDARG00000009341	188.798	0.0256301	0.117605	0.217934	0.827481	0.999642
ENSDARG00000009342	74.8422	-0.183866	0.136714	-1.34489	0.17866	0.999642
ENSDARG00000009346	75.6835	0.159802	0.127286	1.25545	0.209316	0.999642
ENSDARG00000009350	25.9525	0.181557	0.149215	1.21675	0.223701	0.999642
ENSDARG00000009351	5.85369	0.0160574	0.134986	0.118956	0.90531	0.999642
ENSDARG00000009361	2.83089	-0.0275442	0.104104	-0.264584	0.79133	0.999642
ENSDARG00000009372	0.847072	0.0180494	0.0647393	0.278802	0.780397	0.999642
ENSDARG00000009386	0.818751	-0.043021	0.0650287	-0.661569	0.508247	0.999642
ENSDARG00000009387	12.6853	-0.0293672	0.135284	-0.217078	0.828148	0.999642
ENSDARG00000009390	3.81534	0.101702	0.116189	0.875318	0.381401	0.999642
ENSDARG00000009401	73.0729	-0.213257	0.124671	-1.71056	0.0871632	0.999642
ENSDARG00000009418	121.152	-0.0636491	0.113073	-0.562901	0.573502	0.999642
ENSDARG00000009430	16.5036	0.0293065	0.149253	0.196355	0.844333	0.999642
ENSDARG00000009436	47.076	-0.0451035	0.149148	-0.302407	0.762342	0.999642
ENSDARG00000009438	9.94917	0.00250862	0.143116	0.0175285	0.986015	0.999642
ENSDARG00000009443	282.167	-0.0372421	0.14706	-0.253244	0.80008	0.999642
ENSDARG00000009447	792.669	-0.0323198	0.138434	-0.233467	0.815399	0.999642
ENSDARG00000009459	33.9458	0.00861643	0.1476	0.0583771	0.953448	0.999642
ENSDARG00000009466	1.82328	-0.0465559	0.0909347	-0.51197	0.608672	0.999642
ENSDARG00000009470	4.96022	0.0839973	0.129627	0.647994	0.516989	0.999642
ENSDARG00000009472	77.5085	0.0645539	0.135879	0.475084	0.634727	0.999642
ENSDARG00000009473	39.2045	0.212645	0.144007	1.47663	0.139774	0.999642
ENSDARG00000009477	5.19434	-0.0513671	0.129513	-0.396616	0.69165	0.999642
ENSDARG00000009480	202.336	-0.0809558	0.106553	-0.759772	0.447391	0.999642
ENSDARG00000009482	0.778941	0.03528	0.0633276	0.557103	0.577457	0.999642
ENSDARG00000009484	104.217	-0.0762663	0.1409	-0.54128	0.588314	0.999642
ENSDARG00000009488	32.3686	0.0822083	0.146177	0.562387	0.573852	0.999642
ENSDARG00000009493	43.9694	0.117726	0.138111	0.852407	0.393988	0.999642
ENSDARG00000009494	22.3861	-0.0212665	0.149682	-0.142078	0.887019	0.999642
ENSDARG00000009499	130.861	0.153453	0.109879	1.39657	0.162543	0.999642
ENSDARG00000009505	148.343	0.102864	0.129189	0.796231	0.425898	0.999642
ENSDARG00000009524	17.3079	-0.341068	0.149693	-2.27845	0.0226997	0.999642
ENSDARG00000009525	40.286	-0.18361	0.140627	-1.30566	0.191669	0.999642
ENSDARG00000009534	33.2626	0.0462538	0.145134	0.318697	0.749956	0.999642
ENSDARG00000009544	36.3516	0.0682376	0.146279	0.46649	0.640865	0.999642
ENSDARG00000009549	196.116	0.0682518	0.125574	0.543519	0.586773	0.999642
ENSDARG00000009550	2.92411	0.106609	0.0957541	1.11336	0.265552	0.999642
ENSDARG00000009553	179.722	0.0488285	0.112253	0.434987	0.663572	0.999642
ENSDARG00000009557	16.0905	0.0501652	0.149668	0.335177	0.737491	0.999642
ENSDARG00000009567	183.808	0.00574883	0.115488	0.0497787	0.960299	0.999642
ENSDARG00000009568	9.04617	0.00640991	0.142478	0.0449886	0.964116	0.999642
ENSDARG00000009585	299.887	0.0160926	0.102907	0.15638	0.875734	0.999642
ENSDARG00000009594	18.949	-0.0753637	0.14968	-0.5035	0.614612	0.999642
ENSDARG00000009607	33.3786	-0.148474	0.149323	-0.994311	0.320072	0.999642
ENSDARG00000009610	7.79244	0.106606	0.136816	0.779196	0.435864	0.999642
ENSDARG00000009612	3.46549	-0.0155946	0.109862	-0.141948	0.887121	0.999642
ENSDARG00000009626	6.82929	0.0547351	0.137173	0.399023	0.689876	0.999642
ENSDARG00000009629	19.3437	0.0191426	0.149632	0.127931	0.898203	0.999642
ENSDARG00000009637	150.473	-0.0876663	0.143046	-0.612853	0.539974	0.999642
ENSDARG00000009640	166.263	-0.11792	0.119424	-0.987408	0.323443	0.999642
ENSDARG00000009653	15.7827	-0.121396	0.149656	-0.811169	0.417268	0.999642
ENSDARG00000009657	43.0969	0.0675842	0.140164	0.48218	0.629678	0.999642
ENSDARG00000009677	45.8776	-0.043119	0.144275	-0.298867	0.765042	0.999642
ENSDARG00000009681	10.886	0.0741679	0.147414	0.503127	0.614875	0.999642
ENSDARG00000009685	18.0477	0.00396707	0.149086	0.0266093	0.978771	0.999642
ENSDARG00000009689	109.511	0.0103356	0.117186	0.0881986	0.929719	0.999642
ENSDARG00000009693	9.54719	0.0181084	0.139552	0.129761	0.896756	0.999642
ENSDARG00000009702	10.0726	0.104544	0.145458	0.718724	0.472311	0.999642
ENSDARG00000009724	49.5335	-0.158726	0.140675	-1.12832	0.259186	0.999642
ENSDARG00000009727	2.47223	-0.0885547	0.0984631	-0.89937	0.368456	0.999642
ENSDARG00000009733	21.8381	0.0467999	0.14961	0.312812	0.754423	0.999642
ENSDARG00000009735	167.742	0.160537	0.116831	1.3741	0.169411	0.999642
ENSDARG00000009738	4.13975	-0.0135406	0.105728	-0.128071	0.898093	0.999642
ENSDARG00000009740	37.7223	0.0512419	0.14392	0.356044	0.721808	0.999642
ENSDARG00000009743	1.87035	-0.107554	0.091874	-1.17067	0.241733	0.999642
ENSDARG00000009745	69.8599	0.00350225	0.135854	0.0257795	0.979433	0.999642
ENSDARG00000009748	6.10743	-0.0983191	0.13229	-0.743211	0.457354	0.999642
ENSDARG00000009753	85.4519	-0.0812112	0.126346	-0.642768	0.520374	0.999642
ENSDARG00000009754	144.618	-0.0218287	0.105732	-0.206452	0.836438	0.999642
ENSDARG00000009764	35.4519	0.0165729	0.141673	0.11698	0.906876	0.999642
ENSDARG00000009771	190.493	0.115836	0.144547	0.801375	0.422915	0.999642
ENSDARG00000009779	168.709	-0.0802985	0.148733	-0.539883	0.589278	0.999642
ENSDARG00000009782	240.799	0.0513961	0.125512	0.409492	0.682179	0.999642
ENSDARG00000009783	48.9093	0.00581957	0.137221	0.0424101	0.966172	0.999642
ENSDARG00000009796	18.6969	0.0153856	0.149639	0.102818	0.918107	0.999642
ENSDARG00000009806	19.193	-0.0591778	0.149699	-0.395313	0.692612	0.999642
ENSDARG00000009823	167.177	0.0130854	0.123281	0.106143	0.915469	0.999642
ENSDARG00000009825	4.13036	0.0986928	0.114939	0.858656	0.390531	0.999642
ENSDARG00000009830	1178.03	0.00688137	0.0887079	0.0775733	0.938167	0.999642
ENSDARG00000009837	17.3725	0.0477333	0.149578	0.31912	0.749636	0.999642
ENSDARG00000009839	0.193886	0.0264986	0.0283992	0.933077	0.35078	0.999642
ENSDARG00000009844	40.4965	-0.0396166	0.14959	-0.264835	0.791136	0.999642
ENSDARG00000009851	31.5442	-0.0557135	0.145845	-0.382004	0.702459	0.999642
ENSDARG00000009862	11.7078	-0.0250037	0.146649	-0.170501	0.864616	0.999642
ENSDARG00000009864	15.6467	-0.16592	0.149548	-1.10947	0.267226	0.999642
ENSDARG00000009868	107.125	-0.045718	0.135631	-0.337075	0.73606	0.999642
ENSDARG00000009870	4.22785	0.079097	0.121058	0.653379	0.513512	0.999642
ENSDARG00000009871	52.5695	0.128796	0.148671	0.866318	0.386316	0.999642
ENSDARG00000009881	87.1128	0.0188972	0.124925	0.151268	0.879764	0.999642
ENSDARG00000009885	2.90471	0.100704	0.100224	1.00479	0.314999	0.999642
ENSDARG00000009886	24.0817	0.0852678	0.147442	0.578314	0.563052	0.999642
ENSDARG00000009899	145.824	0.0774176	0.14574	0.531203	0.595278	0.999642
ENSDARG00000009901	15.967	0.0924645	0.148617	0.622165	0.533834	0.999642
ENSDARG00000009922	21.7694	-0.153238	0.149361	-1.02596	0.304909	0.999642
ENSDARG00000009930	6.39183	-0.00645089	0.136066	-0.04741	0.962186	0.999642
ENSDARG00000009939	101.031	0.12722	0.122803	1.03597	0.300217	0.999642
ENSDARG00000009941	42.9487	-0.110777	0.142136	-0.779374	0.43576	0.999642
ENSDARG00000009942	6.24404	0.109321	0.134162	0.814848	0.415159	0.999642
ENSDARG00000009949	10.1338	0.157116	0.145227	1.08186	0.279313	0.999642
ENSDARG00000009950	131.759	-0.128528	0.119506	-1.07549	0.282156	0.999642
ENSDARG00000009953	13.8622	-0.0521018	0.148157	-0.351666	0.725089	0.999642
ENSDARG00000009958	42.4065	-0.0514805	0.143401	-0.358997	0.719597	0.999642
ENSDARG00000009961	1.27831	-0.0105196	0.0784046	-0.13417	0.893268	0.999642
ENSDARG00000009978	616.889	-0.0243219	0.147803	-0.164557	0.869293	0.999642
ENSDARG00000009982	39.4827	0.130443	0.138041	0.94496	0.344679	0.999642
ENSDARG00000010002	37.6556	0.218686	0.143584	1.52305	0.127747	0.999642
ENSDARG00000010008	281.145	0.0303101	0.111691	0.271374	0.786103	0.999642
ENSDARG00000010010	31.92	-0.16334	0.145052	-1.12608	0.260133	0.999642
ENSDARG00000010018	112.146	-0.168328	0.115483	-1.4576	0.144951	0.999642
ENSDARG00000010021	43.9916	-0.061174	0.143063	-0.427603	0.66894	0.999642
ENSDARG00000010023	0.520449	0.0567176	0.0530542	1.06905	0.285047	0.999642
ENSDARG00000010029	71.5817	-0.0982592	0.130866	-0.75084	0.452749	0.999642
ENSDARG00000010031	5.971	-0.0613861	0.133673	-0.459225	0.646073	0.999642
ENSDARG00000010032	4.17387	0.0958379	0.114454	0.837351	0.402395	0.999642
ENSDARG00000010035	13.1266	0.0402912	0.146427	0.275163	0.783191	0.999642
ENSDARG00000010042	171.992	-0.0790607	0.135738	-0.582452	0.560262	0.999642
ENSDARG00000010047	37.7497	0.103966	0.149589	0.695014	0.487047	0.999642
ENSDARG00000010051	37.4427	0.0830899	0.147698	0.562566	0.573731	0.999642
ENSDARG00000010052	111.985	-0.0093282	0.117448	-0.0794242	0.936695	0.999642
ENSDARG00000010059	44.084	0.103729	0.140606	0.737723	0.460683	0.999642
ENSDARG00000010070	19.9912	-0.00537923	0.149095	-0.0360793	0.971219	0.999642
ENSDARG00000010075	0.285722	0.0179632	0.0386276	0.465035	0.641906	0.999642
ENSDARG00000010078	17.9958	-0.139457	0.149663	-0.931802	0.351439	0.999642
ENSDARG00000010083	213.249	-0.0512236	0.100028	-0.512091	0.608587	0.999642
ENSDARG00000010085	10.669	-0.0263961	0.140671	-0.187644	0.851155	0.999642
ENSDARG00000010096	4.02975	0.181182	0.116117	1.56034	0.11868	0.999642
ENSDARG00000010097	2.08163	0.118879	0.0970262	1.22522	0.220492	0.999642
ENSDARG00000010098	32.418	0.15409	0.148662	1.03652	0.299961	0.999642
ENSDARG00000010108	2.40994	-0.0567154	0.0977187	-0.580395	0.561648	0.999642
ENSDARG00000010113	347.635	-0.0280534	0.0877142	-0.319827	0.749099	0.999642
ENSDARG00000010124	6.22915	-0.0947921	0.136126	-0.696353	0.486208	0.999642
ENSDARG00000010130	3.21115	-0.0773916	0.114792	-0.674191	0.50019	0.999642
ENSDARG00000010132	60.7727	0.0664739	0.136379	0.487419	0.625961	0.999642
ENSDARG00000010137	100.843	-0.192242	0.11367	-1.69123	0.0907927	0.999642
ENSDARG00000010144	41.1781	-0.018758	0.149066	-0.125837	0.899861	0.999642
ENSDARG00000010146	5.01662	-0.245424	0.125031	-1.96291	0.0496569	0.999642
ENSDARG00000010149	578.816	-0.0410876	0.139258	-0.295046	0.767959	0.999642
ENSDARG00000010154	10.9876	0.119707	0.145567	0.822348	0.410879	0.999642
ENSDARG00000010155	68.8407	0.113211	0.136187	0.831296	0.405806	0.999642
ENSDARG00000010160	1347.08	0.00576446	0.118588	0.0486092	0.961231	0.999642
ENSDARG00000010169	3.65856	0.215381	0.113635	1.89538	0.0580425	0.999642
ENSDARG00000010181	11.6182	-0.214298	0.143311	-1.49533	0.134828	0.999642
ENSDARG00000010186	38.5187	-0.0156986	0.138804	-0.113099	0.909952	0.999642
ENSDARG00000010192	25.3887	-0.0308325	0.149701	-0.20596	0.836822	0.999642
ENSDARG00000010194	105.576	-0.161957	0.128042	-1.26488	0.205915	0.999642
ENSDARG00000010207	14.9406	-0.0107251	0.149553	-0.0717146	0.942829	0.999642
ENSDARG00000010231	7.58937	-0.0415278	0.141105	-0.294304	0.768526	0.999642
ENSDARG00000010238	89.0098	-0.0528906	0.117607	-0.449722	0.652911	0.999642
ENSDARG00000010244	538.933	0.0324986	0.101516	0.320134	0.748867	0.999642
ENSDARG00000010246	201.23	-0.106554	0.139551	-0.763549	0.445136	0.999642
ENSDARG00000010248	8.64563	-0.071743	0.137106	-0.523268	0.600788	0.999642
ENSDARG00000010250	104.352	0.0312815	0.132606	0.235898	0.813511	0.999642
ENSDARG00000010252	2.21559	-0.0372459	0.0941811	-0.395471	0.692495	0.999642
ENSDARG00000010255	11.6421	-0.0625038	0.14568	-0.429048	0.667888	0.999642
ENSDARG00000010266	292.98	0.00303813	0.0971681	0.0312667	0.975057	0.999642
ENSDARG00000010267	102.636	0.149819	0.135304	1.10727	0.268176	0.999642
ENSDARG00000010270	3.70851	-0.0680414	0.114101	-0.596323	0.550959	0.999642
ENSDARG00000010276	4.68472	0.0352475	0.126179	0.279344	0.779981	0.999642
ENSDARG00000010279	24.0248	-0.0237497	0.148276	-0.160172	0.872746	0.999642
ENSDARG00000010280	35.6916	0.179416	0.140799	1.27426	0.20257	0.999642
ENSDARG00000010281	25.2268	0.00836983	0.147244	0.0568434	0.95467	0.999642
ENSDARG00000010294	1.34834	-0.0923817	0.0799588	-1.15537	0.24794	0.999642
ENSDARG00000010300	40.7095	-0.0969666	0.144912	-0.66914	0.503406	0.999642
ENSDARG00000010301	74.0267	-0.0886417	0.143739	-0.616685	0.537442	0.999642
ENSDARG00000010312	151.643	0.380495	0.147905	2.57256	0.010095	0.999642
ENSDARG00000010316	22.8012	-0.0379166	0.148691	-0.255003	0.798721	0.999642
ENSDARG00000010317	0.259284	-0.0109631	0.0345678	-0.317148	0.751131	0.999642
ENSDARG00000010318	19.186	0.123192	0.149321	0.825017	0.409362	0.999642
ENSDARG00000010331	1.36747	0.16412	0.07974	2.05819	0.0395717	0.999642
ENSDARG00000010332	0.995479	0.0666277	0.0696163	0.957071	0.338532	0.999642
ENSDARG00000010347	0.481535	0.0190119	0.0515197	0.369021	0.712112	0.999642
ENSDARG00000010350	13.2071	0.184764	0.146158	1.26414	0.206181	0.999642
ENSDARG00000010381	56.8564	0.0986262	0.142919	0.690085	0.490141	0.999642
ENSDARG00000010384	1.50155	0.137956	0.0792421	1.74095	0.0816931	0.999642
ENSDARG00000010385	22.0074	-0.0781394	0.148507	-0.526167	0.598772	0.999642
ENSDARG00000010400	81.3939	-0.1086	0.126336	-0.859617	0.39	0.999642
ENSDARG00000010407	14.0308	-0.0673944	0.149	-0.452312	0.651044	0.999642
ENSDARG00000010408	37.9307	0.039665	0.145173	0.273225	0.78468	0.999642
ENSDARG00000010411	89.3365	-0.0548561	0.140686	-0.38992	0.696596	0.999642
ENSDARG00000010415	1.67153	-0.0974548	0.0832117	-1.17117	0.241532	0.999642
ENSDARG00000010420	19.2777	0.0571474	0.143597	0.397971	0.690651	0.999642
ENSDARG00000010423	8.75029	0.135768	0.136723	0.993015	0.320703	0.999642
ENSDARG00000010425	4.83068	0.127858	0.120244	1.06332	0.287637	0.999642
ENSDARG00000010432	20.981	0.00133005	0.149133	0.00891856	0.992884	0.999642
ENSDARG00000010434	109.52	0.0519095	0.13014	0.398874	0.689986	0.999642
ENSDARG00000010437	3.53212	0.0547476	0.115623	0.473503	0.635854	0.999642
ENSDARG00000010442	30.071	-0.0119619	0.146032	-0.0819129	0.934716	0.999642
ENSDARG00000010445	12.0215	0.22135	0.146882	1.50699	0.131813	0.999642
ENSDARG00000010454	1.04601	0.0557877	0.074525	0.748576	0.454113	0.999642
ENSDARG00000010472	33.5017	0.019644	0.14901	0.13183	0.895119	0.999642
ENSDARG00000010477	8.42662	0.0152331	0.138505	0.109982	0.912424	0.999642
ENSDARG00000010478	38.3396	-0.112949	0.148864	-0.758739	0.448009	0.999642
ENSDARG00000010481	146.968	-0.0611653	0.148189	-0.412752	0.679789	0.999642
ENSDARG00000010482	2.08674	-0.00526645	0.0906204	-0.0581155	0.953657	0.999642
ENSDARG00000010487	13.0221	-0.228143	0.145964	-1.56301	0.118049	0.999642
ENSDARG00000010515	2.89866	-0.0121748	0.107432	-0.113326	0.909772	0.999642
ENSDARG00000010516	2478.82	-0.0204104	0.0824611	-0.247516	0.804509	0.999642
ENSDARG00000010519	82.2274	-0.0213342	0.145105	-0.147026	0.883112	0.999642
ENSDARG00000010524	3.88522	0.0869025	0.116042	0.748886	0.453926	0.999642
ENSDARG00000010531	37.4318	0.0131752	0.145571	0.0905073	0.927884	0.999642
ENSDARG00000010553	78.7089	-0.0861633	0.12823	-0.671944	0.501619	0.999642
ENSDARG00000010555	0.953927	-0.032121	0.0684344	-0.469369	0.638806	0.999642
ENSDARG00000010556	2.73794	-0.00990931	0.101789	-0.0973516	0.922447	0.999642
ENSDARG00000010563	34.3484	-0.146615	0.14718	-0.996162	0.319172	0.999642
ENSDARG00000010565	7.54853	-0.0855869	0.139998	-0.611342	0.540973	0.999642
ENSDARG00000010571	39.798	0.146404	0.138673	1.05575	0.291084	0.999642
ENSDARG00000010572	29.9593	0.380373	0.149566	2.54318	0.0109847	0.999642
ENSDARG00000010583	106.546	0.00674914	0.121377	0.0556049	0.955657	0.999642
ENSDARG00000010586	1.33862	-0.0609194	0.0795212	-0.766077	0.44363	0.999642
ENSDARG00000010591	23.1433	-0.0846896	0.149473	-0.566588	0.570994	0.999642
ENSDARG00000010596	88.1895	0.0562687	0.142654	0.394442	0.693254	0.999642
ENSDARG00000010601	30.0522	-0.161014	0.144862	-1.1115	0.266353	0.999642
ENSDARG00000010602	3.45054	-0.0811384	0.115956	-0.699732	0.484095	0.999642
ENSDARG00000010603	8.32544	-0.0115941	0.140988	-0.0822345	0.93446	0.999642
ENSDARG00000010610	22.8686	0.0047385	0.149689	0.0316556	0.974747	0.999642
ENSDARG00000010625	11.1803	-0.121574	0.147491	-0.824279	0.409781	0.999642
ENSDARG00000010630	19.0141	0.0365045	0.149514	0.244155	0.807111	0.999642
ENSDARG00000010641	61.7943	0.01607	0.140997	0.113974	0.909258	0.999642
ENSDARG00000010654	1.92648	-0.201671	0.0961639	-2.09716	0.035979	0.999642
ENSDARG00000010655	57.8543	0.0331916	0.145448	0.228203	0.819489	0.999642
ENSDARG00000010658	127.586	0.217738	0.120352	1.80919	0.0704221	0.999642
ENSDARG00000010662	0.21358	0.0282829	0.0293252	0.964459	0.334816	0.999642
ENSDARG00000010673	27.0402	0.0721393	0.14915	0.483668	0.628621	0.999642
ENSDARG00000010680	109.746	-0.132593	0.119093	-1.11335	0.265557	0.999642
ENSDARG00000010681	22.6554	0.0147658	0.148296	0.0995699	0.920686	0.999642
ENSDARG00000010710	38.4812	-0.0506045	0.144823	-0.349423	0.726772	0.999642
ENSDARG00000010717	74.3264	0.0217834	0.128406	0.169645	0.865289	0.999642
ENSDARG00000010721	67.2497	-0.0109716	0.130227	-0.0842497	0.932858	0.999642
ENSDARG00000010727	3.69193	-0.0198667	0.120535	-0.16482	0.869086	0.999642
ENSDARG00000010728	5.84645	0.110597	0.131083	0.843717	0.398828	0.999642
ENSDARG00000010729	2.45583	0.174641	0.0875371	1.99505	0.046037	0.999642
ENSDARG00000010732	7.74804	0.151594	0.136954	1.10689	0.268339	0.999642
ENSDARG00000010738	3.02534	-0.0926507	0.103882	-0.891886	0.372454	0.999642
ENSDARG00000010745	107.218	0.00189961	0.118117	0.0160824	0.987169	0.999642
ENSDARG00000010752	25.9992	0.120921	0.14771	0.818644	0.41299	0.999642
ENSDARG00000010756	5.13206	0.0793688	0.129843	0.611269	0.541021	0.999642
ENSDARG00000010758	19.9873	0.190157	0.149464	1.27226	0.203282	0.999642
ENSDARG00000010764	10.3234	-0.101557	0.146996	-0.690884	0.489638	0.999642
ENSDARG00000010767	14.4096	-0.0853182	0.148641	-0.573989	0.565975	0.999642
ENSDARG00000010770	28.2648	-0.0574185	0.146776	-0.391199	0.69565	0.999642
ENSDARG00000010773	152.09	0.0945109	0.138141	0.684163	0.493872	0.999642
ENSDARG00000010779	88.7279	0.170071	0.126799	1.34126	0.179835	0.999642
ENSDARG00000010782	0.593768	0.0395843	0.0553168	0.715593	0.474243	0.999642
ENSDARG00000010784	161.598	0.0495876	0.124535	0.398181	0.690497	0.999642
ENSDARG00000010785	125.334	0.055221	0.123011	0.44891	0.653497	0.999642
ENSDARG00000010789	93.276	0.0159834	0.119407	0.133856	0.893516	0.999642
ENSDARG00000010791	99.5317	-0.068062	0.129224	-0.526699	0.598403	0.999642
ENSDARG00000010792	33.2057	-0.081913	0.145868	-0.561554	0.57442	0.999642
ENSDARG00000010794	18.0085	-0.085373	0.149619	-0.570601	0.56827	0.999642
ENSDARG00000010816	95.5255	-0.0387986	0.122748	-0.316082	0.75194	0.999642
ENSDARG00000010823	40.3613	0.0250091	0.142	0.176121	0.860199	0.999642
ENSDARG00000010831	14.71	-0.260386	0.149497	-1.74174	0.0815537	0.999642
ENSDARG00000010844	60.8055	0.0575077	0.145166	0.396151	0.691994	0.999642
ENSDARG00000010862	12.6502	-0.199535	0.148632	-1.34247	0.179443	0.999642
ENSDARG00000010873	147.745	-0.154135	0.148546	-1.03762	0.299446	0.999642
ENSDARG00000010878	22.1648	-0.0648895	0.149595	-0.433767	0.664458	0.999642
ENSDARG00000010905	2.96795	-0.0026793	0.110678	-0.024208	0.980687	0.999642
ENSDARG00000010918	13.4936	-0.0779757	0.146423	-0.532538	0.594354	0.999642
ENSDARG00000010925	7.54458	0.137722	0.13516	1.01896	0.308223	0.999642
ENSDARG00000010933	26.8276	0.0921776	0.146455	0.62939	0.529094	0.999642
ENSDARG00000010934	4.08482	0.0123842	0.120415	0.102847	0.918085	0.999642
ENSDARG00000010936	227.743	-0.00394298	0.118819	-0.0331848	0.973527	0.999642
ENSDARG00000010940	2.94976	0.0821863	0.107729	0.762897	0.445525	0.999642
ENSDARG00000010941	0.570392	-0.0598668	0.0529184	-1.1313	0.257927	0.999642
ENSDARG00000010945	1.05666	-0.0479267	0.0732641	-0.654164	0.513006	0.999642
ENSDARG00000010946	73.9209	-0.141297	0.133536	-1.05813	0.289998	0.999642
ENSDARG00000010948	10.5344	0.159094	0.145057	1.09677	0.272742	0.999642
ENSDARG00000010953	75.4357	0.0313409	0.12742	0.245965	0.805709	0.999642
ENSDARG00000010956	29.8048	0.102281	0.144577	0.70745	0.479287	0.999642
ENSDARG00000010957	54.2867	-0.0444046	0.137235	-0.323567	0.746266	0.999642
ENSDARG00000010958	10.2734	0.119299	0.135302	0.881725	0.377925	0.999642
ENSDARG00000010962	17.4906	0.126145	0.149649	0.842934	0.399265	0.999642
ENSDARG00000010965	237.413	0.0153789	0.114904	0.133841	0.893528	0.999642
ENSDARG00000010977	1.73827	0.00563359	0.0880756	0.0639632	0.949	0.999642
ENSDARG00000010978	4.07717	0.0195667	0.118951	0.164493	0.869343	0.999642
ENSDARG00000010981	12.6322	-0.0574976	0.144009	-0.399264	0.689699	0.999642
ENSDARG00000011000	122.685	-0.168577	0.135782	-1.24153	0.214409	0.999642
ENSDARG00000011020	57.6536	0.00745443	0.137583	0.0541812	0.956791	0.999642
ENSDARG00000011023	2.48539	-0.101496	0.0987547	-1.02776	0.304061	0.999642
ENSDARG00000011026	0.98059	0.000518404	0.0723201	0.00716819	0.994281	0.999642
ENSDARG00000011027	103.995	-0.0780135	0.11873	-0.657065	0.511139	0.999642
ENSDARG00000011042	0.917	-0.014514	0.0660259	-0.219823	0.826009	0.999642
ENSDARG00000011049	3.62487	-0.150773	0.113255	-1.33127	0.183099	0.999642
ENSDARG00000011055	49.0208	-0.0647066	0.140937	-0.459117	0.64615	0.999642
ENSDARG00000011065	128.469	0.0520004	0.11536	0.450767	0.652157	0.999642
ENSDARG00000011066	5.12582	-0.0790227	0.129957	-0.608066	0.543143	0.999642
ENSDARG00000011072	7.04797	-0.031749	0.137598	-0.230738	0.817519	0.999642
ENSDARG00000011076	12.3222	-0.173033	0.144577	-1.19682	0.231378	0.999642
ENSDARG00000011079	80.5568	0.0946618	0.125837	0.752259	0.451895	0.999642
ENSDARG00000011083	0.265729	-0.0138132	0.0379325	-0.364153	0.715744	0.999642
ENSDARG00000011088	78.6621	-0.0843309	0.137817	-0.611904	0.540601	0.999642
ENSDARG00000011091	7.33518	-0.0106664	0.138739	-0.076881	0.938718	0.999642
ENSDARG00000011094	14.4095	-0.00244202	0.141689	-0.017235	0.986249	0.999642
ENSDARG00000011113	0.314452	-0.0163638	0.0395109	-0.414158	0.678758	0.999642
ENSDARG00000011122	43.8022	0.0791282	0.140615	0.562729	0.573619	0.999642
ENSDARG00000011125	138.709	-0.0889121	0.138921	-0.64002	0.52216	0.999642
ENSDARG00000011141	38.7187	0.0232687	0.149673	0.155463	0.876456	0.999642
ENSDARG00000011146	59.085	0.0054028	0.147933	0.0365219	0.970866	0.999642
ENSDARG00000011152	7.56088	-0.197736	0.135559	-1.45867	0.144656	0.999642
ENSDARG00000011157	78.4961	0.0481797	0.128857	0.373899	0.708479	0.999642
ENSDARG00000011163	32.2391	0.030735	0.145071	0.211862	0.832214	0.999642
ENSDARG00000011166	6.23038	0.0314911	0.120731	0.260837	0.794218	0.999642
ENSDARG00000011170	559.928	0.00626297	0.0996203	0.0628684	0.949871	0.999642
ENSDARG00000011171	24.9573	-0.173765	0.148182	-1.17265	0.240938	0.999642
ENSDARG00000011175	154.001	0.0942559	0.113051	0.833748	0.404423	0.999642
ENSDARG00000011188	146.695	-0.177071	0.106154	-1.66806	0.0953034	0.999642
ENSDARG00000011190	2.59364	-0.0910737	0.104496	-0.871553	0.383452	0.999642
ENSDARG00000011196	22.9443	-0.0740239	0.148624	-0.498063	0.61844	0.999642
ENSDARG00000011201	2774.89	0.0137527	0.0776497	0.177112	0.85942	0.999642
ENSDARG00000011208	53.9702	-0.00508578	0.140309	-0.036247	0.971085	0.999642
ENSDARG00000011219	12.8737	0.0307848	0.146426	0.210242	0.833479	0.999642
ENSDARG00000011222	1.01164	-0.0374448	0.0687794	-0.544418	0.586154	0.999642
ENSDARG00000011233	42.4628	0.0248053	0.1497	0.1657	0.868393	0.999642
ENSDARG00000011235	53.8557	-0.0552523	0.134202	-0.41171	0.680552	0.999642
ENSDARG00000011239	14.6144	-0.00602179	0.149459	-0.0402906	0.967861	0.999642
ENSDARG00000011240	64.1841	0.0228674	0.125248	0.182577	0.85513	0.999642
ENSDARG00000011245	28.9823	0.224946	0.149046	1.50924	0.131238	0.999642
ENSDARG00000011246	39.133	-0.00255747	0.141269	-0.0181035	0.985556	0.999642
ENSDARG00000011247	56.7114	0.0690216	0.133519	0.516943	0.605196	0.999642
ENSDARG00000011257	4.3078	0.0244535	0.124283	0.196757	0.844018	0.999642
ENSDARG00000011259	34.9209	0.0529707	0.148591	0.356486	0.721477	0.999642
ENSDARG00000011262	2.44136	-0.0101294	0.102203	-0.0991105	0.921051	0.999642
ENSDARG00000011272	15.8962	-0.0602558	0.149248	-0.403731	0.686411	0.999642
ENSDARG00000011273	9.55913	0.155627	0.14567	1.06835	0.285362	0.999642
ENSDARG00000011298	21.4632	0.132439	0.148393	0.892492	0.372129	0.999642
ENSDARG00000011299	44.4177	-0.178195	0.139531	-1.2771	0.201568	0.999642
ENSDARG00000011301	25.8202	-0.0811677	0.14635	-0.554615	0.579158	0.999642
ENSDARG00000011312	21.1776	-0.0230464	0.149226	-0.15444	0.877263	0.999642
ENSDARG00000011326	2.31699	0.145659	0.0970475	1.5009	0.133381	0.999642
ENSDARG00000011333	28.1504	0.138136	0.148387	0.930919	0.351895	0.999642
ENSDARG00000011334	27.6051	-0.0530246	0.145389	-0.364707	0.71533	0.999642
ENSDARG00000011360	18.9997	-0.0198997	0.149455	-0.133148	0.894076	0.999642
ENSDARG00000011370	55.7187	0.0992877	0.133801	0.742056	0.458053	0.999642
ENSDARG00000011371	33.5134	-0.00370542	0.14443	-0.0256555	0.979532	0.999642
ENSDARG00000011373	49.0732	0.122141	0.139112	0.87801	0.379938	0.999642
ENSDARG00000011376	10.6508	-0.0492443	0.146767	-0.335527	0.737227	0.999642
ENSDARG00000011400	10.5696	0.0365791	0.140984	0.259456	0.795284	0.999642
ENSDARG00000011404	23.6056	-0.00202826	0.148453	-0.0136626	0.989099	0.999642
ENSDARG00000011405	2214.14	-0.0154659	0.0793509	-0.194905	0.845468	0.999642
ENSDARG00000011407	542.844	-0.00360768	0.105077	-0.0343338	0.972611	0.999642
ENSDARG00000011410	0.384114	-0.000330152	0.0453112	-0.00728633	0.994186	0.999642
ENSDARG00000011418	10.7819	-0.00497014	0.142277	-0.0349329	0.972133	0.999642
ENSDARG00000011422	87.05	-0.197893	0.120801	-1.63817	0.101386	0.999642
ENSDARG00000011434	0.29353	0.0167474	0.0389014	0.430509	0.666825	0.999642
ENSDARG00000011445	18.7724	-0.104633	0.149356	-0.700563	0.483576	0.999642
ENSDARG00000011449	10.8958	0.0292127	0.147062	0.198642	0.842543	0.999642
ENSDARG00000011459	18.6832	-0.00584103	0.147602	-0.0395727	0.968434	0.999642
ENSDARG00000011462	31.2548	-0.0316987	0.144627	-0.219175	0.826513	0.999642
ENSDARG00000011463	1.30144	0.0217806	0.0801259	0.27183	0.785753	0.999642
ENSDARG00000011466	15.2397	-0.105228	0.144085	-0.730319	0.465195	0.999642
ENSDARG00000011468	0.331599	-0.0483584	0.0384118	-1.25895	0.20805	0.999642
ENSDARG00000011473	51.7659	-0.0810607	0.133171	-0.608697	0.542725	0.999642
ENSDARG00000011487	0.31917	-0.0543693	0.0407192	-1.33522	0.181803	0.999642
ENSDARG00000011488	101.755	-0.136563	0.129883	-1.05143	0.293061	0.999642
ENSDARG00000011490	26.0589	-0.0519458	0.147295	-0.352665	0.72434	0.999642
ENSDARG00000011493	4.79969	-0.0227844	0.119392	-0.190837	0.848654	0.999642
ENSDARG00000011496	101.347	0.0690262	0.122163	0.565034	0.57205	0.999642
ENSDARG00000011498	7.47647	0.086055	0.138949	0.619328	0.5357	0.999642
ENSDARG00000011506	1.67965	-0.0454922	0.0842977	-0.539661	0.589431	0.999642
ENSDARG00000011510	71.7787	0.0174638	0.142346	0.122686	0.902356	0.999642
ENSDARG00000011515	8.24305	-0.0891766	0.13672	-0.652258	0.514234	0.999642
ENSDARG00000011519	13.9959	0.117569	0.148708	0.790604	0.429175	0.999642
ENSDARG00000011521	12.0019	0.149646	0.14556	1.02807	0.303916	0.999642
ENSDARG00000011533	16.0062	0.115176	0.149479	0.770515	0.440995	0.999642
ENSDARG00000011537	2.83878	0.0320947	0.106597	0.301084	0.76335	0.999642
ENSDARG00000011545	38.4613	-0.0804247	0.14307	-0.562135	0.574024	0.999642
ENSDARG00000011549	0.4529	-0.0155884	0.0484134	-0.321986	0.747463	0.999642
ENSDARG00000011553	492.274	-0.0525713	0.113903	-0.461542	0.64441	0.999642
ENSDARG00000011555	110.105	0.103552	0.125887	0.822581	0.410746	0.999642
ENSDARG00000011564	155.928	0.0255745	0.113554	0.225219	0.821809	0.999642
ENSDARG00000011570	9.51312	-0.191501	0.144051	-1.3294	0.183715	0.999642
ENSDARG00000011571	0.407217	-0.0369853	0.0463279	-0.798337	0.424675	0.999642
ENSDARG00000011573	4.98026	0.00227764	0.119771	0.0190167	0.984828	0.999642
ENSDARG00000011579	24.4062	0.0158002	0.14808	0.1067	0.915027	0.999642
ENSDARG00000011581	35.0566	0.135862	0.143011	0.950015	0.342105	0.999642
ENSDARG00000011582	137.864	0.131435	0.125314	1.04885	0.294249	0.999642
ENSDARG00000011583	5.29277	-0.166959	0.13067	-1.27772	0.201349	0.999642
ENSDARG00000011594	38.9371	-0.0464808	0.144562	-0.321529	0.74781	0.999642
ENSDARG00000011597	54.4554	-0.00452101	0.132852	-0.0340304	0.972853	0.999642
ENSDARG00000011600	121.026	0.109014	0.133862	0.814377	0.415429	0.999642
ENSDARG00000011602	193.197	0.130697	0.10886	1.2006	0.229905	0.999642
ENSDARG00000011605	11.024	-0.0418609	0.14403	-0.290639	0.771327	0.999642
ENSDARG00000011609	193.878	0.105877	0.110101	0.961639	0.336231	0.999642
ENSDARG00000011611	115.821	-0.0816958	0.142353	-0.573898	0.566037	0.999642
ENSDARG00000011613	213.944	0.0378846	0.112959	0.335384	0.737336	0.999642
ENSDARG00000011615	124.388	0.0712255	0.12135	0.586941	0.557244	0.999642
ENSDARG00000011618	23.0411	-0.209876	0.148707	-1.41134	0.158145	0.999642
ENSDARG00000011635	1.02997	0.000841157	0.0676497	0.012434	0.990079	0.999642
ENSDARG00000011640	275.151	0.00251917	0.0926745	0.027183	0.978314	0.999642
ENSDARG00000011648	143.235	0.08132	0.109226	0.744511	0.456568	0.999642
ENSDARG00000011652	3.44366	-0.0358328	0.115386	-0.310547	0.756145	0.999642
ENSDARG00000011661	49.9013	-0.0305724	0.131864	-0.231848	0.816656	0.999642
ENSDARG00000011662	28.2644	-0.0791373	0.145058	-0.545557	0.58537	0.999642
ENSDARG00000011665	113.739	-0.185373	0.134149	-1.38185	0.167019	0.999642
ENSDARG00000011671	21.655	0.0870752	0.148579	0.586055	0.557839	0.999642
ENSDARG00000011672	126.563	0.116928	0.119746	0.976463	0.328835	0.999642
ENSDARG00000011673	1.86413	-0.0475435	0.0880427	-0.540005	0.589194	0.999642
ENSDARG00000011683	6.68779	-0.0959384	0.136289	-0.703934	0.481474	0.999642
ENSDARG00000011693	32.39	0.00790238	0.14963	0.0528129	0.957881	0.999642
ENSDARG00000011701	1.3121	-0.0129283	0.0801182	-0.161365	0.871806	0.999642
ENSDARG00000011703	27.3875	0.0655626	0.149077	0.439789	0.66009	0.999642
ENSDARG00000011723	5.71378	0.0341594	0.128582	0.265662	0.7905	0.999642
ENSDARG00000011724	1.09121	0.0201706	0.0724059	0.278577	0.78057	0.999642
ENSDARG00000011727	7.53045	-0.130954	0.130051	-1.00695	0.313961	0.999642
ENSDARG00000011740	281.384	0.095561	0.118891	0.803767	0.421532	0.999642
ENSDARG00000011743	7.45129	-0.076001	0.137755	-0.551712	0.581146	0.999642
ENSDARG00000011764	50.5912	0.106927	0.139765	0.765053	0.44424	0.999642
ENSDARG00000011769	15.1657	-0.0106871	0.14938	-0.0715427	0.942966	0.999642
ENSDARG00000011770	7.15996	0.11168	0.135083	0.826754	0.408376	0.999642
ENSDARG00000011777	8.2632	-0.0265995	0.141689	-0.187732	0.851087	0.999642
ENSDARG00000011783	80.3232	-0.103081	0.128798	-0.800328	0.423521	0.999642
ENSDARG00000011785	1.24728	-0.0452317	0.0785615	-0.575749	0.564785	0.999642
ENSDARG00000011797	17.9626	0.0480884	0.149686	0.321262	0.748012	0.999642
ENSDARG00000011801	2.41529	-0.071616	0.0993276	-0.721008	0.470904	0.999642
ENSDARG00000011809	36.6662	0.0621546	0.147595	0.421117	0.67367	0.999642
ENSDARG00000011818	0.815958	-0.0119014	0.0617848	-0.192626	0.847252	0.999642
ENSDARG00000011819	36.7295	-0.128219	0.141846	-0.903931	0.366032	0.999642
ENSDARG00000011821	16.5997	-0.0330992	0.149512	-0.221382	0.824795	0.999642
ENSDARG00000011824	248.46	0.0991855	0.118643	0.835999	0.403155	0.999642
ENSDARG00000011825	24.831	0.0651992	0.148233	0.439844	0.66005	0.999642
ENSDARG00000011837	6.44171	-0.0882656	0.134434	-0.656572	0.511456	0.999642
ENSDARG00000011841	979.468	-0.0777674	0.106752	-0.728488	0.466315	0.999642
ENSDARG00000011845	23.8937	0.0181799	0.149486	0.121617	0.903203	0.999642
ENSDARG00000011851	6.1611	-0.0808973	0.136238	-0.593793	0.552651	0.999642
ENSDARG00000011855	2.14688	-0.0272786	0.0967147	-0.282052	0.777903	0.999642
ENSDARG00000011862	32.741	0.0706548	0.148391	0.47614	0.633975	0.999642
ENSDARG00000011863	61.2022	0.0883302	0.139328	0.633973	0.526099	0.999642
ENSDARG00000011869	0.518676	-0.0157109	0.052147	-0.301282	0.7632	0.999642
ENSDARG00000011870	10.1036	-0.0594228	0.144683	-0.41071	0.681285	0.999642
ENSDARG00000011876	35.5125	0.106533	0.141197	0.754498	0.45055	0.999642
ENSDARG00000011879	0.309664	-0.0466625	0.0377483	-1.23615	0.216404	0.999642
ENSDARG00000011884	1.73081	-0.0274512	0.0905535	-0.303148	0.761777	0.999642
ENSDARG00000011885	13.9581	0.0732992	0.148826	0.492515	0.622355	0.999642
ENSDARG00000011886	15.5554	-0.10445	0.149321	-0.699499	0.48424	0.999642
ENSDARG00000011890	21.4505	0.0556458	0.148957	0.37357	0.708725	0.999642
ENSDARG00000011897	15.6878	-0.125915	0.149344	-0.843121	0.399161	0.999642
ENSDARG00000011909	9.41424	0.154084	0.141214	1.09114	0.275213	0.999642
ENSDARG00000011921	67.078	0.0432072	0.13921	0.310376	0.756275	0.999642
ENSDARG00000011925	13.6499	0.0836659	0.126326	0.6623	0.507779	0.999642
ENSDARG00000011926	5.43803	-0.141518	0.128872	-1.09813	0.272149	0.999642
ENSDARG00000011929	36.6359	0.00211728	0.146792	0.0144237	0.988492	0.999642
ENSDARG00000011932	66.1519	-0.018169	0.135305	-0.134282	0.89318	0.999642
ENSDARG00000011934	110.023	-0.142377	0.115545	-1.23223	0.217865	0.999642
ENSDARG00000011941	55.4957	0.0413933	0.138949	0.297902	0.765778	0.999642
ENSDARG00000011945	28.1196	-0.155755	0.149605	-1.0411	0.297827	0.999642
ENSDARG00000011948	137.764	-0.055936	0.122633	-0.456127	0.648299	0.999642
ENSDARG00000011956	11.2739	-0.118731	0.147414	-0.805429	0.420572	0.999642
ENSDARG00000011958	15.6909	0.0767312	0.14798	0.518526	0.604092	0.999642
ENSDARG00000011961	32.2491	-0.00068856	0.14969	-0.0045999	0.99633	0.999642
ENSDARG00000011973	4.68355	0.178782	0.122724	1.45679	0.145176	0.999642
ENSDARG00000011975	3.68032	-0.0343974	0.113568	-0.302881	0.761981	0.999642
ENSDARG00000011983	32.5127	0.0401628	0.146429	0.274281	0.783868	0.999642
ENSDARG00000011989	128.584	-0.243665	0.11473	-2.12382	0.0336856	0.999642
ENSDARG00000011998	61.1501	0.120222	0.148051	0.812028	0.416776	0.999642
ENSDARG00000011999	9.52243	-0.0350359	0.142562	-0.24576	0.805868	0.999642
ENSDARG00000012002	7.36521	-0.00988487	0.138695	-0.0712705	0.943182	0.999642
ENSDARG00000012005	3.27603	0.0354367	0.101848	0.347937	0.727888	0.999642
ENSDARG00000012013	0.775272	0.00198943	0.0629567	0.0316	0.974791	0.999642
ENSDARG00000012016	39.7861	0.0719765	0.138208	0.520783	0.602518	0.999642
ENSDARG00000012019	30.3914	-0.16503	0.14434	-1.14334	0.252897	0.999642
ENSDARG00000012021	11.9242	-0.155828	0.147484	-1.05658	0.290705	0.999642
ENSDARG00000012025	5.25443	-0.0587747	0.125329	-0.468962	0.639097	0.999642
ENSDARG00000012030	4.2251	-0.0338894	0.124173	-0.272922	0.784913	0.999642
ENSDARG00000012035	29.2641	0.13797	0.14798	0.932357	0.351152	0.999642
ENSDARG00000012039	15.8558	0.191524	0.149512	1.281	0.200195	0.999642
ENSDARG00000012040	78.9068	-0.00498295	0.121209	-0.0411103	0.967208	0.999642
ENSDARG00000012044	8.2374	-0.208611	0.138076	-1.51084	0.130829	0.999642
ENSDARG00000012051	5.90236	-0.22663	0.131741	-1.72027	0.0853837	0.999642
ENSDARG00000012060	23.4277	-0.106661	0.148281	-0.719318	0.471945	0.999642
ENSDARG00000012066	100.113	0.0852916	0.129588	0.658177	0.510424	0.999642
ENSDARG00000012071	49.7534	-0.0568884	0.135348	-0.420311	0.674258	0.999642
ENSDARG00000012072	21.017	-0.147795	0.149674	-0.987447	0.323424	0.999642
ENSDARG00000012073	25.3766	0.1053	0.148973	0.706841	0.479666	0.999642
ENSDARG00000012076	908.716	-0.0231488	0.14852	-0.155863	0.876141	0.999642
ENSDARG00000012078	368.304	0.0716759	0.0921	0.77824	0.436428	0.999642
ENSDARG00000012113	17.2597	-0.137861	0.149657	-0.921184	0.356955	0.999642
ENSDARG00000012125	18.6924	0.0275173	0.149116	0.184536	0.853593	0.999642
ENSDARG00000012126	5.47197	0.0117362	0.130497	0.0899349	0.928339	0.999642
ENSDARG00000012135	40.3533	0.220803	0.142951	1.5446	0.122442	0.999642
[truncated: 20,129 more rows]

## Sheet: PFOA (very low)
id	baseMean	log2FoldChange	lfcSE	stat	pvalue	padj
ENSDARG00000007480	40.1751	-0.890546	0.145634	-6.11497	9.65771e-10	2.12219e-05
ENSDARG00000090369	143.519	0.633319	0.117396	5.39474	6.86241e-08	0.000753973
ENSDARG00000054321	80.9805	-0.586476	0.130764	-4.485	7.29125e-06	0.053406
ENSDARG00000045808	15.0872	-0.629717	0.143512	-4.38792	1.14442e-05	0.0628686
ENSDARG00000003570	229.767	0.448223	0.106139	4.22296	2.41111e-05	0.105963
ENSDARG00000061385	4.10469	0.437326	0.105402	4.1491	3.3378e-05	0.122241
ENSDARG00000003820	42.4561	0.573047	0.145873	3.9284	8.55122e-05	0.268435
ENSDARG00000007693	61.2099	0.546622	0.142125	3.84608	0.000120025	0.329677
ENSDARG00000076820	16.8296	0.504166	0.141046	3.57448	0.000350925	0.846061
ENSDARG00000086746	236.328	-0.409389	0.115566	-3.54248	0.000396381	0.846061
ENSDARG00000017314	2404.85	-0.260578	0.0739235	-3.52497	0.000423531	0.846061
ENSDARG00000077726	9.10879	0.463741	0.132573	3.49801	0.000468742	0.858345
ENSDARG00000045620	20.285	0.498017	0.146497	3.39949	0.00067511	0.999951
ENSDARG00000039208	129.967	0.451887	0.135426	3.33678	0.000847555	0.999951
ENSDARG00000057583	225.91	-0.341927	0.104569	-3.26987	0.00107597	0.999951
ENSDARG00000017490	276.691	-0.313169	0.0958382	-3.26768	0.00108431	0.999951
ENSDARG00000029822	124.86	-0.361886	0.110862	-3.26431	0.00109732	0.999951
ENSDARG00000076568	71.6139	0.459551	0.144109	3.1889	0.00142813	0.999951
ENSDARG00000035957	15.5493	0.455615	0.14413	3.16113	0.00157158	0.999951
ENSDARG00000104375	122.532	-0.357171	0.114556	-3.11787	0.00182165	0.999951
ENSDARG00000045847	151.776	-0.329803	0.106022	-3.11071	0.00186636	0.999951
ENSDARG00000062801	62.0224	-0.408405	0.131439	-3.10719	0.00188878	0.999951
ENSDARG00000037997	220.018	0.324699	0.105383	3.08112	0.00206222	0.999951
ENSDARG00000089372	634.495	-0.253352	0.0831613	-3.04652	0.0023151	0.999951
ENSDARG00000104782	508.684	0.255263	0.0839792	3.0396	0.0023689	0.999951
ENSDARG00000075211	519.205	-0.261014	0.0859101	-3.03822	0.00237981	0.999951
ENSDARG00000036057	16.1857	0.436015	0.144426	3.01896	0.00253647	0.999951
ENSDARG00000060065	478.807	-0.242964	0.0804804	-3.01892	0.00253678	0.999951
ENSDARG00000102883	438.905	-0.313226	0.104127	-3.00811	0.00262876	0.999951
ENSDARG00000026369	102.539	0.374625	0.124791	3.00203	0.00268184	0.999951
ENSDARG00000070903	64.6936	-0.395983	0.131971	-3.00053	0.00269511	0.999951
ENSDARG00000009280	333.553	-0.273517	0.0921866	-2.96699	0.00300727	0.999951
ENSDARG00000036028	35.7156	0.429756	0.145165	2.96046	0.00307178	0.999951
ENSDARG00000036846	13.4764	0.420562	0.142079	2.96005	0.00307586	0.999951
ENSDARG00000102076	5.52827	0.300717	0.102506	2.93366	0.00334991	0.999951
ENSDARG00000053803	321.277	-0.277545	0.0951254	-2.91767	0.00352658	0.999951
ENSDARG00000075180	9.33226	0.332402	0.114765	2.89636	0.00377514	0.999951
ENSDARG00000091198	10.9993	0.390124	0.135149	2.88662	0.0038941	0.999951
ENSDARG00000029075	86.7046	0.394922	0.137184	2.87877	0.00399225	0.999951
ENSDARG00000042667	68.0678	0.408998	0.142219	2.87584	0.00402957	0.999951
ENSDARG00000000563	7238.51	-0.242237	0.0842782	-2.87425	0.00404988	0.999951
ENSDARG00000036675	269.801	0.322796	0.112884	2.85953	0.00424266	0.999951
ENSDARG00000028213	8407.01	-0.230748	0.0809756	-2.84959	0.0043775	0.999951
ENSDARG00000078694	68.6699	-0.37799	0.132866	-2.84491	0.00444243	0.999951
ENSDARG00000042894	34.6398	0.415596	0.146388	2.839	0.00452558	0.999951
ENSDARG00000012513	55.5376	0.403532	0.143521	2.81165	0.00492878	0.999951
ENSDARG00000089920	97.6034	-0.34932	0.124361	-2.80891	0.00497098	0.999951
ENSDARG00000103409	99.4315	0.370835	0.132028	2.80876	0.0049732	0.999951
ENSDARG00000038882	97.9977	0.370423	0.132053	2.8051	0.00503007	0.999951
ENSDARG00000091090	451.15	-0.236129	0.0843408	-2.7997	0.00511506	0.999951
ENSDARG00000015866	1776.97	0.220304	0.0788762	2.79303	0.00522165	0.999951
ENSDARG00000061201	14.7767	0.389915	0.140928	2.76678	0.00566137	0.999951
ENSDARG00000026766	8.78189	0.34481	0.125508	2.74732	0.00600837	0.999951
ENSDARG00000021184	57.0847	0.362532	0.132463	2.73685	0.00620307	0.999951
ENSDARG00000103337	299.529	-0.284839	0.104178	-2.73415	0.00625418	0.999951
ENSDARG00000098375	104.973	-0.325512	0.119265	-2.72931	0.00634667	0.999951
ENSDARG00000009871	60.813	0.37196	0.136314	2.72871	0.00635831	0.999951
ENSDARG00000070981	365.103	-0.23946	0.0879914	-2.7214	0.00650062	0.999951
ENSDARG00000095288	354.021	-0.23543	0.0865117	-2.72136	0.00650129	0.999951
ENSDARG00000100795	44.3724	0.394557	0.145822	2.70574	0.00681517	0.999951
ENSDARG00000034423	108.087	-0.324916	0.120166	-2.70391	0.00685296	0.999951
ENSDARG00000061735	106.388	0.341308	0.126436	2.69946	0.00694529	0.999951
ENSDARG00000092170	867.113	0.203473	0.0756733	2.68884	0.00717015	0.999951
ENSDARG00000099758	167.679	-0.271679	0.101834	-2.66787	0.00763345	0.999951
ENSDARG00000061383	8.22189	0.337466	0.126958	2.65808	0.00785874	0.999951
ENSDARG00000060041	160.442	0.323396	0.121686	2.65764	0.00786899	0.999951
ENSDARG00000100826	237.946	-0.279889	0.105599	-2.65049	0.00803746	0.999951
ENSDARG00000024311	1.97561	0.215434	0.0812967	2.64997	0.00804998	0.999951
ENSDARG00000036162	143.576	0.305461	0.115464	2.6455	0.00815709	0.999951
ENSDARG00000071331	961.535	-0.180267	0.0682082	-2.6429	0.00821995	0.999951
ENSDARG00000042988	161.752	-0.303559	0.114976	-2.64019	0.00828599	0.999951
ENSDARG00000045142	76.1379	0.26005	0.0989881	2.62708	0.00861203	0.999951
ENSDARG00000054753	91.0927	0.333583	0.127103	2.6245	0.00867761	0.999951
ENSDARG00000098724	137.246	-0.307907	0.117537	-2.61966	0.00880168	0.999951
ENSDARG00000008637	66.3013	0.333223	0.127382	2.61593	0.00889839	0.999951
ENSDARG00000053990	179.527	0.282795	0.108167	2.61444	0.00893746	0.999951
ENSDARG00000020454	65.3998	0.346349	0.132914	2.60582	0.00916556	0.999951
ENSDARG00000015495	82.4595	0.357279	0.137125	2.60551	0.00917388	0.999951
ENSDARG00000023759	76.0877	-0.354987	0.136407	-2.60241	0.00925719	0.999951
ENSDARG00000058479	45.318	0.375489	0.144602	2.59671	0.00941221	0.999951
ENSDARG00000077777	3635.99	0.154488	0.0594998	2.59645	0.00941925	0.999951
ENSDARG00000019507	34.684	0.376095	0.144931	2.595	0.00945908	0.999951
ENSDARG00000038563	19.5201	0.377693	0.145687	2.5925	0.00952804	0.999951
ENSDARG00000078134	36.2218	-0.3712	0.143208	-2.59204	0.00954091	0.999951
ENSDARG00000077860	350.499	-0.224588	0.0869067	-2.58425	0.00975921	0.999951
ENSDARG00000063437	25.1777	-0.37816	0.146501	-2.58128	0.00984361	0.999951
ENSDARG00000096749	2.21927	0.215194	0.08337	2.5812	0.00984578	0.999951
ENSDARG00000098327	1.49492	0.189698	0.073503	2.58082	0.00985655	0.999951
ENSDARG00000028507	215.054	-0.292143	0.1132	-2.58076	0.00985834	0.999951
ENSDARG00000039392	185.907	-0.285506	0.110649	-2.58028	0.00987201	0.999951
ENSDARG00000068680	1310.31	-0.208204	0.0807015	-2.57993	0.00988201	0.999951
ENSDARG00000035282	56.8212	0.356321	0.138583	2.57117	0.0101355	0.999951
ENSDARG00000045909	27.3571	-0.37651	0.14646	-2.57073	0.0101485	0.999951
ENSDARG00000021140	541.746	-0.219468	0.0854285	-2.56903	0.0101983	0.999951
ENSDARG00000019941	41.5016	0.367074	0.143324	2.56114	0.0104328	0.999951
ENSDARG00000001057	120.97	-0.293819	0.115272	-2.54892	0.0108056	0.999951
ENSDARG00000007184	130.15	-0.289525	0.113683	-2.54678	0.0108721	0.999951
ENSDARG00000069360	101.159	0.293924	0.115626	2.54202	0.0110214	0.999951
ENSDARG00000071113	753.032	-0.214659	0.0844692	-2.54128	0.0110449	0.999951
ENSDARG00000043171	5.35287	0.287522	0.113171	2.5406	0.0110662	0.999951
ENSDARG00000010658	137.184	0.2994	0.117939	2.5386	0.0111297	0.999951
ENSDARG00000039034	1146.51	0.168469	0.0664089	2.53684	0.0111859	0.999951
ENSDARG00000032327	447.916	-0.23188	0.091551	-2.53279	0.0113158	0.999951
ENSDARG00000101081	72.8987	-0.323471	0.127747	-2.53213	0.0113373	0.999951
ENSDARG00000069118	86.5907	0.304817	0.120417	2.53135	0.0113625	0.999951
ENSDARG00000056781	186.12	-0.270545	0.106965	-2.52929	0.0114292	0.999951
ENSDARG00000021405	405.849	-0.212811	0.0841958	-2.52757	0.0114855	0.999951
ENSDARG00000100691	28.7033	0.365316	0.144965	2.52003	0.0117344	0.999951
ENSDARG00000102808	204.934	0.281813	0.111853	2.5195	0.011752	0.999951
ENSDARG00000002401	29.8005	0.367298	0.146321	2.51022	0.0120654	0.999951
ENSDARG00000005416	39.7846	-0.354383	0.141286	-2.50827	0.0121325	0.999951
ENSDARG00000100515	12.0711	0.332413	0.132532	2.50818	0.0121356	0.999951
ENSDARG00000031483	103.908	-0.319045	0.127322	-2.50582	0.0122167	0.999951
ENSDARG00000043835	136.815	-0.270763	0.108078	-2.50525	0.0122364	0.999951
ENSDARG00000078214	207.027	-0.265606	0.106056	-2.50439	0.0122664	0.999951
ENSDARG00000086685	87.5052	0.326918	0.130669	2.50188	0.0123536	0.999951
ENSDARG00000056045	2.8887	-0.231171	0.0925941	-2.4966	0.0125389	0.999951
ENSDARG00000069287	5.5807	0.301298	0.120913	2.49186	0.0127077	0.999951
ENSDARG00000057683	111.896	0.315429	0.12663	2.49096	0.0127399	0.999951
ENSDARG00000101919	8.18221	-0.323794	0.130005	-2.49062	0.0127521	0.999951
ENSDARG00000069105	31.8081	-0.364336	0.146397	-2.48868	0.0128217	0.999951
ENSDARG00000008403	17.0416	-0.354531	0.142944	-2.4802	0.0131308	0.999951
ENSDARG00000059035	195.359	-0.278188	0.112256	-2.47815	0.0132067	0.999951
ENSDARG00000004169	192.978	0.287118	0.115889	2.47752	0.0132298	0.999951
ENSDARG00000093844	1714.46	-0.187014	0.0755484	-2.47541	0.0133082	0.999951
ENSDARG00000039605	48.8082	0.350517	0.142141	2.46598	0.0136639	0.999951
ENSDARG00000015998	16.7683	0.352747	0.143391	2.46004	0.0138923	0.999951
ENSDARG00000055175	2.6225	-0.227177	0.0924723	-2.45671	0.0140218	0.999951
ENSDARG00000070019	78.6048	0.313383	0.127884	2.45053	0.0142645	0.999951
ENSDARG00000105109	33.3193	-0.355565	0.145227	-2.44833	0.014352	0.999951
ENSDARG00000052556	12.1087	-0.344488	0.140815	-2.44639	0.0144294	0.999951
ENSDARG00000021991	32.0742	0.353575	0.145191	2.43523	0.0148822	0.999951
ENSDARG00000099200	54.3254	0.33104	0.136067	2.43291	0.0149779	0.999951
ENSDARG00000056986	12.0066	-0.342095	0.140658	-2.4321	0.0150117	0.999951
ENSDARG00000017504	1.3938	0.169471	0.0698002	2.42795	0.0151846	0.999951
ENSDARG00000056167	186.504	0.269386	0.110983	2.42726	0.0152132	0.999951
ENSDARG00000056450	26.3664	0.353692	0.145928	2.42374	0.0153616	0.999951
ENSDARG00000086912	781.514	-0.196246	0.081043	-2.42151	0.0154564	0.999951
ENSDARG00000098660	20.9872	-0.353976	0.146414	-2.41764	0.0156217	0.999951
ENSDARG00000099889	227.625	-0.24231	0.100287	-2.41618	0.0156843	0.999951
ENSDARG00000079202	48.2038	0.339407	0.140526	2.41526	0.0157241	0.999951
ENSDARG00000036140	527.87	-0.197602	0.0818317	-2.41474	0.0157465	0.999951
ENSDARG00000027689	21.562	0.352029	0.145836	2.41387	0.0157841	0.999951
ENSDARG00000010169	4.37025	0.263232	0.109051	2.41385	0.015785	0.999951
ENSDARG00000033596	26.7601	0.35069	0.145673	2.40737	0.0160677	0.999951
ENSDARG00000063905	2649.14	-0.208709	0.0870324	-2.39806	0.0164822	0.999951
ENSDARG00000045898	65.1023	0.311406	0.129887	2.39752	0.0165066	0.999951
ENSDARG00000012076	1049.04	0.218483	0.0911933	2.39582	0.0165833	0.999951
ENSDARG00000059259	717.186	-0.231902	0.096806	-2.39553	0.0165963	0.999951
ENSDARG00000069878	3.96228	-0.241147	0.100784	-2.3927	0.0167248	0.999951
ENSDARG00000098497	6.79102	0.291667	0.121917	2.39235	0.0167409	0.999951
ENSDARG00000087390	30.2269	0.346865	0.14508	2.39084	0.0168097	0.999951
ENSDARG00000009942	8.59515	0.317961	0.133054	2.38972	0.0168611	0.999951
ENSDARG00000078904	246.649	-0.230567	0.0965409	-2.38829	0.0169271	0.999951
ENSDARG00000037188	10.8213	0.325983	0.136617	2.38612	0.0170274	0.999951
ENSDARG00000019834	30.4375	-0.346308	0.145244	-2.38433	0.0171104	0.999951
ENSDARG00000039730	1604.17	-0.166966	0.0700499	-2.38353	0.0171476	0.999951
ENSDARG00000076719	24.5466	-0.347543	0.146278	-2.37591	0.0175058	0.999951
ENSDARG00000069980	21.8606	0.348025	0.146511	2.37541	0.0175295	0.999951
ENSDARG00000031435	256.819	0.236328	0.0995092	2.37493	0.0175521	0.999951
ENSDARG00000097008	363.481	0.260946	0.10994	2.37353	0.0176187	0.999951
ENSDARG00000075697	3.6726	0.248324	0.104914	2.36693	0.0179365	0.999951
ENSDARG00000033161	9.72062	0.322853	0.136438	2.3663	0.0179667	0.999951
ENSDARG00000079324	16.3772	0.339507	0.143736	2.36202	0.0181756	0.999951
ENSDARG00000028027	86.2819	0.314997	0.133361	2.36199	0.0181771	0.999951
ENSDARG00000016301	74.1383	0.328324	0.139071	2.36084	0.0182335	0.999951
ENSDARG00000088449	430.608	-0.200087	0.0849478	-2.35541	0.0185023	0.999951
ENSDARG00000099306	43.5495	0.329906	0.140079	2.35514	0.0185156	0.999951
ENSDARG00000095451	121.666	0.305024	0.129616	2.35329	0.0186083	0.999951
ENSDARG00000039576	349.181	0.238132	0.101462	2.34701	0.0189248	0.999951
ENSDARG00000103979	356.087	0.238001	0.101462	2.34571	0.0189908	0.999951
ENSDARG00000070589	12.2791	0.309346	0.132036	2.34289	0.0191352	0.999951
ENSDARG00000076557	7.3566	-0.297473	0.127019	-2.34195	0.0191834	0.999951
ENSDARG00000068480	107.059	-0.274852	0.117571	-2.33776	0.0193998	0.999951
ENSDARG00000077052	285.927	-0.204121	0.0874246	-2.33483	0.0195524	0.999951
ENSDARG00000021250	20.7999	0.34152	0.146276	2.33476	0.0195559	0.999951
ENSDARG00000055638	22.7072	-0.339862	0.145632	-2.33371	0.0196111	0.999951
ENSDARG00000012340	62.8857	-0.304722	0.130892	-2.32805	0.0199097	0.999951
ENSDARG00000051874	132.896	-0.278375	0.119644	-2.3267	0.0199813	0.999951
ENSDARG00000043797	69.4233	0.295377	0.127036	2.32514	0.0200647	0.999951
ENSDARG00000074146	10.4068	0.319555	0.137514	2.3238	0.0201362	0.999951
ENSDARG00000014106	401.395	-0.227083	0.0977647	-2.32275	0.0201924	0.999951
ENSDARG00000091996	134.828	0.287453	0.123759	2.32267	0.0201966	0.999951
ENSDARG00000103046	88.133	-0.289725	0.124865	-2.32031	0.0203241	0.999951
ENSDARG00000101844	523.869	0.219649	0.094691	2.31964	0.0203602	0.999951
ENSDARG00000100887	2.36075	-0.18969	0.0818165	-2.31848	0.020423	0.999951
ENSDARG00000089063	25.1608	0.338811	0.146495	2.31279	0.0207343	0.999951
ENSDARG00000099572	300.927	0.237852	0.102844	2.31276	0.0207361	0.999951
ENSDARG00000003081	450.519	-0.196992	0.0852357	-2.31115	0.0208247	0.999951
ENSDARG00000091951	1.28984	0.159292	0.0689406	2.31058	0.0208562	0.999951
ENSDARG00000077666	2.48148	0.210617	0.0913528	2.30553	0.021137	0.999951
ENSDARG00000058042	30.7894	-0.333319	0.144746	-2.30279	0.0212905	0.999951
ENSDARG00000013881	16.3304	0.334079	0.145516	2.29582	0.021686	0.999951
ENSDARG00000021855	38.5082	-0.325745	0.142047	-2.29322	0.0218354	0.999951
ENSDARG00000103846	343.339	0.240902	0.10524	2.28906	0.0220758	0.999951
ENSDARG00000090454	179.22	-0.268024	0.117185	-2.28718	0.022185	0.999951
ENSDARG00000058454	225.456	0.224127	0.0980003	2.287	0.0221958	0.999951
ENSDARG00000098037	1.69891	0.164589	0.0720612	2.28402	0.0223705	0.999951
ENSDARG00000086327	158.818	-0.252732	0.110694	-2.28317	0.0224205	0.999951
ENSDARG00000105450	85.3231	-0.309504	0.135623	-2.28208	0.0224844	0.999951
ENSDARG00000088377	71.1775	-0.297797	0.130505	-2.28189	0.0224959	0.999951
ENSDARG00000055192	753.971	-0.20584	0.0903143	-2.27916	0.0226577	0.999951
ENSDARG00000092445	1.05119	0.131054	0.0575425	2.27752	0.0227553	0.999951
ENSDARG00000020749	4.91955	0.257092	0.113158	2.27198	0.0230878	0.999951
ENSDARG00000070442	17.7768	0.329843	0.145509	2.26682	0.0234012	0.999951
ENSDARG00000038378	80.3654	-0.28739	0.126848	-2.26563	0.0234738	0.999951
ENSDARG00000097368	4.30887	0.24797	0.109554	2.26345	0.0236079	0.999951
ENSDARG00000062266	38.4132	0.323345	0.142933	2.26222	0.0236839	0.999951
ENSDARG00000075542	772.889	-0.159686	0.0706042	-2.26171	0.0237154	0.999951
ENSDARG00000070567	151.924	-0.241608	0.10683	-2.26161	0.0237214	0.999951
ENSDARG00000077776	134.833	0.275278	0.121812	2.25986	0.0238296	0.999951
ENSDARG00000037652	3.91394	0.234734	0.103874	2.2598	0.0238339	0.999951
ENSDARG00000092774	54.4445	-0.316259	0.139952	-2.25976	0.023836	0.999951
ENSDARG00000055900	398.868	-0.187573	0.0830142	-2.25953	0.0238505	0.999951
ENSDARG00000101956	1.35313	0.151943	0.067326	2.25683	0.0240188	0.999951
ENSDARG00000063177	17.7318	0.329068	0.145847	2.25626	0.0240542	0.999951
ENSDARG00000088514	414.591	0.201667	0.0893843	2.25618	0.0240594	0.999951
ENSDARG00000035519	229.243	0.323973	0.14374	2.25389	0.0242033	0.999951
ENSDARG00000041400	151.959	0.256731	0.113945	2.25312	0.0242517	0.999951
ENSDARG00000100555	23.4575	0.33005	0.146513	2.2527	0.024278	0.999951
ENSDARG00000026499	20.2509	-0.329723	0.146416	-2.25197	0.0243244	0.999951
ENSDARG00000027984	100.766	-0.262165	0.11649	-2.25053	0.0244153	0.999951
ENSDARG00000029596	2.58229	0.198136	0.0880798	2.24951	0.0244802	0.999951
ENSDARG00000086112	33.2368	0.3258	0.144882	2.24873	0.0245296	0.999951
ENSDARG00000087303	115.398	0.32937	0.146515	2.24803	0.0245746	0.999951
ENSDARG00000075758	138.185	0.273527	0.121698	2.24759	0.0246023	0.999951
ENSDARG00000023495	7.97094	0.286032	0.127263	2.24757	0.0246035	0.999951
ENSDARG00000016691	82.2325	0.302012	0.134375	2.24753	0.0246061	0.999951
ENSDARG00000019228	10.8365	0.307764	0.137087	2.24503	0.0247662	0.999951
ENSDARG00000091792	162.049	-0.242969	0.108255	-2.24442	0.0248055	0.999951
ENSDARG00000044299	59.2313	0.29338	0.130959	2.24024	0.0250756	0.999951
ENSDARG00000089302	177.499	0.258859	0.115603	2.2392	0.0251427	0.999951
ENSDARG00000062612	85.4631	-0.274765	0.122708	-2.23918	0.0251445	0.999951
ENSDARG00000099532	94.8184	0.276955	0.123741	2.23817	0.0252098	0.999951
ENSDARG00000007034	82.7498	0.282879	0.126614	2.23418	0.025471	0.999951
ENSDARG00000002479	15.063	0.314172	0.140731	2.23244	0.0255862	0.999951
ENSDARG00000041402	19.1471	0.322189	0.144374	2.23162	0.0256401	0.999951
ENSDARG00000099902	32.6257	0.320963	0.14385	2.23123	0.0256661	0.999951
ENSDARG00000016855	4.83714	0.230477	0.103321	2.23068	0.0257022	0.999951
ENSDARG00000054804	242.097	0.226312	0.101475	2.23023	0.0257322	0.999951
ENSDARG00000073858	8.32251	0.292278	0.131083	2.22971	0.0257665	0.999951
ENSDARG00000068589	132.648	-0.25932	0.116568	-2.22463	0.0261063	0.999951
ENSDARG00000035655	4.54063	-0.242097	0.108935	-2.2224	0.0262565	0.999951
ENSDARG00000070231	5.22545	0.255685	0.115194	2.21961	0.0264451	0.999951
ENSDARG00000038030	38.8856	0.321117	0.144787	2.21785	0.0265648	0.999951
ENSDARG00000060889	1.16324	0.146502	0.0660691	2.21741	0.0265952	0.999951
ENSDARG00000079397	47.3002	-0.302208	0.136341	-2.21656	0.0266531	0.999951
ENSDARG00000060830	59.5268	-0.293288	0.132351	-2.21599	0.0266925	0.999951
ENSDARG00000037361	61.8213	0.291099	0.131411	2.21518	0.0267477	0.999951
ENSDARG00000041490	1.99687	0.173601	0.0783873	2.21466	0.0267831	0.999951
ENSDARG00000071601	53.8763	0.304813	0.137645	2.21449	0.0267953	0.999951
ENSDARG00000046107	96.7946	-0.270332	0.122225	-2.21175	0.0269841	0.999951
ENSDARG00000030417	85.2265	-0.279622	0.126478	-2.21083	0.0270479	0.999951
ENSDARG00000075282	65.1369	0.320563	0.145089	2.20943	0.0271451	0.999951
ENSDARG00000079738	114.282	-0.251872	0.114063	-2.20819	0.0272307	0.999951
ENSDARG00000044751	42.5596	0.323326	0.146515	2.20677	0.0273299	0.999951
ENSDARG00000090912	27.8745	0.315793	0.143315	2.20349	0.0275604	0.999951
ENSDARG00000104441	1.20975	0.146672	0.0665776	2.20302	0.0275934	0.999951
ENSDARG00000031496	20.285	-0.322439	0.146419	-2.20217	0.0276533	0.999951
ENSDARG00000034773	8.88867	0.282063	0.128264	2.19908	0.0278721	0.999951
ENSDARG00000006125	53.2379	0.311245	0.141635	2.19752	0.0279834	0.999951
ENSDARG00000035810	166.733	0.25817	0.117565	2.19598	0.0280933	0.999951
ENSDARG00000035798	178.504	-0.225436	0.10267	-2.19573	0.0281116	0.999951
ENSDARG00000020008	278.584	0.214919	0.0979085	2.1951	0.0281567	0.999951
ENSDARG00000096661	21.1171	0.304442	0.138727	2.19455	0.0281962	0.999951
ENSDARG00000062987	47.092	0.299953	0.136996	2.18951	0.0285601	0.999951
ENSDARG00000061233	202.148	-0.220042	0.10055	-2.18838	0.0286418	0.999951
ENSDARG00000056672	1.82009	0.172184	0.0787342	2.1869	0.0287497	0.999951
ENSDARG00000035167	50.9407	0.30002	0.137194	2.18684	0.0287544	0.999951
ENSDARG00000009899	134.126	-0.240228	0.110019	-2.1835	0.0289988	0.999951
ENSDARG00000011404	30.2132	0.318244	0.145758	2.18337	0.0290086	0.999951
ENSDARG00000043483	147.293	-0.246024	0.11269	-2.18319	0.0290217	0.999951
ENSDARG00000010572	29.0665	0.318501	0.146062	2.18059	0.0292136	0.999951
ENSDARG00000061817	292.097	-0.215732	0.0989597	-2.18	0.0292575	0.999951
ENSDARG00000102972	13.9556	-0.309333	0.141916	-2.17968	0.0292809	0.999951
ENSDARG00000071037	24.6859	-0.318957	0.146404	-2.17862	0.0293602	0.999951
ENSDARG00000075054	10.4174	-0.300221	0.137896	-2.17716	0.0294688	0.999951
ENSDARG00000063626	1058.23	-0.170127	0.0782339	-2.17459	0.0296608	0.999951
ENSDARG00000038074	44.6513	0.30105	0.138683	2.17078	0.029948	0.999951
ENSDARG00000098591	365.142	0.205696	0.0947709	2.17046	0.0299722	0.999951
ENSDARG00000103919	1683.72	0.151988	0.0700286	2.17037	0.0299789	0.999951
ENSDARG00000003527	84.4741	-0.266708	0.122992	-2.1685	0.030121	0.999951
ENSDARG00000062152	86.6404	0.293042	0.135305	2.16578	0.0303279	0.999951
ENSDARG00000012405	1427.48	-0.169142	0.0781255	-2.165	0.0303874	0.999951
ENSDARG00000088318	201.881	-0.223854	0.103428	-2.16435	0.0304375	0.999951
ENSDARG00000044566	399.576	-0.184491	0.085418	-2.15986	0.0307839	0.999951
ENSDARG00000009978	707.741	0.210304	0.0975236	2.15644	0.0310495	0.999951
ENSDARG00000099194	173.172	0.270512	0.12559	2.15392	0.0312461	0.999951
ENSDARG00000040039	19.0088	-0.314614	0.146135	-2.15291	0.0313259	0.999951
ENSDARG00000099771	36.5818	-0.306752	0.14255	-2.15189	0.0314057	0.999951
ENSDARG00000003934	34.1268	0.31333	0.145635	2.15147	0.0314392	0.999951
ENSDARG00000055753	20.8765	0.313923	0.146116	2.14845	0.0316781	0.999951
ENSDARG00000026531	136.346	0.237173	0.110435	2.14763	0.0317432	0.999951
ENSDARG00000079664	5.98332	-0.256406	0.119435	-2.14683	0.0318069	0.999951
ENSDARG00000058349	31.0623	0.314436	0.146472	2.14673	0.0318148	0.999951
ENSDARG00000002991	12.5713	0.298945	0.139271	2.14649	0.0318336	0.999951
ENSDARG00000104054	2.01337	-0.175439	0.081799	-2.14476	0.031972	0.999951
ENSDARG00000104901	45.1043	0.299553	0.139742	2.14361	0.0320638	0.999951
ENSDARG00000079939	404.409	-0.174974	0.0816262	-2.1436	0.0320647	0.999951
ENSDARG00000043542	15.2467	0.307986	0.143711	2.14309	0.032106	0.999951
ENSDARG00000011521	14.4062	0.304744	0.142298	2.14158	0.0322269	0.999951
ENSDARG00000037260	26.1412	-0.31229	0.146018	-2.13871	0.0324592	0.999951
ENSDARG00000080006	3.31959	0.214995	0.100613	2.13686	0.0326094	0.999951
ENSDARG00000056141	103.778	-0.265963	0.124483	-2.13654	0.0326357	0.999951
ENSDARG00000032469	89.7635	0.266955	0.124956	2.13639	0.0326477	0.999951
ENSDARG00000007836	346.347	0.186007	0.0870878	2.13586	0.0326907	0.999951
ENSDARG00000075881	10.0859	0.289162	0.135433	2.13509	0.0327537	0.999951
ENSDARG00000016153	178.898	-0.227802	0.106709	-2.13481	0.0327768	0.999951
ENSDARG00000089871	91.3977	-0.264629	0.12396	-2.13479	0.0327785	0.999951
ENSDARG00000016793	796.947	-0.193311	0.090618	-2.13326	0.0329036	0.999951
ENSDARG00000028699	15.625	0.308336	0.144538	2.13324	0.0329047	0.999951
ENSDARG00000045900	17.8199	-0.310587	0.145871	-2.12919	0.0332388	0.999951
ENSDARG00000088581	71.0735	-0.277563	0.130369	-2.12906	0.0332494	0.999951
ENSDARG00000040137	7.87755	-0.273405	0.128484	-2.12793	0.0333432	0.999951
ENSDARG00000101406	2159.02	0.129463	0.0608707	2.12685	0.0334322	0.999951
ENSDARG00000098925	29.402	-0.308516	0.145234	-2.12427	0.0336475	0.999951
ENSDARG00000004713	5.79353	0.258707	0.121791	2.12419	0.0336545	0.999951
ENSDARG00000004592	21.8922	-0.310463	0.146175	-2.12391	0.0336773	0.999951
ENSDARG00000069752	36.4396	0.31028	0.146405	2.11933	0.0340628	0.999951
ENSDARG00000055770	14.9208	0.305648	0.144253	2.11883	0.0341047	0.999951
ENSDARG00000098691	10.7513	0.288162	0.136058	2.11794	0.0341805	0.999951
ENSDARG00000092134	6.07574	0.255982	0.120879	2.11767	0.0342033	0.999951
ENSDARG00000012972	148.568	0.259635	0.122611	2.11755	0.0342132	0.999951
ENSDARG00000024488	155.274	0.263357	0.124372	2.1175	0.0342172	0.999951
ENSDARG00000038473	107.479	0.238272	0.112677	2.11466	0.0344592	0.999951
ENSDARG00000100409	46.3917	0.296807	0.140462	2.11307	0.0345945	0.999951
ENSDARG00000010946	74.1567	-0.275062	0.130183	-2.11288	0.0346108	0.999951
ENSDARG00000098280	176.851	-0.233098	0.110418	-2.11104	0.0347687	0.999951
ENSDARG00000099281	25.2411	0.30903	0.146434	2.11037	0.0348262	0.999951
ENSDARG00000042151	235.83	-0.198201	0.0940197	-2.10808	0.0350245	0.999951
ENSDARG00000044684	586.23	-0.208192	0.0988058	-2.10708	0.0351106	0.999951
ENSDARG00000055642	26.9089	-0.307202	0.145818	-2.10674	0.0351397	0.999951
ENSDARG00000095515	10.3947	0.289821	0.137585	2.10649	0.0351619	0.999951
ENSDARG00000067560	10.4641	0.283858	0.134896	2.10428	0.0353542	0.999951
ENSDARG00000020298	40.4713	0.303409	0.144191	2.10422	0.0353593	0.999951
ENSDARG00000031495	244.78	0.201709	0.0959185	2.10292	0.0354726	0.999951
ENSDARG00000041802	3.23336	0.204029	0.0970434	2.10245	0.0355138	0.999951
ENSDARG00000001431	206.683	0.228277	0.108738	2.09933	0.0357878	0.999951
ENSDARG00000058371	1024.69	-0.153009	0.0729078	-2.09867	0.0358462	0.999951
ENSDARG00000011925	16.9508	0.295171	0.140713	2.09768	0.035933	0.999951
ENSDARG00000073985	6.18605	0.257466	0.122866	2.0955	0.0361264	0.999951
ENSDARG00000099148	26.1797	0.306186	0.146174	2.09467	0.0362002	0.999951
ENSDARG00000069792	211.561	-0.230548	0.110119	-2.09362	0.036294	0.999951
ENSDARG00000105617	1.88481	-0.168285	0.0803946	-2.09323	0.0363284	0.999951
ENSDARG00000042708	246.274	0.233517	0.111565	2.0931	0.0363404	0.999951
ENSDARG00000091148	606.693	-0.17686	0.0846069	-2.09037	0.0365848	0.999951
ENSDARG00000075459	1.9378	-0.167051	0.0799494	-2.08946	0.036666	0.999951
ENSDARG00000102051	154.341	-0.217738	0.104297	-2.08766	0.0368285	0.999951
ENSDARG00000018516	4.19492	-0.219905	0.105381	-2.08677	0.0369088	0.999951
ENSDARG00000075727	29.4684	-0.304813	0.146072	-2.08673	0.0369128	0.999951
ENSDARG00000009001	152.27	0.273942	0.131323	2.08601	0.0369774	0.999951
ENSDARG00000097731	7.31779	-0.268629	0.128787	-2.08583	0.0369939	0.999951
ENSDARG00000030687	88.2023	-0.251561	0.120619	-2.08559	0.0370161	0.999951
ENSDARG00000026829	148.658	0.218341	0.104731	2.08478	0.0370896	0.999951
ENSDARG00000040290	4.39467	0.214888	0.103118	2.0839	0.0371693	0.999951
ENSDARG00000100510	94.1416	-0.256717	0.123358	-2.08106	0.0374281	0.999951
ENSDARG00000095538	27.4309	0.30323	0.145841	2.07918	0.0376006	0.999951
ENSDARG00000001804	2.33096	0.182077	0.0876163	2.07811	0.0376988	0.999951
ENSDARG00000013976	34.3465	0.301639	0.145169	2.07785	0.0377235	0.999951
ENSDARG00000105641	17.2342	-0.300098	0.144688	-2.07411	0.0380695	0.999951
ENSDARG00000021378	48.8455	-0.284826	0.13733	-2.07403	0.0380769	0.999951
ENSDARG00000044861	591.785	0.215149	0.103859	2.07156	0.0383067	0.999951
ENSDARG00000023537	10.2941	-0.281851	0.136145	-2.07024	0.0384303	0.999951
ENSDARG00000007808	5.50553	0.243541	0.11766	2.06987	0.0384647	0.999951
ENSDARG00000093759	1.04618	0.131	0.0633193	2.06887	0.0385581	0.999951
ENSDARG00000018165	9.88449	0.271129	0.131134	2.06758	0.0386795	0.999951
ENSDARG00000004427	47.1992	0.292354	0.141444	2.06692	0.0387413	0.999951
ENSDARG00000003017	123.83	-0.234394	0.113538	-2.06446	0.0389745	0.999951
ENSDARG00000060551	11.6293	-0.288778	0.140096	-2.06128	0.0392761	0.999951
ENSDARG00000071375	2.06527	0.169458	0.0822377	2.06059	0.039342	0.999951
ENSDARG00000016368	18.3862	0.300672	0.146017	2.05915	0.0394796	0.999951
ENSDARG00000079074	63.4641	-0.270064	0.131174	-2.05881	0.039512	0.999951
ENSDARG00000054864	374.717	-0.167934	0.0815715	-2.05873	0.0395203	0.999951
ENSDARG00000011027	103.429	-0.236934	0.115153	-2.05756	0.0396321	0.999951
ENSDARG00000054155	238.945	0.247844	0.120456	2.05756	0.0396327	0.999951
ENSDARG00000089769	70.6688	0.261418	0.127225	2.05477	0.0399016	0.999951
ENSDARG00000045130	32.5479	-0.294945	0.143612	-2.05377	0.0399983	0.999951
ENSDARG00000068193	1.75092	0.162275	0.0790526	2.05275	0.0400972	0.999951
ENSDARG00000063570	8.15352	-0.265428	0.129305	-2.05274	0.0400982	0.999951
ENSDARG00000061989	32.6162	0.295126	0.14378	2.05262	0.040109	0.999951
ENSDARG00000058603	54.5972	-0.283592	0.138202	-2.05201	0.0401686	0.999951
ENSDARG00000077361	280.033	-0.192246	0.093709	-2.05152	0.0402163	0.999951
ENSDARG00000041645	14.1947	0.289997	0.141422	2.05059	0.0403074	0.999951
ENSDARG00000056509	23.6909	-0.300344	0.146515	-2.04992	0.040372	0.999951
ENSDARG00000035958	177.717	0.238335	0.116289	2.0495	0.040413	0.999951
ENSDARG00000054746	42.7798	0.294175	0.143695	2.04722	0.0406367	0.999951
ENSDARG00000056160	173.907	0.227405	0.111179	2.0454	0.0408158	0.999951
ENSDARG00000017790	12.2137	-0.286696	0.140172	-2.04532	0.0408231	0.999951
ENSDARG00000101697	3.99669	-0.218488	0.106844	-2.04493	0.0408618	0.999951
ENSDARG00000010420	23.7965	0.298412	0.146263	2.04025	0.0413259	0.999951
ENSDARG00000090689	35.5034	0.297795	0.14609	2.03844	0.0415062	0.999951
ENSDARG00000003526	62.4119	0.266048	0.130522	2.03834	0.0415157	0.999951
ENSDARG00000102453	621.717	-0.201666	0.0989613	-2.03783	0.0415669	0.999951
ENSDARG00000042993	3130.34	-0.137312	0.0674326	-2.03628	0.0417221	0.999951
ENSDARG00000010316	29.1567	0.295138	0.144966	2.03591	0.0417593	0.999951
ENSDARG00000000472	12.1358	-0.2847	0.139917	-2.03478	0.0418727	0.999951
ENSDARG00000095217	1.25834	-0.125239	0.0615535	-2.03463	0.0418881	0.999951
ENSDARG00000016154	47.7708	-0.29059	0.142915	-2.0333	0.0420218	0.999951
ENSDARG00000060130	1.08841	0.128628	0.0632708	2.03298	0.042055	0.999951
ENSDARG00000060069	17.9989	0.295889	0.145569	2.03264	0.0420892	0.999951
ENSDARG00000007196	19.2105	0.297311	0.146313	2.03202	0.0421513	0.999951
ENSDARG00000011926	4.94135	-0.226963	0.111849	-2.0292	0.0424379	0.999951
ENSDARG00000015853	37.4294	0.289042	0.142456	2.029	0.0424586	0.999951
ENSDARG00000041864	276.398	-0.187609	0.0924716	-2.02883	0.0424754	0.999951
ENSDARG00000091471	0.993115	-0.124173	0.0613501	-2.02401	0.0429694	0.999951
ENSDARG00000069289	21.0821	0.296467	0.146485	2.02387	0.0429837	0.999951
ENSDARG00000040251	4.86593	0.232458	0.114902	2.02309	0.0430636	0.999951
ENSDARG00000099860	213.822	0.210881	0.104271	2.02244	0.0431314	0.999951
ENSDARG00000045803	17.8685	0.294312	0.145675	2.02033	0.043349	0.999951
ENSDARG00000032603	18.971	-0.293861	0.14551	-2.01952	0.0434335	0.999951
ENSDARG00000062916	40.285	0.288879	0.143076	2.01906	0.0434812	0.999951
ENSDARG00000061952	24.2649	0.29566	0.146493	2.01825	0.043565	0.999951
ENSDARG00000062973	159.798	-0.20831	0.103699	-2.00879	0.0445591	0.999951
ENSDARG00000077297	154.622	-0.213525	0.106368	-2.00741	0.0447063	0.999951
ENSDARG00000097102	624.476	0.148273	0.0739254	2.00572	0.0448866	0.999951
ENSDARG00000016304	18.877	0.292833	0.14612	2.00405	0.0450648	0.999951
ENSDARG00000020015	28.8004	0.291851	0.145682	2.00334	0.0451404	0.999951
ENSDARG00000079665	26.8675	-0.293198	0.146381	-2.00298	0.0451789	0.999951
ENSDARG00000073936	6.85092	-0.238454	0.119168	-2.00099	0.045393	0.999951
ENSDARG00000027734	55.6134	0.290533	0.145266	2.00001	0.0454994	0.999951
ENSDARG00000044090	26.5118	0.291292	0.14565	1.99995	0.0455058	0.999951
ENSDARG00000036295	89.0618	0.240716	0.120386	1.99953	0.0455512	0.999951
ENSDARG00000020611	6.64168	-0.245861	0.122971	-1.99934	0.0455714	0.999951
ENSDARG00000044956	1.59056	0.133582	0.0668199	1.99913	0.0455944	0.999951
ENSDARG00000005485	134.498	-0.242022	0.121066	-1.99908	0.0455993	0.999951
ENSDARG00000099819	48.2901	0.288316	0.144249	1.99873	0.0456372	0.999951
ENSDARG00000092404	7.99837	0.259706	0.129985	1.99797	0.0457196	0.999951
ENSDARG00000000503	1192.57	-0.134505	0.0673876	-1.99599	0.0459352	0.999951
ENSDARG00000071031	44.8612	-0.277461	0.139073	-1.99508	0.0460338	0.999951
ENSDARG00000015314	122.357	0.228565	0.114587	1.99468	0.0460777	0.999951
ENSDARG00000057060	4.3033	0.215128	0.107864	1.99445	0.046103	0.999951
ENSDARG00000033551	48.915	-0.275256	0.138025	-1.99424	0.0461255	0.999951
ENSDARG00000016773	6.94357	0.241857	0.121673	1.98776	0.0468378	0.999951
ENSDARG00000061143	79.0746	-0.250583	0.126152	-1.98636	0.0469938	0.999951
ENSDARG00000058332	1.94105	0.163295	0.0822419	1.98555	0.0470838	0.999951
ENSDARG00000058225	59.5125	0.259263	0.130621	1.98485	0.0471608	0.999951
ENSDARG00000041776	25.8126	0.290185	0.146287	1.98368	0.047292	0.999951
ENSDARG00000095649	1.76661	0.142204	0.0717198	1.98277	0.0473932	0.999951
ENSDARG00000029107	26.675	0.290482	0.146504	1.98276	0.0473942	0.999951
ENSDARG00000005058	57.2911	0.277937	0.140243	1.98183	0.0474985	0.999951
ENSDARG00000063180	67.2162	-0.263868	0.133171	-1.98143	0.047543	0.999951
ENSDARG00000017315	60.1785	0.262534	0.132498	1.98142	0.0475443	0.999951
ENSDARG00000052094	61.3436	-0.269702	0.136152	-1.98088	0.0476042	0.999951
ENSDARG00000069048	35.3874	0.28546	0.144115	1.98077	0.0476166	0.999951
ENSDARG00000055412	87.2745	-0.26705	0.135149	-1.97596	0.0481591	0.999951
ENSDARG00000098836	11.2125	0.275613	0.139506	1.97563	0.048197	0.999951
ENSDARG00000012244	179.543	0.227611	0.115226	1.97535	0.0482284	0.999951
ENSDARG00000009771	174.22	-0.198881	0.100763	-1.97375	0.0484106	0.999951
ENSDARG00000001975	67.939	0.284868	0.14443	1.97236	0.0485685	0.999951
ENSDARG00000038153	1014.97	-0.138978	0.0705112	-1.971	0.0487234	0.999951
ENSDARG00000076590	57.5549	0.281444	0.14287	1.96993	0.0488465	0.999951
ENSDARG00000069037	3.30993	0.193642	0.0983912	1.96808	0.0490583	0.999951
ENSDARG00000015653	265.38	-0.18256	0.0927748	-1.96777	0.049094	0.999951
ENSDARG00000087181	12.3765	-0.271764	0.138123	-1.96754	0.0491206	0.999951
ENSDARG00000070553	17.9615	0.286342	0.145537	1.96749	0.0491264	0.999951
ENSDARG00000045980	57.4776	0.270295	0.137418	1.96695	0.049189	0.999951
ENSDARG00000011958	19.1036	0.286912	0.145874	1.96685	0.0492	0.999951
ENSDARG00000009459	30.6067	-0.286052	0.145572	-1.96502	0.049412	0.999951
ENSDARG00000087324	496.926	-0.184628	0.0939719	-1.96472	0.049447	0.999951
ENSDARG00000002483	2.88145	-0.18653	0.0949895	-1.96369	0.0495662	0.999951
ENSDARG00000004771	9.80491	0.26709	0.136024	1.96354	0.049583	0.999951
ENSDARG00000056664	6.93584	-0.246342	0.125463	-1.96346	0.0495929	0.999951
ENSDARG00000053479	6.0678	0.239527	0.122046	1.9626	0.0496929	0.999951
ENSDARG00000019353	430.124	0.190962	0.0973357	1.9619	0.0497746	0.999951
ENSDARG00000062487	85.3958	-0.267249	0.13623	-1.96175	0.0497921	0.999951
ENSDARG00000011026	2.21969	0.169958	0.0866895	1.96053	0.0499336	0.999951
ENSDARG00000053802	6.15722	0.242981	0.124025	1.95914	0.0500966	0.999951
ENSDARG00000025421	42.7027	-0.275462	0.140737	-1.95728	0.0503147	0.999951
ENSDARG00000029668	78.1984	-0.240512	0.122971	-1.95585	0.0504825	0.999951
ENSDARG00000011648	156.78	0.205279	0.104971	1.95557	0.0505155	0.999951
ENSDARG00000078473	356.852	0.172834	0.0884038	1.95505	0.0505774	0.999951
ENSDARG00000021443	44.3622	-0.272672	0.139534	-1.95416	0.0506827	0.999951
ENSDARG00000077089	2.5343	0.178228	0.0912371	1.95346	0.0507652	0.999951
ENSDARG00000040523	0.644511	0.0983302	0.0503371	1.95343	0.0507681	0.999951
ENSDARG00000030781	23.7182	0.286163	0.14651	1.9532	0.0507963	0.999951
ENSDARG00000103962	90.6465	-0.244999	0.125469	-1.95267	0.0508591	0.999951
ENSDARG00000075975	4.71896	0.206592	0.105812	1.95244	0.0508857	0.999951
ENSDARG00000026908	70.8017	0.271845	0.139243	1.9523	0.0509021	0.999951
ENSDARG00000035146	22.0711	0.285897	0.14651	1.95138	0.0510124	0.999951
ENSDARG00000055377	42.1046	-0.272403	0.139597	-1.95135	0.0510148	0.999951
ENSDARG00000041952	7.47237	-0.249693	0.128176	-1.94805	0.0514085	0.999951
ENSDARG00000097691	69.4649	0.274836	0.141143	1.94721	0.051509	0.999951
ENSDARG00000044719	285.572	-0.22158	0.113833	-1.94653	0.051591	0.999951
ENSDARG00000019856	468.48	-0.163053	0.0837867	-1.94604	0.0516494	0.999951
ENSDARG00000017891	183.661	0.233827	0.120245	1.94458	0.0518256	0.999951
ENSDARG00000025549	21.6784	0.282592	0.145358	1.94411	0.0518818	0.999951
ENSDARG00000089986	15.3282	-0.279819	0.143948	-1.9439	0.0519078	0.999951
ENSDARG00000016856	7.90876	0.252263	0.129786	1.94369	0.0519323	0.999951
ENSDARG00000088823	1122.74	-0.160347	0.0825432	-1.94258	0.0520673	0.999951
ENSDARG00000009134	23.0846	-0.284375	0.146438	-1.94194	0.052144	0.999951
ENSDARG00000028118	116.182	-0.217305	0.111925	-1.94152	0.0521955	0.999951
ENSDARG00000078785	200.948	0.207249	0.106811	1.94033	0.0523395	0.999951
ENSDARG00000037514	10.0184	0.253014	0.130431	1.93983	0.0523998	0.999951
ENSDARG00000096445	58.2094	-0.268956	0.138658	-1.93971	0.0524146	0.999951
ENSDARG00000039066	306.475	-0.184414	0.0950897	-1.93937	0.0524566	0.999951
ENSDARG00000011141	46.0509	0.274781	0.141788	1.93797	0.0526272	0.999951
ENSDARG00000078523	24.7083	-0.283493	0.146356	-1.937	0.0527447	0.999951
ENSDARG00000043006	0.760592	0.0958028	0.0495405	1.93383	0.0531343	0.999951
ENSDARG00000055279	3.70987	0.198924	0.102867	1.93379	0.0531388	0.999951
ENSDARG00000058128	287.011	0.195662	0.101183	1.93375	0.0531444	0.999951
ENSDARG00000068247	61.1592	-0.255075	0.131908	-1.93373	0.0531465	0.999951
ENSDARG00000074335	158.997	-0.198497	0.102661	-1.93352	0.0531727	0.999951
ENSDARG00000013997	11.8136	-0.271173	0.140264	-1.93331	0.0531978	0.999951
ENSDARG00000028937	14.1458	0.275842	0.142712	1.93286	0.0532534	0.999951
ENSDARG00000037804	14.7138	-0.275873	0.142893	-1.93063	0.0535287	0.999951
ENSDARG00000021702	52.0999	0.266701	0.138272	1.92881	0.0537548	0.999951
ENSDARG00000052063	104.954	0.234101	0.121389	1.92851	0.0537912	0.999951
ENSDARG00000032705	35.0116	0.279125	0.144736	1.92851	0.053792	0.999951
ENSDARG00000018904	83.7762	0.232687	0.12077	1.9267	0.0540173	0.999951
ENSDARG00000061194	51.6873	-0.260429	0.135201	-1.92624	0.0540742	0.999951
ENSDARG00000060288	6.17565	0.222048	0.115316	1.92556	0.054159	0.999951
ENSDARG00000077428	147.07	-0.203936	0.105933	-1.92514	0.0542113	0.999951
ENSDARG00000101560	123.789	-0.21526	0.111819	-1.92508	0.05422	0.999951
ENSDARG00000104587	194.772	0.223489	0.116131	1.92446	0.0542967	0.999951
ENSDARG00000037905	232.722	-0.181847	0.0945075	-1.92416	0.0543348	0.999951
ENSDARG00000094719	53.6971	0.265097	0.137788	1.92395	0.0543608	0.999951
ENSDARG00000011373	54.4921	0.25724	0.133706	1.92392	0.0543644	0.999951
ENSDARG00000033771	6.54196	-0.237459	0.123442	-1.92365	0.0543985	0.999951
ENSDARG00000057782	562.127	-0.157537	0.0819486	-1.92239	0.0545564	0.999951
ENSDARG00000021611	7.04961	-0.241222	0.125573	-1.92096	0.0547365	0.999951
ENSDARG00000079274	2133.26	-0.161996	0.0843449	-1.92064	0.0547777	0.999951
ENSDARG00000062972	77.5368	0.246681	0.128513	1.9195	0.0549216	0.999951
ENSDARG00000078574	20.4983	0.281067	0.146432	1.91944	0.0549288	0.999951
ENSDARG00000051746	13.1473	-0.272435	0.142036	-1.91807	0.0551026	0.999951
ENSDARG00000010021	53.6581	0.257087	0.134065	1.91763	0.0551575	0.999951
ENSDARG00000062948	70.6615	-0.247824	0.129259	-1.91727	0.0552036	0.999951
ENSDARG00000034801	41.2224	-0.273257	0.142653	-1.91554	0.0554239	0.999951
ENSDARG00000100528	4.05027	0.201676	0.105296	1.91533	0.0554502	0.999951
ENSDARG00000037746	871.03	0.140915	0.0736031	1.91452	0.0555536	0.999951
ENSDARG00000040510	1.95067	0.135566	0.0708173	1.91431	0.0555805	0.999951
ENSDARG00000100482	13.4304	0.27225	0.142224	1.91423	0.0555902	0.999951
ENSDARG00000018891	26.696	0.280424	0.146515	1.91396	0.0556256	0.999951
ENSDARG00000102879	263.914	-0.199191	0.104124	-1.91301	0.0557469	0.999951
ENSDARG00000037559	203.406	0.216959	0.113439	1.91256	0.0558041	0.999951
ENSDARG00000003860	105.936	0.223361	0.116818	1.91204	0.0558712	0.999951
ENSDARG00000030614	745.114	-0.143817	0.0752233	-1.91186	0.0558939	0.999951
ENSDARG00000097048	26.6201	0.279271	0.14615	1.91086	0.0560232	0.999951
ENSDARG00000089967	2.41013	0.171329	0.0896865	1.91031	0.0560931	0.999951
ENSDARG00000078075	19.5503	-0.277016	0.145037	-1.90996	0.056138	0.999951
ENSDARG00000045834	154.237	-0.219722	0.11506	-1.90963	0.0561805	0.999951
ENSDARG00000078069	10.3635	0.249326	0.130565	1.90959	0.056186	0.999951
ENSDARG00000075612	127.303	-0.210359	0.110162	-1.90954	0.056192	0.999951
ENSDARG00000002193	907.296	-0.169304	0.0886901	-1.90894	0.0562703	0.999951
ENSDARG00000090696	3.76762	0.201625	0.105675	1.90798	0.0563942	0.999951
ENSDARG00000042824	264.938	-0.194206	0.1018	-1.90771	0.0564281	0.999951
ENSDARG00000103598	23.367	0.279436	0.146482	1.90765	0.0564365	0.999951
ENSDARG00000069499	1.36998	-0.13368	0.0701004	-1.90697	0.0565242	0.999951
ENSDARG00000034600	40.3426	0.266769	0.139911	1.90671	0.056558	0.999951
ENSDARG00000055676	4.86252	0.208571	0.109433	1.90593	0.0566593	0.999951
ENSDARG00000028521	18.0701	-0.277908	0.145837	-1.90561	0.0567009	0.999951
ENSDARG00000052856	480	0.158568	0.0832255	1.90528	0.0567433	0.999951
ENSDARG00000057632	0.666653	0.0934411	0.0490686	1.9043	0.0568715	0.999951
ENSDARG00000001621	32.0827	0.274876	0.144392	1.90368	0.0569516	0.999951
ENSDARG00000017141	0.885596	-0.1106	0.0581327	-1.90254	0.0571006	0.999951
ENSDARG00000024548	1871.74	-0.129971	0.0683196	-1.9024	0.0571185	0.999951
ENSDARG00000101270	11.0303	-0.26203	0.137753	-1.90218	0.0571482	0.999951
ENSDARG00000092269	13.6847	-0.268182	0.141094	-1.90073	0.0573375	0.999951
ENSDARG00000079891	106.348	-0.23117	0.121627	-1.90065	0.0573475	0.999951
ENSDARG00000100449	9.93599	-0.255756	0.134564	-1.90063	0.057351	0.999951
ENSDARG00000024204	37.7955	0.272175	0.143228	1.90029	0.0573952	0.999951
ENSDARG00000075564	65.4423	-0.25985	0.13689	-1.89824	0.0576639	0.999951
ENSDARG00000095281	0.820528	0.0923216	0.0486534	1.89754	0.0577569	0.999951
ENSDARG00000068289	139.542	-0.23224	0.122393	-1.8975	0.057762	0.999951
ENSDARG00000036698	323.439	-0.181773	0.0958322	-1.89678	0.0578567	0.999951
ENSDARG00000055314	6.66417	0.236455	0.124687	1.89639	0.057908	0.999951
ENSDARG00000096941	3.47086	-0.189462	0.0999535	-1.8955	0.058026	0.999951
ENSDARG00000071087	24.7708	0.277237	0.146271	1.89537	0.0580434	0.999951
ENSDARG00000042535	3.57894	0.185506	0.0978745	1.89534	0.058047	0.999951
ENSDARG00000076472	7.39822	-0.234945	0.123986	-1.89493	0.0581015	0.999951
ENSDARG00000037916	2.75174	0.164564	0.0868462	1.89489	0.0581064	0.999951
ENSDARG00000075956	2.83612	-0.173753	0.0917447	-1.89387	0.0582417	0.999951
ENSDARG00000074955	115.772	-0.216788	0.114469	-1.89385	0.0582454	0.999951
ENSDARG00000098537	1.3058	-0.129938	0.068661	-1.89245	0.0584305	0.999951
ENSDARG00000071215	17.9049	0.275905	0.145901	1.89103	0.0586198	0.999951
ENSDARG00000087508	224.135	-0.193105	0.102166	-1.89012	0.0587419	0.999951
ENSDARG00000099664	90.7307	0.222994	0.118016	1.88953	0.0588214	0.999951
ENSDARG00000055022	41.4449	0.264315	0.139898	1.88935	0.0588456	0.999951
ENSDARG00000043035	4.11949	0.203772	0.107984	1.88705	0.0591534	0.999951
ENSDARG00000019949	87.2964	-0.242906	0.128734	-1.88688	0.0591759	0.999951
ENSDARG00000042285	5.87424	-0.228695	0.121211	-1.88675	0.0591944	0.999951
ENSDARG00000044405	14.7942	-0.271256	0.143788	-1.8865	0.0592276	0.999951
ENSDARG00000099441	24.349	-0.275926	0.146294	-1.88611	0.0592807	0.999951
ENSDARG00000017311	9.43915	0.252728	0.134	1.88603	0.059291	0.999951
ENSDARG00000002635	25.6149	-0.275268	0.145973	-1.88575	0.059329	0.999951
ENSDARG00000020242	28.699	-0.274309	0.145466	-1.88573	0.0593315	0.999951
ENSDARG00000003203	6.06898	0.22724	0.120515	1.88557	0.059353	0.999951
ENSDARG00000095817	22.5022	-0.276104	0.146473	-1.88501	0.0594282	0.999951
ENSDARG00000030161	31.5889	0.271471	0.144145	1.88333	0.0596563	0.999951
ENSDARG00000044125	126.504	0.215639	0.114518	1.88301	0.0596993	0.999951
ENSDARG00000002597	1.17502	0.106945	0.0568061	1.88264	0.0597498	0.999951
ENSDARG00000014685	16.8621	0.269514	0.143241	1.88154	0.0598987	0.999951
ENSDARG00000059856	2.66721	0.176646	0.0938839	1.88153	0.0598993	0.999951
ENSDARG00000097615	51.9047	-0.268573	0.142791	-1.88089	0.0599872	0.999951
ENSDARG00000070849	1175.03	0.198192	0.105395	1.88047	0.0600443	0.999951
ENSDARG00000017386	9.11346	-0.251198	0.133672	-1.87922	0.0602151	0.999951
ENSDARG00000024047	157.831	0.205342	0.109288	1.87891	0.0602573	0.999951
ENSDARG00000057460	1722.02	-0.12335	0.0656568	-1.87872	0.0602832	0.999951
ENSDARG00000017744	56.2862	0.255713	0.136225	1.87714	0.0604992	0.999951
ENSDARG00000022165	106.138	0.224925	0.119829	1.87705	0.0605116	0.999951
ENSDARG00000017299	167.654	0.208861	0.111338	1.87592	0.0606662	0.999951
ENSDARG00000014017	50.0891	0.259695	0.138519	1.8748	0.0608201	0.999951
ENSDARG00000001969	16.9618	0.273122	0.145774	1.8736	0.0609854	0.999951
ENSDARG00000000442	4.26793	0.205789	0.109878	1.87289	0.0610834	0.999951
ENSDARG00000007465	2.23144	0.159183	0.0850001	1.87274	0.0611041	0.999951
ENSDARG00000010553	77.9698	-0.239292	0.127814	-1.87219	0.0611801	0.999951
ENSDARG00000023214	108.41	-0.238126	0.127283	-1.87084	0.0613672	0.999951
ENSDARG00000007276	1185.38	-0.141432	0.0756241	-1.8702	0.061456	0.999951
ENSDARG00000100582	79.5696	0.249815	0.13361	1.86974	0.0615198	0.999951
ENSDARG00000056203	8.44004	0.245084	0.131095	1.86951	0.0615524	0.999951
ENSDARG00000014313	268.941	0.229858	0.122951	1.86951	0.0615525	0.999951
ENSDARG00000019274	10.4932	0.253908	0.135872	1.86873	0.0616604	0.999951
ENSDARG00000105333	0.931184	-0.106907	0.0572095	-1.8687	0.0616644	0.999951
ENSDARG00000019501	15.1329	0.261252	0.139868	1.86784	0.0617842	0.999951
ENSDARG00000091558	1.88349	0.147717	0.0791524	1.86624	0.0620082	0.999951
ENSDARG00000003512	148.883	-0.200159	0.107265	-1.86602	0.0620384	0.999951
ENSDARG00000074820	4.81523	0.212462	0.11387	1.86582	0.0620665	0.999951
ENSDARG00000068088	161.013	0.213757	0.114566	1.8658	0.0620693	0.999951
ENSDARG00000062781	1.85747	0.14903	0.0798901	1.86544	0.06212	0.999951
ENSDARG00000045836	7.11382	0.239125	0.128248	1.86455	0.0622441	0.999951
ENSDARG00000056108	34.8589	0.271003	0.145346	1.86454	0.0622464	0.999951
ENSDARG00000075048	85.1197	-0.238594	0.127992	-1.86413	0.0623037	0.999951
ENSDARG00000015144	2.00802	-0.156316	0.0838937	-1.86326	0.0624251	0.999951
ENSDARG00000004875	12.3594	0.253405	0.136057	1.8625	0.0625329	0.999951
ENSDARG00000074572	67.4305	0.236981	0.127265	1.86211	0.0625871	0.999951
ENSDARG00000075445	50.6987	0.251502	0.135066	1.86207	0.0625936	0.999951
ENSDARG00000093452	2.65144	0.168413	0.0905242	1.86042	0.0628262	0.999951
ENSDARG00000062082	77.7651	-0.236227	0.127002	-1.86003	0.0628813	0.999951
ENSDARG00000021346	203.781	0.191035	0.102715	1.85985	0.0629071	0.999951
ENSDARG00000070914	167.599	0.210078	0.112995	1.85917	0.0630028	0.999951
ENSDARG00000053864	106.007	-0.214375	0.115323	-1.8589	0.0630413	0.999951
ENSDARG00000079516	81.6038	0.235028	0.126552	1.85716	0.0632878	0.999951
ENSDARG00000039486	8.74766	0.246926	0.132969	1.85702	0.0633077	0.999951
ENSDARG00000045870	94.2987	-0.226258	0.121866	-1.85661	0.063367	0.999951
ENSDARG00000070958	1.29762	-0.125356	0.0675207	-1.85656	0.0633739	0.999951
ENSDARG00000076451	55.5833	-0.246687	0.132883	-1.85642	0.0633933	0.999951
ENSDARG00000012699	54.198	-0.249554	0.134452	-1.85608	0.0634427	0.999951
ENSDARG00000061365	3.92235	0.197086	0.106187	1.85602	0.0634503	0.999951
ENSDARG00000036755	2.05947	0.153869	0.0829364	1.85526	0.0635587	0.999951
ENSDARG00000013168	86.0096	-0.228085	0.122963	-1.85491	0.063609	0.999951
ENSDARG00000088366	7.04096	0.229974	0.124032	1.85415	0.0637179	0.999951
ENSDARG00000002732	22.2587	0.271619	0.146514	1.85388	0.0637569	0.999951
ENSDARG00000007950	3.14531	-0.178612	0.0963678	-1.85344	0.0638186	0.999951
ENSDARG00000038743	38.1871	0.262223	0.141633	1.85142	0.0641087	0.999951
ENSDARG00000054063	41.6038	0.265735	0.143531	1.85141	0.0641113	0.999951
ENSDARG00000055133	138.301	0.22687	0.12255	1.85124	0.0641347	0.999951
ENSDARG00000089159	4.76686	-0.208175	0.112471	-1.85092	0.064181	0.999951
ENSDARG00000091831	171.154	-0.205215	0.110893	-1.85058	0.0642306	0.999951
ENSDARG00000105773	51.2693	-0.252548	0.136501	-1.85015	0.0642917	0.999951
ENSDARG00000101624	94.4064	0.244606	0.132231	1.84984	0.0643361	0.999951
ENSDARG00000087601	42.699	-0.259199	0.140141	-1.84956	0.0643776	0.999951
ENSDARG00000070568	52.0314	0.253996	0.137353	1.84922	0.0644259	0.999951
ENSDARG00000077765	1.53353	0.135215	0.0731312	1.84894	0.0644666	0.999951
ENSDARG00000101134	11.3963	-0.250201	0.135412	-1.84771	0.0646445	0.999951
ENSDARG00000051809	15.0265	0.258343	0.139865	1.84709	0.0647336	0.999951
ENSDARG00000079613	33.1564	-0.267701	0.144934	-1.84705	0.0647397	0.999951
ENSDARG00000037640	22.8363	0.270561	0.146514	1.84666	0.064797	0.999951
ENSDARG00000092283	17.7786	0.26802	0.145139	1.84664	0.064799	0.999951
ENSDARG00000102798	70.6252	0.249831	0.135293	1.84659	0.0648063	0.999951
ENSDARG00000104664	54.451	-0.248295	0.134574	-1.84504	0.065032	0.999951
ENSDARG00000097537	68.2537	-0.240582	0.130427	-1.84458	0.0650991	0.999951
ENSDARG00000012656	84.2136	0.227159	0.123151	1.84456	0.065101	0.999951
ENSDARG00000056753	63.7729	-0.246043	0.13341	-1.84425	0.0651462	0.999951
ENSDARG00000095092	0.614217	0.0877765	0.0476036	1.8439	0.0651974	0.999951
ENSDARG00000060168	16.6431	-0.267221	0.144929	-1.84381	0.0652115	0.999951
ENSDARG00000100252	107.761	0.269748	0.14632	1.84355	0.0652482	0.999951
ENSDARG00000102589	104.249	-0.219308	0.118973	-1.84334	0.0652798	0.999951
ENSDARG00000069184	14.7819	0.265066	0.143819	1.84305	0.0653213	0.999951
ENSDARG00000045592	133.164	0.239114	0.129775	1.84253	0.0653981	0.999951
ENSDARG00000098353	6.52186	-0.230412	0.12512	-1.84154	0.0655431	0.999951
ENSDARG00000079608	2.82072	0.172098	0.0935374	1.83988	0.0657859	0.999951
ENSDARG00000059768	644.55	-0.146948	0.0798697	-1.83985	0.0657904	0.999951
ENSDARG00000071403	480.764	-0.144727	0.0786821	-1.83939	0.0658574	0.999951
ENSDARG00000060911	45.1288	-0.258547	0.140589	-1.83902	0.0659117	0.999951
ENSDARG00000040898	4.98865	-0.199364	0.108482	-1.83775	0.0660989	0.999951
ENSDARG00000009610	9.61212	0.245089	0.133366	1.83771	0.0661051	0.999951
ENSDARG00000052113	14.0582	0.262545	0.142935	1.83681	0.0662376	0.999951
ENSDARG00000042641	32.3127	0.268451	0.146264	1.83539	0.0664478	0.999951
ENSDARG00000021149	62.8076	0.244217	0.133159	1.83403	0.0666501	0.999951
ENSDARG00000006837	150.674	-0.215109	0.117316	-1.83358	0.0667161	0.999951
ENSDARG00000055250	2.66275	0.152726	0.083298	1.83349	0.0667298	0.999951
ENSDARG00000077909	0.98915	-0.103004	0.0562101	-1.83248	0.0668792	0.999951
ENSDARG00000035549	12.2736	0.248998	0.1359	1.83222	0.066919	0.999951
ENSDARG00000062103	17.8403	-0.266775	0.145641	-1.83173	0.0669916	0.999951
ENSDARG00000007824	342.151	-0.174041	0.0950499	-1.83105	0.0670926	0.999951
ENSDARG00000036096	85.6312	-0.223889	0.122285	-1.83088	0.0671189	0.999951
ENSDARG00000058567	6.02096	-0.221858	0.121228	-1.83009	0.0672359	0.999951
ENSDARG00000028335	766.171	0.158489	0.0866026	1.83008	0.0672386	0.999951
ENSDARG00000023532	330.066	-0.175279	0.0958147	-1.82936	0.0673458	0.999951
ENSDARG00000056252	23.904	-0.267457	0.146238	-1.82891	0.0674128	0.999951
ENSDARG00000061173	30.4105	0.267154	0.146146	1.82799	0.0675509	0.999951
ENSDARG00000101309	27.2094	0.267462	0.146337	1.82772	0.0675921	0.999951
ENSDARG00000098605	1.24387	-0.123351	0.0675449	-1.8262	0.0678196	0.999951
ENSDARG00000087636	692.462	0.132185	0.0724805	1.82373	0.0681928	0.999951
ENSDARG00000074345	10.1615	0.242736	0.13315	1.82303	0.0682985	0.999951
ENSDARG00000088439	21.584	0.2671	0.146515	1.82303	0.0682992	0.999951
ENSDARG00000005015	30.8666	0.262597	0.144072	1.82268	0.0683518	0.999951
ENSDARG00000054152	2.12826	0.154386	0.0847948	1.8207	0.0686522	0.999951
ENSDARG00000088130	30.8429	0.264816	0.145535	1.8196	0.0688197	0.999951
ENSDARG00000061736	412.54	-0.156583	0.0860766	-1.81912	0.0688938	0.999951
ENSDARG00000102435	27.8415	-0.265874	0.146315	-1.81714	0.0691962	0.999951
ENSDARG00000015460	26.3191	0.265721	0.146354	1.8156	0.0694322	0.999951
ENSDARG00000102070	48.0935	0.247925	0.136571	1.81535	0.0694704	0.999951
ENSDARG00000035018	12.7657	0.253993	0.139931	1.81513	0.0695036	0.999951
ENSDARG00000075170	0.665263	0.0848351	0.0467432	1.81492	0.0695363	0.999951
ENSDARG00000102340	235.081	-0.184834	0.101847	-1.81482	0.069552	0.999951
ENSDARG00000100020	100.573	0.210291	0.115905	1.81433	0.0696264	0.999951
ENSDARG00000076559	173.219	-0.18267	0.100714	-1.81374	0.0697171	0.999951
ENSDARG00000019338	22.8482	0.265558	0.14642	1.81367	0.0697289	0.999951
ENSDARG00000076592	5.37033	0.211419	0.1166	1.8132	0.0698011	0.999951
ENSDARG00000017049	82.5932	-0.229414	0.126545	-1.81291	0.0698463	0.999951
ENSDARG00000078619	50.4341	0.255284	0.140816	1.81289	0.0698487	0.999951
ENSDARG00000097287	1.27162	-0.121333	0.0669322	-1.81278	0.0698653	0.999951
ENSDARG00000042147	12.2873	0.25332	0.13983	1.81163	0.0700433	0.999951
ENSDARG00000100981	12.3901	-0.253652	0.14012	-1.81025	0.0702565	0.999951
ENSDARG00000094965	210.523	0.264199	0.145997	1.80962	0.0703545	0.999951
ENSDARG00000099555	114.602	-0.206199	0.114	-1.80877	0.0704873	0.999951
ENSDARG00000044767	4.31838	0.194053	0.107302	1.80848	0.0705324	0.999951
ENSDARG00000086098	24.8765	0.264509	0.146431	1.80638	0.0708595	0.999951
ENSDARG00000100633	47.0295	-0.24762	0.13715	-1.80547	0.0710018	0.999951
ENSDARG00000031317	237.784	0.26363	0.146033	1.80527	0.0710323	0.999951
ENSDARG00000011611	136.116	0.193506	0.107262	1.80405	0.0712241	0.999951
ENSDARG00000052673	149.287	-0.197041	0.109248	-1.80362	0.071291	0.999951
ENSDARG00000099214	231.486	0.184067	0.102079	1.80318	0.0713597	0.999951
ENSDARG00000019213	63.6908	0.249307	0.138305	1.80259	0.0714529	0.999951
ENSDARG00000074680	110.543	-0.205697	0.114119	-1.80248	0.0714692	0.999951
ENSDARG00000057738	52.0124	0.258843	0.143698	1.8013	0.0716563	0.999951
ENSDARG00000019763	1.7857	0.137636	0.0764113	1.80125	0.071663	0.999951
ENSDARG00000101701	15.9375	0.258234	0.143376	1.8011	0.071687	0.999951
ENSDARG00000060639	55.324	0.244855	0.135958	1.80096	0.0717097	0.999951
ENSDARG00000063299	352.607	-0.161477	0.0896821	-1.80055	0.0717744	0.999951
ENSDARG00000017673	1106.03	-0.135384	0.0751968	-1.8004	0.0717979	0.999951
ENSDARG00000026225	43.6238	0.256633	0.142556	1.80022	0.0718252	0.999951
ENSDARG00000039516	7.90196	0.230253	0.127916	1.80004	0.0718544	0.999951
ENSDARG00000090145	32.8431	-0.259458	0.144159	-1.7998	0.0718926	0.999951
ENSDARG00000001994	1269.55	-0.141728	0.0787475	-1.79977	0.0718963	0.999951
ENSDARG00000105435	3.69159	-0.18774	0.104341	-1.79929	0.0719721	0.999951
ENSDARG00000061021	9.95745	-0.247617	0.137621	-1.79927	0.0719765	0.999951
ENSDARG00000036252	30.606	0.261542	0.145406	1.7987	0.0720665	0.999951
ENSDARG00000004177	21.4676	-0.263407	0.146457	-1.79852	0.0720944	0.999951
ENSDARG00000059816	63.0002	-0.236495	0.13153	-1.79804	0.0721714	0.999951
ENSDARG00000092889	4.62809	0.198565	0.110484	1.79723	0.0722985	0.999951
ENSDARG00000103845	147.456	-0.198075	0.110221	-1.79706	0.0723259	0.999951
ENSDARG00000015111	67.4513	0.232834	0.129611	1.7964	0.0724308	0.999951
ENSDARG00000069295	10.5868	-0.241008	0.134166	-1.79634	0.0724403	0.999951
ENSDARG00000098380	644.73	-0.140687	0.0783429	-1.79579	0.0725287	0.999951
ENSDARG00000045843	69.1646	0.23304	0.129866	1.79447	0.0727388	0.999951
ENSDARG00000061294	294.231	-0.165561	0.0922733	-1.79425	0.0727735	0.999951
ENSDARG00000056873	44.9818	0.262334	0.146263	1.79358	0.0728799	0.999951
ENSDARG00000040298	264.97	0.255599	0.142513	1.79351	0.0728917	0.999951
ENSDARG00000044134	9.1479	0.236879	0.132114	1.79299	0.0729751	0.999951
ENSDARG00000019530	166.508	0.202662	0.113038	1.79286	0.0729952	0.999951
ENSDARG00000005162	536.22	0.130063	0.0726075	1.79132	0.0732422	0.999951
ENSDARG00000037491	1.55971	0.128968	0.0720149	1.79085	0.0733174	0.999951
ENSDARG00000014005	8.98451	-0.229803	0.128326	-1.79078	0.0733281	0.999951
ENSDARG00000025325	14.6537	-0.254825	0.142309	-1.79065	0.0733496	0.999951
ENSDARG00000098408	5.05504	0.208112	0.116248	1.79025	0.0734141	0.999951
ENSDARG00000040485	3.97331	-0.186409	0.104125	-1.79025	0.0734144	0.999951
ENSDARG00000012399	43.4738	0.247984	0.138542	1.78996	0.0734603	0.999951
ENSDARG00000006092	69.5408	0.227266	0.127132	1.78764	0.0738341	0.999951
ENSDARG00000088656	1.25871	-0.121031	0.0677674	-1.78598	0.0741026	0.999951
ENSDARG00000078805	2.28266	0.154845	0.0868039	1.78384	0.0744492	0.999951
ENSDARG00000105029	1.59674	-0.131345	0.0736366	-1.78369	0.0744738	0.999951
ENSDARG00000099380	2350.04	0.108159	0.0606898	1.78216	0.0747227	0.999951
ENSDARG00000040649	22.3574	0.261026	0.146499	1.78176	0.0747889	0.999951
ENSDARG00000090993	4.60601	0.197692	0.110955	1.78173	0.074793	0.999951
ENSDARG00000054829	12.2253	0.248882	0.139748	1.78094	0.0749227	0.999951
ENSDARG00000044808	98.4713	-0.210508	0.118217	-1.7807	0.0749622	0.999951
ENSDARG00000062446	4.48583	0.198586	0.111522	1.78068	0.0749645	0.999951
ENSDARG00000006757	75.4789	0.236283	0.13279	1.77938	0.0751781	0.999951
ENSDARG00000070892	2.51926	0.163554	0.0919399	1.77893	0.0752517	0.999951
ENSDARG00000075107	8.90684	-0.229421	0.129036	-1.77796	0.0754098	0.999951
ENSDARG00000102822	78.7319	-0.228839	0.128766	-1.77716	0.0755418	0.999951
ENSDARG00000018698	61.5695	0.231337	0.130235	1.7763	0.0756832	0.999951
ENSDARG00000098377	0.523577	0.081822	0.0460863	1.77541	0.0758303	0.999951
ENSDARG00000009473	41.4624	0.250361	0.141029	1.77525	0.0758566	0.999951
ENSDARG00000100558	42.4548	0.2493	0.140493	1.77447	0.0759856	0.999951
ENSDARG00000007711	12.0217	0.249919	0.140872	1.77409	0.076049	0.999951
ENSDARG00000025091	122.613	-0.197939	0.111614	-1.77343	0.0761577	0.999951
ENSDARG00000101578	24.4978	0.259614	0.146428	1.77298	0.0762324	0.999951
ENSDARG00000040705	28.7513	0.258882	0.146018	1.77294	0.0762383	0.999951
ENSDARG00000042904	204.454	0.188593	0.106392	1.77263	0.0762902	0.999951
ENSDARG00000077284	2.5987	0.150041	0.0846712	1.77205	0.0763865	0.999951
ENSDARG00000014488	15.8245	0.252899	0.142793	1.77109	0.0765465	0.999951
ENSDARG00000013802	4.33308	0.194895	0.110052	1.77094	0.0765706	0.999951
ENSDARG00000104186	1.06403	0.101027	0.0570615	1.77049	0.0766461	0.999951
ENSDARG00000088277	7.57715	-0.219694	0.124129	-1.76989	0.0767463	0.999951
ENSDARG00000076815	958.018	-0.119207	0.0673686	-1.76947	0.0768152	0.999951
ENSDARG00000076373	1.5119	0.126926	0.0717355	1.76936	0.0768345	0.999951
ENSDARG00000102157	6.35879	-0.218391	0.123583	-1.76716	0.0772008	0.999951
ENSDARG00000038476	9.1401	0.23681	0.134071	1.76631	0.0773437	0.999951
ENSDARG00000036190	21.1909	0.256282	0.145137	1.76579	0.0774308	0.999951
ENSDARG00000090724	2.28265	-0.154189	0.0873374	-1.76544	0.0774906	0.999951
ENSDARG00000099069	1.55069	-0.131269	0.0743602	-1.76531	0.077512	0.999951
ENSDARG00000101877	39.0695	-0.253732	0.14376	-1.76498	0.0775675	0.999951
ENSDARG00000016733	15.5509	0.252839	0.143348	1.76381	0.0777636	0.999951
ENSDARG00000068220	13.2031	0.249457	0.141441	1.76368	0.0777863	0.999951
ENSDARG00000033967	3.55241	0.185145	0.105048	1.76248	0.0779877	0.999951
ENSDARG00000075492	4.54394	-0.197117	0.111843	-1.76244	0.0779946	0.999951
ENSDARG00000041137	84.5166	-0.219352	0.124477	-1.76219	0.0780376	0.999951
ENSDARG00000060030	78.0486	-0.219315	0.124493	-1.76167	0.0781253	0.999951
ENSDARG00000005034	14.996	0.253486	0.144129	1.75875	0.0786207	0.999951
ENSDARG00000052746	113.321	0.213618	0.121476	1.75853	0.0786578	0.999951
ENSDARG00000105248	0.840793	-0.0953276	0.0542107	-1.75847	0.0786683	0.999951
ENSDARG00000029724	32.9835	0.252033	0.143358	1.75807	0.0787361	0.999951
ENSDARG00000061848	19.4353	-0.256967	0.146169	-1.75801	0.078745	0.999951
ENSDARG00000093864	14.5256	0.251163	0.14291	1.75749	0.0788352	0.999951
ENSDARG00000054292	19.8144	0.254161	0.144767	1.75566	0.0791471	0.999951
ENSDARG00000100265	57.9131	-0.252272	0.143698	-1.75557	0.0791621	0.999951
ENSDARG00000060767	297.727	-0.16034	0.0913556	-1.75513	0.0792379	0.999951
ENSDARG00000070485	6.83693	0.215113	0.122622	1.75427	0.0793842	0.999951
ENSDARG00000035161	7.13363	-0.220496	0.12571	-1.754	0.0794298	0.999951
ENSDARG00000056008	495.034	0.148375	0.08463	1.75322	0.0795649	0.999951
ENSDARG00000100366	19.7688	0.253464	0.144582	1.75308	0.0795881	0.999951
ENSDARG00000010962	20.0569	0.256633	0.14644	1.75248	0.0796913	0.999951
ENSDARG00000005216	2.04541	0.147882	0.0843918	1.75232	0.0797183	0.999951
ENSDARG00000021811	648.901	0.172728	0.0986678	1.7506	0.0800142	0.999951
ENSDARG00000007867	244.793	-0.172983	0.0988238	-1.75042	0.080046	0.999951
ENSDARG00000014591	81.7028	0.219932	0.125649	1.75038	0.0800535	0.999951
ENSDARG00000103138	1.20798	-0.114163	0.0652256	-1.75028	0.0800708	0.999951
ENSDARG00000062019	63.5027	-0.238258	0.136166	-1.74976	0.0801603	0.999951
ENSDARG00000003811	64.7544	-0.22737	0.129952	-1.74964	0.0801801	0.999951
ENSDARG00000102731	2.0946	-0.139891	0.0799623	-1.74946	0.0802113	0.999951
ENSDARG00000068123	119.054	-0.199567	0.114136	-1.74851	0.0803766	0.999951
ENSDARG00000073874	189.87	-0.176449	0.100932	-1.74821	0.0804279	0.999951
ENSDARG00000016177	15.3478	0.251207	0.143725	1.74783	0.0804928	0.999951
ENSDARG00000004189	175.115	0.202873	0.116078	1.74773	0.0805116	0.999951
ENSDARG00000061804	21.2212	-0.25547	0.14626	-1.74669	0.0806912	0.999951
ENSDARG00000078083	14.565	-0.25125	0.143946	-1.74545	0.0809073	0.999951
ENSDARG00000079586	46.9266	0.240387	0.137736	1.74527	0.080937	0.999951
ENSDARG00000077468	3.36294	0.177637	0.101848	1.74413	0.0811359	0.999951
ENSDARG00000103521	5.91953	0.208199	0.119418	1.74344	0.0812561	0.999951
ENSDARG00000055868	398.991	-0.18128	0.103987	-1.7433	0.0812814	0.999951
ENSDARG00000057929	6.18681	-0.213903	0.122725	-1.74295	0.081343	0.999951
ENSDARG00000035309	8.86283	0.234759	0.134709	1.74272	0.0813827	0.999951
ENSDARG00000007916	12.65	0.24607	0.14127	1.74184	0.0815372	0.999951
ENSDARG00000093042	1.28722	-0.112328	0.0645001	-1.74152	0.0815928	0.999951
ENSDARG00000104347	270.678	-0.179192	0.102897	-1.74147	0.0816013	0.999951
ENSDARG00000069904	1.94976	-0.13928	0.0800077	-1.74083	0.0817127	0.999951
ENSDARG00000015790	78.7906	0.220992	0.126998	1.74013	0.081837	0.999951
ENSDARG00000018898	55.4596	0.244117	0.140297	1.73999	0.0818601	0.999951
ENSDARG00000079055	7.86836	-0.225184	0.129452	-1.73952	0.0819431	0.999951
ENSDARG00000069600	144.095	-0.193063	0.111032	-1.73881	0.0820687	0.999951
ENSDARG00000058471	22.7638	0.254702	0.146512	1.73844	0.0821339	0.999951
ENSDARG00000039913	21.5802	0.253969	0.146168	1.73751	0.0822969	0.999951
ENSDARG00000098802	141.563	-0.200153	0.115234	-1.73692	0.0824005	0.999951
ENSDARG00000104418	41.1319	-0.24972	0.143792	-1.73667	0.0824446	0.999951
ENSDARG00000101135	10.2165	0.231598	0.13337	1.7365	0.0824749	0.999951
ENSDARG00000021975	101.107	-0.211718	0.12197	-1.73581	0.0825968	0.999951
ENSDARG00000101446	494.993	-0.151233	0.087133	-1.73566	0.0826248	0.999951
ENSDARG00000007576	708.831	-0.146444	0.0843741	-1.73565	0.0826257	0.999951
ENSDARG00000032929	1327.29	-0.13118	0.0755817	-1.7356	0.0826339	0.999951
ENSDARG00000035907	266.13	-0.153172	0.0882663	-1.73534	0.0826801	0.999951
ENSDARG00000043722	389.977	-0.156244	0.0900612	-1.73487	0.0827642	0.999951
ENSDARG00000043644	30.4128	0.251873	0.145185	1.73484	0.0827688	0.999951
ENSDARG00000010042	172.893	-0.205485	0.11846	-1.73464	0.0828042	0.999951
ENSDARG00000091872	8.72332	-0.230758	0.1331	-1.73372	0.0829682	0.999951
ENSDARG00000009484	122.692	0.195201	0.112594	1.73367	0.082976	0.999951
ENSDARG00000058801	125.613	-0.191651	0.11058	-1.73314	0.0830703	0.999951
ENSDARG00000009040	28.1262	0.253644	0.146362	1.73299	0.083097	0.999951
ENSDARG00000071872	15.0193	0.250451	0.144584	1.73221	0.0832355	0.999951
ENSDARG00000076799	121.128	0.193242	0.111698	1.73005	0.083622	0.999951
ENSDARG00000055835	35.0381	-0.250232	0.14465	-1.72991	0.0836462	0.999951
ENSDARG00000058819	10.4504	0.238177	0.137699	1.7297	0.0836844	0.999951
ENSDARG00000069826	551.788	-0.148696	0.0859921	-1.72918	0.0837774	0.999951
ENSDARG00000038027	41.081	-0.24704	0.142874	-1.72907	0.0837966	0.999951
ENSDARG00000003938	58.7529	0.233165	0.134938	1.72794	0.0839984	0.999951
ENSDARG00000030297	36.6425	0.246819	0.142851	1.72781	0.0840223	0.999951
ENSDARG00000037919	428.354	-0.137296	0.0795514	-1.72587	0.0843704	0.999951
ENSDARG00000005775	113.67	-0.204188	0.11831	-1.72587	0.0843707	0.999951
ENSDARG00000011600	111.02	-0.207271	0.120099	-1.72583	0.0843777	0.999951
ENSDARG00000071651	3.99249	0.179164	0.103818	1.72576	0.0843909	0.999951
ENSDARG00000026712	236.058	-0.172019	0.0997069	-1.72525	0.0844825	0.999951
ENSDARG00000027169	1.03582	0.0925725	0.0536683	1.7249	0.0845454	0.999951
ENSDARG00000007412	12.4988	-0.242559	0.140625	-1.72486	0.0845518	0.999951
ENSDARG00000090428	3798	-0.127604	0.0739999	-1.72439	0.0846378	0.999951
ENSDARG00000059362	72.5123	-0.227614	0.132097	-1.72309	0.0848731	0.999951
ENSDARG00000090996	0.824489	-0.0915499	0.0531818	-1.72145	0.0851692	0.999951
ENSDARG00000077859	12.6678	-0.242909	0.141148	-1.72095	0.085259	0.999951
ENSDARG00000100022	130.232	-0.199488	0.115938	-1.72065	0.085315	0.999951
ENSDARG00000008982	172.022	0.198214	0.115256	1.71977	0.0854749	0.999951
ENSDARG00000078118	38.9603	0.241047	0.140182	1.71953	0.0855187	0.999951
ENSDARG00000052411	2.81236	0.164444	0.09565	1.71922	0.0855735	0.999951
ENSDARG00000021924	2.88502	0.161971	0.094219	1.71909	0.0855972	0.999951
ENSDARG00000035735	4.81198	-0.191075	0.11116	-1.71892	0.0856287	0.999951
ENSDARG00000102569	9.96075	-0.234206	0.13634	-1.71781	0.0858313	0.999951
ENSDARG00000091531	3.53657	-0.174889	0.101812	-1.71777	0.0858391	0.999951
ENSDARG00000058003	21.5383	0.251452	0.146444	1.71705	0.0859702	0.999951
ENSDARG00000006060	160.297	-0.177054	0.10312	-1.71698	0.0859831	0.999951
ENSDARG00000055752	11.276	0.23732	0.138452	1.7141	0.0865104	0.999951
ENSDARG00000092387	28.9752	0.248327	0.144936	1.71336	0.086646	0.999951
ENSDARG00000059139	0.52704	0.0761875	0.0444783	1.71291	0.0867285	0.999951
ENSDARG00000038901	37.3899	0.247857	0.144733	1.7125	0.0868039	0.999951
ENSDARG00000045815	23.7464	0.249778	0.145867	1.71237	0.086829	0.999951
ENSDARG00000029058	164.615	0.21015	0.122764	1.71182	0.0869292	0.999951
ENSDARG00000092553	1792.46	0.138847	0.0811133	1.71177	0.0869393	0.999951
ENSDARG00000071558	32.9874	-0.247113	0.144374	-1.71161	0.0869682	0.999951
ENSDARG00000055536	15.2533	0.243864	0.142525	1.71103	0.0870764	0.999951
ENSDARG00000074030	354.444	-0.1581	0.0924246	-1.71058	0.0871585	0.999951
ENSDARG00000031637	26.202	-0.250588	0.146496	-1.71054	0.087166	0.999951
ENSDARG00000102105	68.5508	0.228822	0.133791	1.7103	0.0872102	0.999951
ENSDARG00000098228	187.296	0.178965	0.104652	1.7101	0.0872478	0.999951
ENSDARG00000037427	12.5612	-0.239318	0.139956	-1.70995	0.0872759	0.999951
ENSDARG00000101377	8.24233	-0.224063	0.131071	-1.70947	0.0873631	0.999951
ENSDARG00000056744	1986.86	-0.142027	0.0831192	-1.70871	0.0875041	0.999951
ENSDARG00000010481	170.883	0.181824	0.106517	1.707	0.0878225	0.999951
ENSDARG00000005320	4.397	0.189744	0.111214	1.70612	0.0879866	0.999951
ENSDARG00000036966	13.7665	0.243402	0.142676	1.70598	0.0880123	0.999951
ENSDARG00000017947	2.83365	-0.164565	0.0964995	-1.70535	0.0881291	0.999951
ENSDARG00000039374	7.65534	-0.219119	0.128493	-1.7053	0.088139	0.999951
ENSDARG00000018124	102.444	-0.213468	0.12524	-1.70447	0.0882926	0.999951
ENSDARG00000036855	105.669	-0.201767	0.118403	-1.70407	0.0883675	0.999951
ENSDARG00000105801	9.14312	-0.227952	0.133774	-1.70401	0.0883799	0.999951
ENSDARG00000063321	8.78518	0.224126	0.131547	1.70378	0.0884227	0.999951
ENSDARG00000078659	34.2377	0.248959	0.146125	1.70374	0.0884297	0.999951
ENSDARG00000044625	123.078	0.191534	0.112438	1.70346	0.0884827	0.999951
ENSDARG00000040556	4.73266	-0.193303	0.113512	-1.70293	0.0885809	0.999951
ENSDARG00000020219	6.93887	0.213447	0.12535	1.70281	0.0886035	0.999951
ENSDARG00000105670	28.836	-0.246915	0.145011	-1.70273	0.0886181	0.999951
ENSDARG00000011422	91.4701	-0.210147	0.123442	-1.7024	0.0886804	0.999951
ENSDARG00000057630	9.1157	0.225187	0.132291	1.70221	0.0887156	0.999951
ENSDARG00000032126	2.52376	-0.150694	0.0886041	-1.70075	0.0889892	0.999951
ENSDARG00000076056	5.129	0.19931	0.117238	1.70004	0.089123	0.999951
ENSDARG00000097465	5.14706	0.196533	0.115631	1.69966	0.0891953	0.999951
ENSDARG00000034256	7.23613	0.212991	0.125392	1.6986	0.0893939	0.999951
ENSDARG00000035188	7.49141	0.220761	0.129988	1.69832	0.089447	0.999951
ENSDARG00000015392	64.4625	0.225449	0.132774	1.69799	0.0895101	0.999951
ENSDARG00000013371	44.9414	0.239696	0.141175	1.69787	0.0895328	0.999951
ENSDARG00000097088	1.09893	0.108667	0.0640494	1.69662	0.089769	0.999951
ENSDARG00000046148	9.16612	0.228625	0.134809	1.69592	0.0899016	0.999951
ENSDARG00000043877	0.90958	0.0952944	0.0561976	1.6957	0.0899421	0.999951
ENSDARG00000039452	147.77	0.192316	0.113442	1.69529	0.0900211	0.999951
ENSDARG00000059333	47.8676	-0.236747	0.139677	-1.69496	0.0900823	0.999951
ENSDARG00000018923	27.16	-0.247407	0.145992	-1.69467	0.0901387	0.999951
ENSDARG00000057736	17.8364	0.247064	0.145814	1.69437	0.090195	0.999951
ENSDARG00000016255	300.269	-0.145017	0.0856249	-1.69363	0.0903351	0.999951
ENSDARG00000015731	6.93856	-0.215311	0.127156	-1.69328	0.0904023	0.999951
ENSDARG00000097824	20.7036	0.24772	0.146336	1.69282	0.0904895	0.999951
ENSDARG00000068175	16.9363	0.244292	0.14433	1.69259	0.0905335	0.999951
ENSDARG00000101332	27.7626	0.246958	0.145909	1.69255	0.0905417	0.999951
ENSDARG00000043074	2.5314	-0.154202	0.0911259	-1.69218	0.0906107	0.999951
ENSDARG00000101323	22.8985	-0.247818	0.146504	-1.69155	0.0907323	0.999951
ENSDARG00000008292	247.904	0.19184	0.113441	1.6911	0.0908169	0.999951
ENSDARG00000095751	30.5053	-0.244799	0.144772	-1.69093	0.0908503	0.999951
ENSDARG00000079605	26.8555	0.246713	0.14591	1.69085	0.0908648	0.999951
ENSDARG00000032618	11.6584	0.231997	0.137268	1.69011	0.0910078	0.999951
ENSDARG00000070955	31.2189	0.243685	0.144188	1.69006	0.091017	0.999951
ENSDARG00000007377	11.1091	0.230601	0.13645	1.69	0.0910276	0.999951
ENSDARG00000096948	5.85281	-0.206827	0.122395	-1.68984	0.0910593	0.999951
ENSDARG00000079727	43.2809	0.247263	0.146397	1.68898	0.0912225	0.999951
ENSDARG00000068493	1.53677	0.119722	0.0708995	1.68861	0.0912934	0.999951
ENSDARG00000013128	0.807366	0.0938941	0.0556071	1.68853	0.0913102	0.999951
ENSDARG00000078500	43.4181	0.237472	0.14074	1.6873	0.0915451	0.999951
ENSDARG00000018968	23.2879	-0.247116	0.146478	-1.68706	0.0915926	0.999951
ENSDARG00000053130	105.341	0.202736	0.120175	1.68701	0.0916007	0.999951
ENSDARG00000029865	21.5806	0.247088	0.146475	1.68689	0.091624	0.999951
ENSDARG00000075754	6.95513	-0.213701	0.126694	-1.68675	0.0916505	0.999951
ENSDARG00000023578	36.5555	0.246759	0.146357	1.68601	0.0917939	0.999951
ENSDARG00000021509	118.324	-0.19821	0.117574	-1.68583	0.091828	0.999951
ENSDARG00000068434	197.978	0.175794	0.104278	1.68582	0.0918312	0.999951
ENSDARG00000060745	0.593058	0.0735655	0.0436736	1.68444	0.0920973	0.999951
ENSDARG00000097262	30.4005	-0.244007	0.144902	-1.68394	0.0921925	0.999951
ENSDARG00000076790	853.013	-0.13691	0.0813151	-1.6837	0.0922406	0.999951
ENSDARG00000053586	83.4503	0.202745	0.120429	1.68353	0.092273	0.999951
ENSDARG00000026762	8.6486	0.223804	0.132938	1.68352	0.092274	0.999951
ENSDARG00000013979	131.574	-0.188843	0.112205	-1.68301	0.0923729	0.999951
ENSDARG00000070539	14.0236	0.241001	0.143257	1.68229	0.0925122	0.999951
ENSDARG00000014866	1.95739	0.138042	0.0820686	1.68203	0.0925631	0.999951
ENSDARG00000023157	6.47207	0.203199	0.120816	1.68189	0.092591	0.999951
ENSDARG00000006832	13.8819	0.238756	0.141963	1.68182	0.092604	0.999951
ENSDARG00000101199	716.783	0.170295	0.101277	1.68147	0.0926724	0.999951
ENSDARG00000099195	9.94802	0.218174	0.12982	1.68058	0.0928436	0.999951
ENSDARG00000102241	4.64847	0.111497	0.066361	1.68016	0.0929258	0.999951
ENSDARG00000058461	21.9063	-0.246155	0.146512	-1.6801	0.0929373	0.999951
ENSDARG00000063475	26.9383	-0.245962	0.146437	-1.67965	0.0930256	0.999951
ENSDARG00000094708	0.863673	0.0918366	0.0546854	1.67936	0.0930814	0.999951
ENSDARG00000087543	0.86593	0.0960585	0.0572456	1.67801	0.0933457	0.999951
ENSDARG00000004046	35.3649	0.242938	0.144793	1.67783	0.0933805	0.999951
ENSDARG00000079908	40.1319	-0.237428	0.141518	-1.67773	0.0934006	0.999951
ENSDARG00000062518	25.9363	-0.245644	0.146415	-1.67772	0.0934022	0.999951
ENSDARG00000098916	4.11301	0.180592	0.107673	1.67722	0.0934996	0.999951
ENSDARG00000058076	12.153	0.235697	0.140592	1.67646	0.0936478	0.999951
ENSDARG00000076214	0.91797	0.0914335	0.0545619	1.67578	0.0937822	0.999951
ENSDARG00000012947	54.2814	-0.226484	0.135222	-1.67491	0.0939527	0.999951
ENSDARG00000078109	85.0864	-0.206389	0.123237	-1.67474	0.093986	0.999951
ENSDARG00000087040	0.501843	0.0728676	0.0435191	1.67438	0.0940552	0.999951
ENSDARG00000074265	5.55061	0.199236	0.118992	1.67437	0.0940584	0.999951
ENSDARG00000100089	1.3585	0.118302	0.0706655	1.67411	0.0941081	0.999951
ENSDARG00000077653	67.216	-0.213051	0.127335	-1.67315	0.094297	0.999951
ENSDARG00000043210	37.9871	-0.236703	0.141519	-1.67259	0.0944087	0.999951
ENSDARG00000090524	0.497155	0.0724819	0.043407	1.66982	0.0949547	0.999951
ENSDARG00000100690	0.497155	0.0724819	0.043407	1.66982	0.0949547	0.999951
ENSDARG00000077265	9.84145	-0.222895	0.133568	-1.66878	0.0951616	0.999951
ENSDARG00000099336	3.80046	0.175565	0.105215	1.66864	0.0951895	0.999951
ENSDARG00000017004	43.2874	-0.23383	0.140144	-1.6685	0.0952172	0.999951
ENSDARG00000068401	218.543	-0.159685	0.0957078	-1.66846	0.0952239	0.999951
ENSDARG00000097897	234.171	-0.172436	0.103374	-1.66808	0.0953001	0.999951
ENSDARG00000013095	85.43	-0.212699	0.127546	-1.66763	0.0953896	0.999951
ENSDARG00000036102	272.727	-0.163555	0.0980853	-1.66748	0.0954199	0.999951
ENSDARG00000091768	10.5367	0.227963	0.136794	1.66647	0.0956198	0.999951
ENSDARG00000057974	42.9253	-0.232728	0.139728	-1.66559	0.0957957	0.999951
ENSDARG00000060008	23.3708	-0.24401	0.146509	-1.6655	0.0958135	0.999951
ENSDARG00000102121	16.4066	-0.241778	0.145199	-1.66515	0.0958835	0.999951
ENSDARG00000039133	81.757	0.214865	0.129043	1.66507	0.0958991	0.999951
ENSDARG00000011262	4.09737	0.176876	0.106243	1.66483	0.0959473	0.999951
ENSDARG00000007040	10.051	-0.225297	0.135339	-1.66469	0.0959743	0.999951
ENSDARG00000002084	20.087	0.242905	0.145922	1.66463	0.0959873	0.999951
ENSDARG00000028485	22.7291	-0.243758	0.146449	-1.66446	0.0960202	0.999951
ENSDARG00000014232	3.82556	0.171552	0.103089	1.66411	0.0960898	0.999951
ENSDARG00000019253	126.583	-0.18309	0.110054	-1.66364	0.0961836	0.999951
ENSDARG00000091140	0.661278	-0.0857345	0.0515615	-1.66276	0.0963604	0.999951
ENSDARG00000014215	60.6201	0.220738	0.132768	1.66259	0.0963954	0.999951
ENSDARG00000043646	18.622	-0.237558	0.142889	-1.66254	0.0964048	0.999951
ENSDARG00000051748	85.7319	0.206827	0.124418	1.66236	0.0964412	0.999951
ENSDARG00000018192	377.684	-0.154724	0.0931102	-1.66172	0.096568	0.999951
ENSDARG00000101484	0.822283	-0.0856027	0.0515194	-1.66156	0.0966005	0.999951
ENSDARG00000067741	39.0688	0.232515	0.139958	1.66131	0.0966506	0.999951
ENSDARG00000010318	21.9949	0.243323	0.146488	1.66104	0.0967044	0.999951
ENSDARG00000004931	49.9253	-0.227466	0.13695	-1.66093	0.0967266	0.999951
ENSDARG00000078916	0.843788	0.094547	0.0569361	1.66058	0.0967976	0.999951
ENSDARG00000034771	45.5706	0.234652	0.14134	1.6602	0.0968749	0.999951
ENSDARG00000014849	2.5555	0.149313	0.089951	1.65993	0.0969278	0.999951
ENSDARG00000011088	78.7291	-0.215716	0.129969	-1.65975	0.0969639	0.999951
ENSDARG00000098880	465.643	-0.139536	0.0840802	-1.65956	0.0970032	0.999951
ENSDARG00000058771	30.0639	-0.242079	0.145908	-1.65913	0.0970904	0.999951
ENSDARG00000038312	61.6005	-0.222967	0.134431	-1.6586	0.0971962	0.999951
ENSDARG00000101029	88.178	-0.203963	0.122977	-1.65854	0.0972078	0.999951
ENSDARG00000101762	57.2141	0.228358	0.13775	1.65778	0.0973622	0.999951
ENSDARG00000031632	9.13221	0.221967	0.133928	1.65736	0.0974471	0.999951
ENSDARG00000078136	2.21469	0.140247	0.0846877	1.65604	0.0977131	0.999951
ENSDARG00000077607	20.8937	-0.242446	0.14642	-1.65582	0.0977584	0.999951
ENSDARG00000030411	2136.78	-0.114186	0.0689685	-1.65562	0.0977993	0.999951
ENSDARG00000102550	0.797291	-0.0850159	0.051352	-1.65555	0.0978126	0.999951
ENSDARG00000005023	22.5162	0.237854	0.143719	1.65499	0.0979272	0.999951
ENSDARG00000008976	174.759	-0.189939	0.11478	-1.6548	0.0979647	0.999951
ENSDARG00000031214	32.5939	0.237454	0.143508	1.65464	0.0979971	0.999951
ENSDARG00000094561	68.4456	0.211829	0.128022	1.65463	0.0980004	0.999951
ENSDARG00000077058	45.6899	-0.232818	0.140721	-1.65446	0.0980335	0.999951
ENSDARG00000005462	46.5825	0.235818	0.142611	1.65357	0.0982143	0.999951
ENSDARG00000044074	22.0444	0.242224	0.146511	1.65328	0.0982733	0.999951
ENSDARG00000058160	1.54153	-0.118734	0.0718182	-1.65325	0.0982795	0.999951
ENSDARG00000052470	46.2403	0.227051	0.137337	1.65323	0.0982834	0.999951
ENSDARG00000002215	16.3726	0.238291	0.144187	1.65265	0.0984013	0.999951
ENSDARG00000006260	386.677	0.171665	0.103876	1.6526	0.0984126	0.999951
ENSDARG00000069100	191.01	0.195823	0.118523	1.65218	0.0984969	0.999951
ENSDARG00000104169	229.75	-0.168084	0.101743	-1.65205	0.0985245	0.999951
ENSDARG00000086654	4.56232	0.185318	0.112191	1.65181	0.098574	0.999951
ENSDARG00000079854	64.6059	-0.216515	0.131101	-1.65151	0.0986336	0.999951
ENSDARG00000075737	0.578659	0.0707164	0.0428347	1.65091	0.0987561	0.999951
ENSDARG00000097879	1.13184	-0.106671	0.0646556	-1.64984	0.0989757	0.999951
ENSDARG00000095743	93.1304	0.197177	0.119521	1.64972	0.0989999	0.999951
ENSDARG00000071671	6.83348	0.203731	0.123511	1.6495	0.0990452	0.999951
ENSDARG00000087741	2.3367	0.142523	0.0864235	1.64912	0.0991235	0.999951
ENSDARG00000033594	1.53594	0.116923	0.070903	1.64905	0.0991372	0.999951
ENSDARG00000098639	76.4078	0.222771	0.13511	1.64881	0.0991857	0.999951
ENSDARG00000052527	0.818603	0.090337	0.0547909	1.64876	0.0991973	0.999951
ENSDARG00000008119	6.91092	0.203523	0.123463	1.64846	0.0992583	0.999951
ENSDARG00000076710	4.92093	0.189249	0.11481	1.64837	0.0992759	0.999951
ENSDARG00000041887	53.5509	-0.220539	0.133921	-1.64678	0.0996041	0.999951
ENSDARG00000088171	9.01856	0.21788	0.132324	1.64657	0.0996472	0.999951
ENSDARG00000074166	145.03	-0.189617	0.115163	-1.6465	0.0996601	0.999951
ENSDARG00000058570	2.95648	-0.152235	0.0925139	-1.64553	0.0998598	0.999951
ENSDARG00000037845	130.728	-0.193842	0.117907	-1.64402	0.100173	0.999951
ENSDARG00000061732	31.8104	-0.237773	0.144641	-1.64389	0.100199	0.999951
ENSDARG00000088084	4.4035	-0.180301	0.109696	-1.64364	0.100251	0.999951
ENSDARG00000037350	891.911	0.132362	0.0805458	1.64331	0.100319	0.999951
ENSDARG00000060854	57.7176	-0.218237	0.132808	-1.64325	0.100331	0.999951
ENSDARG00000078011	25.4034	-0.240737	0.146502	-1.64324	0.100334	0.999951
ENSDARG00000015201	62.0432	0.220814	0.13442	1.64272	0.100441	0.999951
ENSDARG00000099321	5.36426	0.194139	0.118299	1.64108	0.100781	0.999951
ENSDARG00000079771	30.1428	-0.23831	0.145237	-1.64083	0.100832	0.999951
ENSDARG00000011989	139.171	-0.181254	0.110489	-1.64047	0.100908	0.999951
ENSDARG00000023988	62.5785	-0.219801	0.134027	-1.63997	0.10101	0.999951
ENSDARG00000074583	3.4558	0.169184	0.103196	1.63944	0.101123	0.999951
ENSDARG00000070174	50.3097	-0.221648	0.135291	-1.63831	0.101358	0.999951
ENSDARG00000105639	13.3643	-0.233557	0.142626	-1.63755	0.101515	0.999951
ENSDARG00000078318	12.1047	-0.23068	0.140899	-1.6372	0.10159	0.999951
ENSDARG00000056840	84.5652	-0.204967	0.12522	-1.63685	0.101662	0.999951
ENSDARG00000069998	4.58754	0.180524	0.110294	1.63675	0.101683	0.999951
ENSDARG00000103123	16.5309	-0.234458	0.143247	-1.63674	0.101686	0.999951
ENSDARG00000069082	11.8772	0.228269	0.139475	1.63663	0.101707	0.999951
ENSDARG00000029230	274.539	-0.154285	0.09428	-1.63646	0.101744	0.999951
ENSDARG00000091072	0.703841	-0.0831411	0.0508135	-1.6362	0.101797	0.999951
ENSDARG00000092470	1.80238	0.122653	0.0750159	1.63502	0.102045	0.999951
ENSDARG00000099802	6.46581	0.203074	0.124211	1.63491	0.102067	0.999951
ENSDARG00000101510	22.7795	0.239452	0.146485	1.63465	0.102123	0.999951
ENSDARG00000018325	27.6063	-0.237729	0.145478	-1.63413	0.102233	0.999951
ENSDARG00000057911	15.3799	0.235883	0.144355	1.63405	0.102248	0.999951
ENSDARG00000097513	26.5989	0.23936	0.146497	1.63389	0.102282	0.999951
ENSDARG00000102191	70.6253	-0.209987	0.128554	-1.63346	0.102372	0.999951
ENSDARG00000030265	94.9882	-0.216499	0.132545	-1.6334	0.102384	0.999951
ENSDARG00000074756	88.4636	-0.202341	0.12389	-1.63323	0.102422	0.999951
ENSDARG00000008203	1.41646	0.111649	0.068371	1.63299	0.102471	0.999951
ENSDARG00000056914	4.09107	0.178654	0.109408	1.63291	0.102488	0.999951
ENSDARG00000079496	22.0386	-0.239081	0.146423	-1.63281	0.102508	0.999951
ENSDARG00000061794	122.563	0.190315	0.116601	1.63218	0.102641	0.999951
ENSDARG00000045785	3.36492	0.164182	0.100599	1.63205	0.102669	0.999951
ENSDARG00000041203	107.384	0.185853	0.113903	1.63167	0.102748	0.999951
ENSDARG00000054202	10.7982	0.225386	0.138176	1.63115	0.102859	0.999951
ENSDARG00000071209	43.5627	-0.227147	0.139288	-1.63077	0.102938	0.999951
ENSDARG00000055388	10.9998	0.224714	0.137833	1.63034	0.103029	0.999951
ENSDARG00000023445	348.793	-0.138945	0.0852267	-1.6303	0.103039	0.999951
ENSDARG00000078142	27.3612	-0.238831	0.146501	-1.63024	0.103051	0.999951
ENSDARG00000058292	8.71618	0.21815	0.133913	1.62904	0.103304	0.999951
ENSDARG00000063358	48.02	-0.223009	0.136935	-1.62857	0.103403	0.999951
ENSDARG00000068562	80.4081	-0.200136	0.122933	-1.628	0.103525	0.999951
ENSDARG00000021151	45.4065	-0.229804	0.141161	-1.62796	0.103534	0.999951
ENSDARG00000009886	20.8282	-0.238403	0.146462	-1.62775	0.103579	0.999951
ENSDARG00000016396	25.0818	-0.237715	0.146048	-1.62765	0.1036	0.999951
ENSDARG00000020449	38.3067	0.232133	0.142619	1.62765	0.1036	0.999951
ENSDARG00000102690	144.562	-0.173983	0.106915	-1.6273	0.103673	0.999951
ENSDARG00000038505	8.46525	0.215881	0.132677	1.62712	0.103712	0.999951
ENSDARG00000025889	20.8229	0.238351	0.146488	1.6271	0.103715	0.999951
ENSDARG00000104204	4.45236	0.176387	0.108447	1.62648	0.103848	0.999951
ENSDARG00000021669	183.983	0.17546	0.107885	1.62637	0.103871	0.999951
ENSDARG00000102284	1.94448	-0.126663	0.0779074	-1.62581	0.103989	0.999951
ENSDARG00000036235	12.4472	-0.228406	0.140502	-1.62564	0.104027	0.999951
ENSDARG00000098783	43.2168	0.22546	0.138764	1.62478	0.10421	0.999951
ENSDARG00000077637	10.3893	0.219813	0.13529	1.62475	0.104215	0.999951
ENSDARG00000078606	38.773	-0.228756	0.140839	-1.62424	0.104324	0.999951
ENSDARG00000014794	20.6064	0.237684	0.146365	1.62391	0.104394	0.999951
ENSDARG00000075433	460.479	-0.149807	0.0922542	-1.62385	0.104408	0.999951
ENSDARG00000103364	233.98	-0.160724	0.0990312	-1.62297	0.104597	0.999951
ENSDARG00000101422	2.70663	-0.152214	0.0938099	-1.62258	0.104679	0.999951
ENSDARG00000075169	1.72118	0.125342	0.0772762	1.622	0.104804	0.999951
ENSDARG00000082123	34.6498	-0.237	0.146117	-1.62199	0.104806	0.999951
ENSDARG00000105195	29.8724	0.236825	0.146053	1.62151	0.104909	0.999951
ENSDARG00000076229	165.887	-0.177746	0.109623	-1.62143	0.104926	0.999951
ENSDARG00000076848	1.13922	0.102635	0.0633231	1.62082	0.105056	0.999951
ENSDARG00000023542	12.9505	0.230438	0.142174	1.62082	0.105056	0.999951
ENSDARG00000034497	33.4033	-0.233658	0.144176	-1.62065	0.105093	0.999951
ENSDARG00000002656	110.678	-0.187113	0.115556	-1.61924	0.105396	0.999951
ENSDARG00000101632	0.675978	-0.0814738	0.0503265	-1.6189	0.105468	0.999951
ENSDARG00000059503	0.810452	0.0872661	0.053908	1.6188	0.105491	0.999951
ENSDARG00000103435	102.824	-0.207906	0.128459	-1.61847	0.105561	0.999951
ENSDARG00000087749	145.375	-0.176086	0.108853	-1.61764	0.10574	0.999951
ENSDARG00000079578	105.013	0.185632	0.114776	1.61734	0.105805	0.999951
ENSDARG00000002523	79.4234	0.202004	0.124915	1.61713	0.105851	0.999951
ENSDARG00000100371	2335.13	-0.104902	0.0648753	-1.61698	0.105882	0.999951
ENSDARG00000052480	109.587	-0.204827	0.126734	-1.6162	0.106051	0.999951
ENSDARG00000091867	8.86012	-0.207832	0.128597	-1.61615	0.106062	0.999951
ENSDARG00000040048	35.8597	0.230378	0.142558	1.61603	0.106089	0.999951
ENSDARG00000099197	9764.67	-0.113286	0.0701251	-1.61549	0.106205	0.999951
ENSDARG00000079249	3.02248	-0.15786	0.0977353	-1.61518	0.106271	0.999951
ENSDARG00000055349	62.5589	0.208383	0.129024	1.61507	0.106295	0.999951
ENSDARG00000102240	8.24102	-0.21164	0.131088	-1.61449	0.106421	0.999951
ENSDARG00000041300	4.08506	0.171867	0.106456	1.61443	0.106434	0.999951
ENSDARG00000075188	2.45161	-0.143494	0.0888926	-1.61424	0.106476	0.999951
ENSDARG00000035682	23.0421	0.236313	0.146475	1.61333	0.106672	0.999951
ENSDARG00000005115	30.9796	0.236319	0.146502	1.61307	0.106729	0.999951
ENSDARG00000020895	52.378	0.215385	0.13363	1.6118	0.107005	0.999951
ENSDARG00000040764	151.852	0.194756	0.120833	1.61177	0.107011	0.999951
ENSDARG00000098453	23.1198	-0.236102	0.146513	-1.61148	0.107076	0.999951
ENSDARG00000022739	0.792998	0.0868114	0.0538728	1.61141	0.10709	0.999951
ENSDARG00000069801	782.344	-0.147155	0.0913513	-1.61087	0.107208	0.999951
ENSDARG00000097875	27.4556	-0.234809	0.145778	-1.61073	0.107238	0.999951
ENSDARG00000074560	4.93212	-0.185365	0.115084	-1.61069	0.107247	0.999951
ENSDARG00000100892	3.71661	-0.168993	0.105009	-1.60931	0.107548	0.999951
ENSDARG00000098733	6.61035	0.197712	0.122904	1.60867	0.107689	0.999951
ENSDARG00000097755	0.428247	0.0675659	0.0420182	1.60801	0.107832	0.999951
ENSDARG00000101378	0.428247	0.0675659	0.0420182	1.60801	0.107832	0.999951
ENSDARG00000037421	17.6626	0.233801	0.145405	1.60794	0.107849	0.999951
ENSDARG00000100452	598.503	-0.129195	0.0803518	-1.60787	0.107863	0.999951
ENSDARG00000032627	24.953	-0.234798	0.146034	-1.60783	0.107873	0.999951
ENSDARG00000078552	15.209	-0.232032	0.144338	-1.60756	0.107933	0.999951
ENSDARG00000041515	2.11591	0.136352	0.08482	1.60754	0.107936	0.999951
ENSDARG00000017180	25.8215	0.235247	0.146379	1.60711	0.10803	0.999951
ENSDARG00000101636	6.84103	-0.202023	0.12574	-1.60668	0.108125	0.999951
ENSDARG00000022944	7.21772	0.203878	0.126899	1.60662	0.108138	0.999951
ENSDARG00000074777	137.337	-0.1869	0.116337	-1.60653	0.108157	0.999951
ENSDARG00000004078	62.2631	-0.216579	0.134832	-1.60628	0.108212	0.999951
ENSDARG00000036575	4.73498	-0.183472	0.11424	-1.60603	0.108267	0.999951
ENSDARG00000098057	22.3715	-0.235189	0.146508	-1.6053	0.108427	0.999951
ENSDARG00000061770	9.70623	0.218363	0.136029	1.60527	0.108434	0.999951
ENSDARG00000018270	17.0629	-0.233354	0.145399	-1.60491	0.108513	0.999951
ENSDARG00000101465	19.3804	-0.233695	0.145645	-1.60455	0.108592	0.999951
ENSDARG00000011609	205.483	0.157637	0.0982808	1.60394	0.108727	0.999951
ENSDARG00000001234	2.78509	-0.149405	0.0931501	-1.60392	0.108732	0.999951
ENSDARG00000070795	11.5326	0.222503	0.138738	1.60377	0.108765	0.999951
ENSDARG00000015902	12.4696	0.225276	0.140479	1.60363	0.108795	0.999951
ENSDARG00000017429	43.4435	-0.227419	0.141826	-1.6035	0.108823	0.999951
ENSDARG00000100977	76.9333	0.206798	0.129024	1.60278	0.108982	0.999951
ENSDARG00000102997	20.5342	-0.234674	0.146429	-1.60264	0.109014	0.999951
ENSDARG00000040695	10.8005	0.223332	0.139448	1.60155	0.109255	0.999951
ENSDARG00000098008	0.646578	-0.0797479	0.0498163	-1.60084	0.109412	0.999951
ENSDARG00000041295	22.7382	0.231175	0.144441	1.60048	0.109493	0.999951
ENSDARG00000073999	13.4121	-0.227561	0.14219	-1.6004	0.109509	0.999951
ENSDARG00000101726	5.93846	-0.18838	0.117795	-1.59922	0.109773	0.999951
ENSDARG00000056978	51.537	-0.219189	0.137071	-1.5991	0.109799	0.999951
ENSDARG00000038583	46.037	0.222846	0.139366	1.599	0.109821	0.999951
ENSDARG00000092337	25.7256	-0.23398	0.14635	-1.59877	0.109872	0.999951
ENSDARG00000006220	66.6135	0.209782	0.131218	1.59873	0.10988	0.999951
ENSDARG00000074571	12.9349	-0.221278	0.13842	-1.5986	0.10991	0.999951
ENSDARG00000059738	117.61	-0.193665	0.12122	-1.59763	0.110125	0.999951
ENSDARG00000079308	2.9807	-0.155878	0.0975721	-1.59757	0.110138	0.999951
ENSDARG00000076701	17.8843	0.233217	0.146017	1.59719	0.110224	0.999951
ENSDARG00000035563	85.8783	-0.192228	0.120419	-1.59633	0.110416	0.999951
ENSDARG00000105223	89.1	0.209526	0.131286	1.59595	0.110499	0.999951
ENSDARG00000045019	71.5075	-0.200881	0.125903	-1.59553	0.110594	0.999951
ENSDARG00000058302	67.7803	0.209638	0.131397	1.59545	0.110611	0.999951
ENSDARG00000005251	23.7864	0.233437	0.146343	1.59514	0.110681	0.999951
ENSDARG00000016867	14.5875	0.220101	0.138023	1.59467	0.110786	0.999951
ENSDARG00000036685	45.5645	0.219734	0.137811	1.59445	0.110835	0.999951
ENSDARG00000100504	26.5247	0.227991	0.143046	1.59383	0.110974	0.999951
ENSDARG00000037891	33.8945	-0.229537	0.144106	-1.59283	0.111198	0.999951
ENSDARG00000053518	2.99734	0.146338	0.0918755	1.59279	0.111207	0.999951
ENSDARG00000004754	76.0349	0.204008	0.128097	1.59261	0.111247	0.999951
ENSDARG00000079161	273.325	-0.139382	0.0875222	-1.59254	0.111264	0.999951
ENSDARG00000033382	64.3795	-0.215591	0.135387	-1.5924	0.111295	0.999951
ENSDARG00000036864	4.64905	0.180914	0.113612	1.59238	0.111299	0.999951
ENSDARG00000078227	10.9591	-0.218599	0.137279	-1.59237	0.111302	0.999951
ENSDARG00000018162	5.6797	-0.189216	0.118876	-1.5917	0.111451	0.999951
ENSDARG00000003808	69.902	0.205742	0.129297	1.59124	0.111556	0.999951
ENSDARG00000101060	1.62276	0.116922	0.0735315	1.59009	0.111814	0.999951
ENSDARG00000069981	409.69	-0.1392	0.0875939	-1.58916	0.112025	0.999951
ENSDARG00000061590	77.3777	0.204047	0.128425	1.58885	0.112095	0.999951
ENSDARG00000100372	2.00414	0.126856	0.0798572	1.58854	0.112165	0.999951
ENSDARG00000051896	0.842911	0.0864255	0.0544323	1.58776	0.11234	0.999951
ENSDARG00000073750	382.957	-0.181824	0.114579	-1.58689	0.112537	0.999951
ENSDARG00000001777	7.23232	-0.200996	0.126671	-1.58675	0.112569	0.999951
ENSDARG00000087897	267.873	0.147886	0.0932052	1.58667	0.112587	0.999951
ENSDARG00000070522	7.05934	-0.198276	0.124965	-1.58666	0.11259	0.999951
ENSDARG00000091598	53.6648	0.216742	0.136694	1.5856	0.11283	0.999951
ENSDARG00000041170	28.205	0.23088	0.145616	1.58554	0.112844	0.999951
ENSDARG00000104820	127.082	-0.175054	0.11042	-1.58534	0.112888	0.999951
ENSDARG00000104373	83.7791	-0.210444	0.132754	-1.58521	0.112918	0.999951
ENSDARG00000089382	16.5835	0.227978	0.143842	1.58491	0.112986	0.999951
ENSDARG00000055054	4.74895	-0.177477	0.112034	-1.58413	0.113163	0.999951
ENSDARG00000019205	150.646	-0.16788	0.105989	-1.58393	0.113209	0.999951
ENSDARG00000010400	82.8607	-0.197283	0.124582	-1.58355	0.113295	0.999951
ENSDARG00000074050	3.18447	-0.148903	0.0940661	-1.58296	0.11343	0.999951
ENSDARG00000037532	4.18362	0.150721	0.0952462	1.58244	0.11355	0.999951
ENSDARG00000099525	39.2055	-0.225391	0.142477	-1.58194	0.113663	0.999951
ENSDARG00000010773	141.119	-0.190875	0.12068	-1.58165	0.113729	0.999951
ENSDARG00000092574	0.806538	0.0851785	0.0538649	1.58133	0.113802	0.999951
ENSDARG00000015922	29.9735	0.230115	0.145563	1.58086	0.113909	0.999951
ENSDARG00000036070	6.54813	0.195451	0.123657	1.58058	0.113973	0.999951
ENSDARG00000081299	6.81238	0.192283	0.121679	1.58025	0.11405	0.999951
ENSDARG00000035770	18.4472	0.230749	0.146025	1.5802	0.114061	0.999951
ENSDARG00000025718	59.1597	0.206013	0.13039	1.57998	0.114112	0.999951
ENSDARG00000092833	18.1078	0.230027	0.145612	1.57972	0.114171	0.999951
ENSDARG00000081252	7.61727	0.201155	0.127337	1.5797	0.114175	0.999951
ENSDARG00000006427	558.317	0.178189	0.112843	1.57909	0.114316	0.999951
ENSDARG00000096978	7.57245	0.201846	0.127847	1.57881	0.11438	0.999951
ENSDARG00000053279	97.8575	0.182806	0.115812	1.57847	0.114457	0.999951
ENSDARG00000018856	81.3909	0.209838	0.132983	1.57793	0.114582	0.999951
ENSDARG00000076903	22.6656	-0.231128	0.146479	-1.5779	0.114589	0.999951
ENSDARG00000043066	29.6401	-0.228978	0.145186	-1.57714	0.114764	0.999951
ENSDARG00000098665	1.3211	0.11	0.0697712	1.57659	0.11489	0.999951
ENSDARG00000092260	0.727805	-0.0773652	0.0491021	-1.5756	0.115118	0.999951
ENSDARG00000061547	112.263	0.2108	0.133802	1.57546	0.11515	0.999951
ENSDARG00000063574	6.85036	-0.195353	0.124014	-1.57525	0.115198	0.999951
ENSDARG00000014790	166.466	0.175617	0.111487	1.57523	0.115204	0.999951
ENSDARG00000061901	42.3817	0.221282	0.140482	1.57516	0.115219	0.999951
ENSDARG00000045015	0.454261	0.0646899	0.0410984	1.57402	0.115482	0.999951
ENSDARG00000040224	13.3003	0.224028	0.142342	1.57387	0.115517	0.999951
ENSDARG00000004470	80.4034	0.202279	0.128564	1.57338	0.115631	0.999951
ENSDARG00000094616	1.27897	0.0920243	0.0585052	1.57292	0.115736	0.999951
ENSDARG00000020482	71.2045	0.200584	0.12755	1.57259	0.115813	0.999951
ENSDARG00000098466	70.7151	0.217503	0.13831	1.57257	0.115819	0.999951
ENSDARG00000075837	9.00198	0.20883	0.132825	1.57222	0.1159	0.999951
ENSDARG00000105389	81.6705	-0.200925	0.1278	-1.57219	0.115907	0.999951
ENSDARG00000099439	55.5894	0.213379	0.135738	1.57199	0.115954	0.999951
ENSDARG00000000002	76.0033	-0.202437	0.128818	-1.5715	0.116068	0.999951
ENSDARG00000008188	69.5326	0.205551	0.130841	1.571	0.116183	0.999951
ENSDARG00000005374	19.8322	-0.229927	0.146362	-1.57095	0.116194	0.999951
ENSDARG00000088625	3.69966	-0.150062	0.0955684	-1.57021	0.116367	0.999951
ENSDARG00000003866	82.1965	0.199161	0.126858	1.56996	0.116425	0.999951
ENSDARG00000100823	41.1605	-0.221146	0.140867	-1.5699	0.116438	0.999951
ENSDARG00000021143	372.389	-0.161811	0.103076	-1.56982	0.116458	0.999951
ENSDARG00000081841	0.449981	0.0643426	0.0409906	1.56969	0.116487	0.999951
ENSDARG00000097288	0.449981	0.0643426	0.0409906	1.56969	0.116487	0.999951
ENSDARG00000062538	16.5976	0.228819	0.145776	1.56966	0.116495	0.999951
ENSDARG00000068141	0.475421	0.0641337	0.0408603	1.56958	0.116512	0.999951
ENSDARG00000033742	4.96983	0.179383	0.114294	1.56949	0.116534	0.999951
ENSDARG00000099351	82.387	0.216911	0.138226	1.56925	0.116589	0.999951
ENSDARG00000029764	160.235	-0.165867	0.105742	-1.5686	0.116742	0.999951
ENSDARG00000002271	142.282	0.198877	0.12679	1.56855	0.116752	0.999951
ENSDARG00000091678	24.3753	0.229584	0.146404	1.56816	0.116844	0.999951
ENSDARG00000088709	28.9129	0.229574	0.146496	1.5671	0.117091	0.999951
ENSDARG00000103025	56.9548	0.215156	0.137309	1.56695	0.117127	0.999951
ENSDARG00000001244	417.908	-0.130129	0.0830526	-1.56682	0.117156	0.999951
ENSDARG00000028173	23.901	-0.229259	0.146331	-1.56671	0.117182	0.999951
ENSDARG00000024124	23.5044	0.229513	0.146514	1.56649	0.117233	0.999951
ENSDARG00000099366	5.04182	0.181222	0.1157	1.56631	0.117276	0.999951
ENSDARG00000058463	90.2793	0.193133	0.123323	1.56607	0.117332	0.999951
ENSDARG00000098540	3.12136	0.149044	0.0952029	1.56554	0.117457	0.999951
ENSDARG00000063126	113.162	-0.184785	0.118081	-1.5649	0.117606	0.999951
ENSDARG00000009169	17.7111	-0.227784	0.145567	-1.5648	0.117629	0.999951
ENSDARG00000078618	1.71401	0.119922	0.0766384	1.56478	0.117634	0.999951
ENSDARG00000030761	0.74719	-0.0763314	0.0487886	-1.56453	0.117692	0.999951
ENSDARG00000018809	88.5443	-0.192496	0.123054	-1.56432	0.117743	0.999951
ENSDARG00000071357	14.58	-0.220982	0.141298	-1.56395	0.11783	0.999951
ENSDARG00000007271	63.8492	0.202454	0.129453	1.56392	0.117835	0.999951
ENSDARG00000075584	39.3994	0.220542	0.141021	1.56389	0.117842	0.999951
ENSDARG00000021555	7.16828	0.200915	0.128484	1.56373	0.11788	0.999951
ENSDARG00000075545	144.276	-0.168389	0.107747	-1.56282	0.118094	0.999951
ENSDARG00000029856	4.82059	0.179245	0.114695	1.56279	0.118101	0.999951
ENSDARG00000103591	10.0323	0.215119	0.137672	1.56254	0.11816	0.999951
ENSDARG00000056087	34.9948	0.22703	0.145296	1.56253	0.118164	0.999951
ENSDARG00000063162	0.745824	0.0844351	0.0540568	1.56197	0.118295	0.999951
ENSDARG00000104470	72.0501	-0.203648	0.130425	-1.56142	0.118425	0.999951
ENSDARG00000100916	34.3287	-0.2246	0.143859	-1.56125	0.118465	0.999951
ENSDARG00000002798	5.36782	-0.182475	0.116946	-1.56034	0.11868	0.999951
ENSDARG00000005525	32.5371	0.224024	0.143578	1.56029	0.118692	0.999951
ENSDARG00000105302	29.8627	0.226092	0.14493	1.56001	0.118758	0.999951
ENSDARG00000097591	12.2883	0.220449	0.141324	1.55988	0.118788	0.999951
ENSDARG00000038123	39.0775	0.226937	0.145526	1.55943	0.118895	0.999951
ENSDARG00000027200	36.5754	0.20417	0.130933	1.55934	0.118916	0.999951
ENSDARG00000015449	64.6292	-0.202661	0.130018	-1.55872	0.119064	0.999951
ENSDARG00000098481	0.741545	0.0841422	0.0539901	1.55848	0.11912	0.999951
ENSDARG00000098627	108.379	0.176586	0.113326	1.55821	0.119183	0.999951
ENSDARG00000016745	31.0805	0.227935	0.146288	1.55813	0.119203	0.999951
ENSDARG00000098780	16.2165	0.226302	0.145275	1.55775	0.119292	0.999951
ENSDARG00000076914	1.45853	-0.10964	0.0703948	-1.5575	0.119352	0.999951
ENSDARG00000062790	181.014	-0.156647	0.100607	-1.55701	0.119468	0.999951
ENSDARG00000028367	7.63393	0.197923	0.127168	1.55639	0.119615	0.999951
ENSDARG00000056954	7.7798	-0.202614	0.130244	-1.55564	0.119793	0.999951
ENSDARG00000104710	16.6858	0.225841	0.145193	1.55546	0.119837	0.999951
ENSDARG00000099986	14.7228	-0.220212	0.141594	-1.55523	0.119891	0.999951
ENSDARG00000016117	33.9306	-0.225368	0.144933	-1.55498	0.119952	0.999951
ENSDARG00000078105	40.7301	-0.221719	0.142609	-1.55473	0.12001	0.999951
ENSDARG00000074311	52.9408	-0.212847	0.13693	-1.55442	0.120084	0.999951
ENSDARG00000015356	1.38023	-0.107689	0.069294	-1.55409	0.120163	0.999951
ENSDARG00000099798	28.3236	-0.225894	0.145386	-1.55375	0.120244	0.999951
ENSDARG00000010524	4.81104	0.17795	0.114532	1.55372	0.120252	0.999951
ENSDARG00000062024	88.7271	-0.186131	0.119808	-1.55357	0.120286	0.999951
ENSDARG00000031715	2.90588	0.151488	0.0975172	1.55345	0.120315	0.999951
ENSDARG00000102367	100.924	0.192295	0.123817	1.55305	0.120411	0.999951
ENSDARG00000002249	16.8931	-0.226076	0.145583	-1.5529	0.120447	0.999951
ENSDARG00000102344	5.5092	-0.182545	0.11758	-1.55251	0.12054	0.999951
ENSDARG00000035622	299.39	0.137125	0.0883333	1.55235	0.120578	0.999951
ENSDARG00000019332	122.99	0.197855	0.127476	1.55209	0.120641	0.999951
ENSDARG00000007624	7.41708	0.197933	0.127578	1.55146	0.120791	0.999951
ENSDARG00000074424	25.56	-0.226795	0.146196	-1.55131	0.120827	0.999951
ENSDARG00000044083	20.2289	0.224966	0.145038	1.55109	0.120881	0.999951
ENSDARG00000094704	15.5508	0.223887	0.144393	1.55054	0.121012	0.999951
ENSDARG00000103983	4.77149	0.178097	0.114868	1.55046	0.121032	0.999951
ENSDARG00000068787	113.675	-0.174005	0.112228	-1.55046	0.121032	0.999951
ENSDARG00000103982	1.51959	-0.109774	0.0708019	-1.55044	0.121036	0.999951
ENSDARG00000024717	20.0382	0.225052	0.145183	1.55013	0.121111	0.999951
ENSDARG00000014914	23.6699	0.227026	0.146459	1.55009	0.121119	0.999951
ENSDARG00000097546	9.46349	-0.20384	0.131524	-1.54983	0.121183	0.999951
ENSDARG00000069765	35.3753	-0.222784	0.143818	-1.54907	0.121365	0.999951
ENSDARG00000063030	53.5857	0.213465	0.137831	1.54874	0.121445	0.999951
ENSDARG00000059424	2.65922	0.144605	0.093383	1.54852	0.121498	0.999951
ENSDARG00000071076	35.8438	-0.223141	0.144116	-1.54834	0.12154	0.999951
ENSDARG00000002949	20.3596	0.223596	0.144459	1.54781	0.121668	0.999951
ENSDARG00000062968	39.9913	-0.219085	0.141599	-1.54723	0.121809	0.999951
ENSDARG00000089009	35.8717	-0.220401	0.14251	-1.54657	0.121967	0.999951
ENSDARG00000018159	16.8537	0.224049	0.144869	1.54656	0.12197	0.999951
ENSDARG00000087164	402.641	-0.165731	0.107176	-1.54634	0.122022	0.999951
ENSDARG00000071251	72.837	-0.197433	0.1277	-1.54606	0.12209	0.999951
ENSDARG00000037411	0.427839	0.0624587	0.040401	1.54597	0.122112	0.999951
ENSDARG00000038405	0.427839	0.0624587	0.040401	1.54597	0.122112	0.999951
ENSDARG00000092460	0.427839	0.0624587	0.040401	1.54597	0.122112	0.999951
ENSDARG00000089362	18.2092	0.225021	0.145554	1.54597	0.122113	0.999951
ENSDARG00000058206	18.5701	0.224938	0.145506	1.5459	0.122129	0.999951
ENSDARG00000058011	23.6969	-0.226453	0.146515	-1.5456	0.122202	0.999951
ENSDARG00000099579	70.282	0.202384	0.131011	1.54478	0.122399	0.999951
ENSDARG00000028396	35.3951	0.162927	0.10549	1.54448	0.122473	0.999951
ENSDARG00000039892	14.2042	0.22274	0.144221	1.54443	0.122483	0.999951
ENSDARG00000099109	7.83284	-0.199395	0.129134	-1.54409	0.122566	0.999951
ENSDARG00000015901	65.2394	-0.205141	0.13287	-1.54393	0.122606	0.999951
ENSDARG00000018562	89.5565	0.183338	0.118767	1.54368	0.122666	0.999951
ENSDARG00000077504	8.31394	0.195551	0.126688	1.54356	0.122695	0.999951
ENSDARG00000071562	25.7348	-0.22532	0.146014	-1.54314	0.122797	0.999951
ENSDARG00000105162	4.27988	0.166086	0.107632	1.54309	0.122808	0.999951
ENSDARG00000056587	1.92986	0.117552	0.0761802	1.54308	0.122812	0.999951
ENSDARG00000008936	42.8552	0.217077	0.140687	1.54297	0.122838	0.999951
ENSDARG00000003165	60.4185	-0.20628	0.133701	-1.54285	0.122867	0.999951
ENSDARG00000055100	39.1779	0.224755	0.145678	1.54283	0.122873	0.999951
ENSDARG00000006923	131.418	-0.180029	0.116688	-1.54283	0.122873	0.999951
ENSDARG00000100160	0.777635	0.0834909	0.0541275	1.54249	0.122955	0.999951
ENSDARG00000103644	14.1559	-0.220602	0.143028	-1.54237	0.122985	0.999951
ENSDARG00000004891	52.2623	0.214848	0.139348	1.54181	0.12312	0.999951
ENSDARG00000098664	2.16014	0.132201	0.0857456	1.54178	0.123126	0.999951
ENSDARG00000100349	136.121	0.165989	0.107677	1.54155	0.123183	0.999951
ENSDARG00000013721	18.0216	0.218697	0.141902	1.54118	0.123273	0.999951
ENSDARG00000099667	22.8439	0.225704	0.146472	1.54094	0.123332	0.999951
ENSDARG00000060627	10.3283	-0.211589	0.137334	-1.54069	0.123392	0.999951
ENSDARG00000033126	70.0332	0.20186	0.131049	1.54034	0.123478	0.999951
ENSDARG00000074246	94.5287	0.184848	0.120024	1.54009	0.123539	0.999951
ENSDARG00000014244	174.397	-0.165867	0.107716	-1.53986	0.123595	0.999951
ENSDARG00000098798	20.8346	0.225408	0.146412	1.53954	0.123671	0.999951
ENSDARG00000017423	70.5588	0.198781	0.129121	1.53949	0.123686	0.999951
ENSDARG00000088255	0.719811	0.082571	0.0536369	1.53945	0.123696	0.999951
ENSDARG00000043509	1468.61	0.145366	0.0944807	1.53858	0.123907	0.999951
ENSDARG00000014420	384.832	-0.138885	0.0902955	-1.53811	0.124021	0.999951
ENSDARG00000020178	33.1002	-0.223899	0.145574	-1.53804	0.124039	0.999951
ENSDARG00000060053	1.07177	0.0980197	0.0637347	1.53793	0.124065	0.999951
ENSDARG00000006602	1.40105	-0.107645	0.0700122	-1.53751	0.124168	0.999951
ENSDARG00000061525	158.391	-0.180582	0.117477	-1.53717	0.124252	0.999951
ENSDARG00000057610	3.61338	0.145649	0.0947728	1.53683	0.124336	0.999951
ENSDARG00000000369	2.2792	0.124399	0.0810179	1.53545	0.124673	0.999951
ENSDARG00000074001	584.553	-0.12106	0.0788438	-1.53544	0.124675	0.999951
ENSDARG00000006811	36.0884	0.217877	0.141909	1.53533	0.124703	0.999951
ENSDARG00000077236	30.085	-0.22404	0.145954	-1.53501	0.124782	0.999951
ENSDARG00000022560	7.67259	0.19804	0.129024	1.53492	0.124805	0.999951
ENSDARG00000104693	73.56	-0.19348	0.126109	-1.53423	0.124972	0.999951
ENSDARG00000003757	9.10469	0.202844	0.132227	1.53406	0.125015	0.999951
ENSDARG00000102291	757.126	-0.108125	0.0704892	-1.53392	0.125049	0.999951
ENSDARG00000103934	0.980925	-0.0937543	0.0611278	-1.53374	0.125093	0.999951
ENSDARG00000100190	1.15186	0.0943713	0.061564	1.5329	0.125301	0.999951
ENSDARG00000008447	98.3792	0.196902	0.12847	1.53268	0.125355	0.999951
ENSDARG00000032565	51.1402	-0.208075	0.135766	-1.53259	0.125376	0.999951
ENSDARG00000058232	99.0741	-0.180423	0.117726	-1.53257	0.125382	0.999951
ENSDARG00000061301	28.2785	-0.22343	0.145829	-1.53214	0.125487	0.999951
ENSDARG00000056477	42.962	-0.214371	0.139925	-1.53205	0.125511	0.999951
ENSDARG00000095308	0.65822	-0.0733178	0.0478596	-1.53193	0.125539	0.999951
ENSDARG00000041113	4.08123	0.168052	0.109702	1.53189	0.125549	0.999951
ENSDARG00000073824	7.16446	0.196808	0.128499	1.53159	0.125623	0.999951
ENSDARG00000036394	13.6398	0.219138	0.143115	1.53121	0.125718	0.999951
ENSDARG00000053448	8.99349	0.204595	0.133643	1.5309	0.125793	0.999951
ENSDARG00000091962	2.35191	0.128156	0.0837343	1.53051	0.125891	0.999951
ENSDARG00000057027	21.1187	0.224183	0.14648	1.53047	0.1259	0.999951
ENSDARG00000094310	927.302	-0.128217	0.0837776	-1.53045	0.125906	0.999951
ENSDARG00000037860	375.467	0.167807	0.109667	1.53015	0.125981	0.999951
ENSDARG00000044807	3.76359	0.147405	0.0963506	1.52988	0.126047	0.999951
ENSDARG00000097808	5.17839	-0.175195	0.114536	-1.52961	0.126114	0.999951
ENSDARG00000097892	5.40795	0.170863	0.111733	1.52921	0.126213	0.999951
ENSDARG00000026322	19.7672	0.222277	0.145361	1.52914	0.126229	0.999951
ENSDARG00000069283	13.3571	0.205484	0.134412	1.52876	0.126323	0.999951
ENSDARG00000014651	1.04439	-0.0921836	0.0603372	-1.52781	0.12656	0.999951
ENSDARG00000097134	1.67668	0.11725	0.0767585	1.52752	0.126633	0.999951
ENSDARG00000035887	12.7573	-0.21467	0.140549	-1.52736	0.126671	0.999951
ENSDARG00000100499	250.344	-0.151917	0.0994661	-1.52732	0.126681	0.999951
ENSDARG00000101637	276.68	0.132349	0.0866598	1.52723	0.126705	0.999951
ENSDARG00000029482	2.4181	-0.130588	0.0855118	-1.52714	0.126727	0.999951
ENSDARG00000007944	2.47751	-0.134157	0.087853	-1.52706	0.126747	0.999951
ENSDARG00000105340	0.475995	0.0608366	0.0398452	1.52683	0.126804	0.999951
ENSDARG00000042620	158.329	0.176879	0.11585	1.5268	0.126811	0.999951
ENSDARG00000079781	44.9234	-0.210576	0.137937	-1.52661	0.126857	0.999951
ENSDARG00000019728	20.6772	0.223573	0.146469	1.52641	0.126907	0.999951
ENSDARG00000094860	0.681432	-0.0727777	0.0476915	-1.52601	0.127008	0.999951
ENSDARG00000086326	3.4402	-0.14284	0.0936338	-1.52552	0.127129	0.999951
ENSDARG00000053853	68.7877	0.209481	0.137323	1.52547	0.127142	0.999951
ENSDARG00000091130	8.34735	-0.189992	0.124552	-1.52541	0.127156	0.999951
ENSDARG00000057940	564.157	-0.119057	0.0780498	-1.5254	0.12716	0.999951
ENSDARG00000040890	52.884	0.208603	0.13676	1.52533	0.127177	0.999951
ENSDARG00000034624	56.9643	0.212165	0.139128	1.52496	0.127268	0.999951
ENSDARG00000091715	17.8665	-0.220793	0.144788	-1.52494	0.127274	0.999951
ENSDARG00000083519	137.491	-0.199703	0.130983	-1.52465	0.127345	0.999951
ENSDARG00000102590	11.4408	0.210346	0.137981	1.52446	0.127394	0.999951
ENSDARG00000063095	300.964	-0.140893	0.0924267	-1.52437	0.127416	0.999951
ENSDARG00000094171	21.0785	0.223309	0.146507	1.52422	0.127455	0.999951
ENSDARG00000027109	203.165	-0.150286	0.0986089	-1.52407	0.127492	0.999951
ENSDARG00000002933	8.60317	-0.199805	0.131118	-1.52386	0.127544	0.999951
ENSDARG00000101295	102.533	0.174319	0.114409	1.52364	0.127598	0.999951
ENSDARG00000051819	4.09661	0.164137	0.107733	1.52355	0.12762	0.999951
ENSDARG00000100532	3.81799	-0.157944	0.103679	-1.52339	0.12766	0.999951
ENSDARG00000043531	26.0723	0.221949	0.14572	1.52312	0.127728	0.999951
ENSDARG00000042527	13.222	0.216773	0.142327	1.52307	0.127742	0.999951
ENSDARG00000104068	217.747	0.222985	0.146457	1.52253	0.127877	0.999951
ENSDARG00000025404	8.44707	0.188221	0.12363	1.52245	0.127897	0.999951
ENSDARG00000042090	0.406105	0.0605564	0.0397954	1.52169	0.128086	0.999951
ENSDARG00000076294	0.406105	0.0605564	0.0397954	1.52169	0.128086	0.999951
ENSDARG00000104549	0.406105	0.0605564	0.0397954	1.52169	0.128086	0.999951
ENSDARG00000069624	27.7514	0.221669	0.145695	1.52146	0.128144	0.999951
ENSDARG00000092976	29.1494	-0.221879	0.145837	-1.52141	0.128157	0.999951
ENSDARG00000014165	51.5959	0.206092	0.135494	1.52104	0.12825	0.999951
ENSDARG00000022767	1580.79	-0.121329	0.0797974	-1.52046	0.128394	0.999951
ENSDARG00000105619	37.6967	-0.215434	0.141709	-1.52026	0.128446	0.999951
ENSDARG00000100311	2.96704	0.14237	0.0936708	1.5199	0.128535	0.999951
ENSDARG00000029479	21.512	0.222669	0.146512	1.5198	0.128562	0.999951
ENSDARG00000037071	654.4	0.145002	0.09542	1.51962	0.128606	0.999951
ENSDARG00000041540	3.88386	0.157011	0.103334	1.51945	0.128649	0.999951
ENSDARG00000075067	3.11758	0.152184	0.100186	1.51902	0.128759	0.999951
ENSDARG00000086272	18.3039	0.219598	0.144575	1.51892	0.128782	0.999951
ENSDARG00000060004	41.2418	0.215758	0.142081	1.51856	0.128874	0.999951
ENSDARG00000089071	9.21432	-0.205118	0.135121	-1.51804	0.129005	0.999951
ENSDARG00000087285	0.733759	0.0817999	0.0538907	1.51789	0.129043	0.999951
ENSDARG00000089461	7.29385	-0.192929	0.127113	-1.51778	0.129069	0.999951
ENSDARG00000076312	74.6918	-0.205369	0.135316	-1.51771	0.129089	0.999951
ENSDARG00000053119	0.402234	0.0602241	0.0396884	1.51742	0.12916	0.999951
ENSDARG00000067730	0.402234	0.0602241	0.0396884	1.51742	0.12916	0.999951
ENSDARG00000081802	0.63581	-0.0719911	0.0474439	-1.51739	0.129168	0.999951
ENSDARG00000100255	6.79441	-0.189019	0.124607	-1.51692	0.129286	0.999951
ENSDARG00000000966	302.23	-0.134715	0.0888089	-1.51691	0.12929	0.999951
ENSDARG00000041133	3.18234	-0.148631	0.098044	-1.51597	0.129528	0.999951
ENSDARG00000016830	109.915	0.178096	0.117482	1.51594	0.129533	0.999951
ENSDARG00000086355	1.73674	-0.100522	0.0663358	-1.51535	0.129683	0.999951
ENSDARG00000043806	28.5896	0.221117	0.145919	1.51534	0.129685	0.999951
ENSDARG00000063295	329.429	0.149409	0.0986204	1.51499	0.129776	0.999951
ENSDARG00000098031	4.57859	0.169451	0.111863	1.5148	0.129824	0.999951
ENSDARG00000041723	27.0521	0.220772	0.145753	1.5147	0.129849	0.999951
ENSDARG00000071548	3.01533	-0.14342	0.0947011	-1.51445	0.129912	0.999951
ENSDARG00000019636	16.6263	0.22013	0.145377	1.5142	0.129974	0.999951
ENSDARG00000076904	3.8415	-0.153141	0.10114	-1.51415	0.129988	0.999951
ENSDARG00000033227	28.6857	0.22067	0.145772	1.5138	0.130076	0.999951
ENSDARG00000056268	21.2578	0.221657	0.146438	1.51366	0.130112	0.999951
ENSDARG00000097827	187.991	-0.158164	0.104511	-1.51337	0.130185	0.999951
ENSDARG00000017602	113.258	0.190061	0.12564	1.51275	0.130343	0.999951
ENSDARG00000070109	23.448	0.221491	0.146459	1.51231	0.130455	0.999951
ENSDARG00000061466	2.04484	0.116815	0.0772828	1.51152	0.130655	0.999951
ENSDARG00000098989	9.92083	-0.206168	0.136428	-1.51119	0.13074	0.999951
ENSDARG00000070408	0.781915	0.0800485	0.0529934	1.51054	0.130906	0.999951
ENSDARG00000029150	6033.38	-0.103053	0.0682296	-1.51038	0.130946	0.999951
ENSDARG00000092970	53.902	0.206374	0.136731	1.50935	0.131211	0.999951
ENSDARG00000024874	53.5357	0.204745	0.135707	1.50873	0.131368	0.999951
ENSDARG00000055813	2.12695	-0.122722	0.0813501	-1.50856	0.131411	0.999951
ENSDARG00000052025	12.9194	0.21386	0.141799	1.50819	0.131506	0.999951
ENSDARG00000061976	26.7802	-0.219943	0.145836	-1.50815	0.131515	0.999951
ENSDARG00000070141	1.41043	-0.106086	0.0703418	-1.50815	0.131517	0.999951
ENSDARG00000004251	43.764	0.213936	0.14186	1.50808	0.131534	0.999951
ENSDARG00000039969	25.4081	0.21962	0.14564	1.50796	0.131565	0.999951
ENSDARG00000052438	69.4381	0.194247	0.128851	1.50752	0.131676	0.999951
ENSDARG00000056666	2.32827	-0.134081	0.0889701	-1.50703	0.131803	0.999951
ENSDARG00000052304	145.452	0.159056	0.105574	1.50658	0.131919	0.999951
ENSDARG00000074858	62.121	0.203609	0.13515	1.50653	0.13193	0.999951
ENSDARG00000011941	52.0836	-0.203196	0.13492	-1.50605	0.132054	0.999951
ENSDARG00000078578	45.9451	-0.210527	0.139809	-1.50582	0.132113	0.999951
ENSDARG00000089205	2.88293	0.144219	0.0957918	1.50555	0.132183	0.999951
ENSDARG00000040779	3.51457	-0.156165	0.103787	-1.50467	0.13241	0.999951
ENSDARG00000088330	127.723	0.191691	0.127408	1.50455	0.132441	0.999951
ENSDARG00000098012	0.591638	-0.0708036	0.047065	-1.50438	0.132484	0.999951
ENSDARG00000076439	15.0757	0.216337	0.143829	1.50412	0.13255	0.999951
ENSDARG00000059006	36.8603	0.211759	0.14081	1.50386	0.132617	0.999951
ENSDARG00000005549	44.7062	-0.206945	0.137677	-1.50312	0.132809	0.999951
ENSDARG00000032630	2554.73	-0.118858	0.0790798	-1.50301	0.132836	0.999951
ENSDARG00000035290	1.05397	0.0946685	0.0630031	1.5026	0.132942	0.999951
ENSDARG00000090591	0.587828	-0.0706045	0.0470016	-1.50217	0.133053	0.999951
ENSDARG00000079201	6.11379	0.184673	0.122952	1.502	0.133098	0.999951
ENSDARG00000088790	27.0986	-0.219785	0.146332	-1.50196	0.133107	0.999951
ENSDARG00000007135	255.2	-0.148946	0.0991842	-1.50172	0.133171	0.999951
ENSDARG00000043536	11.8843	-0.209974	0.139827	-1.50167	0.133182	0.999951
ENSDARG00000062897	44.4927	0.214994	0.143185	1.50151	0.133224	0.999951
ENSDARG00000071413	6.9359	0.191141	0.127317	1.5013	0.133279	0.999951
ENSDARG00000053684	1346.08	-0.1302	0.0867642	-1.50062	0.133454	0.999951
ENSDARG00000019307	9.33532	0.200361	0.133535	1.50044	0.1335	0.999951
ENSDARG00000078026	105.115	-0.176385	0.117556	-1.50043	0.133503	0.999951
ENSDARG00000077866	3.54031	0.145386	0.0969101	1.50021	0.13356	0.999951
ENSDARG00000097663	1.83581	0.112893	0.0752747	1.49975	0.13368	0.999951
ENSDARG00000062089	27.2538	-0.219625	0.146474	-1.49941	0.133768	0.999951
ENSDARG00000067981	20.5545	0.219545	0.146459	1.49902	0.133869	0.999951
ENSDARG00000062965	7.99604	-0.196128	0.130862	-1.49874	0.133941	0.999951
ENSDARG00000101362	12.6616	0.209779	0.139973	1.49871	0.133948	0.999951
ENSDARG00000009607	42.9318	0.211154	0.140899	1.49862	0.133972	0.999951
ENSDARG00000075853	39.7822	-0.21407	0.142861	-1.49845	0.134016	0.999951
ENSDARG00000059227	1298.55	0.129767	0.0866089	1.49831	0.134052	0.999951
ENSDARG00000098992	28.8788	0.218633	0.145964	1.49785	0.134171	0.999951
ENSDARG00000020488	24.1443	-0.219211	0.146412	-1.49722	0.134336	0.999951
ENSDARG00000026476	28.8465	0.217149	0.145035	1.49722	0.134336	0.999951
ENSDARG00000074518	4.77689	0.169155	0.113003	1.4969	0.134418	0.999951
ENSDARG00000058038	22.6826	0.219045	0.14635	1.49672	0.134467	0.999951
ENSDARG00000056717	20.2839	0.219202	0.146464	1.49663	0.134489	0.999951
ENSDARG00000026855	10.1104	-0.203282	0.135868	-1.49618	0.134608	0.999951
ENSDARG00000095504	0.458133	0.0584497	0.0390688	1.49607	0.134635	0.999951
ENSDARG00000074984	8.96037	-0.200147	0.13381	-1.49576	0.134717	0.999951
ENSDARG00000105525	5.87843	0.182682	0.122134	1.49575	0.134718	0.999951
ENSDARG00000020984	74.1169	-0.186259	0.124559	-1.49535	0.134824	0.999951
ENSDARG00000016074	15.1515	-0.21608	0.144526	-1.49509	0.13489	0.999951
ENSDARG00000078001	1.01408	0.0905106	0.060593	1.49375	0.135242	0.999951
ENSDARG00000041119	10.3686	0.194468	0.130218	1.49341	0.135331	0.999951
ENSDARG00000099516	0.600956	-0.0697757	0.04674	-1.49285	0.135477	0.999951
ENSDARG00000099375	25.0714	-0.218175	0.146158	-1.49274	0.135506	0.999951
ENSDARG00000058780	2.77859	0.135984	0.0911045	1.49261	0.135538	0.999951
ENSDARG00000009626	5.3049	-0.177026	0.118609	-1.49251	0.135565	0.999951
ENSDARG00000097340	1.02046	-0.0884516	0.0592743	-1.49224	0.135636	0.999951
ENSDARG00000100737	1.08078	0.0906667	0.0607664	1.49205	0.135685	0.999951
ENSDARG00000077353	259.485	-0.152787	0.102437	-1.49153	0.135823	0.999951
ENSDARG00000039943	85.8266	0.191389	0.12833	1.49139	0.13586	0.999951
ENSDARG00000100731	50.2999	0.206135	0.138223	1.49133	0.135876	0.999951
ENSDARG00000087249	0.570854	-0.0695174	0.0466535	-1.49008	0.136203	0.999951
ENSDARG00000099755	73.2239	0.195758	0.13139	1.4899	0.13625	0.999951
ENSDARG00000056218	62.3562	0.194852	0.130804	1.48965	0.136316	0.999951
ENSDARG00000077901	26.2672	-0.217529	0.146027	-1.48965	0.136317	0.999951
ENSDARG00000054253	2.64516	0.137912	0.0925858	1.48956	0.13634	0.999951
ENSDARG00000102362	37.2003	0.21296	0.142982	1.48942	0.136376	0.999951
ENSDARG00000069439	3.85555	0.156094	0.10481	1.4893	0.136408	0.999951
ENSDARG00000060368	35.9339	-0.212133	0.142443	-1.48925	0.136423	0.999951
ENSDARG00000070600	67.7618	0.195657	0.13141	1.4889	0.136513	0.999951
ENSDARG00000067920	13.0053	-0.209339	0.140678	-1.48807	0.136732	0.999951
ENSDARG00000078625	1.32492	-0.104579	0.0702891	-1.48785	0.136791	0.999951
ENSDARG00000040487	3.1934	0.14263	0.0958652	1.48782	0.136799	0.999951
ENSDARG00000023026	4.05284	0.16229	0.109083	1.48777	0.136812	0.999951
ENSDARG00000005565	36.3035	0.215315	0.144799	1.48699	0.137018	0.999951
ENSDARG00000042934	46.6212	0.205779	0.138404	1.4868	0.137067	0.999951
ENSDARG00000077583	11.1141	-0.206471	0.138879	-1.48669	0.137095	0.999951
ENSDARG00000045696	45.5722	0.204274	0.137415	1.48654	0.137135	0.999951
ENSDARG00000086550	1.87079	0.115634	0.0777923	1.48644	0.137162	0.999951
ENSDARG00000070338	1.86209	0.120332	0.0809587	1.48634	0.137189	0.999951
ENSDARG00000045166	6.09197	-0.175017	0.117758	-1.48624	0.137216	0.999951
ENSDARG00000056677	2.16671	0.126471	0.0851281	1.48566	0.13737	0.999951
ENSDARG00000078250	241.746	-0.148095	0.0996961	-1.48546	0.137422	0.999951
ENSDARG00000094646	49.9784	0.207081	0.139406	1.48546	0.137423	0.999951
ENSDARG00000075140	4.01993	-0.154808	0.10422	-1.4854	0.137438	0.999951
ENSDARG00000096829	10.1566	0.203413	0.136949	1.48533	0.137457	0.999951
ENSDARG00000055216	654.914	-0.131486	0.0885333	-1.48515	0.137503	0.999951
ENSDARG00000056346	10.5851	-0.20557	0.138446	-1.48484	0.137586	0.999951
ENSDARG00000020876	60.3928	0.208906	0.140693	1.48483	0.137589	0.999951
ENSDARG00000079012	367.257	-0.12658	0.0852698	-1.48446	0.137686	0.999951
ENSDARG00000059247	10.5578	0.198812	0.13394	1.48434	0.137719	0.999951
ENSDARG00000076333	4.19305	-0.161252	0.108656	-1.48406	0.137792	0.999951
ENSDARG00000105451	5.07457	0.171868	0.115813	1.48402	0.137804	0.999951
ENSDARG00000076480	29.681	-0.215121	0.144962	-1.48398	0.137813	0.999951
ENSDARG00000071084	13.5863	-0.211325	0.14243	-1.48371	0.137886	0.999951
ENSDARG00000001767	3.49458	0.146215	0.0985551	1.48359	0.137918	0.999951
ENSDARG00000005230	592.628	0.129622	0.087408	1.48295	0.138087	0.999951
ENSDARG00000102957	1.88072	0.110247	0.0743675	1.48246	0.138217	0.999951
ENSDARG00000101260	73.7377	-0.190557	0.12855	-1.48237	0.138243	0.999951
ENSDARG00000078331	0.559965	-0.0688249	0.0464301	-1.48233	0.138252	0.999951
ENSDARG00000092204	2.54662	0.13728	0.0926787	1.48125	0.13854	0.999951
ENSDARG00000059854	1.56213	0.107058	0.0722813	1.48114	0.13857	0.999951
ENSDARG00000104279	1212.3	-0.106668	0.0720219	-1.48105	0.138593	0.999951
ENSDARG00000006760	32.7426	-0.214823	0.145057	-1.48095	0.138619	0.999951
ENSDARG00000076843	10.7565	-0.200617	0.135486	-1.48072	0.138682	0.999951
ENSDARG00000006314	24.6605	0.21653	0.146251	1.48054	0.13873	0.999951
ENSDARG00000052578	603.011	-0.137384	0.0928233	-1.48006	0.138858	0.999951
ENSDARG00000089618	0.556154	-0.0686177	0.0463631	-1.48001	0.138871	0.999951
ENSDARG00000087120	2.35317	-0.128719	0.087017	-1.47924	0.139076	0.999951
ENSDARG00000098696	42.7054	-0.205143	0.138689	-1.47916	0.139097	0.999951
ENSDARG00000052110	1.33622	-0.103269	0.0698224	-1.47902	0.139134	0.999951
ENSDARG00000036161	479.145	0.143541	0.0970822	1.47855	0.13926	0.999951
ENSDARG00000090387	4.8821	-0.166373	0.112552	-1.47819	0.139358	0.999951
ENSDARG00000060532	24.3678	-0.216546	0.146515	-1.47798	0.139413	0.999951
ENSDARG00000009567	181.548	-0.158783	0.107435	-1.47795	0.139422	0.999951
ENSDARG00000102776	0.552974	-0.0683917	0.0462898	-1.47747	0.13955	0.999951
ENSDARG00000062462	10.0251	-0.199758	0.135211	-1.47737	0.139575	0.999951
ENSDARG00000037410	5.45033	-0.169651	0.114844	-1.47723	0.139614	0.999951
ENSDARG00000074768	0.760181	0.077051	0.0521638	1.4771	0.13965	0.999951
ENSDARG00000062192	14.6008	0.211891	0.143453	1.47707	0.139657	0.999951
ENSDARG00000015394	30.5208	0.212713	0.144053	1.47663	0.139774	0.999951
ENSDARG00000061057	137.931	-0.169045	0.114497	-1.47641	0.139833	0.999951
ENSDARG00000079802	6.24154	-0.177562	0.120277	-1.47627	0.139871	0.999951
ENSDARG00000031200	111.208	-0.178925	0.121214	-1.47611	0.139914	0.999951
ENSDARG00000052222	3.95457	0.152952	0.103619	1.47611	0.139915	0.999951
ENSDARG00000070124	21.6393	-0.216026	0.146395	-1.47563	0.140043	0.999951
ENSDARG00000093804	3.32122	0.139164	0.094311	1.47558	0.140056	0.999951
ENSDARG00000020231	10.6751	-0.197807	0.134088	-1.4752	0.140158	0.999951
ENSDARG00000012506	5.29009	0.165175	0.111993	1.47487	0.140248	0.999951
ENSDARG00000088891	5.88439	-0.17885	0.121275	-1.47475	0.14028	0.999951
ENSDARG00000012848	95.8253	0.183404	0.124367	1.4747	0.140293	0.999951
ENSDARG00000075521	5.24501	0.171359	0.116232	1.47429	0.140404	0.999951
ENSDARG00000060380	7.18038	0.169933	0.115281	1.47408	0.14046	0.999951
ENSDARG00000027424	34.4131	0.21381	0.14505	1.47404	0.14047	0.999951
ENSDARG00000069661	11.7111	-0.18935	0.128462	-1.47397	0.140489	0.999951
ENSDARG00000027063	18.9549	0.215136	0.145971	1.47383	0.140527	0.999951
ENSDARG00000103295	491.021	-0.144129	0.0978	-1.47371	0.140559	0.999951
ENSDARG00000073822	3.64131	0.151894	0.103071	1.47368	0.140569	0.999951
ENSDARG00000001891	21.0075	-0.215619	0.146348	-1.47333	0.140661	0.999951
ENSDARG00000021343	85.5899	0.203912	0.138405	1.4733	0.14067	0.999951
ENSDARG00000024471	5.70657	0.174883	0.118743	1.47278	0.14081	0.999951
ENSDARG00000005002	17.1958	-0.21175	0.143811	-1.47243	0.140906	0.999951
ENSDARG00000093456	126.165	-0.162819	0.11059	-1.47227	0.140947	0.999951
ENSDARG00000093418	0.546017	-0.0679286	0.0461392	-1.47225	0.140952	0.999951
ENSDARG00000061108	283.639	-0.137257	0.0932533	-1.47188	0.141054	0.999951
ENSDARG00000101935	2.02023	-0.119747	0.0813701	-1.47163	0.14112	0.999951
ENSDARG00000013078	672.314	0.105004	0.0713587	1.47149	0.141159	0.999951
ENSDARG00000054184	2.99757	-0.143361	0.0974344	-1.47136	0.141195	0.999951
ENSDARG00000093201	0.424784	0.056585	0.0384609	1.47124	0.141227	0.999951
ENSDARG00000104493	0.424784	0.056585	0.0384609	1.47124	0.141227	0.999951
ENSDARG00000043402	29.2967	0.214537	0.145841	1.47104	0.141282	0.999951
ENSDARG00000086668	0.814477	0.0770059	0.0523485	1.47102	0.141285	0.999951
ENSDARG00000062959	2.57091	0.135301	0.0919995	1.47068	0.141379	0.999951
ENSDARG00000036107	106.893	0.215318	0.146416	1.4706	0.1414	0.999951
ENSDARG00000038237	31.4819	0.212618	0.144585	1.47054	0.141415	0.999951
ENSDARG00000089756	13.5948	-0.206965	0.140768	-1.47026	0.141491	0.999951
ENSDARG00000009524	19.7805	-0.215248	0.146421	-1.47007	0.141543	0.999951
ENSDARG00000042975	19.8696	0.213455	0.145213	1.46995	0.141575	0.999951
ENSDARG00000022968	141.389	-0.157308	0.107024	-1.46985	0.141603	0.999951
ENSDARG00000095627	1.28173	0.100684	0.0685164	1.46949	0.141699	0.999951
ENSDARG00000098428	14.692	-0.210291	0.143122	-1.46931	0.141749	0.999951
ENSDARG00000060413	0.712037	0.0743944	0.0506487	1.46883	0.141878	0.999951
ENSDARG00000041875	60.0857	0.194259	0.13227	1.46866	0.141925	0.999951
ENSDARG00000061187	248.247	0.157173	0.107025	1.46856	0.141951	0.999951
ENSDARG00000078741	11.9783	-0.205228	0.139785	-1.46817	0.142059	0.999951
ENSDARG00000055276	14.0745	0.209129	0.14245	1.46808	0.142082	0.999951
ENSDARG00000090062	24.2608	0.214961	0.146445	1.46786	0.142143	0.999951
ENSDARG00000037790	239.556	0.155006	0.105608	1.46774	0.142174	0.999951
ENSDARG00000076381	19.1173	-0.213086	0.145205	-1.46748	0.142245	0.999951
ENSDARG00000091512	25.6502	0.214775	0.146362	1.46742	0.142262	0.999951
ENSDARG00000104933	43.0653	-0.207548	0.141458	-1.46721	0.14232	0.999951
ENSDARG00000098415	1.84696	0.119039	0.0812786	1.46458	0.143037	0.999951
ENSDARG00000018145	27.0442	0.214461	0.146496	1.46394	0.14321	0.999951
ENSDARG00000054890	22.3769	-0.213898	0.146136	-1.4637	0.143277	0.999951
ENSDARG00000075606	3.50819	0.146976	0.100429	1.46348	0.143335	0.999951
ENSDARG00000051756	79.2726	-0.179414	0.122599	-1.46342	0.143353	0.999951
ENSDARG00000025595	62.938	-0.191711	0.131008	-1.46336	0.14337	0.999951
ENSDARG00000070477	29.3719	-0.214178	0.146396	-1.46301	0.143465	0.999951
ENSDARG00000040534	289.548	0.142801	0.0976528	1.46233	0.143651	0.999951
ENSDARG00000097153	1.10379	-0.0859694	0.0587968	-1.46215	0.143701	0.999951
ENSDARG00000079745	245.049	-0.132545	0.0906594	-1.46201	0.143739	0.999951
ENSDARG00000044169	6.72156	0.183628	0.125689	1.46097	0.144024	0.999951
ENSDARG00000097970	0.631176	-0.0669364	0.0458183	-1.46091	0.14404	0.999951
ENSDARG00000038917	54.3602	0.207777	0.142245	1.4607	0.144098	0.999951
ENSDARG00000013004	9.37917	-0.197368	0.13512	-1.46069	0.144101	0.999951
ENSDARG00000090618	13.9713	0.209939	0.143738	1.46056	0.144136	0.999951
ENSDARG00000056659	50.4155	-0.201204	0.137782	-1.4603	0.144208	0.999951
ENSDARG00000098252	4.40743	-0.163047	0.111667	-1.46012	0.144257	0.999951
ENSDARG00000043242	11.0588	0.204178	0.13984	1.46008	0.144268	0.999951
ENSDARG00000100938	1.31518	0.0976325	0.0668853	1.4597	0.144372	0.999951
ENSDARG00000089861	33.2921	-0.209685	0.143672	-1.45946	0.144438	0.999951
ENSDARG00000007630	0.777936	0.0765693	0.0524685	1.45934	0.144472	0.999951
ENSDARG00000022531	52.2356	-0.200427	0.137372	-1.45901	0.144563	0.999951
ENSDARG00000032206	2.4232	-0.126625	0.086806	-1.45872	0.144643	0.999951
ENSDARG00000092467	459.27	-0.135057	0.092604	-1.45844	0.144719	0.999951
ENSDARG00000006251	191.793	-0.16707	0.114555	-1.45842	0.144724	0.999951
ENSDARG00000095796	39.7614	0.208355	0.142895	1.4581	0.144814	0.999951
ENSDARG00000077349	9.46997	-0.195448	0.13405	-1.45802	0.144834	0.999951
ENSDARG00000068404	66.337	0.185895	0.127505	1.45794	0.144856	0.999951
ENSDARG00000092608	5.55402	0.16635	0.114104	1.45788	0.144873	0.999951
ENSDARG00000099658	3.20026	-0.14065	0.0964952	-1.45759	0.144955	0.999951
ENSDARG00000095048	2.77369	-0.132585	0.0909653	-1.45754	0.144968	0.999951
ENSDARG00000012600	7.90984	0.191498	0.131401	1.45736	0.145018	0.999951
ENSDARG00000016584	56.5497	-0.195194	0.13397	-1.457	0.145116	0.999951
ENSDARG00000045141	73.4754	0.190036	0.130455	1.45672	0.145195	0.999951
ENSDARG00000105187	11.6577	-0.195248	0.134051	-1.45653	0.145247	0.999951
ENSDARG00000010047	33.1403	-0.209894	0.144124	-1.45634	0.145298	0.999951
ENSDARG00000008263	2.39938	0.129441	0.0888819	1.45632	0.145303	0.999951
ENSDARG00000087697	182.62	-0.182701	0.125455	-1.4563	0.145309	0.999951
ENSDARG00000102123	89.8362	-0.19074	0.130981	-1.45624	0.145327	0.999951
ENSDARG00000011259	31.7597	-0.211458	0.145214	-1.45618	0.145342	0.999951
ENSDARG00000089331	5.12432	-0.166178	0.114153	-1.45575	0.145462	0.999951
ENSDARG00000041199	3.56043	0.152435	0.104724	1.45559	0.145505	0.999951
ENSDARG00000045797	17.2562	0.206809	0.142083	1.45554	0.145519	0.999951
ENSDARG00000021370	2.7007	0.137041	0.094162	1.45537	0.145567	0.999951
ENSDARG00000036816	67.8819	-0.186889	0.128416	-1.45535	0.145574	0.999951
ENSDARG00000071581	2.60534	0.123578	0.0849187	1.45525	0.1456	0.999951
ENSDARG00000043864	166.287	-0.147624	0.101465	-1.45492	0.145691	0.999951
ENSDARG00000019752	31.9823	-0.210439	0.14464	-1.45491	0.145694	0.999951
ENSDARG00000093997	12.524	-0.203379	0.13981	-1.45468	0.145757	0.999951
ENSDARG00000009961	2.31083	0.125967	0.0866002	1.45458	0.145786	0.999951
ENSDARG00000100913	87.2057	-0.175835	0.120887	-1.45453	0.145798	0.999951
ENSDARG00000003307	14.6321	0.207828	0.142903	1.45433	0.145856	0.999951
ENSDARG00000105394	11.2067	0.203869	0.140221	1.45392	0.14597	0.999951
ENSDARG00000016721	232.868	-0.143692	0.0988347	-1.45386	0.145984	0.999951
ENSDARG00000063665	5.92989	0.173019	0.119018	1.45373	0.146022	0.999951
ENSDARG00000078440	15.4942	0.208583	0.143497	1.45357	0.146066	0.999951
ENSDARG00000016357	16.9203	0.20861	0.143549	1.45324	0.146157	0.999951
ENSDARG00000043857	54.8448	0.1955	0.134533	1.45317	0.146175	0.999951
ENSDARG00000087143	4.9476	-0.147857	0.101761	-1.45298	0.14623	0.999951
ENSDARG00000062664	5.88782	0.167842	0.115526	1.45286	0.146263	0.999951
ENSDARG00000061451	26.6063	0.211656	0.145737	1.45232	0.146413	0.999951
ENSDARG00000026842	306.888	-0.138463	0.0953574	-1.45204	0.14649	0.999951
ENSDARG00000027099	52.3972	0.197412	0.135965	1.45193	0.146521	0.999951
ENSDARG00000090185	126.445	0.163248	0.11244	1.45186	0.14654	0.999951
ENSDARG00000060783	4.1881	-0.157736	0.108702	-1.45109	0.146754	0.999951
ENSDARG00000039534	2.38076	-0.126344	0.0870999	-1.45056	0.146902	0.999951
ENSDARG00000086658	542.874	-0.137708	0.0949442	-1.45041	0.146945	0.999951
ENSDARG00000052701	23.512	0.212459	0.146483	1.4504	0.146946	0.999951
ENSDARG00000077226	518.529	-0.139105	0.0959164	-1.45027	0.146983	0.999951
ENSDARG00000062477	86.7876	0.194502	0.134146	1.44993	0.147079	0.999951
ENSDARG00000096620	1.27283	0.0984136	0.0678871	1.44967	0.147151	0.999951
ENSDARG00000097937	21.7604	-0.211065	0.145607	-1.44955	0.147184	0.999951
ENSDARG00000024694	47.5978	0.198425	0.136901	1.4494	0.147225	0.999951
ENSDARG00000100427	0.752449	0.0715454	0.0493749	1.44903	0.14733	0.999951
ENSDARG00000070830	3.95804	0.15785	0.108948	1.44886	0.147377	0.999951
ENSDARG00000088276	0.800907	0.0715293	0.0493804	1.44854	0.147467	0.999951
ENSDARG00000012113	17.384	-0.210643	0.145499	-1.44773	0.147693	0.999951
ENSDARG00000007127	13.7851	0.205416	0.141948	1.44712	0.147862	0.999951
ENSDARG00000036894	112.669	-0.173033	0.119573	-1.4471	0.14787	0.999951
ENSDARG00000074332	206.214	-0.139506	0.0964081	-1.44703	0.147887	0.999951
ENSDARG00000025974	67.9108	-0.186585	0.12896	-1.44685	0.147939	0.999951
ENSDARG00000013279	15.5299	0.209198	0.144598	1.44676	0.147964	0.999951
ENSDARG00000040822	21.3995	0.211906	0.146489	1.44656	0.14802	0.999951
ENSDARG00000058148	234.11	0.136009	0.0940623	1.44595	0.148191	0.999951
ENSDARG00000074967	26.6973	0.210847	0.145834	1.44581	0.148231	0.999951
ENSDARG00000095930	2.3216	0.125233	0.0866193	1.44579	0.148236	0.999951
ENSDARG00000079686	25.6357	-0.211556	0.146348	-1.44557	0.148299	0.999951
ENSDARG00000105114	133.861	-0.170723	0.118156	-1.44489	0.148488	0.999951
ENSDARG00000098113	3.69059	0.148799	0.103015	1.44444	0.148615	0.999951
ENSDARG00000033666	12.4564	0.20336	0.14082	1.44411	0.148708	0.999951
ENSDARG00000062674	126.822	-0.159546	0.110482	-1.44409	0.148714	0.999951
ENSDARG00000020976	19.014	-0.208787	0.144607	-1.44382	0.148789	0.999951
ENSDARG00000016429	76.0844	0.187885	0.130152	1.44358	0.148857	0.999951
ENSDARG00000063100	56.3754	0.191778	0.132859	1.44346	0.14889	0.999951
ENSDARG00000070463	9.45641	0.197426	0.136786	1.44332	0.14893	0.999951
ENSDARG00000057863	10.9946	0.198886	0.137825	1.44303	0.149011	0.999951
ENSDARG00000003235	18.7621	0.210789	0.146096	1.44281	0.149073	0.999951
ENSDARG00000077732	76.6586	0.199091	0.138037	1.44231	0.149216	0.999951
ENSDARG00000100466	2.8873	-0.13969	0.0968531	-1.44229	0.149222	0.999951
ENSDARG00000015050	533.355	0.117257	0.0813022	1.44224	0.149234	0.999951
ENSDARG00000030094	16.6322	0.209742	0.145428	1.44223	0.149237	0.999951
ENSDARG00000034007	41.2643	-0.202439	0.140383	-1.44205	0.149289	0.999951
ENSDARG00000037478	155.136	0.148724	0.103138	1.44199	0.149306	0.999951
ENSDARG00000071500	24.889	-0.210621	0.146115	-1.44147	0.149452	0.999951
ENSDARG00000025859	42.2942	0.20408	0.141644	1.4408	0.149641	0.999951
ENSDARG00000042018	53.6874	0.196612	0.13652	1.44017	0.14982	0.999951
ENSDARG00000003631	77.165	-0.18509	0.128522	-1.44015	0.149826	0.999951
ENSDARG00000029368	231.727	-0.151295	0.105065	-1.44001	0.149864	0.999951
ENSDARG00000044642	28.5395	0.21003	0.14588	1.43975	0.149939	0.999951
ENSDARG00000093931	9.41119	-0.186863	0.129789	-1.43974	0.14994	0.999951
ENSDARG00000070050	28.1611	0.209003	0.14519	1.43951	0.150005	0.999951
ENSDARG00000104291	3.2019	-0.142487	0.0990065	-1.43917	0.150103	0.999951
ENSDARG00000102206	0.820421	0.0723498	0.0502762	1.43905	0.150137	0.999951
ENSDARG00000063375	21.5089	0.21068	0.146513	1.43796	0.150446	0.999951
ENSDARG00000096635	0.405697	0.0540719	0.0376108	1.43767	0.150527	0.999951
ENSDARG00000009390	4.48149	0.160814	0.11187	1.43752	0.150572	0.999951
ENSDARG00000077778	6.85594	-0.180283	0.125453	-1.43705	0.150704	0.999951
ENSDARG00000029476	39.2276	-0.205425	0.142981	-1.43673	0.150794	0.999951
ENSDARG00000001249	4.83922	0.164582	0.114559	1.43665	0.150817	0.999951
ENSDARG00000103167	9.27226	0.190296	0.132476	1.43646	0.15087	0.999951
ENSDARG00000013789	4.5938	-0.163322	0.113729	-1.43606	0.150984	0.999951
ENSDARG00000042133	121.984	-0.165484	0.115266	-1.43567	0.151097	0.999951
ENSDARG00000091161	0.970783	0.0878142	0.0611687	1.43561	0.151114	0.999951
ENSDARG00000023323	767.231	0.0996325	0.0694022	1.43558	0.151122	0.999951
ENSDARG00000014796	11.4613	0.195537	0.136224	1.43541	0.15117	0.999951
ENSDARG00000100836	18.2329	0.198212	0.138097	1.4353	0.151201	0.999951
ENSDARG00000044902	691.005	-0.102901	0.0716972	-1.43522	0.151224	0.999951
ENSDARG00000053950	7.95875	0.173665	0.121012	1.4351	0.151259	0.999951
ENSDARG00000021241	1.57862	0.101909	0.0710159	1.43501	0.151283	0.999951
ENSDARG00000037070	12.3847	-0.203323	0.141689	-1.435	0.151288	0.999951
ENSDARG00000019614	29.6458	0.210171	0.146515	1.43447	0.151438	0.999951
ENSDARG00000061414	31.7701	-0.207753	0.144847	-1.4343	0.151487	0.999951
ENSDARG00000099411	7.50667	0.182787	0.127449	1.43419	0.151517	0.999951
ENSDARG00000102483	45.5803	0.198735	0.138576	1.43413	0.151535	0.999951
ENSDARG00000074904	4.28541	-0.155282	0.108288	-1.43396	0.151583	0.999951
ENSDARG00000054837	3.98008	-0.153964	0.107383	-1.43379	0.151631	0.999951
ENSDARG00000086411	59.3045	0.208436	0.145381	1.43372	0.151652	0.999951
ENSDARG00000059246	186.891	0.146277	0.102051	1.43336	0.151754	0.999951
ENSDARG00000037415	1.9487	-0.115291	0.0804472	-1.43313	0.15182	0.999951
ENSDARG00000094309	0.694614	0.0721566	0.0503507	1.43308	0.151835	0.999951
ENSDARG00000104831	8.73423	0.19088	0.133208	1.43294	0.151874	0.999951
ENSDARG00000056950	585.506	-0.133002	0.0928396	-1.4326	0.151973	0.999951
ENSDARG00000101239	7.29321	0.175134	0.122251	1.43258	0.151978	0.999951
ENSDARG00000006397	14.8005	0.205431	0.143412	1.43246	0.152013	0.999951
ENSDARG00000026294	31.9575	-0.209506	0.146261	-1.43241	0.152027	0.999951
ENSDARG00000005675	18.3223	0.206298	0.144095	1.43167	0.152237	0.999951
ENSDARG00000078133	71.7839	-0.187881	0.131252	-1.43145	0.152301	0.999951
ENSDARG00000077217	6.08682	-0.176381	0.123244	-1.43116	0.152385	0.999951
ENSDARG00000082811	1.91001	-0.116267	0.0812495	-1.43099	0.152434	0.999951
ENSDARG00000079631	53.2646	-0.193716	0.135376	-1.43095	0.152444	0.999951
ENSDARG00000012204	14.9084	-0.203975	0.142559	-1.43081	0.152485	0.999951
ENSDARG00000040944	44.5622	0.20312	0.141976	1.43066	0.152527	0.999951
ENSDARG00000079438	35.7286	-0.204079	0.142682	-1.43031	0.152627	0.999951
ENSDARG00000017294	30.731	0.206549	0.144453	1.42987	0.152754	0.999951
ENSDARG00000004161	207.067	-0.136419	0.0954094	-1.42982	0.152767	0.999951
ENSDARG00000061764	437.48	-0.123154	0.0861701	-1.42919	0.152949	0.999951
ENSDARG00000098401	0.707745	0.0732816	0.0512761	1.42916	0.152959	0.999951
ENSDARG00000040565	1327.44	0.100463	0.0703072	1.42892	0.153028	0.999951
ENSDARG00000012553	71.3941	0.18069	0.126474	1.42867	0.153099	0.999951
ENSDARG00000063014	73.6352	-0.190926	0.133662	-1.42842	0.153171	0.999951
ENSDARG00000006944	1.09396	-0.0833891	0.0583803	-1.42838	0.153183	0.999951
ENSDARG00000097336	3.76997	-0.147027	0.102965	-1.42793	0.153312	0.999951
ENSDARG00000012860	0.483738	0.0531995	0.0372671	1.42752	0.15343	0.999951
ENSDARG00000032808	0.483738	0.0531995	0.0372671	1.42752	0.15343	0.999951
ENSDARG00000055833	0.483738	0.0531995	0.0372671	1.42752	0.15343	0.999951
ENSDARG00000092919	0.483738	0.0531995	0.0372671	1.42752	0.15343	0.999951
ENSDARG00000053875	960.581	-0.109322	0.076616	-1.42689	0.153612	0.999951
ENSDARG00000014083	30.2325	0.208254	0.146005	1.42635	0.153767	0.999951
ENSDARG00000063509	4.21333	0.155425	0.108986	1.4261	0.153838	0.999951
ENSDARG00000013441	11.8439	-0.200541	0.140625	-1.42606	0.15385	0.999951
ENSDARG00000034907	1.33449	-0.0938465	0.0658223	-1.42576	0.153939	0.999951
ENSDARG00000052652	39.6191	0.201081	0.141062	1.42548	0.154017	0.999951
ENSDARG00000101980	2.5272	0.127775	0.0896556	1.42518	0.154105	0.999951
ENSDARG00000052693	8.65403	0.190213	0.133477	1.42506	0.154138	0.999951
ENSDARG00000037867	605.877	-0.111683	0.0784104	-1.42434	0.154349	0.999951
ENSDARG00000000086	45.9047	-0.198502	0.139369	-1.42428	0.154365	0.999951
ENSDARG00000005629	26.3587	0.208632	0.146485	1.42425	0.154373	0.999951
ENSDARG00000020621	94.714	0.175711	0.123376	1.42418	0.154394	0.999951
ENSDARG00000105208	4.2379	0.154325	0.108367	1.42409	0.15442	0.999951
ENSDARG00000006434	22.7458	-0.208564	0.146455	-1.42409	0.154421	0.999951
ENSDARG00000030964	18.7225	0.206164	0.144791	1.42387	0.154484	0.999951
ENSDARG00000105380	11.7138	0.19857	0.139463	1.42382	0.154499	0.999951
ENSDARG00000077928	21.3168	-0.208449	0.146419	-1.42364	0.15455	0.999951
ENSDARG00000056184	54.2945	-0.193176	0.135723	-1.42331	0.154646	0.999951
ENSDARG00000102572	47.0394	0.206285	0.144951	1.42313	0.154698	0.999951
ENSDARG00000099903	0.970909	-0.0813843	0.0571917	-1.42301	0.154734	0.999951
ENSDARG00000031968	1.63274	0.103859	0.0730088	1.42256	0.154865	0.999951
ENSDARG00000003705	132.292	-0.155706	0.109484	-1.42219	0.154971	0.999951
ENSDARG00000075395	2.78427	-0.136553	0.0960182	-1.42216	0.15498	0.999951
ENSDARG00000029146	181.861	-0.142085	0.0999186	-1.422	0.155025	0.999951
ENSDARG00000079895	39.6474	-0.202782	0.142625	-1.42178	0.155089	0.999951
ENSDARG00000035952	7.93674	-0.177807	0.125066	-1.42171	0.155112	0.999951
ENSDARG00000024537	17.4517	0.206155	0.145036	1.4214	0.155199	0.999951
ENSDARG00000007708	1070.22	-0.0944886	0.0664839	-1.42123	0.155251	0.999951
ENSDARG00000040815	14.907	0.205295	0.144465	1.42107	0.155296	0.999951
ENSDARG00000090997	1.93958	-0.1167	0.0821555	-1.42048	0.155469	0.999951
ENSDARG00000056795	4.28999	0.154629	0.108872	1.42028	0.155526	0.999951
ENSDARG00000052623	69.132	-0.184541	0.129946	-1.42014	0.155567	0.999951
ENSDARG00000043728	47.0872	0.192924	0.13591	1.4195	0.155753	0.999951
ENSDARG00000092788	21.2369	0.204052	0.143757	1.41942	0.155776	0.999951
ENSDARG00000006786	27.3378	-0.207944	0.146505	-1.41937	0.155791	0.999951
ENSDARG00000014875	203.634	-0.146747	0.103415	-1.419	0.155898	0.999951
ENSDARG00000092766	4.63993	0.15755	0.111058	1.41863	0.156007	0.999951
ENSDARG00000042978	6.90507	0.178665	0.125946	1.41859	0.15602	0.999951
ENSDARG00000070098	126.125	-0.163282	0.115131	-1.41823	0.156123	0.999951
ENSDARG00000101423	66.7659	0.18434	0.129982	1.4182	0.156133	0.999951
ENSDARG00000076247	0.3805	0.0526551	0.0371298	1.41814	0.156151	0.999951
ENSDARG00000005916	78.1437	-0.180975	0.127623	-1.41804	0.15618	0.999951
ENSDARG00000008740	115.498	-0.18419	0.129943	-1.41747	0.156345	0.999951
ENSDARG00000052638	31.7543	0.206337	0.145615	1.417	0.156482	0.999951
ENSDARG00000101859	29.3776	-0.20736	0.146366	-1.41673	0.156563	0.999951
ENSDARG00000053691	61.911	-0.184643	0.130411	-1.41586	0.156816	0.999951
ENSDARG00000035133	388.962	-0.135603	0.0957769	-1.41582	0.156828	0.999951
ENSDARG00000056535	12.6444	-0.200218	0.141419	-1.41577	0.156842	0.999951
ENSDARG00000043094	53.047	-0.203639	0.143863	-1.41551	0.15692	0.999951
ENSDARG00000036868	1.76019	0.107608	0.0760309	1.41532	0.156975	0.999951
ENSDARG00000099479	45.2299	-0.196238	0.138692	-1.41491	0.157094	0.999951
ENSDARG00000054058	314.069	0.206437	0.145915	1.41477	0.157137	0.999951
ENSDARG00000063614	10.6101	-0.19658	0.138956	-1.41469	0.157159	0.999951
ENSDARG00000032431	5.61298	0.165837	0.117233	1.41459	0.157189	0.999951
ENSDARG00000086104	38.2608	-0.200078	0.141439	-1.41459	0.157189	0.999951
ENSDARG00000075369	32.7287	0.206203	0.145786	1.41442	0.157239	0.999951
ENSDARG00000057105	14.7536	-0.203104	0.143604	-1.41434	0.157264	0.999951
ENSDARG00000004702	3.5628	-0.14507	0.102572	-1.41433	0.157266	0.999951
ENSDARG00000062933	180.86	0.163946	0.115928	1.4142	0.157302	0.999951
ENSDARG00000063341	31.7669	0.205065	0.145008	1.41416	0.157315	0.999951
ENSDARG00000052496	8.37171	-0.185935	0.131481	-1.41416	0.157316	0.999951
ENSDARG00000101808	88.592	0.178384	0.126147	1.4141	0.157332	0.999951
ENSDARG00000077004	117.875	0.164774	0.116536	1.41393	0.157383	0.999951
ENSDARG00000090301	51.3813	0.195731	0.138469	1.41354	0.157498	0.999951
ENSDARG00000063914	1023.83	0.112176	0.0793664	1.4134	0.157539	0.999951
ENSDARG00000077710	2.30342	0.11719	0.0829456	1.41286	0.157697	0.999951
ENSDARG00000041904	72.9625	-0.187111	0.132436	-1.41284	0.157703	0.999951
ENSDARG00000078041	19.2021	0.206044	0.145906	1.41217	0.157899	0.999951
ENSDARG00000092115	109.884	0.204422	0.144762	1.41213	0.157912	0.999951
ENSDARG00000102068	8.04571	0.186428	0.132025	1.41207	0.157929	0.999951
ENSDARG00000012369	8.37809	0.177475	0.125713	1.41174	0.158026	0.999951
ENSDARG00000104393	3.1585	-0.140543	0.0996174	-1.41083	0.158295	0.999951
ENSDARG00000003157	13.4156	0.20208	0.143285	1.41034	0.158441	0.999951
ENSDARG00000103683	29.4003	-0.204349	0.144906	-1.41022	0.158475	0.999951
ENSDARG00000015887	428.312	-0.114526	0.0812285	-1.40992	0.158562	0.999951
ENSDARG00000034240	219.174	0.135682	0.0962356	1.40989	0.158572	0.999951
ENSDARG00000040156	62.6368	-0.18749	0.133009	-1.4096	0.158659	0.999951
ENSDARG00000070833	36.9846	-0.201158	0.142814	-1.40853	0.158973	0.999951
ENSDARG00000102878	109.721	-0.16314	0.115849	-1.40822	0.159066	0.999951
ENSDARG00000079233	0.977679	0.0855286	0.0607471	1.40795	0.159147	0.999951
ENSDARG00000093365	0.380908	0.051901	0.0368637	1.40792	0.159155	0.999951
ENSDARG00000002204	12.358	0.189489	0.134589	1.40791	0.159158	0.999951
ENSDARG00000098583	135.862	-0.162968	0.115754	-1.40788	0.159168	0.999951
ENSDARG00000043031	5.93028	-0.16944	0.120353	-1.40786	0.159173	0.999951
ENSDARG00000041923	0.924272	0.0830761	0.0590161	1.40768	0.159225	0.999951
ENSDARG00000021433	19.8876	0.205939	0.146323	1.40742	0.159302	0.999951
ENSDARG00000068820	87.0095	0.17864	0.126946	1.40722	0.159363	0.999951
ENSDARG00000009253	58.2993	0.185144	0.131588	1.407	0.159427	0.999951
ENSDARG00000095991	0.380092	0.0518256	0.0368375	1.40687	0.159465	0.999951
ENSDARG00000099621	3.87053	0.150466	0.106966	1.40668	0.159523	0.999951
ENSDARG00000008020	19.9465	0.20363	0.144791	1.40637	0.159614	0.999951
ENSDARG00000055622	3.48814	-0.144529	0.102769	-1.40634	0.159623	0.999951
ENSDARG00000041323	19.0039	0.204194	0.145201	1.40628	0.15964	0.999951
ENSDARG00000044972	45.0228	0.193593	0.137696	1.40595	0.15974	0.999951
ENSDARG00000043220	1.48717	0.104645	0.0744335	1.40589	0.159757	0.999951
ENSDARG00000014956	13.8052	0.200588	0.142689	1.40577	0.159791	0.999951
ENSDARG00000021200	2.98708	0.136692	0.0972493	1.40558	0.159848	0.999951
ENSDARG00000021833	100.526	-0.167084	0.118902	-1.40522	0.159957	0.999951
ENSDARG00000038900	61.8363	0.201786	0.143603	1.40517	0.15997	0.999951
ENSDARG00000088283	2.82912	0.12731	0.0906033	1.40514	0.15998	0.999951
ENSDARG00000103027	25.0276	0.205761	0.146452	1.40497	0.16003	0.999951
ENSDARG00000019342	13.5146	-0.200815	0.142939	-1.40489	0.160053	0.999951
ENSDARG00000074726	20.121	0.205504	0.146287	1.4048	0.160082	0.999951
ENSDARG00000044622	7.60191	-0.179042	0.127475	-1.40453	0.16016	0.999951
ENSDARG00000057661	25.3734	-0.205585	0.146383	-1.40443	0.16019	0.999951
ENSDARG00000007141	118.384	0.16568	0.117985	1.40425	0.160245	0.999951
ENSDARG00000075181	1.86121	0.108598	0.0773425	1.40412	0.160282	0.999951
ENSDARG00000092887	1.37641	0.0883248	0.0629109	1.40397	0.160328	0.999951
ENSDARG00000019137	86.6791	0.173524	0.1236	1.40391	0.160346	0.999951
ENSDARG00000004187	7.67803	0.170532	0.121477	1.40382	0.160373	0.999951
ENSDARG00000076280	48.9711	-0.194356	0.138459	-1.40371	0.160406	0.999951
ENSDARG00000104537	623.911	0.100667	0.0717238	1.40354	0.160456	0.999951
ENSDARG00000059308	7.06008	0.17789	0.126763	1.40333	0.160518	0.999951
ENSDARG00000003113	73.0708	0.195379	0.139243	1.40315	0.160572	0.999951
ENSDARG00000098815	0.955946	0.0855889	0.0610081	1.40291	0.160644	0.999951
ENSDARG00000086552	0.871869	-0.0820023	0.0584706	-1.40245	0.16078	0.999951
ENSDARG00000021579	5.20359	0.151503	0.108075	1.40184	0.160964	0.999951
ENSDARG00000014550	3.84716	0.137153	0.0978404	1.40181	0.160973	0.999951
ENSDARG00000021339	1584.53	-0.0968179	0.069082	-1.40149	0.161067	0.999951
ENSDARG00000005827	48.7251	0.194582	0.138845	1.40143	0.161084	0.999951
ENSDARG00000076010	2.52735	0.120602	0.0860697	1.40121	0.161151	0.999951
ENSDARG00000104992	1.50711	0.100148	0.07148	1.40106	0.161196	0.999951
ENSDARG00000067829	14.8511	-0.201299	0.143708	-1.40075	0.161289	0.999951
ENSDARG00000061682	13.7911	0.199545	0.14246	1.40071	0.161302	0.999951
ENSDARG00000101220	7.9656	-0.181932	0.129886	-1.4007	0.161304	0.999951
ENSDARG00000079500	64.8233	-0.181829	0.129824	-1.40058	0.161339	0.999951
ENSDARG00000016447	175.047	-0.143082	0.102161	-1.40056	0.161346	0.999951
ENSDARG00000057241	6.4861	-0.175349	0.125221	-1.40032	0.161418	0.999951
ENSDARG00000095801	0.527506	-0.0616887	0.0440556	-1.40025	0.161439	0.999951
ENSDARG00000073841	243.413	-0.13597	0.0971051	-1.40024	0.161443	0.999951
ENSDARG00000104742	1.85407	0.107005	0.0764242	1.40015	0.161469	0.999951
ENSDARG00000040615	17.1543	0.203673	0.145488	1.39993	0.161533	0.999951
ENSDARG00000056590	22.3899	0.205076	0.146495	1.39988	0.161549	0.999951
ENSDARG00000011809	33.3192	-0.202515	0.144688	-1.39967	0.161612	0.999951
ENSDARG00000056021	8.61557	-0.186025	0.132916	-1.39956	0.161644	0.999951
ENSDARG00000008720	47.6638	0.19441	0.138914	1.3995	0.161664	0.999951
ENSDARG00000094210	25.4193	0.203994	0.145769	1.39943	0.161683	0.999951
ENSDARG00000094551	18.9385	-0.204518	0.146156	-1.39931	0.16172	0.999951
ENSDARG00000057021	13.9837	0.200444	0.143304	1.39873	0.161893	0.999951
ENSDARG00000041391	107.946	0.20023	0.143175	1.3985	0.161963	0.999951
ENSDARG00000023840	4.34359	-0.153777	0.110032	-1.39756	0.162244	0.999951
ENSDARG00000019976	36.1581	0.198837	0.142276	1.39754	0.16225	0.999951
ENSDARG00000006169	16.942	-0.203195	0.145406	-1.39744	0.162282	0.999951
ENSDARG00000079131	21.8837	0.20473	0.146514	1.39734	0.162313	0.999951
ENSDARG00000071685	37.865	-0.198747	0.142256	-1.39711	0.162381	0.999951
ENSDARG00000068714	4.37792	-0.152684	0.109315	-1.39674	0.162491	0.999951
ENSDARG00000006598	10.793	0.18597	0.133158	1.39661	0.16253	0.999951
ENSDARG00000040309	5.66023	0.160009	0.114582	1.39646	0.162577	0.999951
ENSDARG00000010941	0.539059	-0.0613184	0.0439289	-1.39586	0.162757	0.999951
ENSDARG00000075366	1.68875	-0.101485	0.0727446	-1.39508	0.162991	0.999951
ENSDARG00000095457	0.5213	-0.0612345	0.0438991	-1.39489	0.163049	0.999951
ENSDARG00000001939	39.2655	-0.196305	0.140738	-1.39483	0.163068	0.999951
ENSDARG00000027744	59.0132	0.202483	0.145202	1.3945	0.163167	0.999951
ENSDARG00000062138	26.7355	-0.203189	0.145718	-1.3944	0.163197	0.999951
ENSDARG00000058803	28.8985	-0.203744	0.14612	-1.39436	0.163209	0.999951
ENSDARG00000069045	5.07822	0.163412	0.117216	1.39411	0.163284	0.999951
ENSDARG00000055996	1372.01	0.11225	0.0805231	1.39401	0.163314	0.999951
ENSDARG00000017703	31.7599	0.200976	0.144238	1.39337	0.163509	0.999951
ENSDARG00000019529	92.677	0.172662	0.123924	1.39329	0.163533	0.999951
ENSDARG00000089930	26.5577	-0.203658	0.146196	-1.39305	0.163604	0.999951
ENSDARG00000043307	4.18007	0.146609	0.105255	1.3929	0.163651	0.999951
[truncated: 20,047 more rows]

## Sheet: PFOA (low)
id	baseMean	log2FoldChange	lfcSE	stat	pvalue	padj
ENSDARG00000100252	127.532	0.856573	0.140452	6.09867	1.06954e-09	6.17899e-06
ENSDARG00000053058	781.352	0.647915	0.107049	6.05251	1.42604e-09	6.17899e-06
ENSDARG00000020876	75.0294	0.802782	0.133542	6.01144	1.8388e-09	6.17899e-06
ENSDARG00000070849	1253.43	0.497696	0.0849152	5.8611	4.59822e-09	1.15887e-05
ENSDARG00000102123	70.1491	-0.75941	0.134182	-5.65957	1.51757e-08	3.05973e-05
ENSDARG00000045487	1021.66	0.496788	0.0901681	5.50958	3.59694e-08	6.04346e-05
ENSDARG00000103687	202.417	0.557428	0.10217	5.45588	4.87302e-08	7.01785e-05
ENSDARG00000018478	120.721	0.74419	0.138129	5.38764	7.13872e-08	8.99567e-05
ENSDARG00000101794	44.766	-0.847606	0.159547	-5.31257	1.08087e-07	0.000121069
ENSDARG00000095451	128.069	0.579096	0.110442	5.24346	1.57595e-07	0.000158872
ENSDARG00000008292	274.663	0.558039	0.10833	5.15127	2.58723e-07	0.00022758
ENSDARG00000077226	448.552	-0.392744	0.0765279	-5.13204	2.86624e-07	0.00022758
ENSDARG00000090369	136.512	0.645325	0.125854	5.12759	2.93476e-07	0.00022758
ENSDARG00000027200	43.6329	0.857833	0.16781	5.11194	3.18867e-07	0.000229607
ENSDARG00000101199	770.713	0.480851	0.0945745	5.08436	3.68861e-07	0.000241762
ENSDARG00000092553	1823.8	0.329689	0.0649394	5.07687	3.83711e-07	0.000241762
ENSDARG00000075180	11.5261	0.956989	0.189349	5.05411	4.32404e-07	1
ENSDARG00000058479	49.8748	0.750919	0.149724	5.01537	5.29325e-07	0.000299918
ENSDARG00000104068	235.568	0.628404	0.125924	4.99035	6.02687e-07	0.000299918
ENSDARG00000012244	199.364	0.585097	0.117268	4.9894	6.05681e-07	0.000299918
ENSDARG00000056765	1195.71	0.724781	0.145466	4.98247	6.27776e-07	0.000299918
ENSDARG00000018898	63.455	0.674702	0.135817	4.96774	6.77392e-07	0.000299918
ENSDARG00000036107	120.328	0.689668	0.138876	4.96607	6.83238e-07	0.000299918
ENSDARG00000099572	306.848	0.424551	0.0855814	4.96078	7.02094e-07	0.000299918
ENSDARG00000019332	138.615	0.597727	0.12081	4.94765	7.51166e-07	0.000299918
ENSDARG00000101844	543.363	0.4416	0.0893244	4.94378	7.66228e-07	0.000299918
ENSDARG00000071113	675.019	-0.353852	0.0716019	-4.94193	7.7352e-07	0.000299918
ENSDARG00000006427	611.379	0.524288	0.106681	4.91452	8.90023e-07	0.0003293
ENSDARG00000013856	620.574	0.506295	0.103133	4.90917	9.14633e-07	0.0003293
ENSDARG00000003902	451.676	0.386661	0.0789735	4.89609	9.77629e-07	0.000339844
ENSDARG00000044935	58.5712	0.722933	0.148128	4.88047	1.05833e-06	0.000355633
ENSDARG00000059054	150.302	0.531165	0.109288	4.86025	1.17235e-06	0.00038124
ENSDARG00000041811	1375.34	0.360738	0.0746526	4.83222	1.35018e-06	0.000413084
ENSDARG00000021669	195.912	0.467716	0.0967972	4.83192	1.35222e-06	0.000413084
ENSDARG00000056583	66.09	0.737834	0.152976	4.8232	1.4127e-06	0.0004146
ENSDARG00000009978	745.196	0.464559	0.096395	4.81932	1.44046e-06	0.0004146
ENSDARG00000033609	57.5043	0.671366	0.139466	4.81384	1.48057e-06	0.0004146
ENSDARG00000020850	2870.77	0.357726	0.0744622	4.80412	1.55431e-06	0.000417736
ENSDARG00000063911	3156.77	0.380477	0.0792865	4.79877	1.59645e-06	0.000417736
ENSDARG00000099351	95.7595	0.668815	0.139443	4.79632	1.61608e-06	0.000417736
ENSDARG00000062794	46.2828	-0.77711	0.162714	-4.77592	1.78885e-06	0.000450835
ENSDARG00000099185	549.911	0.405618	0.0850822	4.76736	1.86656e-06	0.000458946
ENSDARG00000027744	71.8533	0.72863	0.154901	4.70385	2.55301e-06	0.000589252
ENSDARG00000007275	221.102	0.477126	0.101461	4.70257	2.56912e-06	0.000589252
ENSDARG00000043509	1538.38	0.401333	0.0853473	4.70235	2.57188e-06	0.000589252
ENSDARG00000090912	34.5203	0.843248	0.179553	4.69637	2.64832e-06	0.000593281
ENSDARG00000001431	215.699	0.463382	0.0990992	4.67594	2.92608e-06	0.000627901
ENSDARG00000032405	153.704	-0.525001	0.112279	-4.67585	2.92742e-06	0.000627901
ENSDARG00000016691	89.9443	0.627085	0.135448	4.6297	3.662e-06	0.000769097
ENSDARG00000044719	242.977	-0.523388	0.113643	-4.60553	4.11412e-06	0.000846416
ENSDARG00000004757	449.666	0.359061	0.0785296	4.57231	4.82386e-06	0.000972587
ENSDARG00000033832	356.379	0.453519	0.0995022	4.55788	5.16726e-06	0.00102139
ENSDARG00000099380	2349.2	0.255407	0.0562873	4.53756	5.69078e-06	0.00110325
ENSDARG00000054271	146.961	0.506072	0.111686	4.53119	5.86537e-06	0.00110695
ENSDARG00000070959	662.786	-0.333993	0.0737471	-4.52889	5.92949e-06	0.00110695
ENSDARG00000052638	40.6727	0.779413	0.17242	4.52042	6.17173e-06	0.00113122
ENSDARG00000036675	272.646	0.479692	0.106801	4.49146	7.07357e-06	0.00127337
ENSDARG00000099970	19910	0.272844	0.0608703	4.48239	7.38115e-06	0.00128892
ENSDARG00000003820	41.9627	0.766645	0.171073	4.4814	7.41566e-06	0.00128892
ENSDARG00000028507	193.58	-0.430454	0.096244	-4.47252	7.73023e-06	0.00129632
ENSDARG00000097008	379.745	0.490769	0.109755	4.47148	7.76815e-06	0.00129632
ENSDARG00000078703	88.2741	-0.57011	0.127558	-4.4694	7.84402e-06	0.00129632
ENSDARG00000003151	360.744	-0.381468	0.0854586	-4.46378	8.05264e-06	0.00130933
ENSDARG00000001950	1783.29	-0.298114	0.0669437	-4.4532	8.45984e-06	0.00135371
ENSDARG00000103498	181.384	0.464356	0.105309	4.40944	1.03638e-05	0.00163246
ENSDARG00000037860	396.162	0.434912	0.0987438	4.40445	1.06051e-05	0.00164477
ENSDARG00000011998	76.9359	0.645714	0.146969	4.39354	1.11521e-05	0.00169174
ENSDARG00000009779	212.123	0.466712	0.106311	4.39005	1.13323e-05	0.00169174
ENSDARG00000102572	55.3248	0.670339	0.152748	4.38854	1.14114e-05	0.00169174
ENSDARG00000021811	645.119	0.306637	0.06995	4.38366	1.16701e-05	0.00170502
ENSDARG00000015164	750.038	0.398229	0.091369	4.35847	1.30976e-05	0.00187486
ENSDARG00000044861	610.778	0.426251	0.0978383	4.35669	1.32046e-05	0.00187486
ENSDARG00000004735	331.803	-0.357366	0.0823055	-4.34195	1.41225e-05	0.00197735
ENSDARG00000006125	57.1816	0.619265	0.142978	4.3312	1.48296e-05	0.00204791
ENSDARG00000045592	143.85	0.544957	0.126045	4.32353	1.53552e-05	0.00209183
ENSDARG00000007693	72.3899	0.79406	0.184052	4.31432	1.60095e-05	0.00215189
ENSDARG00000063908	4567.63	0.25159	0.0585706	4.29551	1.74294e-05	0.00231192
ENSDARG00000063914	1044.17	0.308479	0.0719193	4.28924	1.79283e-05	0.00234722
ENSDARG00000042151	206.298	-0.40425	0.0943485	-4.28464	1.83032e-05	0.00236558
ENSDARG00000037071	667.439	0.340034	0.0794309	4.28087	1.86162e-05	0.00237557
ENSDARG00000041295	27.6715	0.740686	0.173407	4.27138	1.9427e-05	0.00244804
ENSDARG00000045618	201.002	-0.397266	0.0931276	-4.26583	1.99161e-05	0.00246261
ENSDARG00000027734	61.2573	0.650393	0.152541	4.26372	2.01051e-05	0.00246261
ENSDARG00000020197	916	0.282233	0.0662234	4.26184	2.02755e-05	0.00246261
ENSDARG00000069752	40.5358	0.686551	0.161346	4.25515	2.0891e-05	0.00250717
ENSDARG00000100515	14.2994	0.80301	0.188964	4.24953	2.14218e-05	0.00251152
ENSDARG00000021372	430.953	0.326845	0.0769139	4.24949	2.14255e-05	0.00251152
ENSDARG00000100635	175.633	0.468613	0.110398	4.24474	2.18844e-05	0.00253582
ENSDARG00000035327	2005.25	0.266828	0.0630082	4.23481	2.2875e-05	0.00262048
ENSDARG00000039605	52.4673	0.641789	0.152898	4.1975	2.69874e-05	0.00305685
ENSDARG00000045132	358.786	-0.32213	0.0774988	-4.15659	3.2304e-05	0.00361841
ENSDARG00000000563	6607.92	-0.32023	0.0775044	-4.13177	3.59985e-05	0.0039522
ENSDARG00000092788	26.379	0.727688	0.176139	4.13132	3.60681e-05	0.0039522
ENSDARG00000031317	257.024	0.649597	0.157762	4.11758	3.82874e-05	0.00415027
ENSDARG00000070835	2017.42	0.377105	0.0918171	4.10713	4.00605e-05	0.00429628
ENSDARG00000102076	6.2987	0.736082	0.179634	4.09767	4.17325e-05	1
ENSDARG00000054321	76.0982	-0.577916	0.141108	-4.09556	4.21153e-05	0.0044691
ENSDARG00000015866	1761.86	0.330987	0.0810397	4.08426	4.42172e-05	0.00464327
ENSDARG00000023797	394.473	-0.301746	0.0744063	-4.05538	5.00523e-05	0.00520182
ENSDARG00000098941	26.7488	0.688852	0.170171	4.048	5.16563e-05	0.00527994
ENSDARG00000090872	393.356	-0.306642	0.0757679	-4.04712	5.18514e-05	0.00527994
ENSDARG00000098783	48.4484	0.595036	0.147495	4.03428	5.47711e-05	0.00548411
ENSDARG00000069100	196.563	0.406063	0.100672	4.03353	5.49445e-05	0.00548411
ENSDARG00000027088	463.284	0.334715	0.0832482	4.02068	5.80296e-05	0.00573525
ENSDARG00000093318	40.0575	0.705388	0.175749	4.01361	5.97968e-05	0.00580988
ENSDARG00000075282	66.3776	0.572628	0.142691	4.01306	5.99373e-05	0.00580988
ENSDARG00000057583	206.864	-0.407843	0.101756	-4.00803	6.12264e-05	0.00586914
ENSDARG00000031435	257.761	0.378101	0.0943798	4.00616	6.1713e-05	0.00586914
ENSDARG00000014047	21.2123	0.738093	0.184622	3.99786	6.39189e-05	0.00602212
ENSDARG00000092970	59.9832	0.562387	0.140832	3.99333	6.51519e-05	0.00608145
ENSDARG00000079347	16.2444	0.753022	0.189275	3.97845	6.93649e-05	0.0064153
ENSDARG00000043972	22.8524	0.702619	0.177081	3.96778	7.25455e-05	0.00664846
ENSDARG00000087303	139.432	0.724248	0.18289	3.96003	7.49403e-05	0.00680607
ENSDARG00000016301	77.9348	0.57796	0.146048	3.95732	7.57966e-05	0.00682237
ENSDARG00000036044	1903.46	0.240117	0.0608007	3.94925	7.83976e-05	0.00699404
ENSDARG00000012972	149.114	0.416708	0.106407	3.91617	8.99673e-05	0.00784522
ENSDARG00000002768	4373.17	0.532292	0.135922	3.91615	8.99757e-05	0.00784522
ENSDARG00000104339	70.4543	-0.537164	0.137194	-3.91535	9.02733e-05	0.00784522
ENSDARG00000036295	92.7561	0.464984	0.11903	3.90643	9.3668e-05	0.00807066
ENSDARG00000087911	53.2053	0.631722	0.161979	3.90002	9.61845e-05	0.00821726
ENSDARG00000004636	143.09	-0.443621	0.114168	-3.88568	0.000102042	0.00864442
ENSDARG00000100795	46.5649	0.649417	0.167332	3.88102	0.00010402	0.00866849
ENSDARG00000095288	320.176	-0.338626	0.0872533	-3.88096	0.000104046	0.00866849
ENSDARG00000015128	1295.16	0.259286	0.0669136	3.87493	0.000106656	0.00881308
ENSDARG00000000212	406.729	0.399188	0.103471	3.85796	0.000114335	0.00937086
ENSDARG00000006266	257.742	0.388855	0.100915	3.85328	0.000116544	0.00947482
ENSDARG00000003113	81.2749	0.550946	0.143113	3.84974	0.000118245	0.00947893
ENSDARG00000020107	214.983	-0.342726	0.0890367	-3.84926	0.000118475	0.00947893
ENSDARG00000026875	147.725	-0.394605	0.102751	-3.84039	0.000122837	0.00975055
ENSDARG00000005078	30.2996	0.638488	0.1665	3.83477	0.000125681	0.00989839
ENSDARG00000038900	68.4446	0.556528	0.145739	3.81866	0.000134179	0.0103931
ENSDARG00000008785	133.011	0.454451	0.119122	3.815	0.000136183	0.0103931
ENSDARG00000038030	42.2319	0.622637	0.16322	3.81471	0.000136344	0.0103931
ENSDARG00000020364	236.699	0.339159	0.0889382	3.81342	0.000137057	0.0103931
ENSDARG00000076568	73.7721	0.710813	0.18651	3.81112	0.000138337	0.0103931
ENSDARG00000044083	25.7742	0.700844	0.184029	3.80833	0.000139909	0.0103931
ENSDARG00000015315	55.3382	0.573569	0.150647	3.80738	0.000140449	0.0103931
ENSDARG00000099532	97.6892	0.474735	0.124689	3.80735	0.000140465	0.0103931
ENSDARG00000077776	134.865	0.419815	0.110304	3.80598	0.000141242	0.0103931
ENSDARG00000071626	193.783	0.477075	0.12579	3.79263	0.000149063	0.0108891
ENSDARG00000015445	78.4485	0.51964	0.137164	3.78846	0.000151582	0.0109935
ENSDARG00000012987	330.438	-0.312882	0.082821	-3.7778	0.000158217	0.0113927
ENSDARG00000023578	40.8749	0.612726	0.162325	3.77469	0.000160206	0.0114542
ENSDARG00000030053	443.328	-0.290391	0.0770266	-3.77001	0.000163238	0.0115887
ENSDARG00000052907	171.332	-0.365033	0.0970103	-3.76282	0.000168006	0.0118438
ENSDARG00000036577	748.281	-0.279847	0.0744845	-3.75711	0.000171885	0.0120332
ENSDARG00000020866	135.28	0.463519	0.123749	3.74563	0.000179939	0.0125101
ENSDARG00000042620	164.148	0.399633	0.106957	3.73638	0.000186689	0.0128905
ENSDARG00000054010	264.724	-0.31826	0.0854631	-3.72395	0.000196132	0.0134504
ENSDARG00000041119	13.949	0.704863	0.189451	3.72055	0.000198791	0.0135407
ENSDARG00000018334	1658.16	0.241544	0.0649953	3.71633	0.000202136	0.0136761
ENSDARG00000042535	5.4712	0.659033	0.177648	3.70976	0.000207458	1
ENSDARG00000041864	248.298	-0.316747	0.0855329	-3.70321	0.000212886	0.014178
ENSDARG00000025549	24.6851	0.660118	0.178294	3.70241	0.000213561	0.014178
ENSDARG00000096849	467.587	-0.279578	0.0755176	-3.70216	0.000213775	0.014178
ENSDARG00000032630	2316.86	-0.224189	0.0607135	-3.69258	0.000221994	0.0146269
ENSDARG00000031100	96.0179	0.447591	0.121323	3.68926	0.000224909	0.0147228
ENSDARG00000055283	116.096	0.466611	0.126623	3.68504	0.00022867	0.0148724
ENSDARG00000053205	129.206	-0.438611	0.119085	-3.68318	0.000230341	0.0148851
ENSDARG00000074613	94.6366	0.503736	0.136858	3.68072	0.000232575	0.0149337
ENSDARG00000042559	49.0677	-0.603734	0.16432	-3.67412	0.000238666	0.0152278
ENSDARG00000036868	3.66794	0.61049	0.166363	3.66962	0.000242909	1
ENSDARG00000028213	7732.03	-0.284496	0.0776892	-3.66198	0.000250272	0.0158679
ENSDARG00000071357	11.2077	-0.692336	0.189442	-3.65461	0.000257572	1
ENSDARG00000086685	88.2103	0.490073	0.134185	3.65223	0.000259971	0.0163798
ENSDARG00000003127	62.6211	0.529811	0.145321	3.64578	0.000266579	0.0166176
ENSDARG00000014875	177.863	-0.362751	0.0995474	-3.64401	0.000268427	0.0166176
ENSDARG00000037397	76.0278	-0.506718	0.139065	-3.64375	0.00026869	0.0166176
ENSDARG00000004939	150.002	-0.367211	0.10102	-3.63502	0.000277961	0.0170861
ENSDARG00000099766	171.171	0.463816	0.127957	3.62479	0.000289195	0.0176689
ENSDARG00000033364	81.2156	0.488096	0.134792	3.62109	0.00029336	0.0178154
ENSDARG00000016651	219.006	-0.373459	0.103233	-3.61762	0.000297327	0.0179482
ENSDARG00000019353	435.182	0.352475	0.0976535	3.60945	0.000306847	0.0183935
ENSDARG00000015757	23.491	0.654008	0.181257	3.60818	0.000308352	0.0183935
ENSDARG00000063519	15.0201	0.6743	0.187008	3.60573	0.00031128	0.0184589
ENSDARG00000014106	370.658	-0.278041	0.0771751	-3.60273	0.00031489	0.0185353
ENSDARG00000041779	245.646	-0.351564	0.0976343	-3.60083	0.000317205	0.0185353
ENSDARG00000073742	2229.5	0.597338	0.165981	3.59883	0.000319647	0.0185353
ENSDARG00000020693	796.301	0.291287	0.0809442	3.59861	0.000319923	0.0185353
ENSDARG00000006757	80.1899	0.494616	0.137676	3.5926	0.000327391	0.0188596
ENSDARG00000005791	1775.15	0.235791	0.06567	3.59055	0.000329985	0.018901
ENSDARG00000051809	18.9388	0.677572	0.189024	3.58458	0.000337622	0.0192292
ENSDARG00000099776	287.725	0.344322	0.0961096	3.58259	0.000340199	0.0192671
ENSDARG00000041665	295.89	0.289825	0.0809971	3.57822	0.000345942	0.0193124
ENSDARG00000104587	199.02	0.406368	0.113575	3.57798	0.000346256	0.0193124
ENSDARG00000004875	14.7058	0.672418	0.187952	3.57761	0.000346745	0.0193124
ENSDARG00000030915	101.836	0.486206	0.136023	3.57443	0.000350991	0.0194201
ENSDARG00000090716	203.144	-0.327118	0.0915456	-3.57328	0.000352532	0.0194201
ENSDARG00000070844	457.305	0.357211	0.100056	3.5701	0.000356841	0.0195506
ENSDARG00000035622	300.6	0.290892	0.0815899	3.5653	0.000363447	0.0198049
ENSDARG00000036080	689.208	0.325172	0.0915736	3.55094	0.000383862	0.0208049
ENSDARG00000076799	125.12	0.400309	0.112836	3.5477	0.000388617	0.02095
ENSDARG00000006395	228.14	-0.348428	0.0983786	-3.54171	0.000397547	0.0213174
ENSDARG00000059768	585.204	-0.244594	0.0691559	-3.53686	0.00040492	0.0215229
ENSDARG00000035398	171.649	0.368047	0.104075	3.53638	0.000405649	0.0215229
ENSDARG00000037713	38.86	0.548444	0.155242	3.53284	0.000411125	0.0216992
ENSDARG00000032129	117.529	-0.435386	0.123404	-3.52814	0.000418486	0.0219727
ENSDARG00000017602	119.803	0.449457	0.127521	3.52457	0.000424169	0.0221557
ENSDARG00000021143	330.298	-0.336376	0.0954924	-3.52254	0.000427436	0.0222112
ENSDARG00000011407	485.865	-0.283345	0.0805575	-3.5173	0.000435967	0.0225216
ENSDARG00000054753	91.8619	0.476214	0.135437	3.51614	0.000437876	0.0225216
ENSDARG00000013968	280.179	0.310167	0.088262	3.51417	0.000441133	0.0225739
ENSDARG00000036773	34.6438	0.586428	0.167194	3.50748	0.000452378	0.0230324
ENSDARG00000042018	58.1722	0.498804	0.142347	3.50415	0.00045807	0.0231637
ENSDARG00000041505	64.8945	0.516851	0.147533	3.50329	0.000459551	0.0231637
ENSDARG00000043323	222.666	-0.329668	0.094367	-3.49346	0.000476799	0.0239135
ENSDARG00000006758	72.5761	-0.473577	0.135717	-3.48945	0.000484017	0.0240711
ENSDARG00000017162	32.7028	-0.597128	0.171143	-3.48906	0.000484716	0.0240711
ENSDARG00000060004	45.268	0.536458	0.154069	3.48193	0.000497809	0.0246001
ENSDARG00000068457	5569.44	-0.194926	0.0560337	-3.47873	0.000503798	0.0247746
ENSDARG00000012892	33.9866	0.572471	0.164949	3.47059	0.000519324	0.0254141
ENSDARG00000022165	109.037	0.41782	0.120525	3.46667	0.00052695	0.0254495
ENSDARG00000009153	89.3638	0.463271	0.133649	3.46634	0.000527605	0.0254495
ENSDARG00000026908	75.5205	0.529283	0.15278	3.46434	0.000531528	0.0254495
ENSDARG00000100003	239.752	0.347624	0.100367	3.46351	0.00053317	0.0254495
ENSDARG00000088823	1035.93	-0.21265	0.061439	-3.46115	0.000537867	0.0254495
ENSDARG00000078619	56.4604	0.575103	0.166167	3.46098	0.000538203	0.0254495
ENSDARG00000074030	316.53	-0.301996	0.087279	-3.46012	0.000539932	0.0254495
ENSDARG00000008188	73.0266	0.455837	0.131746	3.45997	0.000540244	0.0254495
ENSDARG00000091996	134.792	0.424684	0.12299	3.453	0.000554397	0.0259948
ENSDARG00000056803	16.3947	0.646797	0.18804	3.43968	0.000582407	0.0271229
ENSDARG00000020298	42.7349	0.55618	0.161727	3.43901	0.000583839	0.0271229
ENSDARG00000061525	139.88	-0.372934	0.108624	-3.43324	0.000596405	0.0275796
ENSDARG00000008976	153.995	-0.380165	0.111113	-3.42142	0.000622943	0.0286753
ENSDARG00000027825	33.9605	0.554992	0.162463	3.41611	0.000635233	0.0289354
ENSDARG00000017294	34.2754	0.553166	0.161931	3.41606	0.000635352	0.0289354
ENSDARG00000016889	192.233	0.338467	0.0991043	3.41526	0.000637205	0.0289354
ENSDARG00000077726	8.23346	0.643469	0.188616	3.41153	0.000645987	1
ENSDARG00000034753	82.8144	0.425618	0.124859	3.4088	0.000652499	0.0294971
ENSDARG00000069630	130.427	0.45079	0.13234	3.4063	0.000658499	0.0295086
ENSDARG00000061858	57.1997	0.47026	0.138069	3.40598	0.000659272	0.0295086
ENSDARG00000020467	266.4	-0.304651	0.0894704	-3.40504	0.000661536	0.0295086
ENSDARG00000070824	124.348	0.431123	0.12673	3.4019	0.000669182	0.0297182
ENSDARG00000019098	56.9611	0.496807	0.146231	3.39741	0.000680261	0.0300777
ENSDARG00000099730	333.243	-0.365107	0.10769	-3.39036	0.000698005	0.0305095
ENSDARG00000008243	148.722	0.373672	0.110225	3.39009	0.000698691	0.0305095
ENSDARG00000024433	1130.27	0.228866	0.0675136	3.38993	0.000699108	0.0305095
ENSDARG00000040764	155.363	0.389095	0.114876	3.38709	0.000706373	0.0306937
ENSDARG00000039051	83.0834	0.459373	0.135803	3.38266	0.000717887	0.0309568
ENSDARG00000077053	231.143	-0.314194	0.0928909	-3.38239	0.000718569	0.0309568
ENSDARG00000088590	46.6497	0.505071	0.14962	3.37569	0.000736307	0.0314534
ENSDARG00000023820	36.4564	0.596424	0.17674	3.37458	0.000739272	0.0314534
ENSDARG00000052713	21.8449	0.616046	0.182558	3.37452	0.000739455	0.0314534
ENSDARG00000067626	329.364	-0.285629	0.0848321	-3.36699	0.000759929	0.0321884
ENSDARG00000040290	6.21217	0.584307	0.173782	3.36229	0.000772977	1
ENSDARG00000096661	22.735	0.627184	0.186904	3.35565	0.000791782	0.0333255
ENSDARG00000022509	48.403	0.527506	0.157225	3.35509	0.000793385	0.0333255
ENSDARG00000030213	80.8516	-0.437022	0.130363	-3.35235	0.000801293	0.033404
ENSDARG00000099420	2032.57	-0.174926	0.0521984	-3.35116	0.000804727	0.033404
ENSDARG00000042934	49.5884	0.480631	0.143429	3.351	0.000805196	0.033404
ENSDARG00000024746	463.827	-0.313872	0.0937811	-3.34686	0.000817324	0.0337682
ENSDARG00000104682	1291.5	-0.200086	0.0599696	-3.33646	0.000848518	0.0349139
ENSDARG00000075015	80.9916	0.434628	0.130713	3.32506	0.00088401	0.0362265
ENSDARG00000054829	14.5017	0.625503	0.188278	3.32222	0.000893037	0.0364482
ENSDARG00000102249	37.1301	0.523807	0.157828	3.31885	0.000903888	0.0367423
ENSDARG00000103543	938.913	0.275729	0.0833122	3.30959	0.000934323	0.037827
ENSDARG00000017219	1677.37	0.227127	0.0687388	3.30421	0.000952461	0.038407
ENSDARG00000070589	13.332	0.62584	0.189595	3.30093	0.000963632	0.0387027
ENSDARG00000025348	290.273	0.299633	0.0908191	3.29923	0.000969513	0.0387844
ENSDARG00000087452	28.9278	-0.563012	0.170742	-3.29744	0.000975701	0.0388776
ENSDARG00000054320	296.167	-0.31407	0.0953197	-3.29491	0.000984536	0.0389517
ENSDARG00000098612	24.4833	-0.571564	0.17348	-3.29469	0.000985288	0.0389517
ENSDARG00000055216	587.186	-0.267168	0.0811607	-3.29184	0.00099534	0.0391954
ENSDARG00000027316	48.2756	0.551953	0.168115	3.2832	0.00102637	0.0402603
ENSDARG00000041182	1484.58	0.292298	0.089237	3.27553	0.00105464	0.0412085
ENSDARG00000063242	41.3258	0.504968	0.154598	3.26632	0.00108955	0.0424083
ENSDARG00000054578	204.629	-0.33303	0.102119	-3.2612	0.00110943	0.043016
ENSDARG00000035519	244.316	0.55838	0.171309	3.25949	0.00111612	0.0431096
ENSDARG00000043457	1066.68	0.279221	0.0857568	3.25596	0.0011301	0.043483
ENSDARG00000017762	132.435	-0.354142	0.10889	-3.2523	0.00114475	0.0436118
ENSDARG00000094719	56.8383	0.498912	0.153423	3.25187	0.0011465	0.0436118
ENSDARG00000099860	214.711	0.348879	0.107324	3.25072	0.00115114	0.0436118
ENSDARG00000013522	104.901	0.596162	0.183506	3.24874	0.00115919	0.0436118
ENSDARG00000070537	86.7325	-0.423203	0.130267	-3.24872	0.00115925	0.0436118
ENSDARG00000032849	150.745	0.385803	0.118757	3.24868	0.00115941	0.0436118
ENSDARG00000061385	2.87039	0.487078	0.150181	3.24327	0.00118166	1
ENSDARG00000040298	287.406	0.533168	0.164637	3.23845	0.00120182	0.045013
ENSDARG00000017180	28.6036	0.562662	0.173792	3.23756	0.00120559	0.045013
ENSDARG00000098355	230.239	0.36861	0.113924	3.23559	0.00121392	0.045157
ENSDARG00000092456	14.2392	0.612039	0.18942	3.23112	0.00123305	0.0457
ENSDARG00000039929	204.263	0.388935	0.120501	3.22766	0.00124809	0.0460878
ENSDARG00000054804	237.282	0.310852	0.0963621	3.22588	0.00125587	0.0462058
ENSDARG00000028067	41.534	0.521242	0.161937	3.21878	0.00128736	0.0471921
ENSDARG00000036489	47.5881	0.475097	0.147718	3.21624	0.00129883	0.0472737
ENSDARG00000028017	141.69	0.385702	0.119933	3.21597	0.00130003	0.0472737
ENSDARG00000101406	2093.93	0.194932	0.0606288	3.21517	0.00130365	0.0472737
ENSDARG00000055120	133.215	0.368631	0.114724	3.21321	0.0013126	0.0473728
ENSDARG00000053862	772.691	0.24801	0.0772013	3.21252	0.00131578	0.0473728
ENSDARG00000006526	254.732	0.338687	0.105481	3.21088	0.00132331	0.0474743
ENSDARG00000101074	469.247	0.231767	0.0722149	3.20941	0.00133008	0.047548
ENSDARG00000041569	265.2	0.336432	0.104952	3.20557	0.00134795	0.0476144
ENSDARG00000045808	15.2525	-0.600113	0.187222	-3.20536	0.00134893	0.0476144
ENSDARG00000094295	49.2658	-0.476095	0.148551	-3.20492	0.001351	0.0476144
ENSDARG00000036505	78.3444	-0.467259	0.145801	-3.20477	0.0013517	0.0476144
ENSDARG00000056587	3.22934	0.51624	0.161118	3.20411	0.0013548	1
ENSDARG00000023151	1469.82	0.256352	0.0800113	3.20395	0.00135555	0.0476144
ENSDARG00000059311	72.548	0.465975	0.145618	3.19999	0.00137432	0.0481061
ENSDARG00000021550	274.118	-0.280976	0.0878413	-3.19867	0.00138062	0.0481592
ENSDARG00000016867	16.6488	0.594031	0.185924	3.19502	0.00139821	0.0486048
ENSDARG00000091090	421.516	-0.245134	0.0768469	-3.1899	0.00142322	0.0493041
ENSDARG00000054916	65.1753	0.447578	0.140365	3.18868	0.00142926	0.0493439
ENSDARG00000012513	54.6923	0.53001	0.166275	3.18755	0.00143484	0.0493674
ENSDARG00000063436	28.5701	-0.540079	0.169774	-3.18117	0.00146683	0.0502961
ENSDARG00000053446	196.945	-0.297471	0.0936175	-3.17751	0.00148543	0.0507614
ENSDARG00000017261	14.1724	0.599552	0.189365	3.16612	0.00154487	0.0526143
ENSDARG00000020761	54.7529	0.503959	0.159266	3.16427	0.00155474	0.0527721
ENSDARG00000063150	99.55	-0.406979	0.128673	-3.1629	0.00156204	0.052842
ENSDARG00000041607	119.349	0.367188	0.116262	3.15827	0.0015871	0.0535102
ENSDARG00000061039	26.1493	-0.558332	0.177121	-3.15226	0.00162014	0.0544422
ENSDARG00000077732	79.1169	0.421471	0.134141	3.142	0.00167799	0.0560258
ENSDARG00000025299	67.8468	-0.43606	0.138787	-3.14193	0.00167838	0.0560258
ENSDARG00000056087	39.1109	0.540778	0.172217	3.14009	0.00168895	0.0561925
ENSDARG00000014230	169.488	0.332718	0.106	3.13885	0.00169611	0.056245
ENSDARG00000041022	88.8178	0.387587	0.12352	3.13785	0.00170193	0.0562528
ENSDARG00000103919	1630.37	0.211818	0.0675392	3.13623	0.00171137	0.0563802
ENSDARG00000104571	20.467	0.573255	0.182957	3.13328	0.00172863	0.0566761
ENSDARG00000057571	247.774	-0.306476	0.0978289	-3.13278	0.0017316	0.0566761
ENSDARG00000037790	244.014	0.333984	0.106647	3.13168	0.00173808	0.0567042
ENSDARG00000010423	11.8776	0.592756	0.189422	3.12928	0.00175233	1
ENSDARG00000008100	28.6347	0.544331	0.174021	3.12796	0.00176024	0.0572419
ENSDARG00000014165	53.9797	0.441471	0.1413	3.12434	0.00178204	0.0577644
ENSDARG00000016856	9.11631	0.590462	0.189219	3.12053	0.00180526	1
ENSDARG00000054907	55.0512	0.441753	0.141622	3.11923	0.00181324	0.0585873
ENSDARG00000041592	86.3086	-0.390498	0.125426	-3.11336	0.00184969	0.0595741
ENSDARG00000076779	181.116	0.361182	0.116122	3.11038	0.00186845	0.0599868
ENSDARG00000099313	21.9264	0.564291	0.181491	3.10919	0.00187603	0.0600388
ENSDARG00000092364	26.0301	0.554013	0.178246	3.10814	0.00188271	0.0600619
ENSDARG00000026726	303.455	0.246183	0.0792786	3.10529	0.00190094	0.0602926
ENSDARG00000030494	22.7392	0.58384	0.188024	3.10514	0.0019019	0.0602926
ENSDARG00000012848	98.6218	0.384361	0.123854	3.10333	0.00191355	0.0604718
ENSDARG00000070038	308.506	0.377315	0.121692	3.10057	0.00193149	0.0607114
ENSDARG00000026531	134.192	0.334473	0.107884	3.10031	0.00193318	0.0607114
ENSDARG00000030602	2109.6	0.232507	0.07515	3.0939	0.00197542	0.0617416
ENSDARG00000044751	42.8697	0.522383	0.168911	3.09266	0.00198373	0.0617416
ENSDARG00000101180	154.572	-0.333161	0.10773	-3.09256	0.00198435	0.0617416
ENSDARG00000001710	44.359	0.48026	0.155428	3.08992	0.00200208	0.0621015
ENSDARG00000079727	46.3794	0.522464	0.16922	3.08749	0.00201857	0.0624209
ENSDARG00000062361	244.822	-0.283923	0.092063	-3.084	0.00204235	0.0628155
ENSDARG00000055099	217.677	-0.288488	0.0935499	-3.08379	0.00204379	0.0628155
ENSDARG00000015495	79.7933	0.449413	0.145817	3.08203	0.00205595	0.062997
ENSDARG00000057940	506.999	-0.247495	0.080472	-3.07554	0.00210125	0.06419
ENSDARG00000027564	3.57932	-0.509996	0.165825	-3.0755	0.00210151	1
ENSDARG00000063535	384.242	-0.289602	0.094275	-3.07188	0.00212713	0.0647658
ENSDARG00000034146	31.0585	-0.519944	0.169304	-3.07107	0.00213295	0.0647658
ENSDARG00000026766	8.33458	0.578221	0.188392	3.06925	0.00214595	1
ENSDARG00000078523	21.1871	-0.552026	0.17994	-3.06782	0.00215624	0.0652764
ENSDARG00000093304	37.3055	0.478609	0.156336	3.06143	0.00220286	0.0661879
ENSDARG00000002949	22.4434	0.548261	0.179088	3.06142	0.00220293	0.0661879
ENSDARG00000013076	21.3025	0.540932	0.176813	3.05934	0.00221825	0.0661879
ENSDARG00000039269	196.967	0.358124	0.117062	3.05928	0.00221868	0.0661879
ENSDARG00000027112	6.40619	-0.563002	0.184034	-3.05922	0.00221913	1
ENSDARG00000045887	35.9163	0.512927	0.167703	3.05855	0.00222412	0.0661879
ENSDARG00000088318	182.437	-0.329412	0.10771	-3.05833	0.00222574	0.0661879
ENSDARG00000056535	9.93983	-0.579462	0.189534	-3.0573	0.00223344	1
ENSDARG00000058419	155.207	-0.353287	0.115566	-3.057	0.00223563	0.0662864
ENSDARG00000044001	51.4484	0.445602	0.145814	3.05596	0.00224345	0.0663232
ENSDARG00000045428	6.51103	0.565845	0.185165	3.0559	0.00224385	1
ENSDARG00000098753	164.169	0.311615	0.102065	3.0531	0.00226494	0.066756
ENSDARG00000062195	10.7056	0.577547	0.189233	3.05204	0.00227293	1
ENSDARG00000060350	593.645	0.316567	0.103724	3.052	0.00227319	0.066756
ENSDARG00000103845	129.577	-0.382428	0.125358	-3.05069	0.0022832	0.066756
ENSDARG00000077694	135.799	-0.349513	0.114575	-3.0505	0.00228458	0.066756
ENSDARG00000011521	15.2699	0.568376	0.186815	3.04246	0.00234656	0.0683471
ENSDARG00000045789	56.3245	-0.437338	0.143805	-3.04119	0.00235645	0.0683471
ENSDARG00000069118	84.0972	0.374482	0.123152	3.04082	0.00235937	0.0683471
ENSDARG00000075758	133.452	0.334936	0.11019	3.03963	0.00236871	0.0684211
ENSDARG00000005115	19.2726	-0.546139	0.179854	-3.03657	0.00239288	0.0689217
ENSDARG00000018060	322.602	-0.267012	0.0879927	-3.03447	0.00240955	0.0692042
ENSDARG00000028804	10.043	0.562493	0.185377	3.03431	0.00241084	1
ENSDARG00000100022	116.128	-0.349224	0.115217	-3.03101	0.00243736	0.0696792
ENSDARG00000015111	68.3185	0.400706	0.132216	3.0307	0.00243991	0.0696792
ENSDARG00000068088	163.392	0.370027	0.122199	3.02807	0.00246121	0.0700887
ENSDARG00000041402	19.7239	0.554338	0.18319	3.02602	0.00247797	0.0703673
ENSDARG00000063309	25.6491	0.532525	0.17613	3.02348	0.00249888	0.0707336
ENSDARG00000008772	22.7721	0.546457	0.180809	3.02229	0.00250867	0.0707336
ENSDARG00000035958	176.367	0.350419	0.11596	3.0219	0.00251192	0.0707336
ENSDARG00000035869	226.184	0.315388	0.104531	3.01716	0.00255153	0.0716489
ENSDARG00000105296	104.974	-0.354137	0.117495	-3.01406	0.00257776	0.0721845
ENSDARG00000069855	295.929	-0.284147	0.0943378	-3.01201	0.00259521	0.0724717
ENSDARG00000101324	1621.68	0.482084	0.16037	3.00607	0.00264646	0.0736987
ENSDARG00000079201	7.7202	0.563141	0.187463	3.00401	0.00266443	1
ENSDARG00000080337	98694	0.208848	0.0695466	3.003	0.00267334	0.0742422
ENSDARG00000104789	52.2361	0.422529	0.140836	3.00014	0.00269857	0.0747369
ENSDARG00000056873	46.4255	0.489554	0.163263	2.99857	0.00271249	0.0749168
ENSDARG00000039647	798.4	-0.207149	0.0692064	-2.99321	0.00276059	0.0758327
ENSDARG00000063299	318.304	-0.274882	0.0918477	-2.9928	0.00276427	0.0758327
ENSDARG00000019941	40.6301	0.480467	0.160564	2.99237	0.00276822	0.0758327
ENSDARG00000013976	34.9111	0.488878	0.163516	2.98978	0.00279176	0.0761235
ENSDARG00000039343	175.438	0.315949	0.105685	2.98954	0.00279394	0.0761235
ENSDARG00000062487	75.2724	-0.454268	0.152101	-2.98662	0.00282076	0.0766472
ENSDARG00000036878	17.1458	0.545613	0.182998	2.98153	0.00286812	0.0777139
ENSDARG00000058206	20.8504	0.544165	0.18256	2.98075	0.00287544	0.0777139
ENSDARG00000040565	1310.73	0.215215	0.0722726	2.97783	0.00290301	0.0782494
ENSDARG00000020845	226.533	-0.306132	0.102904	-2.97494	0.0029305	0.0787796
ENSDARG00000087373	4.07543	-0.508279	0.170909	-2.97397	0.00293975	1
ENSDARG00000026611	6.14482	0.544107	0.183278	2.96875	0.00299016	1
ENSDARG00000098691	11.591	0.562594	0.189527	2.96841	0.00299345	1
ENSDARG00000075831	166.228	0.293431	0.0988672	2.96793	0.00299815	0.0803839
ENSDARG00000018787	21.7767	0.532256	0.179418	2.96656	0.00301147	0.0805269
ENSDARG00000077946	196.802	-0.291196	0.0982624	-2.96345	0.0030421	0.0809464
ENSDARG00000061836	51.5296	-0.457893	0.154519	-2.96334	0.00304322	0.0809464
ENSDARG00000059043	8.99881	0.544618	0.18397	2.96036	0.0030728	1
ENSDARG00000102590	13.3937	0.559044	0.188878	2.95981	0.00307828	0.0816634
ENSDARG00000042821	39.523	-0.465427	0.157393	-2.9571	0.00310548	0.0821688
ENSDARG00000029146	162.76	-0.283578	0.0959504	-2.95547	0.00312194	0.0823882
ENSDARG00000029124	13.0367	0.557205	0.188666	2.9534	0.00314294	1
ENSDARG00000022438	426.1	0.240519	0.081456	2.95275	0.00314959	0.0829007
ENSDARG00000010420	25.3641	0.538674	0.182614	2.9498	0.00317976	0.083477
ENSDARG00000061817	270.126	-0.257646	0.0875203	-2.94385	0.00324162	0.0848799
ENSDARG00000104775	7.21919	0.531461	0.180639	2.94212	0.00325971	1
ENSDARG00000045947	299.958	-0.304716	0.103596	-2.94138	0.0032675	0.0850422
ENSDARG00000036942	46.2706	-0.441514	0.150121	-2.94106	0.00327096	0.0850422
ENSDARG00000001889	173.21	-0.299493	0.101848	-2.94059	0.00327586	0.0850422
ENSDARG00000075211	490.819	-0.229624	0.0781018	-2.94005	0.00328156	0.0850422
ENSDARG00000087616	367.252	-0.245678	0.0836134	-2.93826	0.00330059	0.0851127
ENSDARG00000076386	27.3495	0.501052	0.17053	2.93821	0.00330117	0.0851127
ENSDARG00000040534	286.58	0.25864	0.0880717	2.9367	0.00331724	0.0851234
ENSDARG00000061294	268.007	-0.251197	0.0855406	-2.93659	0.00331847	0.0851234
ENSDARG00000087247	73.6484	-0.399628	0.136148	-2.93524	0.00333292	0.085277
ENSDARG00000068641	48.7241	0.432285	0.147399	2.93275	0.00335976	0.0853557
ENSDARG00000014313	267.618	0.356756	0.121647	2.93272	0.00336002	0.0853557
ENSDARG00000010400	72.7535	-0.386924	0.131973	-2.93185	0.0033695	0.0853557
ENSDARG00000089681	46.2905	0.46148	0.15741	2.93172	0.00337095	0.0853557
ENSDARG00000078069	11.2622	0.555631	0.189584	2.93078	0.00338107	1
ENSDARG00000062376	79.4245	-0.391203	0.133501	-2.93033	0.00338605	0.0853557
ENSDARG00000035835	35.3188	0.481603	0.164363	2.93011	0.00338839	0.0853557
ENSDARG00000045857	112.124	-0.349878	0.119433	-2.92948	0.00339526	0.0853557
ENSDARG00000031299	18.8254	0.535652	0.182912	2.92847	0.00340632	0.0854041
ENSDARG00000015918	68.3494	0.394667	0.134802	2.92776	0.00341413	0.0854041
ENSDARG00000013409	2.18895	0.400691	0.136875	2.92742	0.0034179	1
ENSDARG00000025404	10.2155	0.552129	0.188619	2.92722	0.00342011	1
ENSDARG00000104517	309.625	-0.254916	0.0872039	-2.92322	0.00346432	0.0863897
ENSDARG00000007480	44.5163	-0.481741	0.16483	-2.92265	0.00347067	0.0863897
ENSDARG00000061736	375.365	-0.248528	0.0850709	-2.92142	0.00348441	0.0865181
ENSDARG00000099122	23.1593	-0.511189	0.175498	-2.91278	0.00358224	0.0887287
ENSDARG00000062477	88.0134	0.371903	0.127743	2.91134	0.00359878	0.0889199
ENSDARG00000070584	18.6755	0.531826	0.182958	2.90682	0.00365124	0.0898201
ENSDARG00000053291	1554.37	0.176939	0.0608736	2.90667	0.00365304	0.0898201
ENSDARG00000010149	643.562	0.255683	0.0880751	2.90301	0.00369594	0.0906539
ENSDARG00000003081	416.729	-0.23557	0.081213	-2.90065	0.00372392	0.090911
ENSDARG00000079905	36.7436	0.489158	0.16864	2.9006	0.00372446	0.090911
ENSDARG00000016630	136.16	-0.302936	0.104487	-2.89928	0.00374025	0.091076
ENSDARG00000099045	41.2743	-0.450593	0.155814	-2.89186	0.00382966	0.0929007
ENSDARG00000101465	16.329	-0.531455	0.1838	-2.89149	0.00383418	0.0929007
ENSDARG00000096770	50.4281	-0.421149	0.145687	-2.89078	0.00384283	0.0929007
ENSDARG00000058701	39.9521	-0.473213	0.163744	-2.88996	0.00385292	0.0929217
ENSDARG00000091001	67.7327	-0.389525	0.134843	-2.88874	0.00386793	0.0930534
ENSDARG00000090689	36.5504	0.49482	0.171336	2.88801	0.00387684	0.0930534
ENSDARG00000102879	239.796	-0.29233	0.101253	-2.88712	0.0038879	0.0930973
ENSDARG00000046106	362.182	-0.24104	0.0835196	-2.88602	0.00390141	0.0931994
ENSDARG00000076010	3.76659	0.479859	0.1665	2.88203	0.00395125	1
ENSDARG00000051953	215.133	-0.295658	0.102587	-2.88203	0.00395128	0.0941676
ENSDARG00000006399	388.126	-0.239646	0.0831899	-2.88071	0.00396778	0.0943377
ENSDARG00000021702	52.3457	0.42469	0.147576	2.87777	0.00400491	0.0949964
ENSDARG00000069826	506.659	-0.213808	0.0743327	-2.87636	0.00402291	0.0951606
ENSDARG00000028699	16.217	0.534159	0.185746	2.87575	0.00403071	0.0951606
ENSDARG00000036028	34.5347	0.507945	0.176683	2.87489	0.00404163	0.0951955
ENSDARG00000102340	212.577	-0.287915	0.100199	-2.87342	0.00406055	0.0954183
ENSDARG00000103787	147.487	-0.346607	0.120689	-2.8719	0.00408006	0.0956406
ENSDARG00000044182	254.717	-0.242409	0.0844274	-2.87121	0.00408899	0.0956406
ENSDARG00000043006	1.42082	0.340278	0.11852	2.87105	0.00409111	1
ENSDARG00000043608	55.0149	0.416224	0.1451	2.86854	0.00412377	0.0962308
ENSDARG00000020834	178.765	-0.338305	0.118101	-2.86454	0.0041761	0.0971238
ENSDARG00000015862	1203.72	0.254105	0.0887192	2.86415	0.0041813	0.0971238
ENSDARG00000018809	78.3561	-0.368688	0.128804	-2.86239	0.00420458	0.0974399
ENSDARG00000010051	43.3243	0.433931	0.151682	2.86079	0.00422586	0.0976764
ENSDARG00000061052	455.113	-0.268703	0.0939465	-2.86017	0.00423416	0.0976764
ENSDARG00000056690	16.7625	0.526675	0.18428	2.85801	0.00426304	0.0981181
ENSDARG00000014498	73.0195	0.39525	0.138378	2.85632	0.00428587	0.0984188
ENSDARG00000091359	59.6839	-0.395796	0.138658	-2.85448	0.00431076	0.0986183
ENSDARG00000036943	29.5737	-0.482217	0.168948	-2.85423	0.00431412	0.0986183
ENSDARG00000100406	266.262	0.254629	0.0892412	2.85326	0.00432729	0.0986954
ENSDARG00000102558	842.366	0.437553	0.153445	2.85153	0.00435094	0.098879
ENSDARG00000012405	1312.81	-0.225293	0.079016	-2.85123	0.00435503	0.098879
ENSDARG00000025034	65.1355	-0.411344	0.144332	-2.84998	0.00437225	0.098879
ENSDARG00000058005	86.5148	0.374708	0.131485	2.84981	0.00437457	0.098879
ENSDARG00000062973	144.974	-0.305092	0.107166	-2.8469	0.00441474	0.0995638
ENSDARG00000056719	36.4537	0.459416	0.161595	2.84301	0.00446901	0.100563
ENSDARG00000053858	118.845	0.384607	0.135384	2.84087	0.00449914	0.100932
ENSDARG00000038954	44.4576	0.427184	0.150432	2.83971	0.00451539	0.100932
ENSDARG00000042667	62.9055	0.53368	0.187935	2.83971	0.00451547	0.100932
ENSDARG00000035322	151.855	-0.287943	0.101497	-2.83697	0.00455436	0.101576
ENSDARG00000077468	4.24592	0.491797	0.173441	2.83553	0.00457503	1
ENSDARG00000035552	4.27701	0.484436	0.17095	2.83379	0.00459991	1
ENSDARG00000075883	30.1136	-0.472616	0.166841	-2.83273	0.0046153	0.102335
ENSDARG00000005989	38.0995	0.453904	0.16024	2.83265	0.00461639	0.102335
ENSDARG00000087390	36.6973	0.530274	0.18725	2.83191	0.00462709	0.102335
ENSDARG00000097613	653.921	-0.215695	0.0761694	-2.83178	0.004629	0.102335
ENSDARG00000069441	4.67734	0.49911	0.176444	2.82871	0.00467355	1
ENSDARG00000075768	203.012	-0.292617	0.103449	-2.8286	0.00467516	0.10313
ENSDARG00000007344	13.2083	0.531509	0.188088	2.82585	0.00471547	0.103792
ENSDARG00000039931	22.9827	0.500277	0.177162	2.82384	0.00474522	0.104219
ENSDARG00000037012	99.6401	0.419771	0.148847	2.82015	0.00480015	0.105196
ENSDARG00000101063	14.8805	0.529271	0.187846	2.81758	0.00483877	0.105813
ENSDARG00000028521	15.4994	-0.523233	0.185783	-2.81637	0.00485702	0.105982
ENSDARG00000003203	6.97265	0.51956	0.184772	2.81189	0.00492513	1
ENSDARG00000055046	27.3329	0.483506	0.171988	2.81129	0.00493437	0.107437
ENSDARG00000036670	58.0942	-0.388449	0.138341	-2.80791	0.00498646	0.108337
ENSDARG00000016830	111.663	0.347956	0.123989	2.80636	0.00501053	0.108626
ENSDARG00000042322	92.8774	-0.345526	0.123221	-2.80411	0.00504564	0.109152
ENSDARG00000007808	6.09047	0.513221	0.183052	2.80369	0.00505213	1
ENSDARG00000098583	121.383	-0.30735	0.109888	-2.79693	0.00515904	0.11082
ENSDARG00000053586	83.393	0.340532	0.121756	2.79684	0.00516049	0.11082
ENSDARG00000045877	163.036	-0.295171	0.105541	-2.79675	0.00516199	0.11082
ENSDARG00000014796	13.2078	0.528835	0.189109	2.79645	0.00516671	0.11082
ENSDARG00000037997	204.413	0.281446	0.100934	2.78841	0.00529679	0.113369
ENSDARG00000045485	50.0717	-0.411071	0.147528	-2.7864	0.00532965	0.113831
ENSDARG00000030824	49.3597	-0.40655	0.146086	-2.78295	0.00538674	0.114761
ENSDARG00000099214	228.101	0.283152	0.101766	2.78239	0.00539596	0.114761
ENSDARG00000060954	11.1884	0.523711	0.188307	2.78116	0.00541647	1
ENSDARG00000087538	94.6105	-0.334614	0.1204	-2.7792	0.00544936	0.115413
ENSDARG00000021346	199.468	0.27412	0.0986331	2.77919	0.00544952	0.115413
ENSDARG00000030224	56.216	-0.399848	0.143915	-2.77837	0.00546329	0.115462
ENSDARG00000015921	128.775	-0.349274	0.125807	-2.77627	0.00549871	0.11591
ENSDARG00000102070	48.4432	0.404662	0.145792	2.77562	0.00550972	0.11591
ENSDARG00000044073	38.5861	0.468044	0.16866	2.77507	0.00551896	0.11591
ENSDARG00000035282	54.9241	0.424682	0.153148	2.77301	0.005554	0.116058
ENSDARG00000063570	6.99258	-0.516363	0.186239	-2.77259	0.00556126	1
ENSDARG00000079434	107.56	0.327125	0.117989	2.7725	0.00556283	0.116058
ENSDARG00000089717	24.7757	0.497538	0.179516	2.77155	0.00557908	0.116058
ENSDARG00000100371	2428.94	0.177243	0.0639511	2.77153	0.00557929	0.116058
ENSDARG00000053853	71.5019	0.419577	0.151402	2.77128	0.00558359	0.116058
ENSDARG00000019230	2220.73	0.16356	0.0590441	2.77013	0.00560341	0.11623
ENSDARG00000016233	16.8321	0.512754	0.185202	2.76862	0.00562944	0.116531
ENSDARG00000009390	5.66112	0.504924	0.182383	2.76849	0.00563175	1
ENSDARG00000016598	190.98	-0.259434	0.0937963	-2.76593	0.00567609	0.117256
ENSDARG00000057782	517.35	-0.212755	0.0769625	-2.7644	0.0057027	0.117531
ENSDARG00000057911	17.2955	0.519968	0.188133	2.76383	0.00571274	0.117531
ENSDARG00000023537	8.88196	-0.521393	0.188892	-2.76028	0.00577526	1
ENSDARG00000104837	163.767	-0.285615	0.103663	-2.75523	0.00586516	0.119886
ENSDARG00000002271	141.416	0.330589	0.120011	2.75465	0.00587542	0.119886
ENSDARG00000006983	24.5987	0.492413	0.178769	2.75446	0.00587883	0.119886
ENSDARG00000001804	3.09653	0.416578	0.151241	2.75441	0.00587984	1
ENSDARG00000017119	17.5426	0.509485	0.185002	2.75395	0.00588811	0.119886
ENSDARG00000070437	1365.38	0.21185	0.0769268	2.75391	0.0058888	0.119886
ENSDARG00000042953	52.1631	0.407127	0.147865	2.75337	0.00589858	0.119886
ENSDARG00000074644	20.8661	-0.492152	0.179252	-2.74559	0.00604024	0.122518
ENSDARG00000035167	49.6628	0.399578	0.145583	2.74468	0.00605698	0.122611
ENSDARG00000092170	833.224	0.234968	0.0856692	2.74273	0.00609308	0.123095
ENSDARG00000039455	55.8351	-0.401639	0.146742	-2.73704	0.00619949	0.124954
ENSDARG00000040251	5.37576	0.494764	0.180775	2.73691	0.00620191	1
ENSDARG00000104836	184.503	-0.296381	0.108321	-2.73614	0.00621649	0.124954
ENSDARG00000061379	39.9186	-0.433089	0.158302	-2.73583	0.00622228	0.124954
ENSDARG00000063924	2907.17	0.187351	0.0685157	2.73442	0.00624907	0.125242
ENSDARG00000036456	81.7929	0.356212	0.130444	2.73075	0.00631896	0.126027
ENSDARG00000099525	33.8621	-0.456229	0.167078	-2.73064	0.0063212	0.126027
ENSDARG00000076820	13.9067	0.51763	0.18958	2.7304	0.00632573	0.126027
ENSDARG00000105590	35.2457	0.464259	0.17013	2.72885	0.00635565	0.126373
ENSDARG00000024299	82.491	0.339368	0.124485	2.72618	0.00640722	0.127148
ENSDARG00000027424	36.2761	0.451627	0.165883	2.72257	0.00647765	0.128293
ENSDARG00000030215	411.85	-0.291754	0.107192	-2.7218	0.00649275	0.12834
ENSDARG00000029663	294.646	-0.238126	0.0875221	-2.72075	0.00651343	0.128497
ENSDARG00000056481	743.072	-0.215067	0.0790876	-2.71935	0.00654098	0.128559
ENSDARG00000091209	16.4088	0.513258	0.188783	2.71878	0.0065524	0.128559
ENSDARG00000040121	58.2955	0.387392	0.142494	2.71865	0.00655483	0.128559
ENSDARG00000007795	207.819	0.254065	0.0934818	2.71781	0.00657164	0.128621
ENSDARG00000094210	27.5279	0.486706	0.179156	2.71665	0.00659454	0.128621
ENSDARG00000039987	63.8523	-0.377976	0.139137	-2.71657	0.00659627	0.128621
ENSDARG00000039232	11.1495	0.514364	0.189477	2.71465	0.00663464	1
ENSDARG00000076833	191.196	0.255446	0.0941565	2.713	0.00666774	0.129764
ENSDARG00000036767	10.1487	0.512065	0.18875	2.71292	0.00666929	1
ENSDARG00000105027	4.29521	0.466615	0.172128	2.71086	0.00671091	1
ENSDARG00000079516	80.7553	0.349846	0.129162	2.70859	0.00675707	0.131248
ENSDARG00000103271	97.2048	-0.331482	0.122411	-2.70795	0.00677005	0.131248
ENSDARG00000105261	2.27347	-0.391449	0.14459	-2.70731	0.00678313	1
ENSDARG00000040274	29.8865	0.460343	0.170084	2.70656	0.00679844	0.131545
ENSDARG00000006124	347.091	-0.216961	0.080326	-2.701	0.00691303	0.133506
ENSDARG00000102477	44.2331	-0.428534	0.158838	-2.69793	0.00697721	0.134438
ENSDARG00000074166	129.92	-0.318939	0.118239	-2.69742	0.00698796	0.134438
ENSDARG00000091198	9.94375	0.510078	0.189406	2.69304	0.00708031	1
ENSDARG00000030094	18.1521	0.491597	0.18271	2.69059	0.00713263	0.136921
ENSDARG00000038123	40.4619	0.441667	0.164186	2.69005	0.00714416	0.136921
ENSDARG00000102957	3.07495	0.393972	0.146483	2.68954	0.00715495	1
ENSDARG00000098017	10.9949	0.509721	0.189576	2.68875	0.00717201	1
ENSDARG00000003866	82.5966	0.346973	0.129065	2.68837	0.00718028	0.137146
ENSDARG00000017388	36.8088	0.443767	0.165115	2.68763	0.00719607	0.137146
ENSDARG00000063169	17.4973	-0.494914	0.184147	-2.6876	0.00719672	0.137146
ENSDARG00000099411	8.82956	0.507417	0.188903	2.68613	0.00722847	1
ENSDARG00000008263	3.40092	0.434519	0.161779	2.68587	0.00723407	1
ENSDARG00000105693	91.231	0.342944	0.127829	2.68283	0.00730021	0.138841
ENSDARG00000004060	153.809	0.279503	0.104205	2.68223	0.00731321	0.138841
ENSDARG00000102692	10.7635	0.508395	0.189568	2.68185	0.00732153	1
ENSDARG00000070083	1757.56	-0.21047	0.078489	-2.68152	0.00732874	0.138874
ENSDARG00000018989	232.337	-0.242072	0.0903228	-2.68008	0.0073605	0.139032
ENSDARG00000045898	62.6102	0.364844	0.136141	2.67989	0.00736465	0.139032
ENSDARG00000016858	13.8246	0.506325	0.189215	2.67593	0.00745231	0.140067
ENSDARG00000010572	28.8336	0.46711	0.174578	2.67566	0.00745827	0.140067
ENSDARG00000038608	123.596	0.460736	0.172204	2.67553	0.00746118	0.140067
ENSDARG00000063354	47.0172	0.404189	0.151175	2.67364	0.00750324	0.140376
ENSDARG00000022944	8.27181	0.503897	0.18847	2.67362	0.00750369	1
ENSDARG00000012627	96.1382	0.326029	0.121946	2.67354	0.00750547	0.140376
ENSDARG00000069594	34.1992	-0.429592	0.160771	-2.67208	0.00753837	0.14073
ENSDARG00000017244	323.145	-0.245887	0.0920939	-2.66995	0.00758616	0.141361
ENSDARG00000036833	6.72688	0.490701	0.184105	2.66533	0.0076912	1
ENSDARG00000061647	621.941	-0.188184	0.0706181	-2.66482	0.00770307	0.143274
ENSDARG00000007836	332.466	0.222597	0.0835576	2.66399	0.00772188	0.14336
ENSDARG00000054749	29.7446	0.453345	0.170426	2.66006	0.00781259	0.144705
ENSDARG00000061952	24.4087	0.465062	0.174868	2.6595	0.00782565	0.144705
ENSDARG00000043154	15.3664	0.500628	0.18829	2.65881	0.00784171	0.144705
ENSDARG00000022309	140.232	-0.278375	0.104716	-2.65838	0.00785175	0.144705
ENSDARG00000095991	1.11262	0.298694	0.112379	2.65792	0.00786248	1
ENSDARG00000052997	9.21305	0.503021	0.189259	2.65785	0.00786414	1
ENSDARG00000017127	6.33661	0.487627	0.183487	2.65755	0.0078711	1
ENSDARG00000031968	2.47832	0.397039	0.149498	2.65582	0.00791168	1
ENSDARG00000038976	15.512	-0.493904	0.185978	-2.65572	0.00791401	0.145586
ENSDARG00000102674	86.9026	-0.368044	0.138637	-2.65474	0.00793697	0.145743
ENSDARG00000032319	1.48391	0.332402	0.12524	2.65412	0.00795156	1
ENSDARG00000009447	893.321	0.25101	0.0945849	2.6538	0.00795905	0.145882
ENSDARG00000100582	78.99	0.374387	0.141117	2.65303	0.00797725	0.14595
ENSDARG00000042978	8.11928	0.500172	0.188571	2.65243	0.00799149	1
ENSDARG00000014169	53.9521	-0.389749	0.147166	-2.64837	0.00808821	0.147712
ENSDARG00000029368	208.719	-0.272628	0.103014	-2.64652	0.00813238	0.14825
ENSDARG00000042534	184.022	-0.246513	0.0932674	-2.64308	0.0082156	0.149247
ENSDARG00000095556	251.995	0.254885	0.0964364	2.64304	0.00821665	0.149247
ENSDARG00000001249	5.9963	0.482657	0.182618	2.64298	0.00821789	1
ENSDARG00000013704	39.7438	-0.414123	0.156788	-2.6413	0.00825885	0.149744
ENSDARG00000090697	333.653	0.228722	0.0867	2.63808	0.00833771	0.150902
ENSDARG00000097279	97.4803	-0.333785	0.126634	-2.63582	0.00839332	0.151473
ENSDARG00000102744	102.336	0.49391	0.187401	2.63558	0.00839933	0.151473
ENSDARG00000004931	44.5046	-0.391092	0.148477	-2.63403	0.00843791	0.151897
ENSDARG00000013056	59.55	0.361357	0.137244	2.63296	0.00846448	0.152104
ENSDARG00000076144	9.39952	0.497994	0.189423	2.62901	0.00856349	1
ENSDARG00000013763	98.1557	-0.317525	0.12088	-2.62677	0.00861987	0.154621
ENSDARG00000035719	18.4027	0.48138	0.183304	2.62613	0.00863615	0.154638
ENSDARG00000033307	136.796	0.327516	0.124822	2.62388	0.00869356	0.155159
ENSDARG00000052063	102.738	0.320304	0.122096	2.62338	0.00870621	0.155159
ENSDARG00000040747	106.425	0.299388	0.114132	2.62318	0.00871144	0.155159
ENSDARG00000018145	29.0887	0.467926	0.178456	2.62207	0.00873965	0.155387
ENSDARG00000053803	304.957	-0.234721	0.0895806	-2.62022	0.00878718	0.155932
ENSDARG00000079962	63.4064	-0.356496	0.136084	-2.61968	0.00880122	0.155932
ENSDARG00000071046	10.8568	0.495537	0.189196	2.61918	0.00881426	1
ENSDARG00000056450	25.6788	0.456672	0.174397	2.61857	0.00882994	0.156166
ENSDARG00000040838	78.259	0.332908	0.127178	2.61764	0.00885391	0.156316
ENSDARG00000019392	42.2487	0.403431	0.154225	2.61586	0.00890018	0.156769
ENSDARG00000071683	122.703	-0.282836	0.108214	-2.61368	0.00895721	0.156769
ENSDARG00000003526	60.8707	0.356374	0.136356	2.61356	0.00896044	0.156769
ENSDARG00000044092	189.306	0.257345	0.098472	2.61339	0.00896498	0.156769
ENSDARG00000045900	15.7737	-0.487864	0.186689	-2.61325	0.00896868	0.156769
ENSDARG00000059871	43.2922	0.405682	0.155266	2.61282	0.00897994	0.156769
ENSDARG00000001994	1162.82	-0.210596	0.0806113	-2.61249	0.00898846	0.156769
ENSDARG00000102121	13.9754	-0.48928	0.187436	-2.61039	0.00904398	0.157243
ENSDARG00000036967	40.4908	0.414579	0.158834	2.61013	0.0090507	0.157243
ENSDARG00000015206	219.453	-0.328784	0.125986	-2.60969	0.00906242	0.157243
ENSDARG00000007891	12.1051	-0.493575	0.189146	-2.60949	0.00906778	1
ENSDARG00000011459	24.0564	0.460455	0.17657	2.60777	0.00911331	0.157854
ENSDARG00000103415	88.979	-0.332194	0.127461	-2.60625	0.00915405	0.158288
ENSDARG00000098058	13.4116	0.491123	0.188675	2.60301	0.00924082	0.159515
ENSDARG00000018693	371.424	-0.215643	0.0830444	-2.59673	0.00941171	0.162187
ENSDARG00000019532	74.4642	0.348697	0.134378	2.59489	0.00946212	0.162778
ENSDARG00000079771	26.114	-0.453317	0.174768	-2.59382	0.00949162	0.163007
ENSDARG00000102825	5.93132	-0.476372	0.18379	-2.59195	0.00954348	1
ENSDARG00000004843	23.4669	0.466248	0.179924	2.59135	0.00955989	0.1639
ENSDARG00000036784	18.3561	0.475006	0.183449	2.5893	0.00961702	0.164408
ENSDARG00000033683	3269.97	0.183778	0.0709827	2.58906	0.00962395	0.164408
ENSDARG00000077737	69.1019	0.346057	0.133688	2.58854	0.00963842	0.164408
ENSDARG00000035564	76.5201	-0.35755	0.138188	-2.58743	0.00966956	0.16466
ENSDARG00000045620	17.8969	0.476451	0.184218	2.58635	0.00969985	0.164897
ENSDARG00000053248	10.6874	-0.490207	0.189593	-2.58558	0.00972155	1
ENSDARG00000078701	11.2583	0.489526	0.189528	2.58286	0.00979838	1
ENSDARG00000045835	368.371	0.227868	0.0882378	2.58242	0.00981088	0.165488
ENSDARG00000095807	22.8837	0.45872	0.177644	2.58225	0.00981591	0.165488
ENSDARG00000053047	904.728	-0.168607	0.0652968	-2.58217	0.00981811	0.165488
ENSDARG00000058039	151.961	-0.279835	0.10838	-2.58198	0.0098236	0.165488
ENSDARG00000021945	175.968	-0.266549	0.103235	-2.58197	0.00982391	0.165488
ENSDARG00000009313	17.7716	0.475171	0.184114	2.58085	0.00985577	0.165488
ENSDARG00000044565	279.01	0.240204	0.0930814	2.58058	0.0098634	0.165488
ENSDARG00000098201	44.0927	-0.417081	0.161628	-2.58049	0.00986592	0.165488
ENSDARG00000099109	6.31004	-0.473935	0.183768	-2.57898	0.00990918	1
ENSDARG00000089372	601.293	-0.213582	0.0828281	-2.57862	0.00991963	0.16591
ENSDARG00000019438	64.8283	0.361522	0.140258	2.57756	0.00995019	0.16591
ENSDARG00000102047	112.833	0.296452	0.115016	2.57747	0.00995261	0.16591
ENSDARG00000100088	12.9984	0.486743	0.188848	2.57743	0.00995374	1
ENSDARG00000053990	169.322	0.274803	0.106623	2.57732	0.00995692	0.16591
ENSDARG00000078318	10.261	-0.488489	0.18958	-2.57669	0.00997511	1
ENSDARG00000035549	13.1626	0.488484	0.189591	2.57651	0.00998035	1
ENSDARG00000045262	31.668	0.455608	0.176852	2.57622	0.0099888	0.166026
ENSDARG00000023330	131.558	-0.276653	0.107414	-2.57558	0.0100072	0.166026
ENSDARG00000024047	153.948	0.283988	0.110282	2.57512	0.0100206	0.166026
ENSDARG00000074675	21.83	0.457061	0.177513	2.5748	0.0100297	0.166026
ENSDARG00000008407	69.6377	0.355184	0.138015	2.57352	0.0100669	0.166042
ENSDARG00000061207	42.7339	-0.394624	0.153379	-2.57287	0.010086	0.166042
ENSDARG00000010032	5.94643	0.470181	0.182755	2.57275	0.0100895	1
ENSDARG00000029905	25.6755	0.454688	0.176745	2.57256	0.010095	0.166042
ENSDARG00000025581	1864.53	0.178063	0.0692234	2.57229	0.0101028	0.166042
ENSDARG00000105018	45.2565	-0.391291	0.152142	-2.57188	0.0101147	0.166042
ENSDARG00000052673	136.437	-0.272105	0.105834	-2.57106	0.0101389	0.166042
ENSDARG00000021405	381.787	-0.20115	0.0782435	-2.57081	0.010146	0.166042
ENSDARG00000037838	45.8911	0.395194	0.153783	2.56982	0.010175	0.166247
ENSDARG00000057698	100.508	0.327638	0.127534	2.56902	0.0101985	0.166361
ENSDARG00000062108	73.7087	-0.334639	0.130416	-2.56593	0.0102899	0.1674
ENSDARG00000102009	6.65477	-0.474247	0.184871	-2.56529	0.010309	1
ENSDARG00000097157	34.2243	0.413659	0.161261	2.56515	0.010313	0.1674
ENSDARG00000103004	100.413	-0.311085	0.121278	-2.56505	0.010316	0.1674
ENSDARG00000056691	52.8622	-0.371919	0.145019	-2.56463	0.0103286	0.1674
ENSDARG00000051874	123.754	-0.307441	0.119927	-2.56356	0.0103604	0.167645
ENSDARG00000044511	42.8886	0.395105	0.154215	2.56204	0.0104058	0.168044
ENSDARG00000021378	44.1291	-0.40114	0.156596	-2.56162	0.0104184	0.168044
ENSDARG00000096118	112.809	-0.305482	0.119286	-2.56093	0.0104392	0.168111
ENSDARG00000053232	121.665	-0.274435	0.107189	-2.5603	0.0104582	0.168149
ENSDARG00000055078	8.33565	0.481115	0.188008	2.55902	0.0104967	1
ENSDARG00000038909	15.4977	0.479443	0.187423	2.55808	0.0105251	0.168954
ENSDARG00000018272	52.6937	0.381619	0.149317	2.55576	0.0105955	0.16945
ENSDARG00000023298	1453.71	0.145817	0.0570671	2.55518	0.0106134	0.16945
ENSDARG00000087950	208.899	-0.22948	0.0898143	-2.55505	0.0106173	0.16945
ENSDARG00000028321	6.97712	-0.473354	0.185285	-2.55473	0.0106271	1
ENSDARG00000025847	18.4428	0.465598	0.18226	2.55459	0.0106314	0.16945
ENSDARG00000034823	33.3155	0.41926	0.164139	2.5543	0.01064	0.16945
ENSDARG00000052693	9.90357	0.483786	0.189419	2.55406	0.0106475	1
ENSDARG00000061951	412.785	-0.20361	0.0797908	-2.5518	0.0107169	0.170343
ENSDARG00000077653	59.7248	-0.372136	0.145863	-2.55127	0.0107331	0.170343
ENSDARG00000053381	40.8517	0.427634	0.167666	2.55051	0.0107565	0.170343
ENSDARG00000092115	120.657	0.474333	0.185993	2.55028	0.0107637	0.170343
ENSDARG00000052413	5.09663	-0.440828	0.172916	-2.54938	0.0107916	1
ENSDARG00000030417	78.1757	-0.34468	0.135239	-2.54867	0.0108133	0.17086
ENSDARG00000007449	15.6687	0.473056	0.185658	2.54799	0.0108344	0.170926
ENSDARG00000069600	130.725	-0.29131	0.114375	-2.54697	0.0108664	0.171162
ENSDARG00000054292	20.4513	0.465727	0.182914	2.54616	0.0108916	0.171292
ENSDARG00000100133	116.475	-0.314526	0.123623	-2.54422	0.0109521	0.171975
ENSDARG00000007715	37.6154	0.404294	0.158944	2.54362	0.0109709	0.172003
ENSDARG00000102831	70.0005	-0.358972	0.141183	-2.5426	0.011003	0.172009
ENSDARG00000003146	54.9975	-0.357666	0.140673	-2.54253	0.0110054	0.172009
ENSDARG00000056672	1.97386	0.355552	0.139909	2.54131	0.0110437	1
ENSDARG00000052082	209.901	0.26019	0.102421	2.5404	0.0110726	0.172732
ENSDARG00000087765	169.678	0.467709	0.184162	2.53966	0.011096	0.172732
ENSDARG00000102741	212.81	0.232205	0.0914397	2.53944	0.0111031	0.172732
ENSDARG00000056108	34.8139	0.416646	0.164158	2.53807	0.0111464	0.173139
ENSDARG00000059925	38.906	-0.408357	0.161151	-2.53399	0.011277	0.174898
ENSDARG00000063527	85.2177	-0.320183	0.126604	-2.52901	0.0114384	0.177129
ENSDARG00000061057	124.147	-0.290536	0.114936	-2.52782	0.0114774	0.177252
ENSDARG00000009018	425.349	0.197857	0.078276	2.52769	0.0114815	0.177252
ENSDARG00000016022	41.0109	-0.401051	0.15871	-2.52694	0.0115062	0.17736
ENSDARG00000090190	401.85	-0.210766	0.0834442	-2.52584	0.0115423	0.177645
ENSDARG00000094910	30.1036	0.432497	0.171349	2.52407	0.0116003	0.178267
ENSDARG00000022810	8.18603	0.476042	0.188621	2.5238	0.0116093	1
ENSDARG00000030830	60.6796	-0.351298	0.13928	-2.52224	0.0116609	0.17877
ENSDARG00000086341	16.2841	0.470087	0.186393	2.52201	0.0116686	0.17877
ENSDARG00000074695	14.7386	0.474623	0.188248	2.52127	0.0116932	0.178876
ENSDARG00000023988	55.8187	-0.371225	0.147287	-2.52042	0.0117215	0.17891
ENSDARG00000042236	762.564	-0.200005	0.0793628	-2.52014	0.011731	0.17891
ENSDARG00000052690	288.178	0.272046	0.107994	2.5191	0.0117657	0.179169
ENSDARG00000062173	140.969	-0.279637	0.111054	-2.51803	0.0118012	0.179438
ENSDARG00000029596	2.60159	0.38314	0.152189	2.51752	0.0118184	1
ENSDARG00000020241	10.819	0.477172	0.189576	2.51705	0.0118343	1
ENSDARG00000006251	175.262	-0.250743	0.0996321	-2.51669	0.0118463	0.179853
ENSDARG00000015006	58.1943	-0.347666	0.138201	-2.51565	0.0118813	0.179981
ENSDARG00000103639	159.604	0.333805	0.132711	2.51527	0.011894	0.179981
ENSDARG00000068996	80.3565	0.341074	0.135637	2.5146	0.0119167	0.179981
ENSDARG00000034826	16.4419	0.466536	0.185598	2.5137	0.0119472	0.179981
ENSDARG00000009021	19.342	0.464397	0.184799	2.51299	0.0119714	0.179981
ENSDARG00000087793	49.9337	-0.36356	0.14468	-2.51286	0.0119757	0.179981
ENSDARG00000105287	62.1074	-0.3448	0.137221	-2.51274	0.0119797	0.179981
ENSDARG00000077405	383.19	-0.259106	0.103144	-2.51207	0.0120026	0.180056
ENSDARG00000058656	220.302	-0.258266	0.102858	-2.51089	0.0120427	0.180093
ENSDARG00000067975	262.446	-0.252272	0.100489	-2.51043	0.0120583	0.180093
ENSDARG00000091042	27.8781	-0.428644	0.170746	-2.51042	0.0120586	0.180093
ENSDARG00000045522	17.6925	0.457234	0.182408	2.50665	0.0121881	0.181757
ENSDARG00000002523	79.3433	0.330315	0.131841	2.5054	0.0122314	0.182134
ENSDARG00000078847	9.84477	-0.474952	0.189592	-2.50513	0.0122408	1
ENSDARG00000070903	61.8783	-0.349142	0.139462	-2.50349	0.0122976	0.18285
ENSDARG00000077777	3477.44	0.178379	0.0712686	2.50291	0.0123176	0.182877
ENSDARG00000068434	194.173	0.263363	0.105314	2.50074	0.0123934	0.183532
ENSDARG00000071601	52.4324	0.38012	0.152011	2.50061	0.0123981	0.183532
ENSDARG00000077236	26.5131	-0.423813	0.169592	-2.49902	0.0124536	0.18372
ENSDARG00000057556	1639.01	0.187836	0.0751646	2.49899	0.0124547	0.18372
ENSDARG00000023445	317.253	-0.230587	0.0922831	-2.49869	0.0124654	0.18372
ENSDARG00000033987	53.7798	-0.357121	0.143002	-2.49731	0.012514	0.184165
ENSDARG00000102832	526.269	-0.245937	0.098504	-2.49672	0.0125348	0.184204
ENSDARG00000020231	8.83369	-0.467707	0.187343	-2.49653	0.0125416	1
ENSDARG00000069790	109.834	-0.293098	0.117436	-2.49581	0.0125669	0.184406
ENSDARG00000060069	18.0704	0.457885	0.183578	2.49422	0.0126233	0.18486
ENSDARG00000105276	57.9099	-0.366717	0.147045	-2.49391	0.0126345	0.18486
ENSDARG00000037020	236.04	-0.22471	0.0901316	-2.49313	0.0126621	0.184924
ENSDARG00000087693	54.3731	0.355894	0.142771	2.49276	0.0126756	0.184924
ENSDARG00000074242	2245.88	0.148661	0.0596503	2.49221	0.0126952	0.184943
ENSDARG00000093448	206.758	-0.275512	0.110577	-2.49158	0.0127177	0.185002
ENSDARG00000034368	27.1508	0.42379	0.170296	2.48856	0.0128263	0.186314
ENSDARG00000097938	9.60295	0.470855	0.189291	2.48746	0.0128658	1
ENSDARG00000028118	106.399	-0.284949	0.114562	-2.48731	0.0128715	0.186702
ENSDARG00000098466	71.4359	0.371531	0.149445	2.48606	0.0129166	0.187086
ENSDARG00000039543	12.9505	0.469358	0.188908	2.48458	0.0129703	1
ENSDARG00000061735	99.3187	0.328014	0.132025	2.48448	0.0129742	0.187651
ENSDARG00000100585	42.0063	-0.382383	0.15395	-2.48381	0.0129987	0.187736
ENSDARG00000101627	235.403	-0.219906	0.0885664	-2.48295	0.0130299	0.187917
ENSDARG00000070442	17.1697	0.455051	0.18334	2.482	0.0130646	0.188149
ENSDARG00000103923	106.797	-0.299692	0.120775	-2.4814	0.0130866	0.188197
ENSDARG00000043795	273.492	-0.202712	0.0817236	-2.48045	0.0131215	0.18843
ENSDARG00000016255	275.68	-0.207949	0.0838971	-2.47862	0.0131891	0.188466
ENSDARG00000100508	25.5118	-0.436368	0.176064	-2.47846	0.0131951	0.188466
ENSDARG00000052271	16.4648	0.461423	0.186184	2.47832	0.0132004	0.188466
ENSDARG00000041400	144.433	0.274407	0.110743	2.47788	0.0132167	0.188466
ENSDARG00000099943	29.9574	0.432494	0.174544	2.47786	0.0132175	0.188466
ENSDARG00000015851	129.807	-0.301892	0.121876	-2.47704	0.0132477	0.18863
ENSDARG00000039669	8.95296	0.468454	0.189143	2.47671	0.0132598	1
ENSDARG00000058421	16.5212	0.457304	0.184657	2.4765	0.0132677	0.188648
ENSDARG00000103199	36.2373	0.443943	0.179494	2.4733	0.013387	0.190077
ENSDARG00000037760	10.818	0.468576	0.189505	2.47263	0.0134124	1
ENSDARG00000100397	319.917	-0.224321	0.0907516	-2.47181	0.0134429	0.190279
ENSDARG00000027978	57.8409	-0.35465	0.143487	-2.47165	0.0134491	0.190279
ENSDARG00000039881	30.5702	0.422724	0.171045	2.47142	0.0134579	0.190279
ENSDARG00000001014	109.376	-0.292325	0.118361	-2.46978	0.0135196	0.190883
ENSDARG00000061235	24.8528	0.436083	0.17664	2.46876	0.0135583	0.191162
ENSDARG00000036846	11.8436	0.466518	0.189019	2.4681	0.0135832	1
ENSDARG00000054222	16.1857	-0.460384	0.186543	-2.46798	0.0135879	0.191247
ENSDARG00000053404	96.9674	-0.314717	0.127545	-2.46749	0.0136064	0.191247
ENSDARG00000077096	15.8429	0.462487	0.187467	2.46704	0.0136237	0.191247
ENSDARG00000101808	67.3752	-0.345913	0.140239	-2.4666	0.0136402	0.191247
ENSDARG00000045513	210.875	-0.232555	0.0943259	-2.46544	0.0136845	0.191602
ENSDARG00000004160	52.2476	-0.391776	0.158976	-2.46437	0.0137255	0.191809
ENSDARG00000094709	29.6451	0.409894	0.166349	2.46406	0.0137374	0.191809
ENSDARG00000037958	18.9571	0.446265	0.181152	2.46347	0.0137598	0.191857
ENSDARG00000103824	175.412	-0.246879	0.100255	-2.46252	0.0137966	0.192105
ENSDARG00000074378	11.0246	0.466281	0.189364	2.46235	0.0138029	1
ENSDARG00000026072	40.4293	0.384837	0.156349	2.46139	0.0138399	0.192351
ENSDARG00000037514	10.0538	0.466555	0.189569	2.46113	0.01385	1
ENSDARG00000026862	31.2347	0.407541	0.165624	2.46064	0.0138689	0.192351
ENSDARG00000036895	20.0014	0.445771	0.181267	2.4592	0.0139248	0.192351
ENSDARG00000097082	14.1185	0.458734	0.186541	2.45916	0.0139264	0.192351
ENSDARG00000038731	133.551	0.273462	0.111202	2.45914	0.0139269	0.192351
ENSDARG00000091967	25.5136	-0.43996	0.178911	-2.45909	0.0139288	0.192351
ENSDARG00000031337	6.44113	0.454806	0.184974	2.45875	0.0139421	1
ENSDARG00000021991	30.6653	0.417931	0.170022	2.4581	0.0139675	0.192579
ENSDARG00000078578	40.3847	-0.388009	0.157876	-2.45769	0.0139835	0.192579
ENSDARG00000074476	21.1421	0.455202	0.185309	2.45644	0.014032	0.192983
ENSDARG00000021351	245.117	-0.210418	0.0857309	-2.4544	0.0141121	0.19368
ENSDARG00000011422	82.8369	-0.314301	0.128068	-2.45417	0.0141211	0.19368
ENSDARG00000020759	31.5245	0.408749	0.166682	2.45226	0.0141962	0.193704
ENSDARG00000040971	184.779	0.253248	0.103305	2.45145	0.0142281	0.193704
ENSDARG00000012138	32.6957	0.402574	0.164232	2.45125	0.0142362	0.193704
ENSDARG00000098855	21.2851	0.443595	0.180978	2.45109	0.0142423	0.193704
ENSDARG00000060115	8.50405	0.45307	0.184879	2.45063	0.0142606	1
ENSDARG00000036316	1424.23	0.213036	0.086944	2.45026	0.0142753	0.193704
ENSDARG00000042851	24.4926	0.43739	0.178553	2.44964	0.0142998	0.193704
ENSDARG00000043835	127.672	-0.281539	0.114934	-2.44957	0.0143025	0.193704
ENSDARG00000044194	11.9457	0.464257	0.189546	2.44931	0.014313	1
ENSDARG00000010481	166.89	0.263651	0.107647	2.44922	0.0143167	0.193704
ENSDARG00000104011	572.14	0.196353	0.0801702	2.44921	0.0143171	0.193704
ENSDARG00000044902	635.379	-0.165715	0.067665	-2.44905	0.0143235	0.193704
ENSDARG00000027109	183.683	-0.260083	0.106209	-2.44878	0.0143342	0.193704
ENSDARG00000032639	62.3759	0.358128	0.146296	2.44797	0.0143663	0.193878
ENSDARG00000045606	3.48408	0.402148	0.164347	2.44695	0.0144071	1
ENSDARG00000030781	24.4904	0.448564	0.183338	2.44665	0.0144191	0.19433
ENSDARG00000086842	77.6957	0.339098	0.138775	2.44351	0.0145453	0.195446
ENSDARG00000092143	150.86	-0.276699	0.113277	-2.44268	0.0145785	0.195446
ENSDARG00000075993	22.0215	0.436125	0.178545	2.44267	0.0145793	0.195446
ENSDARG00000096249	20.4739	0.439033	0.179736	2.44266	0.0145794	0.195446
ENSDARG00000104701	235.19	-0.220559	0.0903404	-2.44142	0.0146296	0.195858
ENSDARG00000053518	3.59694	0.402696	0.165151	2.43835	0.0147546	1
ENSDARG00000042623	94.0661	-0.30392	0.124674	-2.43771	0.0147805	0.197616
ENSDARG00000038348	8.37884	0.459954	0.188764	2.43666	0.0148237	1
ENSDARG00000040198	68.1455	0.316629	0.130046	2.43474	0.0149023	0.198981
ENSDARG00000076847	444.615	0.172406	0.070872	2.43264	0.014989	0.199663
ENSDARG00000099203	362.914	0.188729	0.0775848	2.43255	0.0149931	0.199663
ENSDARG00000062226	28.9251	-0.417154	0.171639	-2.43041	0.0150816	0.200577
ENSDARG00000076074	202.965	-0.229619	0.0945476	-2.42861	0.0151568	0.201311
ENSDARG00000042252	79.5444	0.298475	0.122931	2.42799	0.0151827	0.201391
ENSDARG00000102012	3.02381	0.385424	0.158769	2.42757	0.0152004	1
ENSDARG00000040564	156.652	-0.240104	0.0989679	-2.42608	0.0152628	0.202187
ENSDARG00000055715	9.07678	0.459088	0.189318	2.42495	0.0153103	1
ENSDARG00000043453	1476.03	0.137891	0.0568728	2.42455	0.0153273	0.202449
ENSDARG00000043510	20.0552	0.441929	0.18228	2.42445	0.0153317	0.202449
ENSDARG00000021399	6.13957	0.448264	0.18491	2.42423	0.0153411	1
ENSDARG00000059163	77.8669	0.310374	0.128047	2.4239	0.0153547	0.202449
ENSDARG00000020645	30.5446	0.407799	0.168254	2.42371	0.0153629	0.202449
ENSDARG00000020454	61.544	0.35394	0.146083	2.42288	0.0153982	0.202649
ENSDARG00000102229	3.85808	-0.403658	0.166622	-2.4226	0.0154099	1
ENSDARG00000089307	2.81353	0.366466	0.15133	2.42163	0.0154511	1
ENSDARG00000044053	45.9751	-0.393158	0.162361	-2.4215	0.0154565	0.202951
ENSDARG00000032618	12.6126	0.45907	0.189586	2.42144	0.0154592	1
ENSDARG00000020007	933.457	-0.158259	0.0653589	-2.42139	0.0154614	0.202951
ENSDARG00000055389	363.541	-0.197778	0.0816988	-2.42082	0.0154854	0.202986
ENSDARG00000002369	220.636	0.244713	0.101105	2.42038	0.0155044	0.202986
ENSDARG00000076995	13.5176	-0.458383	0.189508	-2.41881	0.0155715	0.203601
ENSDARG00000068562	71.9094	-0.32736	0.135372	-2.41823	0.0155961	0.203659
ENSDARG00000016360	54.4814	-0.365789	0.151312	-2.41744	0.0156299	0.203836
ENSDARG00000060113	43.3375	0.417896	0.173052	2.41485	0.0157415	0.204789
ENSDARG00000014973	49.5497	0.368905	0.152768	2.4148	0.0157436	0.204789
ENSDARG00000020509	0.964843	-0.259117	0.107331	-2.41418	0.0157705	1
ENSDARG00000017004	38.6917	-0.380735	0.157729	-2.41385	0.0157849	0.205061
ENSDARG00000090387	3.97342	-0.411273	0.170529	-2.41175	0.015876	1
ENSDARG00000076805	68.5791	0.346763	0.143783	2.4117	0.0158782	0.205894
ENSDARG00000101533	1.37481	-0.294688	0.122195	-2.41162	0.0158819	1
ENSDARG00000059553	18.0992	0.437705	0.181547	2.41098	0.0159098	0.205894
ENSDARG00000016979	25.5057	0.426802	0.17712	2.40968	0.0159664	0.205894
ENSDARG00000090747	29.6503	-0.397651	0.165027	-2.4096	0.0159699	0.205894
ENSDARG00000087897	260.652	0.220131	0.0913867	2.40879	0.0160057	0.205894
ENSDARG00000100055	255.459	-0.203949	0.0847001	-2.40789	0.0160449	0.205894
ENSDARG00000028546	96.9656	0.289947	0.120426	2.40769	0.016054	0.205894
ENSDARG00000010381	61.5075	0.328811	0.136578	2.4075	0.0160621	0.205894
ENSDARG00000054864	349.017	-0.1887	0.0783807	-2.40749	0.0160628	0.205894
ENSDARG00000091086	7.93796	0.453532	0.188406	2.40721	0.0160751	1
ENSDARG00000041645	13.901	0.451604	0.187651	2.40662	0.0161011	0.205894
ENSDARG00000013478	99.0596	-0.327531	0.136108	-2.4064	0.0161105	0.205894
ENSDARG00000016866	32.832	0.401957	0.167044	2.40629	0.0161153	0.205894
ENSDARG00000097452	18.2058	0.438256	0.182147	2.40606	0.0161257	0.205894
ENSDARG00000098935	50.8954	-0.385206	0.160138	-2.40546	0.0161521	0.205894
ENSDARG00000056836	154.83	0.24627	0.102383	2.40539	0.0161554	0.205894
ENSDARG00000102889	154.581	-0.278646	0.116041	-2.40127	0.0163381	0.20796
ENSDARG00000034291	2471.8	0.132954	0.0553918	2.40025	0.0163839	0.20828
ENSDARG00000020702	6.30969	-0.443666	0.184893	-2.39958	0.0164138	1
ENSDARG00000019728	21.3049	0.425393	0.177386	2.39812	0.0164796	0.209188
ENSDARG00000098925	26.8041	-0.411045	0.171431	-2.39773	0.0164968	0.209188
ENSDARG00000070600	67.4097	0.324172	0.135286	2.39619	0.0165665	0.209719
ENSDARG00000028027	83.6138	0.37343	0.155872	2.39575	0.0165864	0.209719
ENSDARG00000030270	518.007	-0.20611	0.0860431	-2.39543	0.0166011	0.209719
ENSDARG00000104938	74.7655	-0.376005	0.157159	-2.39252	0.0167332	0.211123
ENSDARG00000037930	32.8618	-0.387526	0.162119	-2.39038	0.0168311	0.212093
ENSDARG00000038563	18.009	0.442272	0.185233	2.38765	0.0169567	0.212689
ENSDARG00000006921	58.5482	0.332018	0.139074	2.38736	0.0169699	0.212689
ENSDARG00000021633	182.088	-0.252716	0.105865	-2.38715	0.0169797	0.212689
ENSDARG00000043873	313.488	-0.203506	0.0852511	-2.38713	0.0169804	0.212689
ENSDARG00000095705	38.4302	-0.377716	0.158235	-2.38706	0.0169839	0.212689
ENSDARG00000101823	3.4059	-0.393245	0.164949	-2.38404	0.0171237	1
ENSDARG00000008380	201.212	-0.240898	0.101227	-2.37978	0.0173227	0.216481
ENSDARG00000031434	58.6693	-0.342756	0.144053	-2.37937	0.0173421	0.216481
ENSDARG00000014587	669.181	0.171536	0.0720989	2.37918	0.0173511	0.216481
ENSDARG00000007098	462.883	0.16347	0.0687477	2.37782	0.0174152	0.216806
ENSDARG00000035993	95.9793	-0.294076	0.12368	-2.37772	0.0174202	0.216806
ENSDARG00000077353	238.851	-0.211788	0.0890908	-2.37721	0.0174439	0.216834
ENSDARG00000021855	35.8433	-0.381593	0.160599	-2.37605	0.017499	0.217214
ENSDARG00000029402	28.5992	0.409406	0.172334	2.37566	0.0175176	0.217214
ENSDARG00000003754	84.1296	0.298546	0.125767	2.37381	0.0176054	0.217731
ENSDARG00000005448	8.71163	0.448041	0.188753	2.37369	0.0176116	1
ENSDARG00000070702	28.8233	0.413387	0.174155	2.37367	0.0176123	0.217731
ENSDARG00000053684	1407.68	0.165942	0.0699241	2.37318	0.0176359	0.217731
ENSDARG00000043976	185.855	-0.264664	0.111533	-2.37297	0.0176457	0.217731
ENSDARG00000104213	13.1126	0.445454	0.187795	2.37202	0.017691	1
ENSDARG00000086411	41.7542	-0.393604	0.165995	-2.37117	0.0177317	0.218273
ENSDARG00000054433	66.1612	-0.311303	0.131304	-2.37086	0.0177467	0.218273
ENSDARG00000035043	45.1949	0.369702	0.155947	2.3707	0.0177546	0.218273
ENSDARG00000036494	1.88069	0.323415	0.136427	2.37061	0.0177587	1
ENSDARG00000007130	26.1563	-0.416993	0.176059	-2.36848	0.0178613	0.21916
ENSDARG00000003963	40.095	0.379689	0.160327	2.36822	0.0178741	0.21916
ENSDARG00000100851	91.9732	-0.291404	0.123067	-2.36785	0.0178919	0.21916
ENSDARG00000092746	9.49942	0.448688	0.189515	2.36756	0.0179057	1
ENSDARG00000042133	110.547	-0.274455	0.115933	-2.36735	0.0179159	0.219187
ENSDARG00000039302	33.6002	-0.39181	0.165602	-2.36597	0.0179827	0.219573
ENSDARG00000018319	199.908	-0.218494	0.0923553	-2.3658	0.017991	0.219573
ENSDARG00000098108	9.83309	0.448434	0.189582	2.36538	0.0180117	1
ENSDARG00000016855	4.73017	0.399198	0.168815	2.36471	0.0180443	1
ENSDARG00000009544	41.1161	0.365086	0.154448	2.36381	0.018088	0.220292
ENSDARG00000070348	24.6807	-0.414409	0.175323	-2.3637	0.0180936	0.220292
ENSDARG00000054186	9.14931	-0.445831	0.188774	-2.36172	0.0181905	1
ENSDARG00000045442	523.516	0.223336	0.0945753	2.36146	0.0182031	0.221118
ENSDARG00000037488	263.098	-0.230076	0.0974315	-2.36142	0.0182053	0.221118
ENSDARG00000016080	40.2922	0.388019	0.164379	2.36051	0.01825	0.221393
ENSDARG00000071487	5.12925	0.42513	0.180116	2.36031	0.0182596	1
ENSDARG00000092807	4660.1	0.152924	0.0648291	2.35888	0.0183304	0.222102
ENSDARG00000036375	119.485	0.256598	0.108833	2.35772	0.0183873	0.222409
ENSDARG00000058117	260.903	0.217257	0.0921569	2.35747	0.0183999	0.222409
ENSDARG00000078576	168.684	-0.236363	0.100298	-2.35661	0.0184426	0.222659
ENSDARG00000012591	25.8116	0.403769	0.17138	2.35598	0.0184739	0.222684
ENSDARG00000099675	269.513	-0.203435	0.0863593	-2.35568	0.018489	0.222684
ENSDARG00000100072	35.6124	0.380081	0.161386	2.3551	0.0185175	0.222684
ENSDARG00000020574	2137.82	0.18462	0.0784019	2.35479	0.0185331	0.222684
ENSDARG00000030716	159.136	-0.234116	0.0994455	-2.35421	0.018562	0.222766
ENSDARG00000099482	2.75486	-0.341272	0.144996	-2.35366	0.0185896	1
ENSDARG00000102367	98.9726	0.290733	0.123538	2.35339	0.0186029	0.222992
ENSDARG00000023443	56.403	0.343394	0.146179	2.34913	0.0188174	0.22508
ENSDARG00000079363	1.69244	0.294869	0.125568	2.34829	0.0188599	1
ENSDARG00000009844	48.9156	0.362744	0.154475	2.34823	0.0188628	0.22508
ENSDARG00000008020	21.0747	0.432144	0.184036	2.34815	0.0188669	0.22508
ENSDARG00000022531	46.6098	-0.351055	0.14951	-2.34803	0.0188728	0.22508
ENSDARG00000100703	23.9096	-0.413754	0.176236	-2.34772	0.0188888	0.22508
ENSDARG00000070873	122.119	-0.267603	0.114014	-2.34711	0.0189197	0.225182
ENSDARG00000030402	21.1889	0.419446	0.178916	2.34437	0.0190593	0.226359
ENSDARG00000086342	40.5541	0.364108	0.155317	2.34429	0.0190635	0.226359
ENSDARG00000088984	131.671	-0.255139	0.108884	-2.34322	0.019118	0.226539
ENSDARG00000001939	34.5407	-0.376403	0.160642	-2.34311	0.0191235	0.226539
ENSDARG00000077361	259.865	-0.219451	0.0937133	-2.34173	0.0191946	0.22699
ENSDARG00000058379	33.6311	0.379277	0.161981	2.3415	0.0192067	0.22699
ENSDARG00000051783	2532.22	0.143592	0.061363	2.34005	0.0192811	0.227175
ENSDARG00000038028	287.631	-0.204308	0.0873126	-2.33996	0.019286	0.227175
ENSDARG00000070981	347.75	-0.188779	0.0806791	-2.33988	0.01929	0.227175
ENSDARG00000069661	10.0433	-0.442094	0.188942	-2.33984	0.0192922	1
ENSDARG00000026395	7.05688	0.436008	0.186341	2.33983	0.0192923	1
ENSDARG00000018259	625.599	-0.168631	0.0720887	-2.33922	0.0193243	0.227314
ENSDARG00000061774	37.5319	0.373767	0.159997	2.33609	0.0194866	0.228956
ENSDARG00000045677	2659.43	0.175454	0.0751215	2.33561	0.0195117	0.228985
ENSDARG00000013087	98.7616	0.279332	0.119643	2.33471	0.0195587	0.229127
ENSDARG00000058041	134.982	0.251153	0.107583	2.3345	0.0195693	0.229127
ENSDARG00000103403	151.872	-0.244956	0.105147	-2.32965	0.0198246	0.231739
ENSDARG00000067920	11.0133	-0.44162	0.189566	-2.32964	0.0198253	1
ENSDARG00000102320	26.1099	0.401039	0.172165	2.32939	0.0198384	0.231739
ENSDARG00000099519	51.6754	-0.347917	0.149506	-2.32711	0.0199593	0.232847
ENSDARG00000069286	29.895	-0.38662	0.166164	-2.32673	0.0199795	0.232847
ENSDARG00000097878	3.55686	0.376732	0.161997	2.32556	0.0200422	1
ENSDARG00000086327	148.213	-0.264129	0.113584	-2.3254	0.0200505	0.233406
ENSDARG00000013561	110.984	0.286293	0.123145	2.32485	0.02008	0.23342
ENSDARG00000030583	69.8784	0.344633	0.14826	2.32451	0.0200981	0.23342
ENSDARG00000074431	68.0518	-0.329874	0.141938	-2.32408	0.0201214	0.233422
ENSDARG00000035872	63.2364	-0.32098	0.138148	-2.32346	0.0201545	0.233537
ENSDARG00000063538	131.244	0.255608	0.110098	2.32164	0.0202523	0.234401
ENSDARG00000099281	24.4834	0.418081	0.180153	2.3207	0.0203033	0.234593
ENSDARG00000012019	38.8047	0.357893	0.154233	2.32047	0.0203154	0.234593
ENSDARG00000002344	294.665	0.218797	0.0943706	2.31848	0.020423	0.235566
ENSDARG00000035765	17.8882	-0.430603	0.185789	-2.3177	0.0204657	0.235647
ENSDARG00000016396	22.0137	-0.412642	0.178055	-2.31749	0.0204768	0.235647
ENSDARG00000009040	28.0383	0.411135	0.177528	2.31589	0.0205645	0.236337
ENSDARG00000012903	17.1448	0.432094	0.186629	2.31525	0.0205993	0.236337
ENSDARG00000046157	1300.8	0.160361	0.0692672	2.3151	0.0206075	0.236337
ENSDARG00000035751	545.597	0.175018	0.0756121	2.31468	0.0206305	0.236337
ENSDARG00000008732	35.3563	-0.374548	0.161989	-2.31219	0.0207675	0.237635
ENSDARG00000100264	20.7158	-0.413727	0.179015	-2.31113	0.0208258	0.238033
ENSDARG00000055996	1329.22	0.176248	0.0762818	2.31049	0.0208612	0.238045
ENSDARG00000036698	300.3	-0.212832	0.092125	-2.31025	0.0208741	0.238045
ENSDARG00000067997	1025.01	-0.139209	0.0602965	-2.30875	0.0209577	0.238729
ENSDARG00000015575	84.7678	0.303942	0.131775	2.30651	0.0210819	0.239545
ENSDARG00000039901	88.5286	-0.277323	0.120241	-2.30639	0.0210888	0.239545
ENSDARG00000098761	2.84091	0.362415	0.15717	2.30587	0.0211178	1
ENSDARG00000056414	55.8102	-0.326417	0.141566	-2.30576	0.0211241	0.239545
ENSDARG00000094551	16.211	-0.427623	0.185459	-2.30575	0.0211244	0.239545
ENSDARG00000045929	335.33	0.189083	0.0820366	2.30486	0.0211746	0.239844
ENSDARG00000056532	5.01397	0.402398	0.174611	2.30454	0.0211921	1
ENSDARG00000063474	109.251	-0.261495	0.113541	-2.30309	0.0212736	0.240695
ENSDARG00000074480	12.6354	-0.435727	0.189219	-2.30276	0.0212925	1
ENSDARG00000079497	7.60945	0.432156	0.187692	2.30247	0.0213088	1
ENSDARG00000103505	92.5742	0.274401	0.119184	2.30234	0.0213161	0.240905
ENSDARG00000068144	0.920581	0.23105	0.100409	2.30109	0.0213866	1
ENSDARG00000071492	54.1886	-0.323649	0.140654	-2.30103	0.02139	0.241266
ENSDARG00000008372	186.081	-0.238522	0.103664	-2.30092	0.021396	0.241266
ENSDARG00000075508	6.33796	-0.419084	0.182153	-2.30072	0.0214074	1
ENSDARG00000042245	522.746	0.193237	0.0839977	2.3005	0.0214198	0.241266
ENSDARG00000059826	11.4713	0.4352	0.189181	2.30044	0.021423	1
ENSDARG00000029406	17.0379	0.423159	0.184071	2.29889	0.0215112	0.242025
ENSDARG00000002285	21.3305	0.410502	0.178675	2.29747	0.0215918	0.242661
ENSDARG00000070781	21.7543	0.415748	0.181046	2.29637	0.0216549	0.243099
ENSDARG00000095170	27.8878	-0.391602	0.170601	-2.29542	0.0217088	0.243433
ENSDARG00000078479	0.908962	0.229939	0.100196	2.29489	0.0217396	1
ENSDARG00000105503	48.4076	-0.346052	0.150814	-2.29456	0.0217583	0.243715
ENSDARG00000068680	1403.29	0.164614	0.0717634	2.29385	0.0217993	0.243715
ENSDARG00000099814	20.4157	0.413389	0.180232	2.29365	0.0218105	0.243715
ENSDARG00000074967	27.1814	0.390682	0.170388	2.2929	0.0218537	0.243715
ENSDARG00000071658	332.218	0.197435	0.0861235	2.29247	0.0218788	0.243715
ENSDARG00000058349	29.0774	0.386078	0.168412	2.29246	0.021879	0.243715
ENSDARG00000026448	4.76142	0.381168	0.16627	2.29246	0.0218791	1
ENSDARG00000060626	24.4562	0.399181	0.174221	2.29123	0.0219502	0.244239
ENSDARG00000010160	1430.95	0.200398	0.0874841	2.29067	0.0219823	0.244326
ENSDARG00000092945	60.0304	-0.340552	0.148702	-2.29015	0.0220124	0.244391
ENSDARG00000104292	14.2405	0.429088	0.187399	2.28971	0.0220382	0.244408
ENSDARG00000032577	11.4445	-0.433752	0.189467	-2.28932	0.0220605	1
ENSDARG00000099771	34.0084	-0.371542	0.162301	-2.28921	0.0220671	0.244459
ENSDARG00000025595	56.4957	-0.322679	0.141062	-2.2875	0.0221665	0.245292
ENSDARG00000045968	11.2095	0.433142	0.189435	2.2865	0.0222252	1
ENSDARG00000076480	26.1507	-0.392272	0.171561	-2.28649	0.0222257	0.245646
ENSDARG00000092467	420.628	-0.207442	0.09074	-2.28612	0.0222473	0.245646
ENSDARG00000008947	319.175	-0.188519	0.0825097	-2.28481	0.0223241	0.246225
ENSDARG00000000503	1118.24	-0.135977	0.0595312	-2.28413	0.0223639	0.246394
ENSDARG00000103591	10.6223	0.43271	0.189557	2.28274	0.0224454	1
ENSDARG00000016505	12.099	0.4317	0.189116	2.28273	0.0224461	1
ENSDARG00000015161	10.6126	0.432391	0.189437	2.2825	0.0224597	1
ENSDARG00000005840	209.799	-0.213586	0.0935867	-2.28223	0.022476	0.247359
ENSDARG00000093804	3.85146	0.384795	0.16864	2.28175	0.0225041	1
ENSDARG00000037941	137.386	-0.249166	0.109233	-2.28105	0.0225454	0.247411
ENSDARG00000014348	30.4896	-0.380537	0.166829	-2.28099	0.0225488	0.247411
ENSDARG00000005172	27.103	0.392104	0.171931	2.28059	0.0225725	0.247411
ENSDARG00000079355	32.1073	-0.379538	0.166429	-2.28048	0.0225789	0.247411
ENSDARG00000044169	7.37153	0.427472	0.187456	2.28039	0.0225843	1
ENSDARG00000075857	10.2854	0.431228	0.189181	2.27944	0.0226407	1
ENSDARG00000000472	11.0794	-0.431549	0.189461	-2.27778	0.0227398	1
ENSDARG00000029150	5604.65	-0.135668	0.05957	-2.27745	0.0227592	0.248909
ENSDARG00000054003	20.7441	-0.410628	0.180309	-2.27736	0.022765	0.248909
ENSDARG00000016429	75.3875	0.304568	0.133786	2.27653	0.0228141	0.249175
ENSDARG00000019644	632.307	-0.180805	0.0794381	-2.27605	0.0228429	0.24922
ENSDARG00000005108	38.7526	0.359348	0.157993	2.27446	0.0229385	0.249342
ENSDARG00000033285	33.6411	0.372217	0.163669	2.2742	0.022954	0.249342
ENSDARG00000011245	30.0972	0.383693	0.168733	2.27397	0.0229678	0.249342
ENSDARG00000053561	78.8925	0.288195	0.126746	2.2738	0.0229778	0.249342
ENSDARG00000034195	192.343	-0.210206	0.0924495	-2.27374	0.0229816	0.249342
ENSDARG00000026229	2.80087	-0.35154	0.154626	-2.27348	0.0229971	1
ENSDARG00000059817	30.4465	0.37886	0.166649	2.27339	0.0230024	0.249342
ENSDARG00000078582	40.4235	-0.3667	0.161383	-2.27224	0.0230722	0.249562
ENSDARG00000076439	15.7333	0.423458	0.186362	2.27224	0.0230723	0.249562
ENSDARG00000051875	230.26	0.233856	0.103032	2.26973	0.0232238	0.250928
ENSDARG00000036162	133.355	0.264178	0.116412	2.26933	0.0232483	0.250928
ENSDARG00000033854	40.4126	-0.355417	0.156748	-2.26745	0.0233628	0.25115
ENSDARG00000096270	13.1976	0.428874	0.189156	2.26731	0.0233714	0.25115
ENSDARG00000060771	121.835	-0.25852	0.114023	-2.26725	0.0233747	0.25115
ENSDARG00000045936	120.589	0.243092	0.107246	2.26668	0.0234098	0.25115
ENSDARG00000005318	15.5846	0.42323	0.186742	2.26639	0.0234274	0.25115
ENSDARG00000087238	83.9338	-0.285697	0.126061	-2.26634	0.0234303	0.25115
ENSDARG00000009771	161.615	-0.233024	0.102829	-2.26613	0.0234434	0.25115
ENSDARG00000000369	2.71187	0.34505	0.152292	2.26571	0.0234689	1
ENSDARG00000101479	8.25781	0.426999	0.188484	2.26544	0.0234855	1
ENSDARG00000011273	11.3675	0.429177	0.189493	2.26487	0.0235207	1
ENSDARG00000019930	5.80228	0.41221	0.182027	2.26455	0.0235402	1
ENSDARG00000069423	12.5437	-0.427352	0.188719	-2.26449	0.023544	1
ENSDARG00000100844	31.6872	0.379101	0.167571	2.26233	0.0236772	0.253386
ENSDARG00000101602	15.3632	0.427399	0.18906	2.26065	0.0237807	0.253809
ENSDARG00000099631	17.3505	0.415791	0.183925	2.26065	0.0237808	0.253809
ENSDARG00000070686	76.1642	-0.287711	0.127279	-2.26047	0.0237923	0.253809
ENSDARG00000053802	6.34761	0.413801	0.183212	2.25858	0.0239092	1
ENSDARG00000017504	1.16303	0.257379	0.113967	2.25836	0.0239232	1
ENSDARG00000036840	370.819	-0.21772	0.0965224	-2.25564	0.0240932	0.256361
ENSDARG00000100836	19.4184	0.42665	0.189152	2.25559	0.0240963	0.256361
ENSDARG00000063433	259.839	-0.204342	0.0906129	-2.25511	0.0241265	0.256361
ENSDARG00000075673	97.5876	-0.274833	0.121899	-2.2546	0.0241585	0.256361
ENSDARG00000011334	33.671	0.367875	0.163167	2.2546	0.0241586	0.256361
ENSDARG00000105083	127.179	-0.247792	0.10999	-2.25285	0.0242684	0.257255
ENSDARG00000004948	129.852	0.281203	0.124847	2.25238	0.024298	0.257299
ENSDARG00000074390	32.5181	0.38275	0.169999	2.25148	0.0243551	0.257517
ENSDARG00000017891	177.699	0.289522	0.128605	2.25125	0.0243697	0.257517
ENSDARG00000104431	82.0884	0.29703	0.131981	2.25055	0.0244138	0.257713
ENSDARG00000008784	80.1231	-0.281439	0.125089	-2.2499	0.0244551	0.257879
ENSDARG00000053215	5.9134	0.408298	0.181483	2.24979	0.0244625	1
ENSDARG00000103038	3.17421	0.353618	0.15721	2.24934	0.0244908	1
ENSDARG00000038866	30.553	0.372718	0.165725	2.24901	0.0245119	0.257889
ENSDARG00000042799	15.6854	0.416233	0.185112	2.24854	0.0245415	0.257889
ENSDARG00000053110	16.4651	0.421578	0.187493	2.2485	0.0245443	0.257889
ENSDARG00000012684	289.789	-0.188617	0.0838939	-2.24828	0.0245584	0.257889
ENSDARG00000100409	31.6007	-0.382428	0.170173	-2.24729	0.0246216	0.258283
ENSDARG00000099640	31.8089	-0.366039	0.162933	-2.24656	0.024668	0.258501
ENSDARG00000075980	4.94175	0.390987	0.174039	2.24655	0.0246687	1
ENSDARG00000089878	37.9168	-0.383784	0.170903	-2.24563	0.0247279	0.258859
ENSDARG00000101404	15.5625	0.416719	0.185675	2.24435	0.0248099	0.259277
ENSDARG00000027172	90.4817	-0.275065	0.122576	-2.24404	0.0248299	0.259277
ENSDARG00000015254	48.915	0.346027	0.154214	2.24381	0.0248449	0.259277
ENSDARG00000068291	5.76902	0.402932	0.179619	2.24326	0.02488	1
ENSDARG00000075972	10.8812	0.425221	0.189576	2.24302	0.0248958	1
ENSDARG00000043467	108.153	0.285731	0.127442	2.24206	0.0249575	0.259697
ENSDARG00000001890	125.439	-0.248463	0.110823	-2.24198	0.0249626	0.259697
ENSDARG00000036754	165.331	0.227256	0.101396	2.24128	0.0250078	0.259697
ENSDARG00000051761	17.0573	0.411429	0.183573	2.24123	0.0250112	0.259697
ENSDARG00000044573	94.9513	0.272057	0.12139	2.24119	0.0250139	0.259697
ENSDARG00000096558	3.5573	-0.372297	0.166208	-2.23994	0.0250949	1
ENSDARG00000102746	27.3687	-0.382015	0.170556	-2.23982	0.0251027	0.26035
ENSDARG00000045421	11.7293	0.423034	0.189169	2.23628	0.0253337	1
ENSDARG00000005416	37.953	-0.350376	0.15669	-2.23611	0.0253448	0.262591
ENSDARG00000063068	121.827	-0.271977	0.121664	-2.23548	0.025386	0.262748
ENSDARG00000057879	11.885	-0.422488	0.189039	-2.23493	0.0254218	1
ENSDARG00000057497	55.1695	0.348603	0.155999	2.23465	0.02544	0.263037
ENSDARG00000074697	13.7241	-0.41826	0.187272	-2.23343	0.0255204	0.263598
ENSDARG00000090381	37.5831	-0.366808	0.164413	-2.23101	0.0256806	0.264774
ENSDARG00000009567	165.417	-0.248217	0.111263	-2.23091	0.0256868	0.264774
ENSDARG00000018393	44.1783	-0.337448	0.151376	-2.2292	0.0258003	0.265672
ENSDARG00000104903	1.55382	-0.288194	0.129309	-2.22873	0.0258321	1
ENSDARG00000060877	19.0614	0.402175	0.180516	2.22792	0.025886	0.266283
ENSDARG00000097892	5.83368	0.405343	0.182065	2.22636	0.02599	1
ENSDARG00000001777	6.14866	-0.407882	0.183217	-2.22623	0.0259989	1
ENSDARG00000073931	32.9085	-0.362598	0.162905	-2.22582	0.0260261	0.26745
ENSDARG00000070545	440.057	-0.185008	0.0831817	-2.22414	0.0261388	0.267592
ENSDARG00000039185	93.1438	-0.264745	0.119034	-2.22412	0.0261405	0.267592
ENSDARG00000077736	30.9705	-0.373835	0.168105	-2.22383	0.0261602	0.267592
ENSDARG00000043474	286.882	-0.19486	0.0876271	-2.22374	0.026166	0.267592
ENSDARG00000097573	4.70018	0.378081	0.170023	2.2237	0.0261684	1
ENSDARG00000005799	38.1297	-0.346503	0.155827	-2.22364	0.0261726	0.267592
ENSDARG00000043847	4.49601	0.389373	0.175143	2.22317	0.0262041	1
ENSDARG00000074073	59.586	-0.320307	0.144172	-2.2217	0.0263038	0.26812
ENSDARG00000099974	289.739	0.186161	0.0837948	2.22163	0.026308	0.26812
ENSDARG00000008203	1.80354	0.292447	0.131643	2.22152	0.0263157	1
ENSDARG00000002131	488.23	-0.211305	0.095122	-2.22141	0.0263233	0.26812
ENSDARG00000104541	21.7784	-0.399872	0.180042	-2.22099	0.0263516	0.26812
ENSDARG00000056026	16.4851	0.415555	0.187111	2.22091	0.0263572	0.26812
ENSDARG00000022832	12.5916	0.420917	0.189594	2.2201	0.026412	1
ENSDARG00000026829	141.235	0.229594	0.103466	2.21904	0.0264841	0.269139
ENSDARG00000019274	10.5111	0.420285	0.18943	2.21868	0.0265086	1
ENSDARG00000068432	419.686	-0.18674	0.0842047	-2.21769	0.0265761	0.269802
ENSDARG00000009212	1226.08	0.172017	0.0775956	2.21684	0.0266338	0.270012
ENSDARG00000077467	63.3014	-0.320526	0.144603	-2.2166	0.0266503	0.270012
ENSDARG00000000394	325.581	-0.178825	0.0807088	-2.21568	0.0267134	0.270379
ENSDARG00000026519	83.1041	-0.282544	0.127564	-2.21492	0.0267652	0.270615
ENSDARG00000092124	76.6929	-0.298108	0.134613	-2.21456	0.0267903	0.270615
ENSDARG00000004406	12.1986	-0.418412	0.188965	-2.21423	0.0268129	1
ENSDARG00000055530	30.4025	0.374482	0.169267	2.21237	0.0269409	0.271863
ENSDARG00000041306	28.9072	0.378671	0.171348	2.20995	0.0271084	0.27328
ENSDARG00000012563	10.5166	-0.418736	0.18952	-2.20946	0.0271429	1
ENSDARG00000055548	19.7499	0.401824	0.181879	2.20929	0.0271543	0.273389
ENSDARG00000092359	72.2074	-0.310637	0.140628	-2.20892	0.0271801	0.273389
ENSDARG00000005629	27.1846	0.394873	0.178787	2.20863	0.0272006	0.273389
ENSDARG00000053204	1.11769	0.250335	0.113352	2.20848	0.0272108	1
ENSDARG00000098639	55.6821	-0.356119	0.161271	-2.2082	0.0272302	0.273414
ENSDARG00000027495	169.558	-0.221455	0.100366	-2.20648	0.0273502	0.274314
ENSDARG00000058285	29.0056	-0.375054	0.170025	-2.20587	0.0273929	0.274314
ENSDARG00000039626	61.5272	0.306111	0.138791	2.20556	0.0274147	0.274314
ENSDARG00000077300	50.5667	-0.333758	0.151339	-2.20536	0.0274287	0.274314
ENSDARG00000007526	152.023	0.240529	0.109135	2.20396	0.0275272	0.275026
ENSDARG00000001993	541.516	-0.192452	0.0873539	-2.20313	0.0275858	0.275339
ENSDARG00000099510	49.4954	0.327579	0.148727	2.20255	0.0276262	0.27547
ENSDARG00000079128	10.6014	0.417268	0.189454	2.20247	0.027632	1
ENSDARG00000021200	3.51413	0.367039	0.166688	2.20195	0.0276691	1
ENSDARG00000000086	40.8992	-0.349158	0.158636	-2.201	0.0277358	0.276082
ENSDARG00000063037	16.1647	0.406825	0.184847	2.20088	0.0277446	0.276082
ENSDARG00000041450	152.512	0.225772	0.102599	2.20052	0.0277698	0.276082
ENSDARG00000045541	8.06519	0.415078	0.18863	2.20049	0.0277722	1
ENSDARG00000077583	9.40019	-0.414739	0.188618	-2.19883	0.02789	1
ENSDARG00000052565	27.4349	-0.38755	0.176284	-2.19844	0.0279177	0.276951
ENSDARG00000095421	35.4784	-0.364957	0.166014	-2.19835	0.0279245	0.276951
ENSDARG00000076667	200.549	0.221849	0.100926	2.19813	0.0279396	0.276951
ENSDARG00000052074	12.6643	0.416616	0.189556	2.19785	0.0279598	1
ENSDARG00000052652	40.4969	0.361258	0.164401	2.19743	0.0279899	0.277177
ENSDARG00000007791	129.762	-0.23619	0.107508	-2.19695	0.0280239	0.277241
ENSDARG00000054539	24.8136	0.377218	0.171793	2.19578	0.0281079	0.277799
ENSDARG00000075697	3.28135	0.361144	0.16449	2.19553	0.0281254	1
ENSDARG00000052462	16.3128	0.41086	0.187199	2.19478	0.0281793	0.278031
ENSDARG00000024966	61.2313	-0.310597	0.141525	-2.19464	0.0281893	0.278031
ENSDARG00000045159	14.8999	0.410358	0.187011	2.1943	0.0282141	0.278031
ENSDARG00000007034	78.2669	0.291428	0.132848	2.19369	0.0282575	0.278187
ENSDARG00000096528	8.75096	-0.413289	0.188412	-2.19354	0.0282684	1
ENSDARG00000071684	52.3013	0.331672	0.151299	2.19216	0.0283676	0.27899
ENSDARG00000076280	43.7451	-0.338657	0.154517	-2.19171	0.0284002	0.27899
ENSDARG00000040277	148.163	0.258209	0.117843	2.19113	0.0284427	0.27899
ENSDARG00000089303	18.2838	0.400532	0.182805	2.19103	0.0284497	0.27899
ENSDARG00000078246	1.12141	0.25041	0.114304	2.19074	0.0284703	1
ENSDARG00000101858	171.309	-0.221116	0.100954	-2.19027	0.0285048	0.279259
ENSDARG00000033916	17.6236	-0.406071	0.185454	-2.1896	0.028553	0.279459
ENSDARG00000101203	5.60651	-0.395119	0.180592	-2.18791	0.0286759	1
ENSDARG00000029170	79.0689	-0.286682	0.131043	-2.18769	0.0286919	0.280341
ENSDARG00000025789	785.445	-0.151615	0.0693065	-2.1876	0.0286987	0.280341
ENSDARG00000027310	119.118	-0.251745	0.115124	-2.18673	0.0287624	0.280691
ENSDARG00000087528	38.2452	-0.341403	0.156194	-2.18576	0.0288334	0.281111
ENSDARG00000101910	14.5685	0.407518	0.186665	2.18316	0.0290244	0.282681
ENSDARG00000103034	53.1657	0.314656	0.144165	2.18262	0.0290641	0.282681
ENSDARG00000094300	92.0892	0.303668	0.139143	2.18242	0.0290785	0.282681
ENSDARG00000032970	679.876	0.186325	0.085398	2.18184	0.029121	0.282822
ENSDARG00000091669	4.87696	0.384089	0.176064	2.18154	0.0291439	1
ENSDARG00000013623	1969.18	-0.130242	0.059729	-2.18056	0.0292162	0.283365
ENSDARG00000097425	4.68771	0.379016	0.173828	2.18041	0.0292271	1
ENSDARG00000038281	27.4945	0.375039	0.17201	2.18033	0.0292332	0.283365
ENSDARG00000086775	29.9613	-0.361331	0.165773	-2.17968	0.0292815	0.283387
ENSDARG00000031283	420.966	-0.163829	0.075167	-2.17954	0.0292917	0.283387
ENSDARG00000009901	18.6303	0.397476	0.182437	2.17871	0.0293534	0.283712
ENSDARG00000023157	6.62855	0.403287	0.18526	2.17688	0.0294897	1
ENSDARG00000070698	72.2896	-0.292984	0.134605	-2.17662	0.0295089	0.284757
ENSDARG00000093205	1.51869	0.266399	0.122418	2.17615	0.0295441	1
ENSDARG00000013881	15.3232	0.403578	0.185459	2.1761	0.0295479	0.284757
ENSDARG00000100504	30.6861	0.406168	0.186654	2.17605	0.0295517	0.284757
ENSDARG00000040527	7.68302	0.405531	0.186395	2.17566	0.0295809	1
ENSDARG00000073911	25.6857	0.377628	0.173591	2.17539	0.0296007	0.284757
ENSDARG00000054610	17.1697	0.401046	0.184358	2.17537	0.0296027	0.284757
ENSDARG00000070567	143.183	-0.227884	0.104784	-2.17481	0.0296447	0.284889
ENSDARG00000035309	9.11887	0.410957	0.188995	2.17443	0.0296728	1
ENSDARG00000016763	163.107	-0.210484	0.0968128	-2.17413	0.0296952	0.284943
ENSDARG00000077297	143.937	-0.237143	0.109082	-2.17398	0.0297068	0.284943
ENSDARG00000033771	5.86194	-0.394599	0.181534	-2.17369	0.0297285	1
ENSDARG00000062924	4.88223	-0.383314	0.176401	-2.17296	0.029783	1
ENSDARG00000036500	36.1419	0.346852	0.15968	2.17217	0.029843	0.285722
ENSDARG00000014013	131.072	-0.240235	0.110598	-2.17214	0.0298448	0.285722
ENSDARG00000015731	6.02157	-0.39808	0.183283	-2.17194	0.0298598	1
ENSDARG00000030237	39.0052	-0.339793	0.156479	-2.17149	0.0298941	0.285923
ENSDARG00000078805	2.55686	0.322418	0.148554	2.17037	0.0299785	1
ENSDARG00000095704	9.85838	-0.411061	0.189467	-2.16957	0.0300397	1
ENSDARG00000074552	389.641	-0.204453	0.0942372	-2.16956	0.0300402	0.286827
ENSDARG00000020015	28.3723	0.385282	0.177619	2.16915	0.0300714	0.286827
ENSDARG00000091222	4.9688	0.385264	0.177613	2.16912	0.0300736	1
ENSDARG00000017901	133.206	-0.25438	0.117274	-2.16911	0.030074	0.286827
ENSDARG00000059026	3.30402	0.353171	0.162884	2.16824	0.0301405	1
ENSDARG00000056704	24.0996	-0.376118	0.173475	-2.16814	0.0301484	0.286865
ENSDARG00000090656	44.0172	-0.326138	0.150445	-2.16783	0.0301718	0.286865
ENSDARG00000071031	41.7028	-0.326641	0.150691	-2.16762	0.0301877	0.286865
ENSDARG00000009001	113.955	-0.270395	0.124761	-2.16731	0.0302113	0.286865
ENSDARG00000097683	81.1066	-0.268837	0.124048	-2.16719	0.0302203	0.286865
ENSDARG00000098798	21.6077	0.397057	0.183319	2.16593	0.0303166	0.2873
ENSDARG00000058225	56.8795	0.298584	0.13786	2.16584	0.0303231	0.2873
ENSDARG00000044129	15.5194	0.406399	0.187698	2.16517	0.0303743	0.287515
ENSDARG00000098171	5.1688	0.377049	0.174227	2.16412	0.030455	1
ENSDARG00000105824	10.4581	0.410002	0.189497	2.16363	0.0304928	1
ENSDARG00000076442	4.82911	-0.383626	0.177312	-2.16356	0.0304981	1
ENSDARG00000070019	73.2076	0.294719	0.136234	2.16332	0.0305164	0.287998
ENSDARG00000055620	51.0578	-0.314135	0.145225	-2.16309	0.0305343	0.287998
ENSDARG00000008165	13.5781	0.405662	0.187584	2.16257	0.0305745	0.287998
ENSDARG00000006524	289.392	-0.194184	0.0897946	-2.16253	0.0305773	0.287998
ENSDARG00000054574	10.1041	0.409739	0.189488	2.16235	0.0305915	1
ENSDARG00000040031	204.715	-0.207566	0.0959958	-2.16224	0.0305995	0.287998
ENSDARG00000020764	32.4043	-0.36005	0.166543	-2.16191	0.0306252	0.287998
ENSDARG00000021339	1624.46	0.144867	0.067014	2.16174	0.0306384	0.287998
ENSDARG00000017947	2.39627	-0.324009	0.149893	-2.16161	0.0306486	1
ENSDARG00000103720	14.4965	0.40765	0.188624	2.16118	0.0306817	0.287998
ENSDARG00000074490	120.777	-0.23607	0.109233	-2.16117	0.0306824	0.287998
ENSDARG00000025977	76.8042	0.271197	0.125598	2.15925	0.0308311	0.288956
ENSDARG00000093535	69.4085	0.298052	0.138064	2.1588	0.030866	0.288956
ENSDARG00000008403	16.4215	-0.404496	0.187376	-2.15874	0.0308705	0.288956
ENSDARG00000007302	12.8212	0.408251	0.18918	2.158	0.0309279	1
ENSDARG00000078177	0.744463	-0.21233	0.0984052	-2.15771	0.0309501	1
ENSDARG00000055412	80.2197	-0.331599	0.1537	-2.15744	0.0309718	0.289635
ENSDARG00000061985	97.6079	0.270568	0.125445	2.15686	0.0310163	0.289782
ENSDARG00000009982	42.4817	0.326509	0.151439	2.15604	0.0310805	0.289957
ENSDARG00000016548	623.948	-0.203735	0.0945019	-2.15589	0.0310925	0.289957
ENSDARG00000102362	36.9105	0.343651	0.1595	2.15455	0.0311969	0.290633
ENSDARG00000062790	165.142	-0.232628	0.107987	-2.15422	0.0312226	0.290633
ENSDARG00000012353	11.7604	0.407966	0.189412	2.15386	0.0312515	1
ENSDARG00000076420	3.90763	0.340352	0.158049	2.15347	0.0312821	1
ENSDARG00000055154	24.4475	-0.382693	0.177734	-2.15318	0.0313044	0.290671
ENSDARG00000079688	354.117	0.169261	0.0786117	2.15313	0.0313088	0.290671
ENSDARG00000058042	29.0347	-0.367511	0.170692	-2.15307	0.0313133	0.290671
ENSDARG00000055252	7.81865	0.403895	0.187652	2.15236	0.0313691	1
ENSDARG00000060126	9.40332	0.407081	0.189133	2.15236	0.0313691	1
ENSDARG00000032039	34.1544	-0.345002	0.160363	-2.15138	0.0314463	0.291493
ENSDARG00000003486	109.294	0.251897	0.117107	2.151	0.0314765	0.291493
ENSDARG00000028748	111.457	-0.240925	0.112059	-2.14999	0.0315559	0.291493
ENSDARG00000040309	6.24167	0.391295	0.18201	2.14985	0.0315671	1
ENSDARG00000026499	18.7822	-0.396816	0.18458	-2.14984	0.031568	0.291493
ENSDARG00000074531	47.0281	-0.318109	0.14798	-2.14968	0.0315807	0.291493
ENSDARG00000070522	6.08198	-0.393336	0.182994	-2.14945	0.0315986	1
ENSDARG00000105801	8.06512	-0.404546	0.188213	-2.14941	0.031602	1
ENSDARG00000017311	9.27351	0.406791	0.189258	2.1494	0.0316024	1
ENSDARG00000089225	34.2378	-0.376905	0.175362	-2.1493	0.0316105	0.291493
ENSDARG00000070055	37.0821	0.34226	0.159263	2.14902	0.0316325	0.291493
ENSDARG00000077860	333.11	-0.179078	0.0833302	-2.14902	0.0316331	0.291493
ENSDARG00000091628	35.7325	-0.355848	0.165648	-2.14821	0.0316968	0.291712
ENSDARG00000010018	107.381	-0.259682	0.120925	-2.14747	0.031756	0.291712
ENSDARG00000099695	54.7166	0.318944	0.148526	2.1474	0.0317614	0.291712
ENSDARG00000029885	51.6973	0.331635	0.154446	2.14726	0.0317726	0.291712
ENSDARG00000041300	4.34312	0.373028	0.173736	2.14709	0.0317858	1
ENSDARG00000037618	14.5082	0.406204	0.189274	2.14612	0.0318634	0.292092
ENSDARG00000001912	15.5168	-0.401565	0.187148	-2.14571	0.0318961	0.292092
ENSDARG00000036005	82.302	-0.275081	0.128204	-2.14565	0.0319009	0.292092
ENSDARG00000105009	13.3395	0.402836	0.187826	2.14473	0.0319741	0.292259
ENSDARG00000011473	46.3144	-0.326122	0.152063	-2.14465	0.0319805	0.292259
ENSDARG00000078894	10.1342	0.404428	0.188578	2.14462	0.0319834	1
ENSDARG00000018404	175.219	0.207882	0.096945	2.14433	0.0320061	0.292259
ENSDARG00000044588	99.7697	0.25248	0.117803	2.14324	0.0320934	0.292791
ENSDARG00000059923	4.47598	0.370538	0.172922	2.1428	0.0321295	1
ENSDARG00000078238	1.20296	-0.243227	0.113531	-2.14238	0.032163	1
ENSDARG00000098377	0.733482	0.203383	0.094945	2.14211	0.0321843	1
ENSDARG00000030630	2.97668	0.324278	0.151399	2.14188	0.0322028	1
ENSDARG00000035776	14.6032	0.399408	0.186543	2.14111	0.0322652	0.294092
ENSDARG00000028058	29.6942	0.356082	0.166342	2.14066	0.0323015	0.294157
ENSDARG00000061194	48.0127	-0.310314	0.145043	-2.13947	0.0323976	0.29436
ENSDARG00000058606	28.8886	0.363419	0.169875	2.13933	0.0324088	0.29436
ENSDARG00000022456	661.251	-0.146746	0.0685975	-2.13923	0.0324171	0.29436
ENSDARG00000004034	235.428	0.185118	0.0865467	2.13894	0.0324407	0.29436
ENSDARG00000024317	13.0623	0.4054	0.189586	2.13834	0.0324889	1
ENSDARG00000071691	65.5925	0.283271	0.132494	2.138	0.0325171	0.294789
ENSDARG00000098391	30.3155	0.356959	0.167021	2.13721	0.0325808	0.294993
ENSDARG00000068233	4.36322	0.371736	0.173949	2.13704	0.0325947	1
ENSDARG00000058603	51.2509	-0.316181	0.147955	-2.137	0.0325981	0.294993
ENSDARG00000039729	88.4718	-0.256898	0.120238	-2.13657	0.0326331	0.295044
ENSDARG00000062305	4.16158	-0.35709	0.167143	-2.13643	0.0326443	1
ENSDARG00000004049	19.2002	-0.389445	0.182314	-2.13613	0.032669	0.295104
ENSDARG00000008904	161.349	-0.220784	0.103401	-2.13523	0.0327426	0.295504
ENSDARG00000037350	865.123	0.193724	0.0907846	2.13388	0.0328522	0.295965
ENSDARG00000069090	166.166	0.21075	0.0987709	2.13372	0.0328655	0.295965
ENSDARG00000027600	40.3664	0.337424	0.158163	2.1334	0.0328922	0.295965
ENSDARG00000056643	4.02772	0.362333	0.169845	2.13331	0.0328989	1
ENSDARG00000033498	0.773495	-0.20755	0.0973065	-2.13295	0.0329285	1
ENSDARG00000102978	59.7771	0.294493	0.138082	2.13273	0.0329467	0.295965
ENSDARG00000035598	65.4502	0.284242	0.133284	2.1326	0.0329575	0.295965
ENSDARG00000025850	1582.69	0.162141	0.0760349	2.13245	0.0329698	0.295965
ENSDARG00000040898	4.52521	-0.369528	0.173297	-2.13234	0.0329793	1
ENSDARG00000003631	70.1317	-0.281411	0.132012	-2.13171	0.0330307	0.296247
ENSDARG00000009280	319.573	-0.202139	0.0948769	-2.13054	0.0331274	0.296851
ENSDARG00000029668	72.344	-0.283173	0.132962	-2.12972	0.0331949	0.297056
ENSDARG00000014577	65.4207	0.290572	0.136448	2.12954	0.0332093	0.297056
ENSDARG00000100149	60.3247	0.288654	0.13557	2.12919	0.0332387	0.297056
ENSDARG00000070107	44.2209	0.333358	0.15664	2.12818	0.0333225	0.297167
ENSDARG00000021607	100.091	0.270348	0.127036	2.12811	0.0333277	0.297167
ENSDARG00000041538	40.0166	-0.331773	0.15591	-2.12797	0.0333395	0.297167
ENSDARG00000023963	199.774	-0.200051	0.0940271	-2.12759	0.0333709	0.297184
ENSDARG00000039130	2.94654	0.338775	0.159325	2.12632	0.0334768	1
ENSDARG00000074635	191.339	0.23014	0.108236	2.12628	0.0334804	0.297895
ENSDARG00000101595	2.42021	0.297137	0.139766	2.12596	0.0335063	1
ENSDARG00000000103	235.096	-0.185091	0.0870715	-2.12574	0.0335252	0.298032
ENSDARG00000079198	63.8744	0.295799	0.139184	2.12525	0.0335661	0.298132
ENSDARG00000012915	63.655	0.302503	0.142401	2.12431	0.0336446	0.298566
ENSDARG00000102379	90.9406	0.253562	0.11939	2.12381	0.0336858	0.298669
ENSDARG00000016212	47.8828	-0.319974	0.150776	-2.12218	0.0338223	0.298999
ENSDARG00000036764	15.0161	0.393531	0.185465	2.12186	0.0338498	0.298999
ENSDARG00000104375	118.913	-0.256741	0.121021	-2.12146	0.0338833	0.298999
ENSDARG00000098428	12.8514	-0.399812	0.18849	-2.12114	0.0339102	1
ENSDARG00000024540	61.7767	0.299906	0.141397	2.12102	0.0339202	0.298999
ENSDARG00000101886	23.1741	-0.370743	0.174824	-2.12066	0.0339506	0.298999
ENSDARG00000061896	8.14053	0.39916	0.188248	2.1204	0.0339726	1
ENSDARG00000076830	69.333	-0.276907	0.130597	-2.12032	0.0339788	0.298999
ENSDARG00000045367	81.0178	-0.264262	0.124638	-2.12024	0.0339861	0.298999
ENSDARG00000075252	232.432	-0.205585	0.0969709	-2.12007	0.0340002	0.298999
ENSDARG00000007135	235.046	-0.202408	0.0954748	-2.12001	0.0340049	0.298999
ENSDARG00000070857	11.4982	0.401205	0.189301	2.11941	0.0340561	1
ENSDARG00000006546	48.4018	0.320566	0.151267	2.1192	0.0340732	0.298999
ENSDARG00000018181	26.2127	-0.3701	0.174673	-2.11881	0.0341062	0.298999
ENSDARG00000104024	46.9775	0.325239	0.153503	2.11878	0.034109	0.298999
ENSDARG00000075825	1.09146	0.232666	0.109821	2.11859	0.0341248	1
ENSDARG00000074246	92.1148	0.260701	0.12306	2.11849	0.0341336	0.298999
ENSDARG00000099080	71.15	-0.300925	0.142051	-2.11843	0.0341383	0.298999
ENSDARG00000060238	209.469	-0.211781	0.100084	-2.11602	0.0343431	0.300295
ENSDARG00000016721	214.594	-0.197824	0.09349	-2.11599	0.0343459	0.300295
ENSDARG00000096365	2.68929	0.331001	0.156502	2.11499	0.0344306	1
ENSDARG00000099137	18.3608	-0.384069	0.181599	-2.11493	0.0344362	0.300679
ENSDARG00000033614	81.4745	0.270595	0.127955	2.11476	0.0344504	0.300679
ENSDARG00000091652	47.2712	-0.320355	0.151509	-2.11442	0.0344793	0.300679
ENSDARG00000076490	9.46813	0.400519	0.18948	2.11378	0.0345338	1
ENSDARG00000102048	16.2707	0.389212	0.184165	2.11339	0.0345676	0.300844
ENSDARG00000053753	41.2243	-0.319855	0.15136	-2.1132	0.0345834	0.300844
ENSDARG00000097897	216.456	-0.221691	0.10491	-2.11315	0.0345877	0.300844
ENSDARG00000037647	33.2058	-0.344687	0.163266	-2.1112	0.034755	0.302039
ENSDARG00000079994	144.131	-0.231391	0.109629	-2.11067	0.0348011	0.302179
ENSDARG00000003584	20.5747	0.377061	0.178716	2.10983	0.0348729	0.302542
ENSDARG00000063573	40.8428	0.338462	0.16048	2.10906	0.0349396	0.30286
ENSDARG00000100402	51.7494	-0.310491	0.147244	-2.10868	0.0349718	0.302878
ENSDARG00000014806	380.198	-0.157334	0.0746393	-2.10792	0.0350381	0.303192
ENSDARG00000015050	511.619	0.157424	0.0746998	2.10742	0.0350811	0.303304
ENSDARG00000035882	59.1416	0.327595	0.155596	2.10542	0.0352548	0.304545
ENSDARG00000002937	52.5423	-0.302755	0.14383	-2.10495	0.0352957	0.304637
ENSDARG00000092123	2.17384	0.302036	0.143502	2.10476	0.0353125	1
ENSDARG00000021233	11.7509	-0.398047	0.189246	-2.10333	0.035437	1
ENSDARG00000017500	55.9213	-0.290823	0.138279	-2.10315	0.0354524	0.305728
ENSDARG00000078389	2.3125	0.303261	0.144238	2.10251	0.0355086	1
ENSDARG00000032469	85.3458	0.287038	0.136556	2.10198	0.0355547	0.30609
ENSDARG00000022650	41.0157	0.338529	0.161052	2.10198	0.0355551	0.30609
ENSDARG00000073997	131.585	-0.235127	0.111918	-2.10089	0.035651	0.306653
ENSDARG00000094561	66.7906	0.290773	0.13846	2.10005	0.0357247	0.307025
ENSDARG00000103994	1117.68	-0.127164	0.060605	-2.09825	0.0358832	0.308125
ENSDARG00000014690	1613.8	0.146658	0.0699232	2.09741	0.0359569	0.308495
ENSDARG00000086753	11.9568	0.397536	0.189557	2.09719	0.0359771	1
ENSDARG00000060297	71.3283	-0.282953	0.13501	-2.0958	0.0361001	0.30946
ENSDARG00000021033	21.6371	0.372264	0.17767	2.09525	0.0361484	0.309611
ENSDARG00000043727	67.9801	-0.273593	0.130628	-2.09444	0.0362204	0.309944
ENSDARG00000058178	6.86309	0.390198	0.186326	2.09416	0.0362453	1
ENSDARG00000059945	492.407	-0.149441	0.0713622	-2.09413	0.0362488	0.309944
ENSDARG00000101216	46.4585	0.316928	0.151398	2.09335	0.0363182	0.310274
ENSDARG00000068691	14.1938	0.393301	0.187995	2.09208	0.0364316	0.31098
ENSDARG00000077983	4.12375	-0.362542	0.173319	-2.09176	0.0364604	1
ENSDARG00000058966	16.422	0.388741	0.185851	2.09167	0.0364677	0.311024
ENSDARG00000071203	9.69677	0.394953	0.188975	2.08997	0.0366201	1
ENSDARG00000102773	41.1385	-0.340021	0.162742	-2.08932	0.0366786	0.312217
ENSDARG00000098024	134.968	0.230817	0.110488	2.08907	0.0367016	0.312217
ENSDARG00000092532	13.0608	0.39549	0.189343	2.08875	0.0367306	1
ENSDARG00000069808	32.2195	0.336801	0.161258	2.08859	0.0367448	0.312217
ENSDARG00000020143	51.9142	0.302581	0.144894	2.08829	0.036772	0.312217
ENSDARG00000075560	332.597	-0.187658	0.0898792	-2.08789	0.0368076	0.312217
ENSDARG00000101205	51.4336	-0.310314	0.148635	-2.08776	0.0368192	0.312217
ENSDARG00000076126	3.91263	0.331815	0.158939	2.08768	0.0368263	1
ENSDARG00000062103	16.1452	-0.387474	0.185606	-2.08762	0.0368323	0.312217
ENSDARG00000055536	15.1043	0.391075	0.187354	2.08736	0.0368553	0.312217
ENSDARG00000062892	1.07759	0.228975	0.109715	2.08701	0.0368875	1
ENSDARG00000014976	27.7855	-0.366355	0.175579	-2.08655	0.0369289	0.312578
ENSDARG00000035508	13.9347	-0.391862	0.187865	-2.08588	0.0369898	0.312603
ENSDARG00000032606	98.7923	-0.244566	0.117251	-2.08583	0.0369939	0.312603
ENSDARG00000076066	170.121	0.205277	0.0984502	2.08509	0.0370613	0.31291
ENSDARG00000075826	2.70495	0.323842	0.155398	2.08396	0.0371642	1
ENSDARG00000043250	90.2845	-0.25815	0.123899	-2.08356	0.0372006	0.313092
ENSDARG00000031548	107.575	-0.238548	0.114506	-2.08327	0.0372263	0.313092
ENSDARG00000058819	10.5501	0.394906	0.189582	2.08303	0.0372481	1
ENSDARG00000015610	49.3525	-0.305501	0.146664	-2.083	0.0372512	0.313092
ENSDARG00000013961	146.127	-0.216493	0.103941	-2.08285	0.0372649	0.313092
ENSDARG00000075706	57.4587	-0.29601	0.142119	-2.08283	0.0372665	0.313092
ENSDARG00000055653	3.43923	0.338208	0.162389	2.08271	0.0372781	1
ENSDARG00000024717	19.9478	0.377668	0.181374	2.08226	0.0373191	0.313092
ENSDARG00000097429	4.97429	-0.371426	0.178383	-2.08218	0.0373256	1
ENSDARG00000086746	236.175	-0.226199	0.10866	-2.08172	0.0373683	0.313092
ENSDARG00000058297	60.1976	-0.285849	0.137319	-2.08163	0.0373761	0.313092
ENSDARG00000074332	189.987	-0.191976	0.0922291	-2.08151	0.037387	0.313092
ENSDARG00000078106	76.7458	-0.273584	0.131451	-2.08127	0.0374094	0.313092
ENSDARG00000055344	20.6868	-0.374888	0.180139	-2.0811	0.0374245	0.313092
ENSDARG00000078751	40.2771	-0.335983	0.161492	-2.08049	0.0374806	0.313205
ENSDARG00000036190	20.5905	0.381065	0.183242	2.07957	0.0375648	0.313205
[truncated: 20,609 more rows]

## Sheet: PFOS (ultra-low)
id	baseMean	log2FoldChange	lfcSE	stat	pvalue	padj
[truncated: 21,984 more rows]

[truncated: 5 more sheets: PFOS (very low), PFOS (low), Mix (ultra-low), Mix (very low), Mix (low)]
