# Supplementary material for: Multi- and Transgenerational Effects of Developmental Exposure to Environmental Levels of PFAS and PFAS Mixture in Zebrafish (Danio rerio)
Source: Toxics. 2022 Jun 18;10(6):334. doi: 10.3390/toxics10060334 (PMC9228135; doi:10.3390/toxics10060334)
Supplement: Supplementary file 1 [file toxics-10-00334-s001.zip › Table S4_F1 DEGs.xlsx]

## Sheet: PFOA (ultra-low)
id	baseMean	log2FoldChange	lfcSE	stat	pvalue	padj
ENSDARG00000098639	487.121	0.931982	0.16842	5.53369	3.13571e-08	0.000320156
ENSDARG00000044852	520.017	0.830696	0.157022	5.29032	1.221e-07	0.000623323
ENSDARG00000102474	132.907	1.03298	0.198488	5.20426	1.94769e-07	0.000662864
ENSDARG00000041538	236.091	0.694385	0.15979	4.34562	1.38883e-05	0.0213474
ENSDARG00000054458	1180.91	0.703651	0.163392	4.30653	1.65833e-05	0.0213474
ENSDARG00000091001	543.039	0.659593	0.152878	4.31451	1.59959e-05	0.0213474
ENSDARG00000097635	1329.61	0.757511	0.175976	4.30463	1.67267e-05	0.0213474
ENSDARG00000101411	274.899	0.809502	0.187059	4.32752	1.50795e-05	0.0213474
ENSDARG00000070686	545.001	0.644552	0.151231	4.26205	2.02561e-05	0.0229794
ENSDARG00000001975	314.864	0.746027	0.187951	3.96927	7.2093e-05	0.0569719
ENSDARG00000032129	756.486	0.668803	0.169313	3.9501	7.81201e-05	0.0569719
ENSDARG00000067997	7927.83	0.563547	0.142172	3.96385	7.37513e-05	0.0569719
ENSDARG00000101794	417.424	0.79703	0.198828	4.00864	6.10684e-05	0.0569719
ENSDARG00000101808	314.549	0.632367	0.157917	4.00443	6.21675e-05	0.0569719
ENSDARG00000003934	141.781	0.770136	0.198575	3.87832	0.000105181	0.0650163
ENSDARG00000028119	1196.84	-0.682809	0.176377	-3.8713	0.000108254	0.0650163
ENSDARG00000095705	288.902	0.728602	0.187478	3.88634	0.000101767	0.0650163
ENSDARG00000003495	733.897	0.550891	0.146749	3.75397	0.000174057	0.0733125
ENSDARG00000009280	2148.33	0.791668	0.214708	3.68719	0.000226746	0.0733125
ENSDARG00000010918	98.9159	-0.732046	0.193282	-3.78745	0.000152204	0.0733125
ENSDARG00000042133	724.026	0.677821	0.178289	3.8018	0.000143647	0.0733125
ENSDARG00000042559	311.282	0.655431	0.17524	3.7402	0.000183876	0.0733125
ENSDARG00000045131	380.316	-0.642469	0.174404	-3.68381	0.000229775	0.0733125
ENSDARG00000053404	737.511	0.701428	0.188493	3.72124	0.000198244	0.0733125
ENSDARG00000058419	972.454	0.658888	0.173362	3.80066	0.000144312	0.0733125
ENSDARG00000088711	476.816	-0.794441	0.214552	-3.70279	0.000213245	0.0733125
ENSDARG00000091359	314.422	0.627701	0.167373	3.75031	0.000176619	0.0733125
ENSDARG00000096997	113.305	0.737605	0.196779	3.74839	0.00017797	0.0733125
ENSDARG00000098935	293.706	0.649726	0.169912	3.82389	0.000131361	0.0733125
ENSDARG00000100313	356.311	0.653922	0.177378	3.68659	0.000227277	0.0733125
ENSDARG00000102123	420.135	0.632449	0.17162	3.68517	0.000228548	0.0733125
ENSDARG00000105287	189.827	0.679302	0.18262	3.71976	0.000199409	0.0733125
ENSDARG00000007180	264.969	0.633191	0.175386	3.61028	0.000305872	0.0749544
ENSDARG00000035882	726.833	-0.641108	0.177129	-3.61945	0.000295235	0.0749544
ENSDARG00000036505	575.911	0.633901	0.174211	3.63869	0.000274032	0.0749544
ENSDARG00000043323	1037.1	0.570616	0.157446	3.6242	0.000289858	0.0749544
ENSDARG00000045408	911.332	0.603686	0.166866	3.6178	0.000297122	0.0749544
ENSDARG00000053803	847.264	0.732589	0.201437	3.63681	0.000276038	0.0749544
ENSDARG00000054355	851.163	0.577606	0.159864	3.61312	0.000302537	0.0749544
ENSDARG00000079530	339.703	0.659578	0.1828	3.6082	0.000308333	0.0749544
ENSDARG00000098696	202.489	0.667059	0.183442	3.63634	0.000276536	0.0749544
ENSDARG00000102477	345.239	0.662348	0.181989	3.6395	0.000273166	0.0749544
ENSDARG00000037789	283734	0.512488	0.143176	3.57943	0.00034434	0.0799026
ENSDARG00000100564	107.199	0.673564	0.18812	3.58051	0.000342927	0.0799026
ENSDARG00000037276	116.849	0.719821	0.201805	3.56692	0.000361206	0.0819537
ENSDARG00000101894	258.679	0.651082	0.182974	3.55834	0.000373205	0.0828353
ENSDARG00000014976	150.216	0.676697	0.190913	3.54452	0.000393322	0.085443
ENSDARG00000045978	328.555	0.646082	0.182789	3.53457	0.000408433	0.0868772
ENSDARG00000009657	216.724	0.601066	0.171104	3.51286	0.000443311	0.0899954
ENSDARG00000014462	200.793	0.685265	0.194934	3.51537	0.000439139	0.0899954
ENSDARG00000023532	1693.38	0.589239	0.168023	3.50689	0.00045337	0.0899954
ENSDARG00000104418	272.41	0.588469	0.167943	3.50399	0.00045835	0.0899954
ENSDARG00000034534	1468	0.529289	0.15131	3.49805	0.000468679	0.090287
ENSDARG00000030053	3732.44	0.510817	0.146439	3.48825	0.000486196	0.0919271
ENSDARG00000009505	737.166	0.632215	0.182271	3.46854	0.00052329	0.0937332
ENSDARG00000096118	1148.14	0.56232	0.162026	3.47054	0.000519409	0.0937332
ENSDARG00000105018	344.216	0.64822	0.186652	3.47289	0.000514888	0.0937332
ENSDARG00000051940	298.196	0.582975	0.168574	3.45827	0.000543648	0.094711
ENSDARG00000099851	99.0609	0.797692	0.230782	3.45647	0.000547302	0.094711
ENSDARG00000078075	110.398	0.7159	0.20791	3.44332	0.000574624	0.0948608
ENSDARG00000103929	429.915	0.634751	0.183954	3.45059	0.000559353	0.0948608
ENSDARG00000104139	1156.52	0.50366	0.1463	3.44265	0.00057604	0.0948608
ENSDARG00000021882	165.073	0.711915	0.208074	3.42146	0.000622862	0.0993659
ENSDARG00000102333	362.103	0.662984	0.193665	3.42335	0.000618535	0.0993659
ENSDARG00000005699	707.086	0.565722	0.166057	3.4068	0.000657282	0.103043
ENSDARG00000018351	1041.77	0.707785	0.207978	3.40317	0.000666097	0.103043
ENSDARG00000019644	6138	0.489012	0.144589	3.38208	0.000719392	0.108894
ENSDARG00000037783	1165.28	0.504107	0.149299	3.37648	0.000734194	0.108894
ENSDARG00000070873	959.15	0.638196	0.189048	3.37584	0.000735912	0.108894
ENSDARG00000056477	152.323	0.629409	0.18673	3.37069	0.000749801	0.109364
ENSDARG00000053483	142.015	-0.640389	0.190585	-3.36013	0.000779047	0.110473
ENSDARG00000058656	1815.87	0.686947	0.204323	3.36206	0.000773625	0.110473
ENSDARG00000101051	309.022	0.706471	0.210604	3.3545	0.000795096	0.111205
ENSDARG00000088514	2979.36	-0.471773	0.141015	-3.34555	0.000821199	0.113303
ENSDARG00000042732	1213.14	0.514973	0.154337	3.33667	0.000847891	0.113907
ENSDARG00000052641	1096.27	0.512064	0.153442	3.33718	0.000846329	0.113907
ENSDARG00000029439	365.055	0.58821	0.176767	3.32761	0.000875946	0.116148
ENSDARG00000027310	829.662	0.555911	0.16794	3.31017	0.000932377	0.122046
ENSDARG00000020845	1234.52	0.507134	0.153901	3.2952	0.000983514	0.125521
ENSDARG00000058128	2456.37	0.460049	0.139611	3.29521	0.00098347	0.125521
ENSDARG00000077717	17952.2	0.517853	0.157777	3.28219	0.00103005	0.129838
ENSDARG00000090369	1696.89	-0.614275	0.187658	-3.27337	0.00106272	0.132322
ENSDARG00000009472	375.391	0.630958	0.194021	3.252	0.00114596	0.140967
ENSDARG00000102317	18502.9	0.445034	0.137158	3.24469	0.00117578	0.142913
ENSDARG00000105411	1292.71	0.477287	0.147444	3.23706	0.00120766	0.145061
ENSDARG00000007901	393.628	0.568885	0.176081	3.23081	0.0012344	0.146549
ENSDARG00000044719	1652.36	0.521966	0.162452	3.21305	0.00131333	0.152376
ENSDARG00000045900	86.3611	0.687603	0.213847	3.21539	0.00130267	0.152376
ENSDARG00000035699	701.48	0.494031	0.155392	3.17926	0.00147653	0.169084
ENSDARG00000036371	4554.79	0.483669	0.152263	3.17653	0.00149046	0.169084
ENSDARG00000104945	7923.73	0.49702	0.157003	3.16566	0.0015473	0.173604
ENSDARG00000057782	1615.56	0.602654	0.190635	3.1613	0.00157067	0.174311
ENSDARG00000033184	2485.34	0.443843	0.140819	3.15186	0.00162236	0.178111
ENSDARG00000014875	1146.4	0.496172	0.15798	3.14073	0.00168527	0.179038
ENSDARG00000058730	170.581	-0.58774	0.187154	-3.1404	0.00168716	0.179038
ENSDARG00000097279	689.803	0.475854	0.151642	3.13802	0.00170095	0.179038
ENSDARG00000100789	618.365	0.571891	0.181979	3.14262	0.00167442	0.179038
ENSDARG00000039901	515.005	0.607656	0.195761	3.10407	0.00190881	0.189469
ENSDARG00000051986	1315.56	-0.473643	0.152415	-3.10759	0.00188621	0.189469
ENSDARG00000079327	111.408	0.649162	0.209544	3.09797	0.00194851	0.189469
ENSDARG00000092947	20951.2	0.401722	0.129432	3.10373	0.001911	0.189469
ENSDARG00000093781	106.447	0.68276	0.219338	3.11282	0.00185309	0.189469
ENSDARG00000100588	29075.5	0.470899	0.15181	3.1019	0.00192281	0.189469
ENSDARG00000103433	21387.2	0.439723	0.14113	3.11574	0.00183487	0.189469
ENSDARG00000104069	359.54	0.552732	0.178374	3.09872	0.00194358	0.189469
ENSDARG00000094965	570.875	0.559526	0.181597	3.08114	0.00206212	0.198625
ENSDARG00000096411	223.5	0.578699	0.188093	3.07666	0.00209334	0.199748
ENSDARG00000057918	498.365	0.53572	0.174646	3.06747	0.00215877	0.204084
ENSDARG00000055412	312.389	0.506678	0.165429	3.0628	0.00219274	0.205393
ENSDARG00000000767	116.525	0.575617	0.188133	3.05962	0.00221617	0.205701
ENSDARG00000077751	208.742	-0.526193	0.172186	-3.05595	0.00224349	0.206361
ENSDARG00000016994	176.545	0.643397	0.211272	3.04535	0.00232407	0.21059
ENSDARG00000102362	411.549	-0.499707	0.164135	-3.04449	0.00233072	0.21059
ENSDARG00000017901	767.112	0.477507	0.157203	3.03751	0.00238538	0.213593
ENSDARG00000019235	461.179	0.490268	0.161818	3.02974	0.00244764	0.213593
ENSDARG00000039969	319.949	-0.486516	0.160528	-3.03073	0.00243967	0.213593
ENSDARG00000103403	1276.45	0.524254	0.172831	3.03333	0.00241874	0.213593
ENSDARG00000003989	105.543	-0.628997	0.208167	-3.0216	0.0025144	0.214191
ENSDARG00000004160	340.84	0.524109	0.173365	3.02315	0.00250158	0.214191
ENSDARG00000089717	226.413	-0.56543	0.187152	-3.02124	0.00251743	0.214191
ENSDARG00000100392	34635	0.469266	0.155718	3.01357	0.00258196	0.217866
ENSDARG00000032765	1726.42	0.434514	0.145157	2.99341	0.00275877	0.230279
ENSDARG00000036140	4497.96	0.562736	0.188098	2.99171	0.00277417	0.230279
ENSDARG00000003169	642.447	0.463338	0.155627	2.97724	0.00290861	0.234259
ENSDARG00000010658	403.197	0.490175	0.16463	2.97744	0.00290665	0.234259
ENSDARG00000039302	215.168	0.625974	0.209919	2.98198	0.00286394	0.234259
ENSDARG00000044847	163.897	0.636373	0.213786	2.97668	0.00291389	0.234259
ENSDARG00000008243	2090.79	-0.405398	0.136499	-2.96996	0.00297838	0.237572
ENSDARG00000026726	2600.3	0.532089	0.17992	2.95736	0.00310286	0.243765
ENSDARG00000040778	347.745	0.471302	0.159498	2.95491	0.00312765	0.243765
ENSDARG00000101135	109.688	0.682706	0.231012	2.95528	0.00312383	0.243765
ENSDARG00000024160	597.139	0.47585	0.161364	2.94893	0.00318878	0.246647
ENSDARG00000012281	563.207	0.537219	0.182913	2.93702	0.00331383	0.247852
ENSDARG00000038814	304.038	0.623569	0.212072	2.94036	0.00327827	0.247852
ENSDARG00000052138	143.138	-0.56203	0.19158	-2.93365	0.00335	0.247852
ENSDARG00000067975	2495.89	0.442452	0.150566	2.9386	0.00329703	0.247852
ENSDARG00000098507	495.514	0.522347	0.177763	2.93844	0.00329864	0.247852
ENSDARG00000100022	447.288	0.542267	0.184785	2.93458	0.00333996	0.247852
ENSDARG00000007179	591.72	-0.440434	0.150385	-2.92871	0.00340373	0.250015
ENSDARG00000016548	3791.02	0.445323	0.152307	2.92384	0.00345738	0.250354
ENSDARG00000020574	22506.6	0.496261	0.169678	2.92472	0.00344765	0.250354
ENSDARG00000024398	324.426	0.513369	0.176318	2.91161	0.00359573	0.252255
ENSDARG00000029388	147.857	0.548584	0.189064	2.90157	0.00371292	0.252255
ENSDARG00000032340	83.0108	-0.634162	0.218671	-2.90008	0.00373071	0.252255
ENSDARG00000045947	1644.4	0.583609	0.201107	2.90198	0.00370808	0.252255
ENSDARG00000062089	97.4085	-0.590207	0.203238	-2.90402	0.00368409	0.252255
ENSDARG00000087452	145.634	0.574136	0.197651	2.90479	0.00367497	0.252255
ENSDARG00000099889	605.784	0.570687	0.196413	2.90554	0.0036662	0.252255
ENSDARG00000100371	28021.6	0.494405	0.1696	2.91513	0.00355542	0.252255
ENSDARG00000102121	79.385	0.63342	0.21758	2.9112	0.00360045	0.252255
ENSDARG00000104808	327.342	0.495617	0.169887	2.91734	0.00353034	0.252255
ENSDARG00000018285	554.541	0.495423	0.171586	2.88732	0.00388539	0.252674
ENSDARG00000032469	402.838	0.551901	0.190776	2.89293	0.00381663	0.252674
ENSDARG00000036065	305.647	0.488506	0.169142	2.88813	0.00387537	0.252674
ENSDARG00000052746	774.64	0.581011	0.200686	2.89513	0.00379005	0.252674
ENSDARG00000055999	98.3039	0.646373	0.223595	2.89083	0.0038423	0.252674
ENSDARG00000105551	237.578	0.54186	0.187377	2.89182	0.00383022	0.252674
ENSDARG00000031216	676.374	0.45036	0.156479	2.87808	0.00400103	0.258547
ENSDARG00000078751	255.442	0.499514	0.174027	2.87032	0.00410058	0.263314
ENSDARG00000037747	238.565	-0.557212	0.194583	-2.86362	0.00418824	0.267262
ENSDARG00000010873	847.959	-0.442531	0.154812	-2.85851	0.00425635	0.269921
ENSDARG00000075733	294.072	0.584856	0.204939	2.85381	0.00431984	0.272257
ENSDARG00000059794	386.728	0.460912	0.161643	2.85142	0.00435239	0.272625
ENSDARG00000026350	83.5739	0.602221	0.211545	2.84677	0.00441657	0.274958
ENSDARG00000037392	1159.44	0.466357	0.164185	2.84044	0.00450517	0.276472
ENSDARG00000055388	175.782	-0.607244	0.21391	-2.83878	0.00452866	0.276472
ENSDARG00000068289	805.944	0.586384	0.206289	2.84254	0.00447559	0.276472
ENSDARG00000101543	148.462	-0.535977	0.188902	-2.83733	0.00454919	0.276472
ENSDARG00000002937	235.193	0.504257	0.178692	2.82194	0.00477341	0.286686
ENSDARG00000015805	496.806	0.534396	0.189336	2.82247	0.00476554	0.286686
ENSDARG00000000002	349.171	0.51673	0.183368	2.818	0.00483237	0.287023
ENSDARG00000031434	336.046	0.491151	0.174303	2.81781	0.00483526	0.287023
ENSDARG00000008969	1933.47	0.517699	0.184275	2.80939	0.00496362	0.29294
ENSDARG00000078210	656.75	0.550292	0.196082	2.80643	0.00500937	0.293941
ENSDARG00000036239	2065.25	0.491315	0.175585	2.79817	0.00513934	0.299844
ENSDARG00000052057	99.4846	-0.584405	0.209341	-2.79164	0.00524416	0.301289
ENSDARG00000068738	506.811	0.481031	0.172344	2.79112	0.00525265	0.301289
ENSDARG00000079483	187.75	0.601009	0.215052	2.79471	0.00519463	0.301289
ENSDARG00000062226	95.5312	0.591199	0.212038	2.78817	0.00530063	0.302343
ENSDARG00000036855	429.058	0.505381	0.181681	2.7817	0.00540751	0.306726
ENSDARG00000058448	314.819	0.485827	0.17485	2.77854	0.00546042	0.308016
ENSDARG00000075727	286.076	0.519416	0.187106	2.77605	0.0055023	0.308673
ENSDARG00000043728	378.102	0.474837	0.171299	2.77197	0.00557184	0.310866
ENSDARG00000030349	5910.61	0.534029	0.193985	2.75295	0.00590615	0.323977
ENSDARG00000042344	167.962	0.58396	0.211996	2.75458	0.00587667	0.323977
ENSDARG00000054259	212.996	0.518696	0.188266	2.75511	0.00586716	0.323977
ENSDARG00000098118	392.08	0.534107	0.194244	2.74967	0.0059655	0.323977
ENSDARG00000100317	304.284	0.473365	0.172139	2.7499	0.00596143	0.323977
ENSDARG00000020107	914.282	0.489865	0.178499	2.74436	0.00606288	0.324094
ENSDARG00000037079	176.663	0.615992	0.224392	2.74516	0.00604816	0.324094
ENSDARG00000052336	399.38	-0.493073	0.179554	-2.74609	0.00603095	0.324094
ENSDARG00000102586	111.611	0.515588	0.18826	2.7387	0.00616831	0.328013
ENSDARG00000013687	211.567	0.499424	0.182544	2.73591	0.00622085	0.329093
ENSDARG00000102907	497.145	0.525679	0.192506	2.73072	0.00631968	0.332598
ENSDARG00000016022	329.407	0.49084	0.180062	2.72595	0.00641163	0.335138
ENSDARG00000076411	164.105	0.486354	0.178649	2.7224	0.00648098	0.335138
ENSDARG00000091931	332.712	0.484181	0.177872	2.72208	0.00648734	0.335138
ENSDARG00000093304	170.405	0.502555	0.184663	2.72147	0.00649925	0.335138
ENSDARG00000015445	597.675	-0.442048	0.163539	-2.70301	0.0068715	0.343912
ENSDARG00000044975	484.053	0.450341	0.166274	2.70843	0.00676029	0.343912
ENSDARG00000052982	149.959	-0.554505	0.204905	-2.70616	0.00680668	0.343912
ENSDARG00000056268	104.704	0.534794	0.197775	2.70406	0.00684989	0.343912
ENSDARG00000058306	114.578	-0.559575	0.206872	-2.70493	0.00683183	0.343912
ENSDARG00000070473	93.859	-0.535625	0.197739	-2.70875	0.00675373	0.343912
ENSDARG00000029474	329.575	-0.424805	0.157465	-2.69777	0.00698055	0.346574
ENSDARG00000070083	26441.7	0.338603	0.125539	2.6972	0.00699259	0.346574
ENSDARG00000021257	2247.74	0.354339	0.131661	2.69131	0.00711725	0.351049
ENSDARG00000105195	128.223	0.535591	0.19968	2.68225	0.00731289	0.358964
ENSDARG00000039730	13446	0.481902	0.180238	2.6737	0.00750197	0.366484
ENSDARG00000068708	882.62	0.420955	0.157638	2.6704	0.00757608	0.366881
ENSDARG00000091419	519.338	0.518899	0.194334	2.67014	0.00758198	0.366881
ENSDARG00000015221	452.52	0.42491	0.159242	2.66832	0.00762306	0.36713
ENSDARG00000041864	1661.74	0.446163	0.167495	2.66375	0.00772756	0.368507
ENSDARG00000056175	357.295	-0.413401	0.155277	-2.66234	0.00775994	0.368507
ENSDARG00000076241	768.174	0.489114	0.183548	2.66478	0.00770382	0.368507
ENSDARG00000070726	339.716	0.500215	0.188181	2.65816	0.00785686	0.371382
ENSDARG00000055945	1402.71	0.451611	0.170168	2.65391	0.00795647	0.373833
ENSDARG00000068192	100.548	0.588936	0.222003	2.65283	0.00798194	0.373833
ENSDARG00000007406	209.471	0.53809	0.203101	2.64937	0.0080643	0.375966
ENSDARG00000021550	1503.61	0.481305	0.181803	2.64739	0.00811152	0.376448
ENSDARG00000013946	117.888	-0.571663	0.21674	-2.63755	0.00835066	0.385793
ENSDARG00000005799	219.388	0.483012	0.184294	2.62088	0.00877034	0.392742
ENSDARG00000030786	726.701	-0.386652	0.147222	-2.62631	0.0086316	0.392742
ENSDARG00000031709	145.364	-0.497234	0.189292	-2.6268	0.00861912	0.392742
ENSDARG00000036558	932.61	-0.493466	0.188184	-2.62225	0.00873526	0.392742
ENSDARG00000077694	1075.62	0.368392	0.140199	2.62765	0.00859782	0.392742
ENSDARG00000090462	311.105	0.513921	0.196067	2.62115	0.00876332	0.392742
ENSDARG00000098478	144.433	0.573179	0.218383	2.62465	0.0086739	0.392742
ENSDARG00000004930	1237.58	0.415571	0.158703	2.61854	0.00883065	0.39334
ENSDARG00000068760	1261.94	0.466102	0.17808	2.61738	0.00886073	0.39334
ENSDARG00000035909	88.1102	0.589181	0.225332	2.61472	0.00893001	0.394699
ENSDARG00000102978	807.974	-0.492988	0.188669	-2.61298	0.00897566	0.395006
ENSDARG00000008904	1029.06	0.393714	0.150777	2.61123	0.00902162	0.395325
ENSDARG00000004672	487.232	0.372153	0.142602	2.60974	0.00906121	0.395363
ENSDARG00000100095	703.009	0.486757	0.186628	2.60816	0.009103	0.395496
ENSDARG00000061242	289.635	0.507366	0.194639	2.6067	0.00914189	0.395503
ENSDARG00000089519	263.573	0.483441	0.186093	2.59784	0.00938115	0.404141
ENSDARG00000038432	460.581	0.434074	0.167382	2.59332	0.00950544	0.406477
ENSDARG00000044155	408.391	-0.399077	0.153984	-2.59168	0.00955088	0.406477
ENSDARG00000091831	810.385	0.491506	0.189658	2.59154	0.00955479	0.406477
ENSDARG00000056938	181.061	-0.469159	0.181475	-2.58525	0.00973078	0.408968
ENSDARG00000079306	204.696	-0.476559	0.184198	-2.58721	0.00967561	0.408968
ENSDARG00000097528	800.842	0.401605	0.15535	2.58515	0.00973352	0.408968
ENSDARG00000042527	100.919	-0.567912	0.220032	-2.58105	0.00985011	0.412171
ENSDARG00000007823	111.991	0.595696	0.231678	2.57123	0.0101339	0.416121
ENSDARG00000032327	2277.27	0.390652	0.151937	2.57114	0.0101365	0.416121
ENSDARG00000052242	258.531	-0.492429	0.191405	-2.57271	0.0100906	0.416121
ENSDARG00000060041	1001.47	0.4023	0.156153	2.57632	0.00998596	0.416121
ENSDARG00000101180	1525.67	0.374972	0.145862	2.57073	0.0101483	0.416121
ENSDARG00000037012	393.479	0.44158	0.172274	2.56324	0.0103701	0.421828
ENSDARG00000076934	228.628	0.437151	0.170493	2.56405	0.0103459	0.421828
ENSDARG00000001950	16357.8	0.328899	0.128923	2.55113	0.0107374	0.424279
ENSDARG00000005645	437.093	-0.386582	0.151617	-2.54973	0.0107805	0.424279
ENSDARG00000008502	2623.23	0.403966	0.158102	2.5551	0.0106158	0.424279
ENSDARG00000012892	236.313	-0.523807	0.205103	-2.55388	0.0106531	0.424279
ENSDARG00000041592	605.924	0.451519	0.176587	2.55692	0.0105602	0.424279
ENSDARG00000063288	103.8	-0.570642	0.223845	-2.54928	0.0107946	0.424279
ENSDARG00000076280	306.284	0.438165	0.171899	2.54896	0.0108044	0.424279
ENSDARG00000079296	343.873	0.568362	0.222274	2.55703	0.010557	0.424279
ENSDARG00000089646	226.873	-0.426778	0.167278	-2.55131	0.0107319	0.424279
ENSDARG00000042623	728.769	0.405432	0.159179	2.54702	0.0108648	0.425018
ENSDARG00000004836	1055.7	0.414247	0.163492	2.53375	0.011285	0.42674
ENSDARG00000014004	892.344	0.429677	0.169428	2.53605	0.0112112	0.42674
ENSDARG00000018890	379.201	-0.422494	0.166428	-2.53859	0.0111299	0.42674
ENSDARG00000043631	208.465	-0.432606	0.170732	-2.53384	0.0112821	0.42674
ENSDARG00000058105	34010.1	0.357919	0.140842	2.54128	0.0110447	0.42674
ENSDARG00000076618	301.209	0.402554	0.158434	2.54083	0.0110591	0.42674
ENSDARG00000077721	1083.97	0.408223	0.160878	2.53747	0.0111656	0.42674
ENSDARG00000099420	32432.6	0.367661	0.145089	2.53404	0.0112755	0.42674
ENSDARG00000104458	1163.22	0.426644	0.168008	2.53943	0.0111033	0.42674
ENSDARG00000000729	282.225	0.450007	0.17827	2.52431	0.0115926	0.43515
ENSDARG00000099799	184.408	0.547396	0.216758	2.52538	0.0115574	0.43515
ENSDARG00000071251	394.339	0.447022	0.177251	2.52197	0.01167	0.436449
ENSDARG00000101861	140.863	-0.4731	0.188019	-2.51623	0.0118618	0.442003
ENSDARG00000102445	115.614	-0.498808	0.198461	-2.51338	0.0119582	0.443975
ENSDARG00000099730	3489.39	0.447312	0.178094	2.51167	0.0120163	0.444515
ENSDARG00000004094	476.369	0.497844	0.198675	2.50582	0.0122166	0.446889
ENSDARG00000015164	3845.5	0.389323	0.155338	2.5063	0.0122003	0.446889
ENSDARG00000030177	177.017	-0.428521	0.170944	-2.50679	0.0121833	0.446889
ENSDARG00000057741	84.4943	-0.513633	0.205067	-2.5047	0.0122555	0.446889
ENSDARG00000062745	137.822	-0.492794	0.197155	-2.49952	0.0124361	0.451859
ENSDARG00000011824	1268.04	0.460946	0.184622	2.49671	0.0125353	0.453849
ENSDARG00000098802	648.389	0.480688	0.192638	2.4953	0.0125852	0.454045
ENSDARG00000007737	766.935	0.460529	0.184807	2.49195	0.0127044	0.454601
ENSDARG00000021082	79.4348	-0.535894	0.214968	-2.4929	0.0126706	0.454601
ENSDARG00000086571	163.899	0.530551	0.212977	2.49112	0.0127342	0.454601
ENSDARG00000006399	3496.81	0.399076	0.160309	2.48941	0.0127955	0.455024
ENSDARG00000044431	1447.02	0.367298	0.147756	2.48585	0.0129243	0.455024
ENSDARG00000068397	328.176	0.525746	0.211383	2.48718	0.0128762	0.455024
ENSDARG00000100503	345.964	0.520032	0.209187	2.48597	0.01292	0.455024
ENSDARG00000030411	33511.9	0.485617	0.195827	2.47983	0.0131445	0.458138
ENSDARG00000059367	756.031	-0.36145	0.145761	-2.47975	0.0131474	0.458138
ENSDARG00000093584	1042.85	0.397504	0.160148	2.4821	0.013061	0.458138
ENSDARG00000002988	3514.06	0.396814	0.160533	2.47186	0.0134413	0.46679
ENSDARG00000029544	97.3892	-0.514008	0.208103	-2.46997	0.0135125	0.467423
ENSDARG00000100694	139.938	0.481613	0.195068	2.46895	0.0135511	0.467423
ENSDARG00000030157	477.126	0.42251	0.171442	2.46444	0.0137227	0.470163
ENSDARG00000057568	407.815	0.475788	0.192994	2.46531	0.0136896	0.470163
ENSDARG00000099430	631.453	0.352841	0.143307	2.46213	0.0138116	0.471628
ENSDARG00000088584	82.5997	0.517319	0.210382	2.45896	0.0139342	0.474227
ENSDARG00000105117	821.858	0.404337	0.164745	2.45431	0.0141154	0.478797
ENSDARG00000003077	277.333	0.545119	0.222715	2.44761	0.0143808	0.4798
ENSDARG00000005085	703.399	0.403447	0.164812	2.44792	0.0143683	0.4798
ENSDARG00000012144	378.529	0.420171	0.171958	2.44346	0.0145474	0.4798
ENSDARG00000024746	4224.45	0.367609	0.150141	2.44842	0.0143484	0.4798
ENSDARG00000037000	416.077	0.397708	0.162688	2.4446	0.0145013	0.4798
ENSDARG00000039066	1662.46	0.415625	0.170294	2.44063	0.0146619	0.4798
ENSDARG00000054321	644.174	0.480972	0.196585	2.44664	0.0144194	0.4798
ENSDARG00000058606	187.062	0.459394	0.18816	2.4415	0.0146263	0.4798
ENSDARG00000078604	367.096	0.456783	0.186384	2.45077	0.0142552	0.4798
ENSDARG00000079046	426.345	0.43397	0.177755	2.4414	0.0146304	0.4798
ENSDARG00000090454	1127.5	0.493822	0.202102	2.44342	0.0145487	0.4798
ENSDARG00000015931	760.057	-0.481882	0.198167	-2.4317	0.0150283	0.487057
ENSDARG00000038870	1136.93	0.395519	0.162646	2.43177	0.0150252	0.487057
ENSDARG00000040031	1557.42	0.351085	0.144329	2.43253	0.0149936	0.487057
ENSDARG00000056617	83.6953	0.557744	0.229469	2.43059	0.0150744	0.487057
ENSDARG00000041257	140.389	0.46556	0.19179	2.42744	0.0152056	0.489747
ENSDARG00000087657	152.016	-0.491266	0.202687	-2.42376	0.0153606	0.493181
ENSDARG00000026048	474.446	-0.394663	0.163224	-2.41792	0.0156096	0.498044
ENSDARG00000036670	413.674	0.388971	0.160805	2.41889	0.0155679	0.498044
ENSDARG00000100630	438.23	0.49772	0.206073	2.41525	0.0157243	0.50014
ENSDARG00000040465	303.179	0.451495	0.187278	2.41083	0.0159163	0.504674
ENSDARG00000007960	4265.77	-0.360566	0.149948	-2.40461	0.0161896	0.507857
ENSDARG00000019222	206.699	0.474796	0.19804	2.39747	0.0165087	0.507857
ENSDARG00000021669	2796.21	-0.313868	0.13077	-2.40016	0.0163879	0.507857
ENSDARG00000029150	63365.8	0.421453	0.175667	2.39916	0.0164329	0.507857
ENSDARG00000032405	1513.47	0.348901	0.145326	2.40082	0.0163584	0.507857
ENSDARG00000035458	16898.3	0.378569	0.157674	2.40096	0.0163521	0.507857
ENSDARG00000037393	279.53	0.396489	0.165538	2.39515	0.0166135	0.507857
ENSDARG00000060489	939.876	0.374641	0.156303	2.39689	0.0165349	0.507857
ENSDARG00000062390	718.4	0.440455	0.183019	2.40661	0.0161014	0.507857
ENSDARG00000074804	200.124	-0.483471	0.200963	-2.40578	0.0161382	0.507857
ENSDARG00000090617	201.425	0.44677	0.185874	2.40361	0.0162341	0.507857
ENSDARG00000105532	102.339	-0.489533	0.204303	-2.39611	0.01657	0.507857
ENSDARG00000044718	269.119	0.381262	0.159461	2.39094	0.0168052	0.508034
ENSDARG00000062515	142.486	0.434174	0.181453	2.39277	0.0167218	0.508034
ENSDARG00000095288	1697.28	0.409924	0.171272	2.39341	0.0166927	0.508034
ENSDARG00000098679	142.227	-0.512091	0.214302	-2.38957	0.0168681	0.508034
ENSDARG00000103337	1280.28	0.476749	0.19949	2.38984	0.0168556	0.508034
ENSDARG00000069113	721.505	0.439622	0.184135	2.3875	0.0169633	0.509398
ENSDARG00000036830	17394.2	0.346126	0.145096	2.3855	0.0170558	0.510243
ENSDARG00000063719	661.929	0.368164	0.154384	2.38474	0.0170914	0.510243
ENSDARG00000078109	517.362	0.369118	0.154891	2.38309	0.0171682	0.51104
ENSDARG00000006031	1159.24	0.352857	0.148632	2.37404	0.0175949	0.520706
ENSDARG00000019941	512.635	-0.459069	0.193303	-2.37486	0.0175555	0.520706
ENSDARG00000055912	382.881	-0.426338	0.179784	-2.37139	0.0177212	0.52293
ENSDARG00000053804	619.643	0.469607	0.198255	2.3687	0.0178506	0.523721
ENSDARG00000102471	184.66	-0.484093	0.204285	-2.36969	0.0178028	0.523721
ENSDARG00000024829	773.211	-0.345842	0.146245	-2.36481	0.0180391	0.526796
ENSDARG00000056122	600.11	-0.441235	0.186615	-2.36441	0.0180586	0.526796
ENSDARG00000002971	131.073	0.498167	0.210798	2.36324	0.0181159	0.526961
ENSDARG00000036446	272.085	-0.384679	0.162965	-2.3605	0.0182502	0.527025
ENSDARG00000101074	4706.7	-0.380905	0.161261	-2.36203	0.018175	0.527025
ENSDARG00000103288	388.942	0.423502	0.179447	2.36004	0.0182729	0.527025
ENSDARG00000004713	114.386	-0.543613	0.230592	-2.35747	0.0183999	0.52759
ENSDARG00000023713	659.495	-0.449371	0.190777	-2.35547	0.0184992	0.52759
ENSDARG00000033916	153.181	0.459089	0.194763	2.35717	0.0184151	0.52759
ENSDARG00000054907	767.163	-0.376235	0.159692	-2.35601	0.0184724	0.52759
ENSDARG00000024124	207.126	-0.437531	0.186377	-2.34756	0.0188966	0.532818
ENSDARG00000033754	124.893	0.505931	0.215874	2.34364	0.0190967	0.532818
ENSDARG00000075650	129.373	0.458369	0.195586	2.34357	0.0191001	0.532818
ENSDARG00000078725	186.82	0.478922	0.204252	2.34476	0.0190395	0.532818
ENSDARG00000099235	442.548	0.368639	0.156901	2.3495	0.0187985	0.532818
ENSDARG00000100952	1493.25	0.318437	0.135499	2.3501	0.0187682	0.532818
ENSDARG00000104242	383.826	-0.37201	0.158513	-2.34687	0.0189321	0.532818
ENSDARG00000105443	218.217	0.492672	0.210193	2.3439	0.0190833	0.532818
ENSDARG00000012949	111.787	-0.462415	0.197462	-2.34179	0.0191915	0.533911
ENSDARG00000098783	562.311	-0.447477	0.191182	-2.34058	0.0192539	0.534192
ENSDARG00000056004	708.025	-0.337354	0.144282	-2.33816	0.0193787	0.536197
ENSDARG00000086471	146.727	-0.424698	0.181728	-2.337	0.019439	0.536412
ENSDARG00000012340	265.406	0.447291	0.191536	2.33528	0.0195285	0.53743
ENSDARG00000100703	169.705	0.449905	0.192865	2.33274	0.0196618	0.539643
ENSDARG00000004782	798.49	-0.350182	0.150685	-2.32393	0.0201292	0.543951
ENSDARG00000007320	24274.8	0.339923	0.146335	2.3229	0.0201843	0.543951
ENSDARG00000034473	257.192	-0.458873	0.197539	-2.32295	0.020182	0.543951
ENSDARG00000035810	688.612	0.354836	0.152509	2.32666	0.0199834	0.543951
ENSDARG00000036462	424.23	0.460612	0.198052	2.32571	0.0200339	0.543951
ENSDARG00000038954	545.248	-0.471738	0.202921	-2.32473	0.0200862	0.543951
ENSDARG00000099645	175.064	0.472741	0.203525	2.32277	0.0201917	0.543951
ENSDARG00000004308	88.1404	-0.462552	0.201737	-2.29285	0.0218566	0.54461
ENSDARG00000005870	411.766	0.425989	0.184803	2.3051	0.0211611	0.54461
ENSDARG00000007421	528.653	0.452421	0.197382	2.2921	0.0218997	0.54461
ENSDARG00000014165	549.729	-0.460982	0.200563	-2.29844	0.021537	0.54461
ENSDARG00000016343	103.925	0.485162	0.212353	2.28469	0.0223308	0.54461
ENSDARG00000016460	370.226	-0.385621	0.169113	-2.28025	0.0225926	0.54461
ENSDARG00000016484	1273.34	0.293188	0.128615	2.27957	0.022633	0.54461
ENSDARG00000018181	196.733	0.441618	0.190464	2.31864	0.0204147	0.54461
ENSDARG00000020960	177.603	-0.493206	0.214908	-2.29496	0.0217352	0.54461
ENSDARG00000021979	137.839	0.531336	0.231712	2.29309	0.0218428	0.54461
ENSDARG00000023396	258.367	-0.366783	0.159318	-2.30221	0.0213234	0.54461
ENSDARG00000026166	167.79	-0.439916	0.189952	-2.31594	0.0205616	0.54461
ENSDARG00000026723	423.934	-0.399987	0.172547	-2.31814	0.0204417	0.54461
ENSDARG00000029242	83.9436	-0.519052	0.224387	-2.3132	0.0207115	0.54461
ENSDARG00000035771	129.165	0.478839	0.210061	2.27953	0.0226356	0.54461
ENSDARG00000036698	2288.72	0.37507	0.163733	2.29074	0.0219784	0.54461
ENSDARG00000036924	141.957	0.517704	0.225086	2.30003	0.0214468	0.54461
ENSDARG00000037358	153.615	-0.475691	0.205752	-2.31196	0.0207799	0.54461
ENSDARG00000037503	2520.01	0.406364	0.178042	2.2824	0.0224654	0.54461
ENSDARG00000037855	313.154	0.432305	0.189158	2.28542	0.0222881	0.54461
ENSDARG00000038030	617.487	-0.500361	0.218937	-2.28541	0.0222888	0.54461
ENSDARG00000042458	226.897	-0.419225	0.182939	-2.29161	0.0219284	0.54461
ENSDARG00000045877	1034.18	0.400031	0.173571	2.30471	0.0211831	0.54461
ENSDARG00000057074	249.421	0.483179	0.209159	2.3101	0.0208826	0.54461
ENSDARG00000057879	78.7693	0.515969	0.224075	2.30266	0.0212979	0.54461
ENSDARG00000060679	1105.51	-0.368664	0.161406	-2.28408	0.0223671	0.54461
ENSDARG00000061207	247.255	0.368381	0.159553	2.30883	0.020953	0.54461
ENSDARG00000062662	84.4261	0.510707	0.223271	2.28738	0.0221736	0.54461
ENSDARG00000068140	304.969	0.466812	0.201213	2.31999	0.0203412	0.54461
ENSDARG00000070826	141.78	-0.471285	0.203871	-2.31169	0.0207949	0.54461
ENSDARG00000070903	432.749	0.46806	0.203529	2.29972	0.0214639	0.54461
ENSDARG00000071679	233.458	-0.447761	0.196253	-2.28155	0.0225159	0.54461
ENSDARG00000075491	150.703	-0.453426	0.197483	-2.29603	0.0216741	0.54461
ENSDARG00000076092	78.8321	0.523209	0.228937	2.28539	0.0222901	0.54461
ENSDARG00000079111	1803	0.362705	0.159021	2.28087	0.0225564	0.54461
ENSDARG00000079616	95.1582	-0.486763	0.213674	-2.27806	0.0227227	0.54461
ENSDARG00000082716	316.37	-0.467903	0.201741	-2.31932	0.0203776	0.54461
ENSDARG00000090232	391.244	0.458133	0.200766	2.28192	0.022494	0.54461
ENSDARG00000093374	404.26	0.464979	0.201733	2.30492	0.0211708	0.54461
ENSDARG00000093999	286.017	0.395927	0.172559	2.29444	0.021765	0.54461
ENSDARG00000098583	728.119	0.428909	0.188278	2.27806	0.0227232	0.54461
ENSDARG00000099961	339.342	0.456225	0.198109	2.30289	0.0212849	0.54461
ENSDARG00000100844	217.581	-0.456479	0.197316	-2.31344	0.0206986	0.54461
ENSDARG00000101061	210.647	-0.381646	0.167353	-2.28048	0.022579	0.54461
ENSDARG00000101216	309.876	-0.461814	0.201518	-2.29168	0.0219243	0.54461
ENSDARG00000103996	184.378	0.469271	0.2028	2.31396	0.02067	0.54461
ENSDARG00000104200	108.463	-0.49774	0.216337	-2.30077	0.0214048	0.54461
ENSDARG00000073665	199.572	0.457917	0.201242	2.27545	0.022879	0.54706
ENSDARG00000013881	147.956	-0.451336	0.198444	-2.27437	0.0229435	0.547321
ENSDARG00000105172	127.55	-0.443233	0.195065	-2.27223	0.0230724	0.549113
ENSDARG00000012378	179.782	-0.413878	0.182585	-2.26676	0.0234046	0.549183
ENSDARG00000028957	269.31	0.48604	0.214247	2.26859	0.0232931	0.549183
ENSDARG00000045842	237.127	0.430959	0.190128	2.26668	0.0234096	0.549183
ENSDARG00000057854	280.504	-0.408173	0.180148	-2.26577	0.0234654	0.549183
ENSDARG00000067990	44172.5	0.377584	0.16629	2.27063	0.0231693	0.549183
ENSDARG00000071113	1957.14	0.390509	0.172019	2.27015	0.0231987	0.549183
ENSDARG00000076659	206.014	-0.445002	0.196493	-2.26473	0.0235295	0.549183
ENSDARG00000100857	108.055	0.434935	0.19206	2.26458	0.0235388	0.549183
ENSDARG00000103361	399.507	-0.36209	0.159917	-2.26424	0.0235595	0.549183
ENSDARG00000028517	930.483	0.458027	0.202407	2.2629	0.0236416	0.549255
ENSDARG00000036816	279.521	0.419678	0.185569	2.26157	0.0237239	0.549255
ENSDARG00000052705	187.324	0.419749	0.185567	2.26198	0.0236984	0.549255
ENSDARG00000002479	98.8209	-0.444367	0.196648	-2.25971	0.0238393	0.550678
ENSDARG00000102879	523.085	0.489498	0.216968	2.25609	0.0240653	0.554643
ENSDARG00000041925	14263	0.402839	0.178662	2.25476	0.0241482	0.555301
ENSDARG00000005397	485.623	0.398309	0.176889	2.25174	0.0243385	0.556223
ENSDARG00000045132	3873.91	0.323632	0.143665	2.25268	0.0242795	0.556223
ENSDARG00000060319	304.573	0.408843	0.181584	2.25153	0.0243518	0.556223
ENSDARG00000101465	121.805	0.454882	0.202142	2.25031	0.0244295	0.556752
ENSDARG00000006385	140.65	0.471279	0.2097	2.24739	0.0246149	0.559139
ENSDARG00000045142	456.835	0.514888	0.229238	2.24609	0.0246985	0.559139
ENSDARG00000075509	136.58	-0.412984	0.183847	-2.24634	0.0246822	0.559139
ENSDARG00000023176	80.736	-0.498437	0.222266	-2.24252	0.0249279	0.561295
ENSDARG00000036875	43237.1	0.314364	0.140213	2.24204	0.0249587	0.561295
ENSDARG00000104814	1276.96	-0.345799	0.15416	-2.24312	0.0248892	0.561295
ENSDARG00000104347	1999.84	0.444803	0.198512	2.24069	0.0250465	0.562032
ENSDARG00000073737	168.129	-0.446654	0.199699	-2.23663	0.0253103	0.566707
ENSDARG00000077456	80.6823	0.470303	0.210507	2.23415	0.0254734	0.569111
ENSDARG00000073867	90.6715	-0.502067	0.22484	-2.23299	0.0255493	0.56956
ENSDARG00000013004	117.7	-0.419514	0.188313	-2.22776	0.0258968	0.575162
ENSDARG00000035860	23293.5	0.310232	0.139273	2.22751	0.0259133	0.575162
ENSDARG00000002172	441.688	-0.42247	0.189958	-2.22402	0.0261474	0.575981
ENSDARG00000077226	2732.16	0.340779	0.153168	2.22487	0.0260901	0.575981
ENSDARG00000077405	2580.17	0.39566	0.177937	2.22359	0.0261758	0.575981
ENSDARG00000078694	317.339	0.489897	0.220262	2.22415	0.0261381	0.575981
ENSDARG00000036577	7983.48	0.409354	0.184168	2.22272	0.0262346	0.576034
ENSDARG00000002197	838.785	-0.337997	0.152555	-2.21558	0.0267204	0.585029
ENSDARG00000002750	151.814	0.46272	0.209728	2.20629	0.027364	0.585029
ENSDARG00000005867	350.311	0.464066	0.211099	2.19834	0.0279252	0.585029
ENSDARG00000013704	417.977	0.472118	0.213455	2.21179	0.0269812	0.585029
ENSDARG00000015552	665.827	0.396557	0.180117	2.20167	0.0276889	0.585029
ENSDARG00000017199	83.8882	-0.480411	0.218382	-2.19987	0.0278161	0.585029
ENSDARG00000019398	567.772	-0.384796	0.175123	-2.19729	0.028	0.585029
ENSDARG00000020363	84.4748	-0.458252	0.207494	-2.20851	0.0272089	0.585029
ENSDARG00000020504	6444.43	-0.338215	0.153978	-2.19652	0.0280546	0.585029
ENSDARG00000020926	644.639	-0.325931	0.14776	-2.20582	0.0273968	0.585029
ENSDARG00000021405	1720.58	0.377153	0.170352	2.21396	0.0268317	0.585029
ENSDARG00000033889	596.251	0.348254	0.157398	2.21257	0.026927	0.585029
ENSDARG00000036386	149.537	-0.489878	0.222152	-2.20515	0.0274436	0.585029
ENSDARG00000038694	516.065	-0.339324	0.153974	-2.20378	0.0275401	0.585029
ENSDARG00000054320	1654.9	0.345071	0.156641	2.20295	0.0275983	0.585029
ENSDARG00000055443	159.882	0.414226	0.187494	2.20928	0.0271553	0.585029
ENSDARG00000060921	160.605	-0.429331	0.194375	-2.20877	0.0271903	0.585029
ENSDARG00000075468	266.051	0.382033	0.173511	2.20178	0.027681	0.585029
ENSDARG00000076679	572.673	0.443953	0.201149	2.20709	0.0273078	0.585029
ENSDARG00000078561	261.118	-0.38051	0.172837	-2.20155	0.0276974	0.585029
ENSDARG00000089076	192.193	-0.432915	0.197119	-2.19621	0.0280768	0.585029
ENSDARG00000091967	132.436	0.423288	0.191299	2.21271	0.0269176	0.585029
ENSDARG00000099959	3815.89	0.32472	0.147618	2.19973	0.0278257	0.585029
ENSDARG00000100149	535.482	-0.365717	0.166229	-2.20008	0.0278015	0.585029
ENSDARG00000103442	111.476	-0.471135	0.214497	-2.19647	0.0280586	0.585029
ENSDARG00000004580	234.119	-0.38426	0.17527	-2.19239	0.0283515	0.589549
ENSDARG00000057571	2358.34	0.388349	0.177234	2.19116	0.0284402	0.590192
ENSDARG00000045677	42746.8	-0.307449	0.140473	-2.18867	0.028621	0.592739
ENSDARG00000016855	122.674	-0.507601	0.232027	-2.18768	0.0286932	0.593031
ENSDARG00000025974	283.372	0.368736	0.168767	2.18488	0.0288976	0.594527
ENSDARG00000040121	546.719	-0.44588	0.204204	-2.18351	0.0289985	0.594527
ENSDARG00000061603	192.441	-0.40878	0.187163	-2.18409	0.0289556	0.594527
ENSDARG00000100119	349.072	-0.40541	0.185643	-2.18381	0.0289761	0.594527
ENSDARG00000019658	256.32	0.421149	0.193043	2.18163	0.0291371	0.595258
ENSDARG00000070435	1439.6	0.362719	0.166275	2.18144	0.0291507	0.595258
ENSDARG00000003693	664.828	0.361185	0.165808	2.17834	0.029381	0.595549
ENSDARG00000004636	679.771	0.423386	0.194259	2.1795	0.0292947	0.595549
ENSDARG00000012987	3592.76	0.328228	0.15064	2.17889	0.0293402	0.595549
ENSDARG00000030012	606.329	0.331878	0.15237	2.1781	0.0293983	0.595549
ENSDARG00000021557	141.35	0.465914	0.214142	2.17572	0.0295759	0.595602
ENSDARG00000053685	203.826	0.449713	0.20664	2.17631	0.029532	0.595602
ENSDARG00000100514	343.369	-0.352929	0.1622	-2.17589	0.0295638	0.595602
ENSDARG00000104301	115.901	0.418533	0.192483	2.17439	0.0296758	0.596438
ENSDARG00000012671	391.342	0.4039	0.185844	2.17333	0.0297552	0.596657
ENSDARG00000101066	96.3147	0.458313	0.210943	2.17269	0.0298036	0.596657
ENSDARG00000045465	363.789	0.379672	0.174898	2.17082	0.0299446	0.596761
ENSDARG00000078113	1246.31	0.350417	0.16146	2.1703	0.0299842	0.596761
ENSDARG00000100611	127.358	0.424147	0.195326	2.17149	0.0298945	0.596761
ENSDARG00000058394	241.802	0.404308	0.186491	2.16797	0.030161	0.599112
ENSDARG00000052182	1976.9	-0.31454	0.14523	-2.16582	0.0303252	0.60004
ENSDARG00000075824	372.072	-0.441564	0.203839	-2.16624	0.0302931	0.60004
ENSDARG00000000760	147.296	0.419449	0.195598	2.14444	0.0319974	0.604315
ENSDARG00000001939	219.834	0.456506	0.212593	2.14733	0.0317673	0.604315
ENSDARG00000006112	103.266	0.459478	0.213576	2.15136	0.0314479	0.604315
ENSDARG00000008829	642.923	0.390114	0.182381	2.139	0.0324353	0.604315
ENSDARG00000009771	930.954	0.403202	0.188153	2.14295	0.0321171	0.604315
ENSDARG00000010487	208.488	-0.461802	0.215387	-2.14405	0.0320287	0.604315
ENSDARG00000015790	728.106	-0.357624	0.166461	-2.14839	0.0316825	0.604315
ENSDARG00000021811	6786.83	-0.321828	0.15043	-2.13939	0.0324039	0.604315
ENSDARG00000022418	675.016	0.316835	0.147359	2.1501	0.0315477	0.604315
ENSDARG00000023299	130.436	-0.490741	0.229218	-2.14093	0.0322793	0.604315
ENSDARG00000025332	678.748	0.346948	0.16125	2.15161	0.0314279	0.604315
ENSDARG00000026582	212.577	0.449683	0.208959	2.15202	0.0313959	0.604315
ENSDARG00000036501	315.017	-0.389375	0.181451	-2.1459	0.031881	0.604315
ENSDARG00000036834	6081.53	0.386931	0.179267	2.15841	0.0308961	0.604315
ENSDARG00000040287	11711.9	0.320116	0.149064	2.1475	0.0317531	0.604315
ENSDARG00000040971	589.338	0.310342	0.144789	2.14341	0.0320805	0.604315
ENSDARG00000041502	334.574	0.403314	0.18847	2.13994	0.0323598	0.604315
ENSDARG00000044365	233.715	0.380333	0.176279	2.15756	0.0309618	0.604315
ENSDARG00000051889	79.9327	-0.457573	0.212882	-2.14942	0.0316013	0.604315
ENSDARG00000053301	485.273	0.376226	0.174044	2.16168	0.0306429	0.604315
ENSDARG00000058158	164.671	0.431162	0.201359	2.14126	0.0322527	0.604315
ENSDARG00000058231	764.327	0.381327	0.176541	2.15999	0.0307736	0.604315
ENSDARG00000059073	106.893	0.414945	0.193984	2.13907	0.0324302	0.604315
ENSDARG00000061259	284.112	0.415035	0.19274	2.15334	0.0312916	0.604315
ENSDARG00000062052	192.747	-0.399336	0.185119	-2.15718	0.0309913	0.604315
ENSDARG00000062902	180.006	0.434514	0.201763	2.15359	0.0312723	0.604315
ENSDARG00000074431	461.637	0.386514	0.179496	2.15333	0.0312926	0.604315
ENSDARG00000075014	612.779	0.366131	0.170812	2.14347	0.0320753	0.604315
ENSDARG00000078686	1837.96	-0.29563	0.137008	-2.15775	0.0309476	0.604315
ENSDARG00000100055	1483.57	0.348522	0.162771	2.14118	0.0322592	0.604315
ENSDARG00000103364	2469.24	0.393478	0.183302	2.14662	0.0318237	0.604315
ENSDARG00000103490	259.492	-0.383233	0.178289	-2.14951	0.0315942	0.604315
ENSDARG00000104708	446.679	0.338266	0.158202	2.13819	0.0325014	0.604443
ENSDARG00000005675	137.15	0.450804	0.210923	2.13729	0.0325744	0.604681
ENSDARG00000054578	2195.62	0.357176	0.167172	2.13657	0.0326327	0.604681
ENSDARG00000044132	518.044	-0.437903	0.20516	-2.13445	0.032806	0.606792
ENSDARG00000070399	119.531	0.433077	0.203134	2.13198	0.0330085	0.609433
ENSDARG00000041062	1584.37	0.339867	0.159513	2.13065	0.0331176	0.610183
ENSDARG00000104353	1154.98	0.347191	0.162998	2.13004	0.0331686	0.610183
ENSDARG00000014840	599.658	-0.325211	0.152808	-2.12824	0.0333175	0.610385
ENSDARG00000070122	160.319	0.489823	0.230203	2.12779	0.0333547	0.610385
ENSDARG00000103834	794.568	-0.320347	0.150558	-2.12774	0.033359	0.610385
ENSDARG00000041083	92.4479	-0.458564	0.21568	-2.12613	0.0334924	0.611288
ENSDARG00000088807	90.4615	0.428784	0.201714	2.1257	0.0335281	0.611288
ENSDARG00000005479	657.474	-0.291894	0.137402	-2.12439	0.0336377	0.612194
ENSDARG00000027182	396.07	0.383071	0.1804	2.12346	0.0337157	0.612523
ENSDARG00000029612	591.484	0.357048	0.168259	2.12202	0.033836	0.612528
ENSDARG00000078267	88.1798	0.421532	0.198637	2.12212	0.0338276	0.612528
ENSDARG00000032482	108.953	0.444941	0.209817	2.12061	0.0339545	0.612973
ENSDARG00000058047	715.992	0.32766	0.154535	2.1203	0.0339807	0.612973
ENSDARG00000014106	3480.41	0.325466	0.153641	2.11836	0.0341448	0.613765
ENSDARG00000036832	6720.85	0.305805	0.144314	2.11902	0.0340887	0.613765
ENSDARG00000040192	193.047	0.394264	0.186259	2.11675	0.0342809	0.614405
ENSDARG00000077053	1210.16	0.304144	0.1437	2.11652	0.0343008	0.614405
ENSDARG00000003151	2926.9	0.364604	0.172848	2.10939	0.034911	0.614555
ENSDARG00000007247	216.702	0.380533	0.180172	2.11205	0.0346817	0.614555
ENSDARG00000010008	1407.49	0.404031	0.191225	2.11285	0.0346132	0.614555
ENSDARG00000011665	2409.52	-0.350877	0.166269	-2.1103	0.0348326	0.614555
ENSDARG00000014825	964.232	0.374083	0.177087	2.11243	0.0346495	0.614555
ENSDARG00000020834	542.996	0.411071	0.194633	2.11203	0.0346836	0.614555
ENSDARG00000027582	415.384	0.460837	0.218297	2.11105	0.0347677	0.614555
ENSDARG00000035692	24503.4	0.298588	0.14136	2.11225	0.0346653	0.614555
ENSDARG00000068214	7961.51	0.387423	0.183223	2.11449	0.0344734	0.614555
ENSDARG00000074266	136.986	0.41425	0.196337	2.1099	0.0348671	0.614555
ENSDARG00000087873	82.7561	-0.462606	0.219434	-2.10818	0.0350156	0.615334
ENSDARG00000005908	273.728	-0.346461	0.164721	-2.10332	0.035438	0.616391
ENSDARG00000007753	321.799	0.39163	0.186089	2.10453	0.0353327	0.616391
ENSDARG00000042641	282.957	0.393899	0.18715	2.10473	0.035315	0.616391
ENSDARG00000059601	1830.45	0.311106	0.14789	2.10363	0.0354103	0.616391
ENSDARG00000079900	148.919	0.383627	0.182374	2.10352	0.0354205	0.616391
ENSDARG00000099194	970.461	0.396275	0.18824	2.10516	0.0352774	0.616391
ENSDARG00000016391	105.132	0.463888	0.221111	2.09798	0.0359065	0.617797
ENSDARG00000028327	626.726	-0.419277	0.199716	-2.09937	0.0357844	0.617797
ENSDARG00000031246	171.552	0.439452	0.209841	2.09421	0.0362414	0.617797
ENSDARG00000041108	185.199	-0.397806	0.189709	-2.09692	0.0360002	0.617797
ENSDARG00000041599	162.645	0.486828	0.232262	2.09603	0.0360794	0.617797
ENSDARG00000041750	144.362	0.434407	0.20722	2.09636	0.0360506	0.617797
ENSDARG00000045513	1120.64	0.370535	0.176904	2.09456	0.0362101	0.617797
ENSDARG00000061505	192.637	-0.444557	0.212283	-2.09417	0.0362449	0.617797
ENSDARG00000063182	259.696	-0.354728	0.169166	-2.09692	0.0360005	0.617797
ENSDARG00000071331	4290.05	0.349083	0.166396	2.0979	0.0359137	0.617797
ENSDARG00000099143	251.195	-0.420739	0.200909	-2.09418	0.0362442	0.617797
ENSDARG00000105773	405.958	0.476895	0.227061	2.10029	0.0357034	0.617797
ENSDARG00000011000	1055.81	-0.304008	0.145333	-2.0918	0.0364561	0.6179
ENSDARG00000041720	351.383	0.468106	0.223886	2.09082	0.0365443	0.6179
ENSDARG00000076025	128.547	0.464569	0.222162	2.09113	0.0365163	0.6179
ENSDARG00000086789	554.284	0.322817	0.154405	2.09072	0.0365536	0.6179
ENSDARG00000104839	916.958	0.334816	0.160064	2.09177	0.0364593	0.6179
ENSDARG00000055708	417.77	-0.44114	0.211101	-2.08972	0.0366434	0.618179
ENSDARG00000056112	164.204	0.384759	0.184167	2.08918	0.0366912	0.618179
ENSDARG00000007774	86.5733	-0.456616	0.219103	-2.08402	0.0371583	0.620927
ENSDARG00000021735	118.965	-0.4462	0.213994	-2.08511	0.0370595	0.620927
ENSDARG00000073845	782.086	0.412723	0.197982	2.08465	0.0371008	0.620927
ENSDARG00000093448	1622.63	0.28951	0.138767	2.0863	0.0369515	0.620927
ENSDARG00000101749	88.0026	-0.48101	0.230671	-2.08527	0.0370452	0.620927
ENSDARG00000016263	425.788	0.406952	0.195541	2.08116	0.0374195	0.620976
ENSDARG00000033596	277.243	-0.370528	0.178059	-2.08093	0.0374403	0.620976
ENSDARG00000033854	185.909	0.404739	0.19439	2.08209	0.0373341	0.620976
ENSDARG00000086957	121.928	0.457571	0.219917	2.08066	0.0374654	0.620976
ENSDARG00000089877	922.422	0.33563	0.16128	2.08105	0.0374296	0.620976
ENSDARG00000020847	400.367	0.342353	0.164699	2.07865	0.0376491	0.62301
ENSDARG00000001559	143.466	-0.423721	0.205003	-2.0669	0.0387439	0.623192
ENSDARG00000004525	301.296	0.334719	0.161662	2.07048	0.0384076	0.623192
ENSDARG00000016301	683.609	-0.435126	0.210669	-2.06545	0.0388808	0.623192
ENSDARG00000019302	1818.06	0.350686	0.169132	2.07345	0.0381302	0.623192
ENSDARG00000021239	132.748	0.428615	0.20716	2.06901	0.0385455	0.623192
ENSDARG00000029146	1235.24	0.322208	0.1558	2.06808	0.0386326	0.623192
ENSDARG00000030656	241.973	-0.358973	0.173647	-2.06726	0.0387097	0.623192
ENSDARG00000040440	492.343	-0.378633	0.182692	-2.07253	0.0382164	0.623192
ENSDARG00000041735	1328.28	0.364567	0.175625	2.07583	0.0379099	0.623192
ENSDARG00000053609	100.063	-0.413788	0.200149	-2.0674	0.0386969	0.623192
ENSDARG00000054931	197.862	0.414536	0.200099	2.07166	0.0382973	0.623192
ENSDARG00000059212	146.596	-0.405216	0.196103	-2.06634	0.0387962	0.623192
ENSDARG00000059768	3241.55	0.342283	0.164745	2.07766	0.0377407	0.623192
ENSDARG00000061057	629.123	0.439783	0.211732	2.07708	0.0377942	0.623192
ENSDARG00000061993	102.484	0.410669	0.197953	2.07458	0.0380252	0.623192
ENSDARG00000063578	228.993	0.416426	0.201398	2.06767	0.0386707	0.623192
ENSDARG00000067591	316.491	0.424919	0.205569	2.06704	0.0387307	0.623192
ENSDARG00000075261	724.741	0.338599	0.163593	2.06977	0.0384737	0.623192
ENSDARG00000090568	275.322	0.337181	0.163241	2.06554	0.0388724	0.623192
ENSDARG00000104726	302.657	0.33317	0.161055	2.06868	0.0385763	0.623192
ENSDARG00000037476	241.454	0.377914	0.183078	2.06423	0.0389961	0.624059
ENSDARG00000040277	179.059	0.446417	0.216529	2.06169	0.0392371	0.625954
ENSDARG00000099080	235.269	0.447824	0.217199	2.06181	0.0392259	0.625954
ENSDARG00000029443	181.871	0.440741	0.213999	2.05954	0.0394422	0.627865
ENSDARG00000040799	453.784	-0.323666	0.157184	-2.05915	0.0394799	0.627865
ENSDARG00000017397	983.79	0.298633	0.145156	2.05732	0.0396553	0.628614
ENSDARG00000039677	459.644	0.384895	0.187139	2.05674	0.0397117	0.628614
ENSDARG00000103019	357.694	-0.471041	0.229005	-2.0569	0.0396954	0.628614
ENSDARG00000002538	159.929	-0.431636	0.210179	-2.05365	0.0400092	0.630366
ENSDARG00000011027	538.415	0.324498	0.158107	2.0524	0.0401311	0.630366
ENSDARG00000024416	436.18	0.387156	0.18859	2.0529	0.0400827	0.630366
ENSDARG00000044619	699.827	-0.287507	0.139953	-2.0543	0.0399463	0.630366
ENSDARG00000079962	243.433	0.449535	0.218891	2.0537	0.0400051	0.630366
ENSDARG00000043873	1903.66	0.294837	0.143866	2.04939	0.040424	0.63302
ENSDARG00000105491	626.21	0.432069	0.210791	2.04975	0.0403892	0.63302
ENSDARG00000036784	228.053	-0.367537	0.179404	-2.04866	0.0404956	0.633169
ENSDARG00000037191	301.587	0.387022	0.189019	2.04754	0.0406055	0.633918
ENSDARG00000019438	525.545	-0.322094	0.157374	-2.04667	0.0406906	0.634276
ENSDARG00000002720	208.199	0.338421	0.165741	2.04187	0.0411644	0.637441
ENSDARG00000025254	1130.24	0.437377	0.214314	2.04083	0.0412682	0.637441
ENSDARG00000026875	946.264	0.377326	0.184676	2.04318	0.0410345	0.637441
ENSDARG00000054833	283.471	0.367647	0.179925	2.04334	0.0410191	0.637441
ENSDARG00000058005	644.977	0.287289	0.140676	2.0422	0.0411321	0.637441
ENSDARG00000103736	195.699	0.379076	0.185713	2.0412	0.0412314	0.637441
ENSDARG00000073766	212.052	0.420643	0.206232	2.03966	0.0413846	0.638273
ENSDARG00000008461	120.599	-0.431437	0.211862	-2.03641	0.0417091	0.639357
ENSDARG00000012035	226.399	0.342933	0.168314	2.03746	0.0416042	0.639357
ENSDARG00000039681	198.729	-0.369719	0.181669	-2.03512	0.0418385	0.639357
ENSDARG00000040214	188.054	-0.401253	0.197217	-2.03458	0.0418932	0.639357
ENSDARG00000071872	140.913	-0.40161	0.197368	-2.03483	0.0418685	0.639357
ENSDARG00000077087	148.145	0.43406	0.213115	2.03674	0.0416757	0.639357
ENSDARG00000094646	406.186	-0.364573	0.178928	-2.03754	0.0415955	0.639357
ENSDARG00000043973	544.695	-0.305855	0.150379	-2.03389	0.0419623	0.639456
ENSDARG00000029072	1274.49	0.289337	0.142537	2.02992	0.0423651	0.640947
ENSDARG00000039041	285.152	-0.375884	0.185037	-2.0314	0.0422147	0.640947
ENSDARG00000051886	3631.86	0.344305	0.169491	2.03141	0.0422136	0.640947
ENSDARG00000069109	154.7	0.37835	0.186326	2.03058	0.0422977	0.640947
ENSDARG00000069583	517.252	0.32129	0.158284	2.02983	0.042374	0.640947
ENSDARG00000076223	2048.09	0.352826	0.173935	2.02849	0.0425103	0.642056
ENSDARG00000035322	487.669	0.301864	0.148929	2.02689	0.0426734	0.643568
ENSDARG00000003035	685.152	-0.388291	0.191842	-2.02402	0.0429681	0.644032
ENSDARG00000062794	294.349	0.351966	0.173887	2.02411	0.0429589	0.644032
ENSDARG00000100977	217.424	0.380985	0.188278	2.02352	0.0430196	0.644032
ENSDARG00000102797	84.6616	0.470442	0.232243	2.02565	0.0428011	0.644032
ENSDARG00000103785	853.891	0.315471	0.155768	2.02527	0.0428398	0.644032
ENSDARG00000043684	107.63	-0.455245	0.225105	-2.02236	0.0431387	0.64487
ENSDARG00000007496	199.967	0.334317	0.165369	2.02165	0.043213	0.645017
ENSDARG00000100270	349.301	-0.369188	0.182672	-2.02105	0.0432749	0.645017
ENSDARG00000095879	219.464	0.366939	0.181671	2.0198	0.0434041	0.646
ENSDARG00000062752	708.823	-0.324409	0.160761	-2.01796	0.0435952	0.6479
ENSDARG00000053617	112.982	-0.439998	0.218224	-2.01626	0.0437723	0.649586
ENSDARG00000008884	276.155	-0.378972	0.188118	-2.01454	0.0439525	0.651314
ENSDARG00000027131	209.501	0.419535	0.20866	2.01062	0.0443658	0.655535
ENSDARG00000056467	139.128	0.458869	0.228222	2.01062	0.0443651	0.655535
ENSDARG00000015111	1097.01	-0.40785	0.202937	-2.00973	0.0444597	0.655793
ENSDARG00000020795	1810.57	0.346737	0.172623	2.00863	0.0445759	0.655793
ENSDARG00000104701	1233.5	0.406505	0.202356	2.00886	0.0445524	0.655793
ENSDARG00000007891	101.717	0.437201	0.218942	1.99688	0.0458381	0.656891
ENSDARG00000010267	791.328	0.338641	0.16899	2.00391	0.0450798	0.656891
ENSDARG00000010572	218.417	0.431501	0.215058	2.00644	0.0448093	0.656891
ENSDARG00000017121	388.363	0.312916	0.156942	1.99383	0.0461707	0.656891
ENSDARG00000018264	251.192	-0.332058	0.166352	-1.99611	0.0459215	0.656891
ENSDARG00000021351	1277.87	0.349958	0.175485	1.99423	0.0461267	0.656891
ENSDARG00000029898	141.761	0.384994	0.191955	2.00565	0.0448937	0.656891
ENSDARG00000030716	1375.88	0.311463	0.155751	1.99975	0.0455277	0.656891
ENSDARG00000036299	1808.78	0.288684	0.144211	2.00182	0.0453044	0.656891
ENSDARG00000036894	682.502	0.366335	0.183657	1.99467	0.0460792	0.656891
ENSDARG00000039515	1313.61	0.343197	0.172196	1.99306	0.0462553	0.656891
ENSDARG00000042291	108.265	-0.39788	0.199696	-1.99243	0.0463234	0.656891
ENSDARG00000043133	89.9216	0.434213	0.217645	1.99505	0.0460374	0.656891
ENSDARG00000056831	331.65	-0.333486	0.167278	-1.9936	0.046196	0.656891
ENSDARG00000060452	158.029	-0.373624	0.187447	-1.99322	0.0462371	0.656891
ENSDARG00000060506	185.424	0.382253	0.191822	1.99274	0.0462896	0.656891
ENSDARG00000060805	223.396	0.356953	0.178706	1.99743	0.0457785	0.656891
ENSDARG00000070479	267.791	0.403725	0.201871	1.99991	0.0455096	0.656891
ENSDARG00000071235	321.663	0.39383	0.19713	1.99782	0.0457364	0.656891
ENSDARG00000074282	183.456	0.404624	0.203002	1.9932	0.046239	0.656891
ENSDARG00000076888	269.919	0.352063	0.176542	1.99421	0.0461286	0.656891
ENSDARG00000078640	119.966	-0.407312	0.203216	-2.00433	0.0450352	0.656891
ENSDARG00000078859	80.224	0.460552	0.230636	1.99688	0.0458381	0.656891
ENSDARG00000086112	218.549	0.430408	0.215154	2.00046	0.0454505	0.656891
ENSDARG00000090982	314.289	-0.349871	0.174979	-1.9995	0.045554	0.656891
ENSDARG00000100531	84.8424	-0.451674	0.225503	-2.00296	0.0451816	0.656891
ENSDARG00000009212	20283.1	-0.329483	0.165473	-1.99116	0.046463	0.656937
ENSDARG00000010478	713.845	-0.445665	0.224795	-1.98254	0.0474186	0.656937
ENSDARG00000025091	524.969	0.320593	0.161705	1.98258	0.0474145	0.656937
ENSDARG00000029905	290.59	-0.43136	0.217407	-1.98412	0.0472428	0.656937
ENSDARG00000032970	7741.72	0.272329	0.13698	1.98809	0.0468015	0.656937
ENSDARG00000034773	84.5549	-0.431222	0.216968	-1.98749	0.0468686	0.656937
ENSDARG00000035858	845.684	0.34411	0.172777	1.99165	0.0464097	0.656937
ENSDARG00000037555	175.577	-0.345907	0.174184	-1.98587	0.0470473	0.656937
ENSDARG00000040678	594.127	0.345947	0.174084	1.98724	0.0468958	0.656937
ENSDARG00000052994	490.551	-0.342982	0.173003	-1.98253	0.0474205	0.656937
ENSDARG00000054533	540.625	-0.293332	0.147403	-1.99001	0.04659	0.656937
ENSDARG00000055086	783.442	0.299997	0.151156	1.98469	0.047179	0.656937
ENSDARG00000060016	1110.66	-0.263373	0.132571	-1.98666	0.0469605	0.656937
ENSDARG00000089124	1515.35	0.343739	0.173318	1.98329	0.0473352	0.656937
ENSDARG00000097157	567.255	-0.421342	0.211943	-1.988	0.0468119	0.656937
ENSDARG00000101246	325.918	0.323962	0.163378	1.9829	0.0473781	0.656937
ENSDARG00000102741	2567.21	-0.304528	0.153367	-1.98561	0.0470765	0.656937
ENSDARG00000009014	939.418	-0.375761	0.189688	-1.98094	0.0475976	0.657607
ENSDARG00000091555	318.508	0.378314	0.190938	1.98135	0.0475524	0.657607
ENSDARG00000007276	8282.82	0.386349	0.195102	1.98025	0.0476758	0.657797
ENSDARG00000056250	432.724	0.421404	0.212869	1.97964	0.0477436	0.657843
ENSDARG00000054010	1394.59	0.32082	0.162123	1.97886	0.0478313	0.658164
ENSDARG00000008551	268.262	0.38772	0.196023	1.97794	0.0479358	0.658715
ENSDARG00000019000	1567.97	-0.256254	0.130049	-1.97044	0.0487885	0.660651
ENSDARG00000029500	17248.9	0.324196	0.16437	1.97236	0.0485682	0.660651
ENSDARG00000030871	185.169	-0.351443	0.178013	-1.97426	0.0483525	0.660651
ENSDARG00000042590	346.236	0.359646	0.182094	1.97506	0.0482613	0.660651
ENSDARG00000052011	210.769	0.449221	0.227533	1.97432	0.0483458	0.660651
ENSDARG00000056679	240.581	0.368626	0.18679	1.97348	0.0484412	0.660651
ENSDARG00000086764	520.959	0.329765	0.167249	1.9717	0.0486435	0.660651
ENSDARG00000092394	120.603	0.417508	0.211545	1.97362	0.0484255	0.660651
ENSDARG00000100409	295.966	0.399966	0.202931	1.97095	0.0487297	0.660651
ENSDARG00000101627	1079.15	0.398419	0.20199	1.97247	0.0485556	0.660651
ENSDARG00000104071	157.641	0.387524	0.196633	1.9708	0.0487469	0.660651
ENSDARG00000092774	179.052	0.373169	0.189588	1.96831	0.0490322	0.663072
ENSDARG00000068484	230.548	0.33035	0.167896	1.96759	0.0491151	0.663314
ENSDARG00000099675	1169.96	0.299336	0.152624	1.96126	0.0498487	0.672331
ENSDARG00000087359	113.836	-0.440976	0.225039	-1.95956	0.0500475	0.674123
ENSDARG00000006588	633.754	-0.348306	0.177811	-1.95886	0.0501293	0.674334
ENSDARG00000051761	135.173	-0.381256	0.194761	-1.95756	0.0502816	0.674708
ENSDARG00000098967	269.064	0.421092	0.215118	1.9575	0.0502892	0.674708
ENSDARG00000034826	268.931	-0.419173	0.214218	-1.95676	0.0503753	0.674883
ENSDARG00000059583	211.323	-0.382608	0.195581	-1.95626	0.0504345	0.674883
ENSDARG00000101139	539.667	0.328816	0.168218	1.95471	0.0506177	0.676449
ENSDARG00000057691	1155.26	-0.338854	0.173512	-1.95291	0.0508298	0.677256
ENSDARG00000058480	171.556	0.409391	0.209653	1.95271	0.0508541	0.677256
ENSDARG00000075435	202.539	-0.38684	0.198124	-1.95251	0.0508771	0.677256
ENSDARG00000002635	97.7676	-0.394394	0.202408	-1.94851	0.0513538	0.677727
ENSDARG00000027930	129.687	-0.388345	0.199211	-1.94941	0.0512464	0.677727
ENSDARG00000035763	98.8085	0.397681	0.203955	1.94984	0.051195	0.677727
ENSDARG00000060656	165.154	-0.375517	0.192776	-1.94794	0.0514219	0.677727
ENSDARG00000067916	90.6008	-0.394385	0.202481	-1.94776	0.0514435	0.677727
ENSDARG00000091652	244.354	-0.323159	0.165859	-1.94839	0.0513682	0.677727
ENSDARG00000091771	302.418	0.306606	0.157289	1.94932	0.0512577	0.677727
ENSDARG00000104103	164.844	-0.394836	0.202362	-1.95114	0.0510405	0.677727
ENSDARG00000013863	2096.23	0.326084	0.167556	1.94612	0.0516398	0.678506
ENSDARG00000039684	202.708	0.394904	0.20303	1.94505	0.0517685	0.678506
ENSDARG00000045331	144.459	-0.371388	0.190936	-1.94509	0.0517644	0.678506
ENSDARG00000058679	114.93	0.425703	0.218799	1.94563	0.0516986	0.678506
ENSDARG00000033009	4341.45	-0.325707	0.167514	-1.94436	0.0518527	0.678738
ENSDARG00000081423	496.43	0.376066	0.193475	1.94374	0.0519269	0.67884
ENSDARG00000011929	258.358	-0.395136	0.203475	-1.94194	0.0521443	0.680677
ENSDARG00000069175	889.09	0.298468	0.153733	1.94147	0.0522008	0.680677
ENSDARG00000052617	125.246	-0.4061	0.209452	-1.93887	0.0525173	0.683931
ENSDARG00000077388	107.385	-0.396839	0.204751	-1.93816	0.0526041	0.684188
ENSDARG00000003219	114.665	-0.411555	0.212473	-1.93698	0.0527481	0.685131
ENSDARG00000004173	395.494	-0.388611	0.200877	-1.93457	0.0530437	0.685131
ENSDARG00000029463	355.261	-0.364442	0.188364	-1.93477	0.0530182	0.685131
ENSDARG00000067817	634.704	0.352553	0.182215	1.93482	0.0530126	0.685131
ENSDARG00000068507	16936.7	0.36968	0.19112	1.93428	0.0530792	0.685131
ENSDARG00000102831	199.535	0.440441	0.227611	1.93506	0.0529825	0.685131
ENSDARG00000030465	299.506	0.332126	0.171774	1.9335	0.0531743	0.685492
ENSDARG00000002670	98.4594	-0.44055	0.229613	-1.91867	0.0550264	0.685935
ENSDARG00000003109	401.087	-0.34724	0.181156	-1.91681	0.0552626	0.685935
ENSDARG00000006758	361.076	0.400569	0.208205	1.92392	0.0543651	0.685935
ENSDARG00000008457	274.02	-0.366659	0.190392	-1.92581	0.0541279	0.685935
ENSDARG00000010862	152.206	-0.346029	0.179375	-1.92908	0.053721	0.685935
ENSDARG00000018881	169.569	-0.328527	0.171218	-1.91877	0.0550135	0.685935
ENSDARG00000020794	316.612	-0.34985	0.181551	-1.92701	0.0539788	0.685935
ENSDARG00000022430	177.001	-0.35206	0.183212	-1.9216	0.0546562	0.685935
ENSDARG00000025522	538.432	0.376886	0.196549	1.91752	0.0551723	0.685935
ENSDARG00000026834	308.872	-0.326923	0.169558	-1.92808	0.0538449	0.685935
ENSDARG00000029663	1945.3	0.24453	0.127727	1.91447	0.05556	0.685935
ENSDARG00000030176	410.973	0.348046	0.181071	1.92216	0.0545859	0.685935
ENSDARG00000035181	103.387	-0.363969	0.190107	-1.91455	0.0555498	0.685935
ENSDARG00000036463	158.483	-0.391315	0.204183	-1.91649	0.0553031	0.685935
ENSDARG00000037910	167.766	0.39007	0.202445	1.9268	0.0540051	0.685935
ENSDARG00000042005	90.2653	-0.424263	0.220585	-1.92335	0.0544357	0.685935
ENSDARG00000044521	10044.7	0.336199	0.174834	1.92296	0.0544856	0.685935
ENSDARG00000045019	466.028	0.327328	0.169777	1.92799	0.0538567	0.685935
ENSDARG00000059279	937.194	-0.274874	0.143321	-1.91789	0.0551246	0.685935
ENSDARG00000059774	208.526	0.367201	0.191772	1.91478	0.0555203	0.685935
ENSDARG00000061631	313.991	-0.301472	0.157204	-1.91771	0.0551474	0.685935
ENSDARG00000062116	1042.26	0.281612	0.146749	1.919	0.0549846	0.685935
ENSDARG00000062460	246.421	0.364976	0.188857	1.93256	0.0532909	0.685935
ENSDARG00000063626	5610.81	0.334044	0.173416	1.92625	0.0540728	0.685935
ENSDARG00000068404	462.858	-0.29513	0.153505	-1.9226	0.0545298	0.685935
ENSDARG00000071877	121.831	0.35795	0.186375	1.92059	0.0547837	0.685935
ENSDARG00000074676	723.685	0.377483	0.196116	1.92479	0.0542553	0.685935
ENSDARG00000075297	88.6654	-0.396476	0.206965	-1.91567	0.0554076	0.685935
ENSDARG00000089769	590.285	-0.376194	0.19532	-1.92604	0.0540993	0.685935
ENSDARG00000089795	232.396	0.370427	0.193038	1.91894	0.0549925	0.685935
ENSDARG00000091209	112.747	0.439248	0.229089	1.91737	0.055191	0.685935
ENSDARG00000097537	488.956	0.31972	0.165748	1.92895	0.0537373	0.685935
ENSDARG00000100209	707.793	-0.404285	0.209957	-1.92556	0.0541591	0.685935
ENSDARG00000100504	136.249	0.444856	0.23039	1.93088	0.0534975	0.685935
ENSDARG00000101986	182.882	0.421362	0.218768	1.92607	0.0540955	0.685935
ENSDARG00000090872	2877.91	0.282915	0.147912	1.91273	0.055783	0.687855
ENSDARG00000041421	211.446	0.361674	0.189202	1.91158	0.0559303	0.688841
ENSDARG00000032010	378.273	0.379988	0.199256	1.90703	0.0565163	0.692714
ENSDARG00000042642	285.045	-0.323838	0.169776	-1.90744	0.0564637	0.692714
ENSDARG00000043304	211.407	0.377272	0.197747	1.90785	0.0564103	0.692714
ENSDARG00000092124	718.542	0.266889	0.139933	1.90727	0.0564858	0.692714
ENSDARG00000041243	371.756	0.309185	0.162187	1.90635	0.0566047	0.692966
ENSDARG00000004745	402.79	-0.314533	0.165704	-1.89816	0.0576745	0.693585
ENSDARG00000006840	493.26	-0.306244	0.160988	-1.90228	0.0571343	0.693585
ENSDARG00000009136	244.703	0.319809	0.168529	1.89765	0.0577421	0.693585
ENSDARG00000014201	353.173	-0.32453	0.170823	-1.89981	0.0574586	0.693585
ENSDARG00000026513	94.4867	-0.397373	0.208965	-1.90162	0.0572204	0.693585
ENSDARG00000032619	2412.9	0.314916	0.165466	1.90321	0.0570132	0.693585
ENSDARG00000032929	13774.1	0.360975	0.190148	1.89839	0.0576453	0.693585
ENSDARG00000037260	120.24	0.390955	0.205645	1.90112	0.0572869	0.693585
ENSDARG00000055357	738.043	0.344282	0.18113	1.90074	0.0573355	0.693585
ENSDARG00000061794	837.716	-0.322799	0.169857	-1.90042	0.0573783	0.693585
ENSDARG00000067601	91.506	0.407018	0.214312	1.89918	0.0575403	0.693585
ENSDARG00000068103	82.035	0.393169	0.207164	1.89786	0.0577144	0.693585
ENSDARG00000079361	95.9311	-0.375514	0.197742	-1.89901	0.0575635	0.693585
ENSDARG00000087364	93.5558	-0.384333	0.202421	-1.89868	0.0576066	0.693585
ENSDARG00000093768	325.384	0.296973	0.156091	1.90257	0.0570971	0.693585
ENSDARG00000100606	215.163	0.383868	0.201812	1.90211	0.0571573	0.693585
ENSDARG00000103522	1048.8	-0.280997	0.148159	-1.89659	0.0578821	0.69445
ENSDARG00000007788	538.453	0.332756	0.175598	1.89499	0.0580939	0.694542
ENSDARG00000075924	84.3602	0.402576	0.212392	1.89543	0.0580348	0.694542
ENSDARG00000104709	241.576	-0.328126	0.173089	-1.89571	0.0579979	0.694542
ENSDARG00000014587	5537.44	0.298474	0.157822	1.8912	0.0585973	0.69526
ENSDARG00000030887	408.881	0.316543	0.16743	1.8906	0.0586784	0.69526
ENSDARG00000040198	458.287	-0.306807	0.161994	-1.89395	0.0582322	0.69526
ENSDARG00000090986	121.819	-0.380803	0.201403	-1.89075	0.0586576	0.69526
ENSDARG00000092610	410.794	0.305514	0.161413	1.89275	0.0583913	0.69526
ENSDARG00000094217	316.59	0.33275	0.176017	1.89044	0.0586987	0.69526
ENSDARG00000100394	313.602	-0.313022	0.165352	-1.89307	0.0583489	0.69526
ENSDARG00000104768	346.393	0.404756	0.214048	1.89096	0.05863	0.69526
ENSDARG00000006598	125.079	0.436293	0.231166	1.88736	0.0591119	0.696647
ENSDARG00000019487	160.286	0.348024	0.185044	1.88077	0.0600033	0.696647
ENSDARG00000021149	777.356	-0.303135	0.160922	-1.88374	0.0596001	0.696647
ENSDARG00000033802	186.246	-0.364749	0.193967	-1.88047	0.060044	0.696647
ENSDARG00000034423	732.042	0.296805	0.157396	1.88573	0.0593319	0.696647
ENSDARG00000039064	383.331	0.403089	0.214242	1.88146	0.0599089	0.696647
ENSDARG00000039266	337.545	0.336544	0.178949	1.88067	0.0600171	0.696647
ENSDARG00000040564	955.503	0.359305	0.190268	1.88842	0.0589702	0.696647
ENSDARG00000041430	90.2905	-0.407875	0.21595	-1.88875	0.0589252	0.696647
ENSDARG00000042953	456.704	-0.372464	0.197397	-1.88687	0.0591775	0.696647
ENSDARG00000044488	203.55	0.352855	0.187314	1.88377	0.0595966	0.696647
ENSDARG00000056481	5731.53	0.29116	0.154612	1.88317	0.0596778	0.696647
ENSDARG00000063008	390.901	0.306029	0.162224	1.88646	0.059233	0.696647
ENSDARG00000063572	883.357	0.310977	0.164917	1.88565	0.059342	0.696647
ENSDARG00000074899	405.863	0.285429	0.151685	1.88172	0.0598745	0.696647
ENSDARG00000076500	338.134	0.372603	0.197645	1.88522	0.0594008	0.696647
ENSDARG00000078042	110.478	0.42573	0.226328	1.88103	0.0599678	0.696647
ENSDARG00000094003	120.605	-0.396443	0.210588	-1.88255	0.059761	0.696647
ENSDARG00000002582	148.677	0.351401	0.186991	1.87924	0.0602113	0.697003
ENSDARG00000063553	396.293	-0.307513	0.163627	-1.87935	0.0601962	0.697003
ENSDARG00000018621	350.31	0.409087	0.217891	1.87748	0.0604518	0.697066
ENSDARG00000040401	746.731	-0.325132	0.173177	-1.87745	0.0604559	0.697066
ENSDARG00000045359	783.768	-0.331338	0.176786	-1.87422	0.0608994	0.697066
ENSDARG00000059362	177.117	0.373995	0.199451	1.87512	0.0607756	0.697066
ENSDARG00000059722	388.887	-0.335002	0.178603	-1.87568	0.0606989	0.697066
ENSDARG00000088823	11954.4	0.310627	0.165517	1.87671	0.0605573	0.697066
ENSDARG00000091198	114.802	-0.431622	0.229992	-1.87668	0.0605615	0.697066
ENSDARG00000099039	792.792	0.330301	0.176189	1.87469	0.0608348	0.697066
ENSDARG00000103295	2581.56	0.36949	0.197013	1.87546	0.0607297	0.697066
ENSDARG00000103979	4401.23	0.257339	0.137157	1.87624	0.0606222	0.697066
ENSDARG00000003655	837.15	-0.347922	0.186436	-1.86618	0.0620164	0.703542
ENSDARG00000011921	483.483	0.326484	0.174876	1.86694	0.0619096	0.703542
ENSDARG00000012002	102.237	-0.402042	0.215384	-1.86663	0.0619537	0.703542
ENSDARG00000014794	178.63	-0.380143	0.203689	-1.86629	0.0620003	0.703542
ENSDARG00000026137	181.618	-0.37885	0.202824	-1.86787	0.0617797	0.703542
ENSDARG00000056453	147.89	0.371885	0.199244	1.86648	0.0619746	0.703542
ENSDARG00000060010	116.51	0.390155	0.208958	1.86715	0.0618813	0.703542
ENSDARG00000100731	477.096	-0.313901	0.167931	-1.86923	0.0615905	0.703542
ENSDARG00000014031	731.218	0.377099	0.202461	1.86258	0.0625214	0.703909
ENSDARG00000016044	186.213	0.342763	0.184032	1.86252	0.06253	0.703909
ENSDARG00000033126	335.88	0.348888	0.187082	1.8649	0.0621958	0.703909
ENSDARG00000038106	195.55	-0.353076	0.189736	-1.86088	0.0627609	0.703909
ENSDARG00000042249	134.047	0.427964	0.230019	1.86055	0.0628071	0.703909
ENSDARG00000052073	1403.33	0.334249	0.179252	1.86469	0.062225	0.703909
ENSDARG00000069240	148.341	0.421803	0.22625	1.86432	0.0622771	0.703909
ENSDARG00000070929	138.059	-0.339576	0.182502	-1.86067	0.0627914	0.703909
ENSDARG00000074275	176.685	0.413756	0.2223	1.86125	0.062709	0.703909
ENSDARG00000098883	206.501	0.395274	0.212436	1.86067	0.0627905	0.703909
ENSDARG00000101431	119.793	0.381284	0.204589	1.86366	0.0623696	0.703909
ENSDARG00000055172	81.7895	-0.375145	0.201738	-1.85957	0.062947	0.704702
ENSDARG00000001162	947.725	0.300223	0.161628	1.85749	0.0632413	0.706448
ENSDARG00000007912	100.606	-0.376537	0.202686	-1.85774	0.0632066	0.706448
ENSDARG00000033861	79.2216	0.423278	0.228028	1.85625	0.0634179	0.707506
ENSDARG00000035133	2006.95	0.301585	0.162574	1.85507	0.0635863	0.707506
ENSDARG00000052728	1214.56	-0.247462	0.133425	-1.85469	0.0636405	0.707506
ENSDARG00000069100	2701.63	-0.227589	0.122761	-1.85391	0.0637518	0.707506
ENSDARG00000093877	136.316	0.26175	0.141073	1.85542	0.0635363	0.707506
ENSDARG00000100342	79.1896	0.417685	0.225252	1.8543	0.0636956	0.707506
ENSDARG00000012199	152.522	-0.36219	0.195477	-1.85285	0.0639034	0.70765
ENSDARG00000033609	573.11	-0.338581	0.18269	-1.85331	0.0638379	0.70765
ENSDARG00000029019	121.55	0.392021	0.211836	1.85058	0.0642294	0.707873
ENSDARG00000038005	116.269	-0.373853	0.201938	-1.85132	0.0641234	0.707873
ENSDARG00000054916	501.182	-0.360018	0.194413	-1.85182	0.0640514	0.707873
ENSDARG00000079089	113.494	-0.392157	0.211942	-1.8503	0.0642702	0.707873
ENSDARG00000092337	137.486	-0.429467	0.231998	-1.85116	0.0641461	0.707873
ENSDARG00000006251	829.882	0.321045	0.174426	1.84058	0.0656835	0.709448
ENSDARG00000009958	318.952	-0.380428	0.206505	-1.84222	0.0654431	0.709448
ENSDARG00000015471	316.639	0.345832	0.188011	1.83942	0.0658529	0.709448
ENSDARG00000018658	97.7188	-0.39571	0.21484	-1.84188	0.0654922	0.709448
ENSDARG00000026053	81.1362	0.384393	0.208795	1.841	0.0656212	0.709448
ENSDARG00000028017	1435.36	-0.244918	0.133031	-1.84106	0.0656128	0.709448
ENSDARG00000041887	367.523	-0.325797	0.177132	-1.83929	0.0658724	0.709448
ENSDARG00000054030	229.853	-0.362916	0.196974	-1.84246	0.0654079	0.709448
ENSDARG00000060430	289.373	0.382863	0.207795	1.84251	0.0654011	0.709448
ENSDARG00000061096	79.1656	0.414647	0.225115	1.84194	0.0654844	0.709448
ENSDARG00000062463	84.3691	0.425441	0.231075	1.84114	0.0656011	0.709448
ENSDARG00000077126	944.803	-0.295475	0.160386	-1.84227	0.0654356	0.709448
ENSDARG00000077256	2819.52	0.238483	0.129288	1.84459	0.0650975	0.709448
ENSDARG00000077946	1140.75	0.293659	0.159579	1.84021	0.0657376	0.709448
ENSDARG00000088040	92.9108	0.425134	0.230471	1.84463	0.0650915	0.709448
ENSDARG00000089162	296.966	0.347806	0.189083	1.83943	0.0658514	0.709448
ENSDARG00000092671	169.465	0.37562	0.203572	1.84515	0.0650164	0.709448
ENSDARG00000092677	411.177	0.290604	0.157428	1.84595	0.0648988	0.709448
ENSDARG00000100821	594.179	-0.286349	0.155457	-1.84199	0.0654772	0.709448
ENSDARG00000101933	184.879	0.380699	0.20695	1.83957	0.0658315	0.709448
ENSDARG00000102615	122.364	0.384779	0.208444	1.84596	0.0648982	0.709448
ENSDARG00000005560	2709.16	-0.238309	0.130285	-1.82914	0.0673788	0.711133
ENSDARG00000009443	1034.51	0.404706	0.220367	1.8365	0.066283	0.711133
ENSDARG00000010721	471.281	-0.305543	0.166472	-1.8354	0.0664457	0.711133
ENSDARG00000012820	3737.86	0.263856	0.144311	1.82839	0.0674914	0.711133
ENSDARG00000015851	686.09	0.360736	0.197286	1.82849	0.0674759	0.711133
ENSDARG00000017422	393.315	0.313277	0.170699	1.83525	0.0664682	0.711133
ENSDARG00000023160	381.466	0.322826	0.176035	1.83388	0.0666724	0.711133
ENSDARG00000030297	212.487	-0.323949	0.176648	-1.83386	0.0666746	0.711133
ENSDARG00000041060	106.82	-0.393601	0.214827	-1.83218	0.0669252	0.711133
ENSDARG00000045936	824.72	-0.283614	0.154824	-1.83185	0.0669744	0.711133
ENSDARG00000059613	81.5315	0.38785	0.211393	1.83474	0.0665449	0.711133
ENSDARG00000067507	88.013	0.406839	0.221892	1.8335	0.0667284	0.711133
ENSDARG00000070512	277.652	0.400009	0.217935	1.83545	0.0664386	0.711133
ENSDARG00000071465	286.524	0.311275	0.169964	1.83142	0.067038	0.711133
ENSDARG00000073792	81.2146	0.398091	0.217376	1.83135	0.0670488	0.711133
ENSDARG00000074662	80.5332	0.407341	0.22205	1.83446	0.0665858	0.711133
ENSDARG00000076836	2747.83	0.276636	0.151218	1.82938	0.0673422	0.711133
ENSDARG00000097118	2847.3	-0.346114	0.188476	-1.83639	0.0663007	0.711133
ENSDARG00000099519	434.93	0.312726	0.171011	1.82869	0.0674464	0.711133
ENSDARG00000099960	123.492	0.422669	0.231055	1.8293	0.0673542	0.711133
ENSDARG00000101983	142.671	0.364348	0.199198	1.82908	0.0673881	0.711133
ENSDARG00000099528	327.997	0.319555	0.174886	1.82722	0.0676665	0.712242
ENSDARG00000001729	1153.5	0.300101	0.164535	1.82393	0.0681628	0.712556
ENSDARG00000005924	464.387	0.373844	0.204834	1.82511	0.0679844	0.712556
ENSDARG00000010516	30470.9	0.227455	0.124745	1.82336	0.0682492	0.712556
ENSDARG00000017905	398.59	-0.306238	0.16772	-1.82589	0.0678667	0.712556
ENSDARG00000038456	346.85	-0.335495	0.183794	-1.82538	0.0679432	0.712556
ENSDARG00000089230	130.725	-0.349954	0.191661	-1.8259	0.0678658	0.712556
ENSDARG00000093303	123.698	0.422525	0.231623	1.8242	0.0681221	0.712556
ENSDARG00000102452	1510.04	0.339138	0.186	1.82332	0.0682546	0.712556
ENSDARG00000003811	417.41	0.29202	0.160204	1.8228	0.0683335	0.712651
ENSDARG00000063917	45865.6	0.267136	0.146634	1.82178	0.0684882	0.713535
ENSDARG00000009950	1301.72	-0.243845	0.134043	-1.81916	0.0688867	0.714421
ENSDARG00000013117	310.165	0.33915	0.186483	1.81866	0.0689627	0.714421
ENSDARG00000043173	78.8012	-0.414513	0.227838	-1.81933	0.068861	0.714421
ENSDARG00000062154	496.099	-0.303565	0.166935	-1.81847	0.0689931	0.714421
ENSDARG00000079388	1082.84	0.288927	0.158714	1.82043	0.0686938	0.714421
ENSDARG00000088411	109.177	0.40628	0.223326	1.81922	0.0688776	0.714421
ENSDARG00000008170	283.387	0.301546	0.165905	1.81758	0.0691287	0.715068
ENSDARG00000105370	110.551	-0.373644	0.205622	-1.81714	0.0691956	0.715068
ENSDARG00000022817	763.939	0.267896	0.147492	1.81634	0.0693185	0.715613
ENSDARG00000036840	3404.67	0.277428	0.152838	1.81517	0.0694971	0.716519
ENSDARG00000058818	223.681	0.335266	0.184735	1.81485	0.0695466	0.716519
ENSDARG00000009553	1435.47	0.335698	0.185082	1.81378	0.0697117	0.71692
ENSDARG00000057053	197.141	0.313754	0.172992	1.81369	0.0697259	0.71692
ENSDARG00000029995	6938.35	0.296623	0.163706	1.81192	0.0699979	0.71827
ENSDARG00000100143	219.365	0.344666	0.190175	1.81236	0.0699308	0.71827
ENSDARG00000037961	153.281	0.345653	0.190908	1.81058	0.0702061	0.719683
ENSDARG00000011925	106.608	0.401222	0.222114	1.80638	0.070859	0.72338
ENSDARG00000016038	217.029	0.314067	0.173875	1.80628	0.0708742	0.72338
ENSDARG00000016477	318.372	0.347411	0.192296	1.80665	0.0708168	0.72338
ENSDARG00000078523	189.03	0.386426	0.213776	1.80762	0.0706652	0.72338
ENSDARG00000093569	157.46	-0.373838	0.207	-1.80598	0.070921	0.72338
ENSDARG00000059906	1749.83	0.357082	0.197772	1.80552	0.0709932	0.723394
ENSDARG00000054208	131.774	-0.364296	0.201971	-1.8037	0.0712783	0.725575
ENSDARG00000022183	123.089	-0.37907	0.210432	-1.80139	0.0716415	0.727821
ENSDARG00000024299	445.54	-0.285225	0.158532	-1.79916	0.0719928	0.727821
ENSDARG00000030237	365.598	0.367243	0.204014	1.80009	0.071847	0.727821
ENSDARG00000052030	243.823	-0.324955	0.180465	-1.80065	0.0717573	0.727821
ENSDARG00000057699	153.817	0.370936	0.206106	1.79973	0.0719028	0.727821
ENSDARG00000067805	505.437	-0.265382	0.147484	-1.7994	0.071956	0.727821
ENSDARG00000078214	681.222	0.315425	0.175365	1.79868	0.0720693	0.727821
ENSDARG00000098957	1164.85	0.310373	0.172526	1.79899	0.07202	0.727821
ENSDARG00000057939	172.275	-0.329859	0.183446	-1.79813	0.0721567	0.727984
ENSDARG00000077058	297.434	0.414745	0.230734	1.7975	0.0722561	0.728267
ENSDARG00000014571	2326.37	-0.257829	0.143499	-1.79673	0.0723781	0.728777
ENSDARG00000005540	538.583	0.283709	0.158643	1.78835	0.0737189	0.728959
ENSDARG00000007294	2161.12	-0.223663	0.124759	-1.79276	0.0730113	0.728959
ENSDARG00000007480	350.906	0.380161	0.212619	1.78799	0.0737776	0.728959
ENSDARG00000015835	252.056	0.322333	0.179854	1.79219	0.073102	0.728959
ENSDARG00000016319	1205.09	-0.329567	0.184352	-1.7877	0.073824	0.728959
ENSDARG00000019728	202.3	-0.343603	0.191508	-1.79419	0.0727823	0.728959
ENSDARG00000037965	1327.61	0.270145	0.150911	1.79009	0.0734398	0.728959
ENSDARG00000039345	259.054	-0.315795	0.176053	-1.79375	0.0728534	0.728959
ENSDARG00000040861	470.633	0.315322	0.175954	1.79208	0.0731207	0.728959
ENSDARG00000040917	997.684	0.292136	0.162689	1.79568	0.072546	0.728959
ENSDARG00000043249	281.501	0.368931	0.205782	1.79282	0.0730015	0.728959
ENSDARG00000052567	925.747	-0.274156	0.153041	-1.79139	0.0732314	0.728959
ENSDARG00000055974	136.82	0.334051	0.18681	1.78819	0.0737456	0.728959
ENSDARG00000069792	3489.78	0.365998	0.204332	1.7912	0.0732619	0.728959
ENSDARG00000077614	392.699	0.391682	0.218588	1.79187	0.0731536	0.728959
ENSDARG00000079702	116.785	0.342418	0.19116	1.79127	0.0732508	0.728959
ENSDARG00000080000	145.162	0.361527	0.201398	1.79509	0.0726392	0.728959
ENSDARG00000097583	134.049	0.345977	0.193378	1.78912	0.0735959	0.728959
ENSDARG00000103878	649.606	-0.31228	0.174625	-1.78829	0.0737291	0.728959
ENSDARG00000105529	719.929	0.308352	0.172297	1.78965	0.0735099	0.728959
ENSDARG00000009488	188.236	0.375905	0.210686	1.7842	0.0743919	0.730424
ENSDARG00000024112	311.245	0.31106	0.174563	1.78194	0.0747593	0.730424
ENSDARG00000025081	161.77	-0.358145	0.200716	-1.78434	0.0743682	0.730424
ENSDARG00000039399	498.536	0.321533	0.180435	1.78199	0.0747515	0.730424
ENSDARG00000053097	457.041	-0.31189	0.174977	-1.78246	0.0746735	0.730424
ENSDARG00000053263	138.423	0.385159	0.215974	1.78336	0.0745279	0.730424
ENSDARG00000059908	878.912	0.305276	0.1712	1.78315	0.0745616	0.730424
ENSDARG00000060434	384.697	0.374593	0.209781	1.78564	0.074158	0.730424
ENSDARG00000091932	202.233	0.314205	0.175918	1.78609	0.0740848	0.730424
ENSDARG00000098745	89.0246	-0.38537	0.216166	-1.78275	0.0746275	0.730424
ENSDARG00000098786	149.84	-0.343521	0.192443	-1.78505	0.0742535	0.730424
ENSDARG00000052277	118.627	-0.350578	0.196796	-1.78142	0.0748435	0.730547
ENSDARG00000003902	2147.48	0.357713	0.202577	1.76582	0.0774268	0.731077
ENSDARG00000005315	804.319	0.268958	0.151593	1.77421	0.0760287	0.731077
ENSDARG00000005762	246.619	-0.314685	0.177262	-1.77525	0.0758564	0.731077
ENSDARG00000006683	155.412	-0.360996	0.203045	-1.77791	0.0754187	0.731077
ENSDARG00000008703	501.287	0.298652	0.169732	1.75955	0.0784835	0.731077
ENSDARG00000010770	138.857	-0.371747	0.210668	-1.76461	0.0776294	0.731077
ENSDARG00000012881	256.406	0.361849	0.204491	1.76951	0.0768095	0.731077
ENSDARG00000013750	549.935	-0.270021	0.153435	-1.75984	0.0784348	0.731077
ENSDARG00000014017	529.313	0.293475	0.166115	1.7667	0.0772785	0.731077
ENSDARG00000014496	169.606	0.334057	0.189041	1.76711	0.0772095	0.731077
ENSDARG00000021987	1840.37	0.283573	0.160409	1.76782	0.0770913	0.731077
ENSDARG00000023694	257.592	-0.35031	0.1978	-1.77103	0.0765551	0.731077
ENSDARG00000024548	21915.6	0.312493	0.177284	1.76267	0.0779563	0.731077
ENSDARG00000026406	240.309	0.38084	0.216046	1.76277	0.077939	0.731077
ENSDARG00000029472	1011.43	0.232067	0.131926	1.75907	0.0785663	0.731077
ENSDARG00000031198	302.744	0.285829	0.160685	1.77882	0.0752697	0.731077
ENSDARG00000035634	124.031	-0.330808	0.187873	-1.76081	0.0782712	0.731077
ENSDARG00000038879	90.9342	-0.381102	0.216311	-1.76183	0.0780986	0.731077
ENSDARG00000039997	627.731	0.339556	0.19278	1.76137	0.0781766	0.731077
ENSDARG00000040158	1086.85	0.319597	0.180228	1.7733	0.0761797	0.731077
ENSDARG00000045850	401.533	0.303401	0.171933	1.76465	0.0776229	0.731077
ENSDARG00000045857	543.217	0.375374	0.212128	1.76957	0.0767995	0.731077
ENSDARG00000055518	675.576	0.281935	0.160293	1.75888	0.0785984	0.731077
ENSDARG00000056744	15645.5	0.31839	0.18041	1.76481	0.077595	0.731077
ENSDARG00000057317	1183.87	0.25866	0.146715	1.763	0.0778999	0.731077
ENSDARG00000058226	181.104	-0.368186	0.209346	-1.75874	0.0786212	0.731077
ENSDARG00000060222	80.9152	0.392482	0.220766	1.77782	0.0754334	0.731077
ENSDARG00000061062	90.4075	0.365768	0.206044	1.7752	0.0758655	0.731077
ENSDARG00000061335	487.419	0.289306	0.163467	1.76981	0.076758	0.731077
ENSDARG00000061728	308.463	0.31277	0.175902	1.77808	0.0753899	0.731077
ENSDARG00000062450	145.638	-0.329051	0.186178	-1.7674	0.0771608	0.731077
ENSDARG00000062592	8026.83	0.242707	0.137046	1.77099	0.0765623	0.731077
ENSDARG00000063213	84.4278	-0.386658	0.217504	-1.77771	0.0754518	0.731077
ENSDARG00000063527	558.714	0.302117	0.169873	1.77848	0.0753244	0.731077
ENSDARG00000067639	221.759	-0.315556	0.17881	-1.76475	0.0776054	0.731077
ENSDARG00000069853	255.481	-0.340055	0.19132	-1.77742	0.0754992	0.731077
ENSDARG00000074955	827.403	0.36276	0.204947	1.77002	0.0767237	0.731077
ENSDARG00000075445	662.581	-0.307227	0.17468	-1.7588	0.0786111	0.731077
ENSDARG00000076850	372.641	0.36081	0.203709	1.7712	0.0765269	0.731077
ENSDARG00000077012	161.148	-0.327158	0.184104	-1.77703	0.075563	0.731077
ENSDARG00000077236	284.805	0.313696	0.178336	1.75901	0.0785759	0.731077
ENSDARG00000078624	235.621	-0.283368	0.160365	-1.76702	0.0772253	0.731077
ENSDARG00000079302	5914.66	-0.242286	0.136845	-1.77051	0.0766418	0.731077
ENSDARG00000079840	827.244	-0.271747	0.153961	-1.76504	0.0775575	0.731077
ENSDARG00000086332	407.943	-0.351922	0.199079	-1.76775	0.077102	0.731077
ENSDARG00000090230	182.998	0.360676	0.204838	1.76078	0.078275	0.731077
ENSDARG00000099214	4439.21	-0.26586	0.149628	-1.7768	0.0756005	0.731077
ENSDARG00000099383	85.4165	-0.38233	0.216345	-1.76722	0.0771911	0.731077
ENSDARG00000101713	170.931	-0.389481	0.219616	-1.77347	0.0761515	0.731077
ENSDARG00000102308	333.609	-0.303737	0.171281	-1.77332	0.0761753	0.731077
ENSDARG00000102418	299.073	0.350605	0.1975	1.77521	0.0758626	0.731077
ENSDARG00000102822	473.43	0.276423	0.156288	1.76867	0.0769482	0.731077
ENSDARG00000004597	250.859	0.289353	0.164796	1.75583	0.0791177	0.732484
ENSDARG00000004869	173.364	0.332604	0.189778	1.7526	0.0796712	0.732484
ENSDARG00000005034	114.995	-0.370026	0.210934	-1.75423	0.0793915	0.732484
ENSDARG00000013973	202.433	-0.329558	0.18817	-1.75139	0.0798792	0.732484
ENSDARG00000015536	1758.97	0.273868	0.156274	1.75249	0.0796896	0.732484
ENSDARG00000019566	1350.02	0.274518	0.156445	1.75473	0.0793053	0.732484
ENSDARG00000021702	524.271	-0.299184	0.170789	-1.75178	0.0798119	0.732484
ENSDARG00000025977	712.736	-0.262197	0.149697	-1.75151	0.0798574	0.732484
ENSDARG00000029356	97.8073	0.37544	0.213713	1.75675	0.0789599	0.732484
ENSDARG00000035264	171.096	0.314583	0.179686	1.75073	0.0799921	0.732484
ENSDARG00000038835	1091.2	0.256313	0.14597	1.75593	0.0791008	0.732484
ENSDARG00000040838	442.537	-0.311239	0.177294	-1.75549	0.0791747	0.732484
ENSDARG00000044584	223.673	0.315844	0.180144	1.75329	0.0795528	0.732484
ENSDARG00000045802	80.4859	0.405804	0.231786	1.75077	0.0799858	0.732484
ENSDARG00000087937	102.917	0.407368	0.231937	1.75638	0.0790243	0.732484
ENSDARG00000096857	171.62	0.313629	0.178974	1.75238	0.079709	0.732484
ENSDARG00000102004	3873.12	0.264924	0.151207	1.75206	0.0797628	0.732484
ENSDARG00000018891	261.898	-0.371258	0.212338	-1.74843	0.0803901	0.735468
ENSDARG00000013845	834.583	0.300605	0.172025	1.74745	0.0805589	0.73558
ENSDARG00000061081	225.15	0.365213	0.209039	1.74711	0.0806185	0.73558
ENSDARG00000074533	179.351	0.375369	0.214753	1.74791	0.0804794	0.73558
ENSDARG00000053684	19396.1	-0.244482	0.140067	-1.74546	0.0809045	0.737531
ENSDARG00000008947	1923.26	0.263401	0.151428	1.73945	0.0819562	0.738188
ENSDARG00000008953	94.4068	-0.391706	0.225147	-1.73978	0.0818973	0.738188
ENSDARG00000012306	204.456	-0.306255	0.175917	-1.74091	0.0816992	0.738188
ENSDARG00000014871	1374	0.330885	0.190395	1.73788	0.0822312	0.738188
ENSDARG00000034933	150.89	-0.30948	0.177704	-1.74155	0.0815879	0.738188
ENSDARG00000037804	126.86	0.349875	0.200972	1.74091	0.0816988	0.738188
ENSDARG00000039150	3721.95	0.357769	0.205681	1.73944	0.081958	0.738188
ENSDARG00000056483	1138.65	-0.330437	0.190018	-1.73897	0.0820393	0.738188
ENSDARG00000069027	101.667	0.404161	0.232098	1.74134	0.0816247	0.738188
ENSDARG00000070723	1898.79	-0.262796	0.151239	-1.73762	0.0822779	0.738188
ENSDARG00000071500	124.616	0.390393	0.224533	1.73869	0.0820886	0.738188
ENSDARG00000073978	206.283	-0.353245	0.202921	-1.7408	0.0817195	0.738188
ENSDARG00000075758	1851.73	-0.372206	0.213738	-1.74141	0.0816113	0.738188
ENSDARG00000079741	122.415	0.377768	0.217313	1.73836	0.0821478	0.738188
ENSDARG00000092673	514.656	0.332191	0.190692	1.74203	0.0815027	0.738188
ENSDARG00000094730	409.932	-0.368593	0.211758	-1.74063	0.0817483	0.738188
ENSDARG00000099266	183.088	-0.30874	0.177129	-1.74303	0.0813292	0.738188
ENSDARG00000100585	276.183	-0.26722	0.153341	-1.74265	0.0813945	0.738188
ENSDARG00000052419	2800.75	0.34769	0.200189	1.73681	0.0824213	0.738825
ENSDARG00000008936	378.137	-0.340603	0.196282	-1.73527	0.0826934	0.739537
ENSDARG00000019098	433.995	-0.2983	0.171867	-1.73565	0.082626	0.739537
ENSDARG00000099453	767.41	-0.312333	0.180006	-1.73513	0.0827181	0.739537
ENSDARG00000063661	209.938	0.348469	0.201081	1.73298	0.0831	0.742301
ENSDARG00000103787	562.504	0.281444	0.162454	1.73245	0.083193	0.742483
ENSDARG00000011466	108.711	0.362613	0.209473	1.73107	0.0834385	0.742564
ENSDARG00000012899	170.363	0.323569	0.186856	1.73165	0.0833353	0.742564
ENSDARG00000022569	79.8819	-0.36819	0.212777	-1.73041	0.0835576	0.742564
ENSDARG00000060797	96.1654	-0.375592	0.216967	-1.7311	0.0834331	0.742564
ENSDARG00000071878	177.301	-0.328297	0.189728	-1.73036	0.0835657	0.742564
ENSDARG00000032575	3332.03	0.248099	0.143427	1.7298	0.0836669	0.742816
ENSDARG00000075883	239.873	0.336893	0.194902	1.72853	0.0838937	0.743234
ENSDARG00000078797	111.654	-0.358511	0.207434	-1.72831	0.0839323	0.743234
ENSDARG00000101277	366.312	-0.279342	0.161625	-1.72834	0.0839279	0.743234
ENSDARG00000006266	1579.36	-0.240881	0.139698	-1.7243	0.0846542	0.744461
ENSDARG00000013302	90.0315	-0.393287	0.228063	-1.72447	0.0846237	0.744461
ENSDARG00000023443	558.487	-0.367646	0.21308	-1.72539	0.0844573	0.744461
ENSDARG00000024717	256.896	-0.391176	0.226614	-1.72617	0.0843161	0.744461
ENSDARG00000027978	404.866	0.288431	0.167239	1.72466	0.084588	0.744461
ENSDARG00000044902	4068.08	0.231831	0.13439	1.72507	0.0845157	0.744461
ENSDARG00000052000	194.946	0.293057	0.169841	1.72548	0.0844418	0.744461
ENSDARG00000054864	1905.56	0.243968	0.141448	1.7248	0.0845642	0.744461
ENSDARG00000099839	85.8468	0.30289	0.175747	1.72344	0.0848081	0.745173
ENSDARG00000077840	830.65	-0.246643	0.143225	-1.72207	0.0850567	0.746714
ENSDARG00000010596	428.585	0.360257	0.209364	1.72072	0.0853009	0.746932
ENSDARG00000042027	258.942	0.330127	0.191822	1.721	0.0852507	0.746932
ENSDARG00000068567	165.248	0.30118	0.175014	1.72089	0.0852706	0.746932
ENSDARG00000022952	274.003	0.353333	0.20554	1.71904	0.0856062	0.747002
ENSDARG00000033845	312.81	-0.33833	0.19679	-1.71925	0.0855696	0.747002
ENSDARG00000057940	2176.49	0.305585	0.177693	1.71973	0.0854812	0.747002
ENSDARG00000099339	267.441	0.27248	0.158449	1.71967	0.0854921	0.747002
ENSDARG00000102369	153.508	-0.32306	0.187971	-1.71867	0.0856748	0.747002
ENSDARG00000021973	926.467	-0.279799	0.162931	-1.71728	0.0859276	0.747929
ENSDARG00000099129	609.393	-0.296876	0.172843	-1.71761	0.0858675	0.747929
ENSDARG00000071555	289.667	-0.301484	0.17563	-1.71659	0.0860547	0.748149
ENSDARG00000092833	166.974	-0.361994	0.21091	-1.71634	0.0860994	0.748149
ENSDARG00000010434	547.665	0.316334	0.18453	1.71427	0.0864795	0.750812
ENSDARG00000006901	619.272	0.25958	0.152065	1.70703	0.0878161	0.751195
ENSDARG00000008305	229.844	-0.316572	0.184977	-1.71141	0.0870057	0.751195
ENSDARG00000010281	141.331	0.333435	0.19571	1.70372	0.0884341	0.751195
ENSDARG00000012458	1727.78	-0.260783	0.153131	-1.70301	0.0885671	0.751195
ENSDARG00000015325	1478.78	-0.236722	0.138436	-1.70997	0.087272	0.751195
ENSDARG00000015349	199.453	-0.301423	0.176254	-1.71017	0.0872348	0.751195
ENSDARG00000019239	631.562	0.241673	0.14132	1.71011	0.0872453	0.751195
ENSDARG00000019732	776.525	0.250821	0.147034	1.70588	0.0880312	0.751195
ENSDARG00000027065	308.447	-0.287031	0.167686	-1.71172	0.0869483	0.751195
ENSDARG00000032535	131.684	-0.357916	0.208967	-1.71279	0.0867514	0.751195
ENSDARG00000038615	346.595	0.299628	0.175672	1.70561	0.0880807	0.751195
ENSDARG00000038967	1229.97	0.291515	0.171141	1.70337	0.0884997	0.751195
ENSDARG00000042520	530.83	0.297919	0.174794	1.70441	0.0883052	0.751195
ENSDARG00000045146	469.11	-0.284859	0.167277	-1.70292	0.0885836	0.751195
ENSDARG00000054290	4175.51	0.274628	0.160438	1.71174	0.0869445	0.751195
ENSDARG00000061490	2572.36	0.224668	0.131888	1.70347	0.08848	0.751195
ENSDARG00000062347	141.877	0.376353	0.220389	1.70768	0.0876964	0.751195
ENSDARG00000063665	80.5484	-0.391987	0.229769	-1.70601	0.0880071	0.751195
ENSDARG00000069334	132.715	-0.351662	0.205726	-1.70937	0.0873817	0.751195
ENSDARG00000074867	116.519	0.341736	0.200452	1.70483	0.0882259	0.751195
ENSDARG00000076622	226.713	-0.326815	0.191361	-1.70784	0.0876652	0.751195
ENSDARG00000077293	410.317	-0.282205	0.16478	-1.71262	0.0867833	0.751195
ENSDARG00000086302	145.504	-0.319459	0.186685	-1.71122	0.0870398	0.751195
ENSDARG00000088619	188.491	0.333494	0.19548	1.70603	0.0880027	0.751195
ENSDARG00000094295	90.8359	0.397433	0.232025	1.71289	0.0867328	0.751195
ENSDARG00000099104	26657.8	0.232181	0.136137	1.7055	0.0881007	0.751195
ENSDARG00000101510	200.949	-0.36506	0.213715	-1.70817	0.0876056	0.751195
ENSDARG00000102059	123.01	0.320342	0.187509	1.70841	0.0875605	0.751195
ENSDARG00000037018	408.203	-0.347567	0.20418	-1.70226	0.0887073	0.75162
ENSDARG00000016212	314.792	0.296526	0.174496	1.69933	0.0892572	0.752893
ENSDARG00000021948	973.736	-0.29575	0.173974	-1.69997	0.089137	0.752893
ENSDARG00000035631	85.4517	-0.352395	0.207198	-1.70077	0.088987	0.752893
ENSDARG00000061478	3428.61	0.208114	0.122395	1.70036	0.089064	0.752893
ENSDARG00000078850	141.663	-0.359664	0.211674	-1.69914	0.0892935	0.752893
ENSDARG00000100666	530.848	0.288164	0.169598	1.6991	0.0893001	0.752893
ENSDARG00000016754	700.968	-0.292711	0.172551	-1.69637	0.0898156	0.753216
ENSDARG00000019774	181.539	0.348372	0.20594	1.69162	0.090719	0.753216
ENSDARG00000019856	5619.28	0.356889	0.21112	1.69045	0.0909412	0.753216
ENSDARG00000024895	535.072	0.290934	0.172054	1.69094	0.0908474	0.753216
ENSDARG00000030173	139.597	-0.338884	0.200423	-1.69084	0.0908671	0.753216
ENSDARG00000032242	93.8773	-0.355767	0.210518	-1.68996	0.0910351	0.753216
ENSDARG00000036542	395.121	0.312332	0.184331	1.69441	0.0901882	0.753216
ENSDARG00000043102	734.279	0.243275	0.143724	1.69265	0.0905215	0.753216
ENSDARG00000045885	502.702	0.292617	0.173131	1.69015	0.090999	0.753216
ENSDARG00000052334	313.341	-0.275811	0.163162	-1.69041	0.0909502	0.753216
ENSDARG00000054154	569.338	0.327938	0.1935	1.69477	0.0901191	0.753216
ENSDARG00000059227	11623.3	0.297126	0.175702	1.69108	0.0908217	0.753216
ENSDARG00000077353	1324.82	0.327722	0.193799	1.69105	0.0908281	0.753216
ENSDARG00000078502	99.2389	-0.363149	0.214862	-1.69015	0.0909985	0.753216
ENSDARG00000078572	287.525	-0.278754	0.164844	-1.69101	0.0908343	0.753216
ENSDARG00000086996	301.41	0.283522	0.167322	1.69447	0.0901758	0.753216
ENSDARG00000088293	371.162	-0.290538	0.171813	-1.69101	0.0908344	0.753216
ENSDARG00000088449	4042.48	0.281884	0.166647	1.69151	0.0907402	0.753216
ENSDARG00000095906	306.207	-0.285537	0.168933	-1.69024	0.0909822	0.753216
ENSDARG00000097572	112.927	-0.324049	0.191688	-1.6905	0.0909326	0.753216
ENSDARG00000099943	366.431	-0.353243	0.208932	-1.69071	0.0908929	0.753216
ENSDARG00000100097	105.195	-0.339711	0.200685	-1.69276	0.0905009	0.753216
ENSDARG00000102787	396.514	0.295011	0.174162	1.69389	0.0902861	0.753216
ENSDARG00000024831	155.577	0.309315	0.183164	1.68873	0.0912709	0.753619
ENSDARG00000044511	340.823	-0.283971	0.168209	-1.6882	0.0913724	0.753619
ENSDARG00000045447	258.889	0.265888	0.157673	1.68632	0.0917335	0.753619
ENSDARG00000059725	1456.04	0.229809	0.136148	1.68794	0.0914236	0.753619
ENSDARG00000074526	145.917	0.325851	0.19324	1.68625	0.0917482	0.753619
ENSDARG00000076462	205.023	0.341674	0.202525	1.68707	0.09159	0.753619
ENSDARG00000098746	298.161	-0.29861	0.177084	-1.68626	0.091745	0.753619
ENSDARG00000099667	517.151	-0.324499	0.192399	-1.68659	0.0916814	0.753619
ENSDARG00000103099	92.8115	0.357835	0.211888	1.68879	0.0912599	0.753619
ENSDARG00000053205	673.272	0.268085	0.159031	1.68574	0.0918463	0.753819
ENSDARG00000058630	338.778	0.349235	0.207291	1.68476	0.0920357	0.754767
ENSDARG00000002071	129.273	-0.386432	0.229481	-1.68394	0.0921935	0.755359
ENSDARG00000014292	199.364	-0.317287	0.18867	-1.68171	0.0926258	0.755359
ENSDARG00000022045	2318.48	0.284342	0.169067	1.68183	0.0926012	0.755359
ENSDARG00000025299	491.419	0.363262	0.215771	1.68356	0.0922672	0.755359
ENSDARG00000033450	902.663	0.228769	0.135954	1.6827	0.092434	0.755359
ENSDARG00000063299	864.286	0.305582	0.18165	1.68226	0.0925191	0.755359
ENSDARG00000086735	507.258	0.371364	0.220685	1.68278	0.0924175	0.755359
ENSDARG00000098226	186.543	-0.31703	0.188637	-1.68064	0.0928337	0.75645
ENSDARG00000040001	455.976	0.284734	0.169537	1.67948	0.0930592	0.757079
ENSDARG00000078866	123.784	-0.311472	0.185416	-1.67985	0.0929859	0.757079
ENSDARG00000061885	101.822	-0.356415	0.21238	-1.67819	0.0933096	0.758512
ENSDARG00000003132	272.318	0.300976	0.179701	1.67487	0.0939602	0.760169
ENSDARG00000004311	93.109	-0.385588	0.230164	-1.67527	0.0938807	0.760169
ENSDARG00000027744	247.787	0.36179	0.216002	1.67494	0.093946	0.760169
ENSDARG00000043697	941.442	0.307825	0.183729	1.67543	0.0938496	0.760169
ENSDARG00000076919	209.46	-0.353326	0.210729	-1.67669	0.0936032	0.760169
ENSDARG00000098660	104.369	0.387674	0.231461	1.6749	0.0939538	0.760169
ENSDARG00000012553	618.918	-0.309522	0.184941	-1.67363	0.0942038	0.761038
ENSDARG00000053586	422.504	-0.315443	0.188486	-1.67356	0.0942166	0.761038
ENSDARG00000039272	84.2155	-0.3572	0.213698	-1.67151	0.0946205	0.762478
ENSDARG00000053559	124.58	-0.325688	0.194832	-1.67164	0.0945961	0.762478
ENSDARG00000058984	252.19	0.288623	0.172618	1.67203	0.0945185	0.762478
ENSDARG00000103851	258.453	-0.275462	0.164835	-1.67114	0.0946937	0.762478
ENSDARG00000033172	121.465	-0.37586	0.224982	-1.67062	0.0947965	0.762704
ENSDARG00000096668	120.979	-0.34696	0.207826	-1.66947	0.0950244	0.763936
ENSDARG00000040310	485.273	0.320874	0.192274	1.66884	0.0951488	0.764334
ENSDARG00000078659	380.487	0.328703	0.19712	1.66752	0.0954103	0.765833
ENSDARG00000097236	507.326	0.260351	0.156169	1.66711	0.0954924	0.765889
ENSDARG00000057853	5380.27	0.25837	0.155058	1.66628	0.095658	0.766615
ENSDARG00000057114	411.994	-0.28702	0.172304	-1.66578	0.0957577	0.766813
ENSDARG00000018149	1250.27	0.297239	0.178678	1.66354	0.0962046	0.769036
ENSDARG00000034262	260.544	0.330802	0.198978	1.6625	0.096412	0.769036
ENSDARG00000053021	164.075	0.323217	0.194396	1.66267	0.0963783	0.769036
ENSDARG00000060626	235.902	-0.293194	0.176217	-1.66382	0.0961483	0.769036
ENSDARG00000105116	2573.8	0.323456	0.194525	1.6628	0.0963533	0.769036
ENSDARG00000007024	859.775	0.327363	0.197711	1.65577	0.0977687	0.769807
ENSDARG00000012078	1349.67	-0.221413	0.133822	-1.65454	0.098018	0.769807
ENSDARG00000012684	2074.6	0.251914	0.152188	1.65528	0.097867	0.769807
ENSDARG00000018061	258.196	0.336892	0.203463	1.65579	0.0977647	0.769807
ENSDARG00000018266	106.895	-0.374609	0.226411	-1.65455	0.098015	0.769807
ENSDARG00000036116	93.4275	0.338332	0.204401	1.65524	0.0978765	0.769807
ENSDARG00000045415	228.834	0.369475	0.223358	1.65419	0.0980898	0.769807
ENSDARG00000056627	407.14	0.258555	0.156013	1.65726	0.0974666	0.769807
ENSDARG00000057737	322.848	-0.28643	0.17281	-1.65748	0.0974221	0.769807
ENSDARG00000058008	202.532	-0.329045	0.19862	-1.65666	0.0975881	0.769807
ENSDARG00000058873	217.537	-0.296386	0.179175	-1.65417	0.098092	0.769807
ENSDARG00000060089	192.943	-0.319814	0.192634	-1.66022	0.0968702	0.769807
ENSDARG00000061904	195.293	0.324655	0.196064	1.65586	0.0977501	0.769807
ENSDARG00000070037	140.351	-0.307802	0.185663	-1.65785	0.0973471	0.769807
ENSDARG00000070074	234.706	-0.313632	0.1888	-1.66119	0.0966752	0.769807
ENSDARG00000070657	1367.55	-0.231643	0.139824	-1.65668	0.0975851	0.769807
ENSDARG00000075380	674.667	0.292603	0.176714	1.6558	0.0977617	0.769807
ENSDARG00000086207	92.5302	0.352259	0.212104	1.66079	0.0967563	0.769807
ENSDARG00000096632	491.715	-0.25383	0.15322	-1.65664	0.0975928	0.769807
ENSDARG00000101063	216.07	-0.375994	0.227276	-1.65435	0.0980561	0.769807
ENSDARG00000103659	119.563	-0.347664	0.210147	-1.65439	0.0980489	0.769807
ENSDARG00000103117	282.688	0.273374	0.165344	1.65336	0.098258	0.770518
ENSDARG00000009681	136.761	-0.320494	0.194262	-1.64981	0.0989826	0.771237
ENSDARG00000012387	2049.58	0.262978	0.159422	1.64958	0.0990296	0.771237
ENSDARG00000029291	266.038	-0.317164	0.192161	-1.65052	0.0988373	0.771237
ENSDARG00000038239	421.065	-0.289083	0.175094	-1.65102	0.0987341	0.771237
ENSDARG00000038666	165.079	0.366072	0.221766	1.65071	0.0987977	0.771237
ENSDARG00000055678	1280.85	0.312055	0.18895	1.65152	0.0986315	0.771237
ENSDARG00000076627	160.088	-0.335679	0.203374	-1.65055	0.0988302	0.771237
ENSDARG00000100015	132.434	0.320197	0.194066	1.64994	0.098956	0.771237
ENSDARG00000100139	680.935	0.272445	0.164892	1.65226	0.0984813	0.771237
ENSDARG00000007275	3215.78	-0.295833	0.179476	-1.64832	0.0992867	0.771868
ENSDARG00000013755	5458.99	0.244616	0.148448	1.64782	0.0993898	0.771868
ENSDARG00000056924	265.006	-0.287766	0.174646	-1.64771	0.099413	0.771868
ENSDARG00000094854	109.517	0.382729	0.232244	1.64796	0.0993608	0.771868
ENSDARG00000057736	189.828	-0.303908	0.184486	-1.64732	0.0994923	0.771897
ENSDARG00000053973	6547.84	0.325089	0.197459	1.64636	0.0996889	0.772835
ENSDARG00000013856	2874.7	0.335328	0.203775	1.64558	0.0998493	0.773381
ENSDARG00000090895	514.159	-0.282734	0.171845	-1.64529	0.0999108	0.773381
ENSDARG00000056247	82.8178	0.360619	0.219341	1.64411	0.100154	0.774678
ENSDARG00000052522	82.0312	0.34601	0.210565	1.64325	0.100332	0.775467
ENSDARG00000086775	143.432	0.335185	0.204031	1.64281	0.100422	0.775571
ENSDARG00000007344	251.061	0.299714	0.182771	1.63983	0.10104	0.776577
ENSDARG00000041904	346.71	0.278698	0.16985	1.64085	0.100829	0.776577
ENSDARG00000053574	232.138	-0.347346	0.211726	-1.64054	0.100892	0.776577
ENSDARG00000056680	312.34	0.291343	0.177729	1.63925	0.10116	0.776577
ENSDARG00000061918	1118.87	0.263415	0.160642	1.63976	0.101055	0.776577
ENSDARG00000077530	249.32	-0.312836	0.190577	-1.64153	0.100688	0.776577
ENSDARG00000080020	105.156	0.378933	0.231016	1.64029	0.100946	0.776577
ENSDARG00000105296	533.748	0.292407	0.178355	1.63947	0.101116	0.776577
ENSDARG00000058220	387.291	0.289513	0.176767	1.63782	0.101459	0.778286
ENSDARG00000003616	753.065	0.279642	0.170881	1.63647	0.101742	0.778813
ENSDARG00000006859	496.053	0.282202	0.172461	1.63633	0.101771	0.778813
ENSDARG00000036237	688.832	-0.306264	0.18719	-1.63612	0.101815	0.778813
ENSDARG00000042707	159.288	-0.303134	0.185286	-1.63603	0.101833	0.778813
ENSDARG00000008803	1843.75	-0.214254	0.130994	-1.6356	0.101922	0.778913
ENSDARG00000018882	297.404	0.281517	0.172345	1.63345	0.102374	0.780342
ENSDARG00000019128	1131.15	0.242587	0.14888	1.62942	0.103224	0.780342
ENSDARG00000019253	1185.38	-0.228193	0.140072	-1.62911	0.10329	0.780342
ENSDARG00000022085	96.0468	0.356743	0.218331	1.63395	0.102269	0.780342
ENSDARG00000027749	810.629	0.250513	0.153711	1.62977	0.103151	0.780342
ENSDARG00000033138	632.883	0.26493	0.162302	1.63232	0.102612	0.780342
ENSDARG00000034734	324.098	-0.285282	0.175058	-1.62965	0.103176	0.780342
ENSDARG00000036041	875.049	0.258682	0.158596	1.63107	0.102876	0.780342
ENSDARG00000037708	185.545	-0.322353	0.197895	-1.62891	0.103332	0.780342
ENSDARG00000038067	253.138	-0.324925	0.199335	-1.63005	0.103092	0.780342
ENSDARG00000042418	89.1024	0.373954	0.229351	1.63049	0.102999	0.780342
ENSDARG00000045003	255.803	-0.331702	0.203144	-1.63284	0.102503	0.780342
ENSDARG00000053480	181.569	0.354642	0.217509	1.63047	0.103003	0.780342
ENSDARG00000058349	485.501	-0.31922	0.195804	-1.63031	0.103037	0.780342
ENSDARG00000068698	362.139	-0.299931	0.183796	-1.63186	0.102708	0.780342
ENSDARG00000096546	323.303	-0.250549	0.15369	-1.63022	0.103055	0.780342
ENSDARG00000002506	394.804	0.263001	0.162705	1.61643	0.106001	0.782703
ENSDARG00000005576	3375.78	0.229376	0.141527	1.62072	0.105078	0.782703
ENSDARG00000006719	150.59	-0.324756	0.200576	-1.61912	0.105422	0.782703
ENSDARG00000008662	121.321	-0.308737	0.190871	-1.61752	0.105767	0.782703
ENSDARG00000009209	714.326	0.293779	0.180974	1.62332	0.104521	0.782703
ENSDARG00000012453	102.466	0.340894	0.209984	1.62343	0.104497	0.782703
ENSDARG00000013351	15877.4	-0.25735	0.159711	-1.61135	0.107103	0.782703
ENSDARG00000015921	844.887	0.295026	0.183248	1.60998	0.107401	0.782703
ENSDARG00000016280	985.106	0.300548	0.186488	1.61163	0.107043	0.782703
ENSDARG00000020301	938.397	0.27389	0.169335	1.61744	0.105782	0.782703
ENSDARG00000021339	14105.3	0.282983	0.174904	1.61794	0.105676	0.782703
ENSDARG00000023181	289.387	0.27747	0.172208	1.61124	0.107127	0.782703
ENSDARG00000027586	182.735	-0.274147	0.169931	-1.61329	0.106681	0.782703
ENSDARG00000029296	186.39	0.280953	0.17275	1.62635	0.103875	0.782703
ENSDARG00000037773	584.553	0.25068	0.154107	1.62666	0.10381	0.782703
ENSDARG00000038439	6382.15	0.279955	0.173885	1.61001	0.107396	0.782703
ENSDARG00000038901	275.057	-0.301382	0.185775	-1.62229	0.10474	0.782703
ENSDARG00000039343	1050.1	-0.316647	0.195278	-1.62152	0.104907	0.782703
ENSDARG00000040162	828.873	0.269846	0.166084	1.62476	0.104214	0.782703
ENSDARG00000041203	891.182	-0.280291	0.173111	-1.61914	0.105416	0.782703
ENSDARG00000041645	137.953	-0.350574	0.217236	-1.6138	0.106572	0.782703
ENSDARG00000041779	1007.28	0.297638	0.184341	1.61461	0.106396	0.782703
ENSDARG00000042777	2241.59	0.205863	0.127167	1.61884	0.105481	0.782703
ENSDARG00000045275	82.7381	-0.371525	0.229759	-1.61703	0.105873	0.782703
ENSDARG00000052207	481.578	-0.274383	0.169777	-1.61614	0.106065	0.782703
ENSDARG00000055901	335.325	0.316399	0.195002	1.62254	0.104687	0.782703
ENSDARG00000057241	78.5395	-0.341966	0.212289	-1.61086	0.107211	0.782703
ENSDARG00000059838	125.686	0.309302	0.191418	1.61585	0.106128	0.782703
ENSDARG00000060002	124.978	0.342833	0.212705	1.61177	0.107012	0.782703
ENSDARG00000068966	90.2268	0.375687	0.231684	1.62155	0.1049	0.782703
ENSDARG00000070107	436.753	-0.285099	0.17564	-1.6232	0.104546	0.782703
ENSDARG00000070427	412.984	0.304114	0.188323	1.61485	0.106343	0.782703
ENSDARG00000070486	81.1094	0.348201	0.215745	1.61394	0.106539	0.782703
ENSDARG00000071652	157.373	0.340553	0.209822	1.62306	0.104577	0.782703
ENSDARG00000074667	1734.61	0.266563	0.164691	1.61856	0.105542	0.782703
ENSDARG00000074869	82.7174	0.350343	0.217217	1.61287	0.106773	0.782703
ENSDARG00000075007	401.524	-0.285632	0.177284	-1.61115	0.107147	0.782703
ENSDARG00000079166	99.4054	-0.335355	0.206449	-1.6244	0.104291	0.782703
ENSDARG00000081331	94.1663	-0.35453	0.220136	-1.6105	0.107288	0.782703
ENSDARG00000086450	111.681	0.340382	0.210686	1.61559	0.106183	0.782703
ENSDARG00000089441	1490.3	0.312071	0.193481	1.61293	0.10676	0.782703
ENSDARG00000090752	137.452	0.312899	0.192486	1.62556	0.104042	0.782703
ENSDARG00000091293	1013.02	-0.230094	0.141646	-1.62444	0.104283	0.782703
ENSDARG00000091595	163.107	-0.307528	0.189803	-1.62025	0.105179	0.782703
ENSDARG00000094836	542.372	0.281878	0.173343	1.62613	0.103922	0.782703
ENSDARG00000101199	13860	-0.289695	0.179035	-1.6181	0.105642	0.782703
ENSDARG00000102612	125.767	-0.300439	0.185271	-1.62161	0.104886	0.782703
ENSDARG00000104213	89.036	-0.331426	0.204576	-1.62006	0.105219	0.782703
ENSDARG00000104274	125.094	-0.306225	0.189341	-1.61732	0.105808	0.782703
ENSDARG00000007523	407.274	0.283282	0.176247	1.6073	0.107989	0.783142
ENSDARG00000042894	176.261	-0.366125	0.22752	-1.6092	0.107573	0.783142
ENSDARG00000076357	250.598	0.33738	0.209837	1.60782	0.107875	0.783142
ENSDARG00000093235	197.162	-0.312011	0.194127	-1.60725	0.107998	0.783142
ENSDARG00000093608	158.819	0.331967	0.2064	1.60837	0.107755	0.783142
ENSDARG00000099517	1958.32	-0.220235	0.136887	-1.60888	0.107642	0.783142
ENSDARG00000099873	89.461	0.363785	0.22632	1.6074	0.107968	0.783142
ENSDARG00000016239	1159.24	0.241241	0.150187	1.60627	0.108214	0.784149
ENSDARG00000074507	540.804	0.292295	0.182105	1.60509	0.108475	0.785479
ENSDARG00000037835	130.981	-0.342268	0.213497	-1.60315	0.108901	0.785698
ENSDARG00000039878	321.378	0.271211	0.169151	1.60336	0.108855	0.785698
ENSDARG00000042277	165.834	-0.350746	0.218788	-1.60314	0.108905	0.785698
ENSDARG00000061848	122.914	-0.30544	0.190405	-1.60416	0.108678	0.785698
ENSDARG00000069326	125.394	0.299776	0.18693	1.60368	0.108784	0.785698
ENSDARG00000098681	203.577	-0.334398	0.208627	-1.60286	0.108967	0.785698
ENSDARG00000071881	144.103	0.338506	0.211366	1.60152	0.109262	0.787275
ENSDARG00000003931	386.399	-0.269275	0.168248	-1.60046	0.109496	0.787846
ENSDARG00000042816	338.292	0.207984	0.129933	1.6007	0.109442	0.787846
ENSDARG00000027957	557.892	0.301386	0.188477	1.59906	0.109807	0.788974
ENSDARG00000105239	105.045	0.309324	0.193417	1.59926	0.109762	0.788974
ENSDARG00000007720	843.305	0.228105	0.142767	1.59774	0.1101	0.790523
ENSDARG00000013777	334.991	0.364337	0.228142	1.59697	0.110272	0.791199
ENSDARG00000078352	273.367	0.294013	0.184176	1.59637	0.110407	0.791614
ENSDARG00000058039	664.33	0.241379	0.15127	1.59569	0.110559	0.792144
ENSDARG00000011488	413.774	0.294647	0.184922	1.59336	0.111079	0.792349
ENSDARG00000017369	150.005	-0.322968	0.202816	-1.59242	0.111291	0.792349
ENSDARG00000035146	224.519	-0.33747	0.21178	-1.59349	0.111049	0.792349
ENSDARG00000069111	129.235	-0.324282	0.20345	-1.59392	0.110955	0.792349
ENSDARG00000074229	967.993	0.279005	0.175223	1.59229	0.111321	0.792349
ENSDARG00000086033	119.233	-0.337491	0.211847	-1.59309	0.111141	0.792349
ENSDARG00000088168	176.827	-0.287404	0.18052	-1.59209	0.111363	0.792349
ENSDARG00000089828	94.4822	-0.334315	0.209874	-1.59293	0.111175	0.792349
ENSDARG00000100636	125.98	-0.351557	0.220449	-1.59474	0.110771	0.792349
ENSDARG00000103253	86.1227	-0.320228	0.200827	-1.59454	0.110814	0.792349
ENSDARG00000105669	217.297	0.289987	0.182231	1.59131	0.111539	0.793045
ENSDARG00000074759	517.883	0.231927	0.145917	1.58945	0.111959	0.795477
ENSDARG00000002523	841.528	-0.295274	0.186298	-1.58496	0.112976	0.796948
ENSDARG00000004735	2879.66	0.207396	0.130953	1.58374	0.113253	0.796948
ENSDARG00000007184	379.128	0.348537	0.21978	1.58584	0.112775	0.796948
ENSDARG00000007195	177.378	-0.297365	0.188286	-1.57933	0.114261	0.796948
ENSDARG00000010472	453.816	-0.328761	0.207157	-1.58701	0.11251	0.796948
ENSDARG00000013979	1078.9	-0.232401	0.147124	-1.57963	0.114192	0.796948
ENSDARG00000016429	570.738	-0.246998	0.156204	-1.58125	0.113821	0.796948
ENSDARG00000024478	1240.77	-0.231041	0.146025	-1.58221	0.113602	0.796948
ENSDARG00000025495	239.273	-0.313719	0.197778	-1.58621	0.112691	0.796948
ENSDARG00000031560	273.902	-0.303763	0.191796	-1.58378	0.113243	0.796948
ENSDARG00000033382	409.105	0.31473	0.198376	1.58654	0.112618	0.796948
ENSDARG00000035608	287.615	0.301135	0.190317	1.58228	0.113585	0.796948
ENSDARG00000038563	219.273	-0.312695	0.197673	-1.58188	0.113677	0.796948
ENSDARG00000040265	98.6774	-0.337331	0.212795	-1.58524	0.112913	0.796948
ENSDARG00000040358	279.927	0.283973	0.178806	1.58816	0.112249	0.796948
ENSDARG00000040492	341.249	-0.311211	0.19686	-1.58088	0.113906	0.796948
ENSDARG00000041908	195.399	0.317354	0.200583	1.58216	0.113614	0.796948
ENSDARG00000045444	126.249	-0.351975	0.222243	-1.58374	0.113252	0.796948
ENSDARG00000056005	472.752	0.285512	0.180024	1.58597	0.112746	0.796948
ENSDARG00000056795	182.788	0.250746	0.158773	1.57927	0.114273	0.796948
ENSDARG00000061844	225.138	0.329894	0.208835	1.57969	0.114179	0.796948
ENSDARG00000070670	381.536	-0.319572	0.201902	-1.58281	0.113466	0.796948
ENSDARG00000094451	113.263	0.365009	0.230802	1.58148	0.113767	0.796948
ENSDARG00000095451	1020.64	-0.30365	0.192111	-1.58059	0.113971	0.796948
ENSDARG00000104011	6805.12	0.210905	0.133416	1.5808	0.113924	0.796948
ENSDARG00000104024	165.531	0.327429	0.207276	1.57968	0.114181	0.796948
ENSDARG00000104538	272.382	0.254359	0.160565	1.58415	0.11316	0.796948
ENSDARG00000077653	391.607	0.280657	0.177778	1.5787	0.114406	0.797325
ENSDARG00000103277	121.031	0.366258	0.23224	1.57706	0.114781	0.799396
ENSDARG00000059053	133.816	-0.322938	0.20489	-1.57615	0.114991	0.799765
ENSDARG00000063594	110.256	-0.364265	0.231069	-1.57643	0.114927	0.799765
ENSDARG00000005913	199.706	0.354375	0.225774	1.5696	0.116507	0.800492
ENSDARG00000007697	6912.47	0.247419	0.15764	1.56952	0.116528	0.800492
ENSDARG00000008100	235.594	-0.32261	0.205101	-1.57293	0.115735	0.800492
ENSDARG00000008363	1014.01	0.276471	0.17583	1.57238	0.115863	0.800492
ENSDARG00000010625	142.74	0.34764	0.22172	1.56793	0.116898	0.800492
ENSDARG00000010936	1021.33	0.322594	0.205186	1.5722	0.115904	0.800492
ENSDARG00000011125	2025.07	-0.236704	0.150922	-1.56838	0.116791	0.800492
ENSDARG00000019355	108.036	0.309786	0.197506	1.56849	0.116766	0.800492
ENSDARG00000031683	154.743	0.327257	0.208713	1.56797	0.116887	0.800492
ENSDARG00000035540	172.901	0.323956	0.206486	1.5689	0.116671	0.800492
ENSDARG00000039892	88.0814	0.328397	0.208675	1.57373	0.115551	0.800492
ENSDARG00000052537	118.25	0.336215	0.213839	1.57228	0.115886	0.800492
ENSDARG00000057903	2491.97	0.314645	0.199973	1.57343	0.115618	0.800492
ENSDARG00000059075	111.611	-0.354688	0.225403	-1.57357	0.115586	0.800492
ENSDARG00000061228	631.444	0.26124	0.16608	1.57297	0.115725	0.800492
ENSDARG00000068480	248.42	0.335529	0.213811	1.56928	0.116584	0.800492
ENSDARG00000069283	98.1397	-0.354536	0.225402	-1.5729	0.115741	0.800492
ENSDARG00000073716	211.692	-0.315004	0.200719	-1.56938	0.11656	0.800492
ENSDARG00000078014	171.078	0.306646	0.195216	1.5708	0.116229	0.800492
ENSDARG00000079009	1537.25	-0.242592	0.154591	-1.56924	0.116591	0.800492
ENSDARG00000098591	5726.7	-0.279764	0.178286	-1.56919	0.116604	0.800492
ENSDARG00000102394	686.586	0.241267	0.153562	1.57114	0.11615	0.800492
ENSDARG00000103759	149.168	-0.364298	0.231971	-1.57045	0.116312	0.800492
ENSDARG00000068640	1994.39	0.273115	0.174243	1.56744	0.117012	0.800732
ENSDARG00000105187	160.962	0.315882	0.201571	1.5671	0.11709	0.800732
ENSDARG00000019230	30484.5	0.188701	0.120466	1.56642	0.11725	0.800789
ENSDARG00000055283	1207.84	-0.302006	0.192811	-1.56633	0.117271	0.800789
ENSDARG00000090381	122.804	0.353351	0.22567	1.56579	0.117399	0.800789
ENSDARG00000097617	156.915	0.294512	0.188099	1.56573	0.117412	0.800789
ENSDARG00000014796	182.395	-0.360395	0.230274	-1.56507	0.117567	0.80131
ENSDARG00000102414	536.557	0.298237	0.190613	1.56462	0.117673	0.801495
ENSDARG00000032601	349.408	0.330923	0.211551	1.56427	0.117754	0.801512
ENSDARG00000029406	293.642	-0.321787	0.206057	-1.56164	0.118373	0.804347
ENSDARG00000038207	488.59	0.233896	0.149838	1.56099	0.118525	0.804347
ENSDARG00000075129	337.195	-0.256644	0.164428	-1.56083	0.118564	0.804347
ENSDARG00000096242	239.679	-0.26276	0.168318	-1.56109	0.118501	0.804347
ENSDARG00000097613	4257.87	0.309062	0.197941	1.56138	0.118433	0.804347
ENSDARG00000004830	1054.83	-0.243456	0.156403	-1.5566	0.119566	0.80461
ENSDARG00000006356	297.648	0.280352	0.179823	1.55905	0.118985	0.80461
ENSDARG00000008503	100.844	0.355845	0.229084	1.55334	0.120343	0.80461
ENSDARG00000009677	295.343	-0.270329	0.17349	-1.55818	0.119191	0.80461
ENSDARG00000018524	2061.92	0.208221	0.133842	1.55573	0.119773	0.80461
ENSDARG00000019752	288.329	-0.280834	0.180058	-1.55969	0.118834	0.80461
ENSDARG00000022650	285.269	-0.313535	0.201167	-1.55858	0.119096	0.80461
ENSDARG00000025212	224.137	-0.300039	0.193348	-1.5518	0.120709	0.80461
ENSDARG00000026028	80.9494	-0.341748	0.219155	-1.55939	0.118905	0.80461
ENSDARG00000027088	5826.38	-0.237366	0.152482	-1.55669	0.119545	0.80461
ENSDARG00000035957	131.434	0.30515	0.196096	1.55613	0.119678	0.80461
ENSDARG00000037860	7272.34	-0.264242	0.170194	-1.55259	0.120521	0.80461
ENSDARG00000042221	179.484	-0.340314	0.218917	-1.55454	0.120057	0.80461
ENSDARG00000054749	236.566	-0.325209	0.20958	-1.55171	0.120731	0.80461
ENSDARG00000059556	87.0962	0.326456	0.210029	1.55433	0.120105	0.80461
ENSDARG00000061017	105.484	-0.315076	0.202257	-1.5578	0.119281	0.80461
ENSDARG00000063914	24074.1	-0.259861	0.167261	-1.55362	0.120275	0.80461
ENSDARG00000069503	1208.07	-0.21019	0.135408	-1.55227	0.120597	0.80461
ENSDARG00000070621	105.623	0.338208	0.217933	1.55189	0.12069	0.80461
ENSDARG00000071498	106.032	0.34444	0.221942	1.55194	0.120677	0.80461
ENSDARG00000074989	90.1239	0.352502	0.226962	1.55313	0.120392	0.80461
ENSDARG00000075133	444.358	0.297634	0.191467	1.55449	0.120067	0.80461
ENSDARG00000076924	301.68	0.272171	0.174637	1.55849	0.119117	0.80461
ENSDARG00000089930	105.182	0.336532	0.216446	1.55481	0.119992	0.80461
ENSDARG00000094809	88.7358	0.353195	0.227355	1.55349	0.120305	0.80461
ENSDARG00000098130	195.621	0.270796	0.174466	1.55214	0.120628	0.80461
ENSDARG00000100623	174.087	-0.334599	0.215616	-1.55183	0.120703	0.80461
ENSDARG00000002613	348.006	-0.321258	0.20723	-1.55025	0.121082	0.806214
ENSDARG00000052966	1863.94	0.235466	0.151908	1.55005	0.121129	0.806214
ENSDARG00000058154	246.248	0.274381	0.177053	1.54971	0.121211	0.806228
ENSDARG00000056678	86.3577	-0.358346	0.231315	-1.54917	0.12134	0.806566
ENSDARG00000029252	477.107	-0.273041	0.176302	-1.54871	0.12145	0.806772
ENSDARG00000036684	971.883	-0.253189	0.163591	-1.54769	0.121696	0.806874
ENSDARG00000057322	1614.07	0.237873	0.153698	1.54767	0.121703	0.806874
ENSDARG00000105528	85.1219	0.317688	0.20526	1.54774	0.121686	0.806874
ENSDARG00000006862	365.453	0.294358	0.191213	1.53942	0.123702	0.807709
ENSDARG00000007526	1608.4	-0.258989	0.168431	-1.53765	0.124134	0.807709
ENSDARG00000007941	161.047	-0.281143	0.181864	-1.5459	0.122129	0.807709
ENSDARG00000008573	195.24	0.33859	0.219072	1.54556	0.12221	0.807709
ENSDARG00000017803	1170.05	0.275853	0.178439	1.54593	0.122123	0.807709
ENSDARG00000019341	195.272	0.305024	0.198569	1.53611	0.124511	0.807709
ENSDARG00000020594	523.145	0.247037	0.160011	1.54388	0.122617	0.807709
ENSDARG00000022648	81.9402	-0.324534	0.210447	-1.54212	0.123045	0.807709
ENSDARG00000032155	166.449	-0.282221	0.183067	-1.54163	0.123164	0.807709
ENSDARG00000036282	399.156	0.290599	0.188167	1.54437	0.1225	0.807709
ENSDARG00000038074	272.243	0.33908	0.219466	1.54502	0.12234	0.807709
ENSDARG00000039225	397.832	0.260895	0.169287	1.54114	0.123283	0.807709
ENSDARG00000042571	120.765	-0.314657	0.203897	-1.54322	0.122778	0.807709
ENSDARG00000044625	549.156	0.236174	0.153652	1.53707	0.124276	0.807709
ENSDARG00000054271	1098.38	-0.242126	0.157328	-1.53899	0.123806	0.807709
ENSDARG00000056722	1040.81	-0.230445	0.149951	-1.5368	0.124342	0.807709
ENSDARG00000057676	624.314	-0.25065	0.163136	-1.53645	0.124428	0.807709
ENSDARG00000060853	1055.46	-0.213646	0.138748	-1.53981	0.123606	0.807709
ENSDARG00000063153	154.069	0.348697	0.225765	1.54451	0.122464	0.807709
ENSDARG00000063249	130.772	-0.342488	0.222188	-1.54143	0.123211	0.807709
ENSDARG00000069801	9971.61	0.292811	0.190622	1.53608	0.124518	0.807709
ENSDARG00000070386	481.505	-0.244432	0.159108	-1.53626	0.124474	0.807709
ENSDARG00000070822	841.325	-0.251532	0.163383	-1.53953	0.123675	0.807709
ENSDARG00000073699	1772.55	0.208914	0.135467	1.54217	0.123032	0.807709
ENSDARG00000076170	906.03	-0.22992	0.1495	-1.53793	0.124066	0.807709
ENSDARG00000077811	1284.33	-0.221443	0.143283	-1.5455	0.122226	0.807709
ENSDARG00000091148	7984.23	0.280562	0.181876	1.5426	0.122928	0.807709
ENSDARG00000097178	119.865	-0.310749	0.202112	-1.53751	0.12417	0.807709
ENSDARG00000097892	86.9832	-0.35856	0.232144	-1.54456	0.122452	0.807709
ENSDARG00000098667	78.6882	0.325403	0.21097	1.54241	0.122973	0.807709
ENSDARG00000099954	123.881	0.288165	0.187059	1.54051	0.123437	0.807709
ENSDARG00000100854	440.621	0.295333	0.19155	1.5418	0.123122	0.807709
ENSDARG00000101752	163.91	0.323499	0.210361	1.53783	0.12409	0.807709
ENSDARG00000102367	417.859	-0.274763	0.178434	-1.53986	0.123595	0.807709
ENSDARG00000077261	85.9534	0.314999	0.205157	1.5354	0.124684	0.807938
ENSDARG00000086699	534.707	-0.23901	0.155677	-1.53529	0.124712	0.807938
ENSDARG00000007711	117.3	-0.340718	0.222029	-1.53457	0.12489	0.808409
ENSDARG00000024141	2375.7	0.230515	0.1503	1.5337	0.125104	0.808409
ENSDARG00000052408	116.512	-0.322096	0.209981	-1.53393	0.125047	0.808409
ENSDARG00000061544	88.1092	0.307316	0.200417	1.53339	0.125181	0.808409
ENSDARG00000105231	381.994	0.249621	0.162716	1.5341	0.125006	0.808409
ENSDARG00000028431	191.848	-0.272497	0.177769	-1.53288	0.125306	0.808709
ENSDARG00000002710	1832.24	-0.244492	0.159994	-1.52813	0.12648	0.808739
ENSDARG00000002790	1765.63	-0.220842	0.14468	-1.52641	0.126908	0.808739
ENSDARG00000006983	240.302	-0.332993	0.218233	-1.52586	0.127046	0.808739
ENSDARG00000015537	1187.55	-0.204697	0.133833	-1.5295	0.126141	0.808739
ENSDARG00000017067	649.625	0.244642	0.160418	1.52502	0.127253	0.808739
ENSDARG00000023820	539.157	-0.34719	0.22754	-1.52584	0.127049	0.808739
ENSDARG00000025106	488.432	-0.256252	0.167894	-1.52627	0.126943	0.808739
ENSDARG00000028546	1018.77	-0.270429	0.176666	-1.53074	0.125834	0.808739
ENSDARG00000029476	159.219	-0.299683	0.196541	-1.52479	0.127312	0.808739
ENSDARG00000034326	366.266	0.262717	0.171942	1.52794	0.126528	0.808739
ENSDARG00000039960	360.175	0.257979	0.169	1.5265	0.126884	0.808739
ENSDARG00000042345	154.187	-0.329126	0.21553	-1.52705	0.126748	0.808739
ENSDARG00000043485	816.68	0.244866	0.160388	1.52671	0.126833	0.808739
ENSDARG00000045089	259.923	0.327913	0.214483	1.52886	0.1263	0.808739
ENSDARG00000045898	720.161	-0.26387	0.172217	-1.5322	0.125474	0.808739
ENSDARG00000056059	103.961	0.312155	0.204226	1.52848	0.126393	0.808739
ENSDARG00000062267	300.34	-0.263463	0.172745	-1.52515	0.127221	0.808739
ENSDARG00000068265	827.077	-0.244497	0.159925	-1.52882	0.126309	0.808739
ENSDARG00000070537	895.503	0.278391	0.18168	1.53232	0.125445	0.808739
ENSDARG00000070832	459.313	0.263663	0.172416	1.52923	0.126208	0.808739
ENSDARG00000075295	626.144	0.253784	0.166333	1.52576	0.127069	0.808739
ENSDARG00000090145	172.418	0.307908	0.201845	1.52547	0.127141	0.808739
ENSDARG00000099079	570.942	0.24078	0.157299	1.53072	0.125839	0.808739
ENSDARG00000102307	269.22	0.291066	0.190959	1.52424	0.12745	0.808739
ENSDARG00000102883	2398.23	0.349833	0.229506	1.52428	0.127438	0.808739
ENSDARG00000103528	159.31	0.267623	0.175471	1.52517	0.127217	0.808739
ENSDARG00000104582	316.3	-0.275304	0.179913	-1.5302	0.125967	0.808739
ENSDARG00000045618	2097.29	0.231103	0.151724	1.52318	0.127714	0.809913
ENSDARG00000012591	266.327	-0.309624	0.203339	-1.5227	0.127835	0.810175
ENSDARG00000090190	2613.25	0.235261	0.154566	1.52207	0.127991	0.810564
ENSDARG00000099633	210.194	0.33134	0.217726	1.52182	0.128055	0.810564
ENSDARG00000101619	1003.85	-0.326723	0.214775	-1.52124	0.1282	0.810982
ENSDARG00000057907	104.649	0.324984	0.213695	1.52079	0.128314	0.811197
ENSDARG00000052851	454.768	-0.229912	0.151318	-1.51939	0.128664	0.812459
ENSDARG00000055595	90.7321	0.346476	0.228041	1.51936	0.128672	0.812459
ENSDARG00000063563	329.501	-0.28632	0.188504	-1.51891	0.128785	0.812668
ENSDARG00000017772	5944.95	0.23703	0.156107	1.51838	0.128919	0.812916
ENSDARG00000043746	374.027	-0.283114	0.186567	-1.51749	0.129143	0.812916
ENSDARG00000079317	182.499	0.297606	0.196036	1.51812	0.128985	0.812916
ENSDARG00000104223	219.861	-0.307162	0.202406	-1.51756	0.129127	0.812916
ENSDARG00000044010	391.912	0.315457	0.207971	1.51683	0.12931	0.81296
ENSDARG00000054786	130.751	0.312539	0.206133	1.5162	0.129468	0.81296
ENSDARG00000076380	110.857	0.340352	0.2244	1.51672	0.129337	0.81296
ENSDARG00000098405	166.688	-0.276386	0.182269	-1.51636	0.129427	0.81296
ENSDARG00000015355	163.57	0.260586	0.171991	1.51511	0.129745	0.813434
ENSDARG00000058993	1108.24	0.25253	0.166706	1.51483	0.129816	0.813434
ENSDARG00000076143	338.761	-0.271346	0.179091	-1.51513	0.129739	0.813434
ENSDARG00000103271	1298.84	-0.257855	0.170241	-1.51464	0.129863	0.813434
ENSDARG00000034823	460.996	-0.317019	0.209433	-1.5137	0.130102	0.813435
ENSDARG00000061370	299.954	0.264044	0.174368	1.51429	0.129953	0.813435
ENSDARG00000077722	115.692	-0.2838	0.187487	-1.5137	0.130101	0.813435
ENSDARG00000002304	91.0768	0.314823	0.208756	1.50809	0.131531	0.814476
ENSDARG00000012495	331.772	0.286869	0.190297	1.50748	0.131688	0.814476
ENSDARG00000013056	354.429	-0.235382	0.155637	-1.51238	0.130436	0.814476
ENSDARG00000016256	171.545	-0.29183	0.193175	-1.5107	0.130864	0.814476
ENSDARG00000017246	647.654	0.252544	0.167274	1.50977	0.131103	0.814476
ENSDARG00000021346	2535.16	-0.255162	0.169696	-1.50364	0.132673	0.814476
ENSDARG00000021352	190.626	-0.266507	0.177387	-1.50241	0.132992	0.814476
ENSDARG00000022165	1285.06	-0.304398	0.202247	-1.50508	0.132304	0.814476
ENSDARG00000026839	143.453	-0.33485	0.222746	-1.50328	0.132767	0.814476
ENSDARG00000031890	86.1031	-0.298047	0.197311	-1.51055	0.130904	0.814476
ENSDARG00000038025	808.867	0.33775	0.22473	1.50292	0.132861	0.814476
ENSDARG00000038609	242.81	-0.321441	0.213724	-1.504	0.132581	0.814476
ENSDARG00000039268	539.442	0.218419	0.144919	1.50718	0.131765	0.814476
ENSDARG00000041839	280.147	0.300652	0.198788	1.51243	0.130425	0.814476
ENSDARG00000042725	772.452	0.315912	0.209119	1.51068	0.130871	0.814476
ENSDARG00000043797	406.721	-0.246018	0.163055	-1.5088	0.131349	0.814476
ENSDARG00000052644	413.852	0.249562	0.165821	1.50501	0.132321	0.814476
ENSDARG00000053232	344.428	0.331566	0.219951	1.50745	0.131694	0.814476
ENSDARG00000053446	1474.59	0.265142	0.176467	1.50251	0.132967	0.814476
ENSDARG00000055099	1019.8	0.29584	0.196904	1.50246	0.132979	0.814476
ENSDARG00000061328	823.187	0.22472	0.149234	1.50582	0.132112	0.814476
ENSDARG00000069297	656.419	0.268772	0.178862	1.50268	0.132921	0.814476
ENSDARG00000070480	1118.13	-0.334423	0.22208	-1.50587	0.132101	0.814476
ENSDARG00000074575	492.08	0.24805	0.164792	1.50523	0.132265	0.814476
ENSDARG00000079110	106.389	0.320163	0.212792	1.50458	0.132433	0.814476
ENSDARG00000079167	171.722	-0.30001	0.198603	-1.5106	0.13089	0.814476
ENSDARG00000079626	275.251	-0.23904	0.159132	-1.50214	0.13306	0.814476
ENSDARG00000089886	610.483	-0.241106	0.160286	-1.50423	0.132523	0.814476
ENSDARG00000091079	663.592	0.327701	0.216798	1.51155	0.130649	0.814476
ENSDARG00000099203	2232.15	-0.23595	0.15654	-1.50728	0.13174	0.814476
ENSDARG00000100446	1936.01	0.215185	0.142758	1.50734	0.131724	0.814476
ENSDARG00000101707	352.641	-0.306529	0.203308	-1.5077	0.131631	0.814476
ENSDARG00000101886	110.759	0.304941	0.202464	1.50615	0.132029	0.814476
ENSDARG00000104682	11003.9	0.195504	0.129482	1.5099	0.13107	0.814476
ENSDARG00000104938	333.62	0.261984	0.173921	1.50634	0.13198	0.814476
ENSDARG00000029230	2679.52	0.240117	0.159964	1.50107	0.133337	0.815682
ENSDARG00000003779	570.924	0.291424	0.194244	1.5003	0.133537	0.816413
ENSDARG00000042667	345.219	0.322952	0.215403	1.49929	0.133798	0.817521
ENSDARG00000002192	158.598	-0.30799	0.209285	-1.47163	0.14112	0.817607
ENSDARG00000002344	4084.03	-0.277291	0.1859	-1.49162	0.1358	0.817607
ENSDARG00000003320	183.152	0.29497	0.200254	1.47298	0.140757	0.817607
ENSDARG00000003382	592.489	0.227413	0.1546	1.47098	0.141297	0.817607
ENSDARG00000003526	945.167	-0.254027	0.171649	-1.47992	0.138895	0.817607
ENSDARG00000003845	124.286	-0.276737	0.187149	-1.4787	0.139219	0.817607
ENSDARG00000004270	792.173	0.227215	0.154615	1.46955	0.141684	0.817607
ENSDARG00000004632	353.323	-0.255153	0.172559	-1.47864	0.139236	0.817607
ENSDARG00000005456	108.255	-0.320455	0.219856	-1.45757	0.14496	0.817607
ENSDARG00000005590	113.08	-0.287656	0.195787	-1.46923	0.141771	0.817607
ENSDARG00000006092	663.017	-0.295093	0.197751	-1.49225	0.135634	0.817607
ENSDARG00000006220	645.247	-0.28014	0.190643	-1.46945	0.141712	0.817607
ENSDARG00000006567	82.2919	0.311675	0.212337	1.46784	0.142149	0.817607
ENSDARG00000006624	371.624	-0.241909	0.165901	-1.45815	0.144798	0.817607
ENSDARG00000007196	227.831	-0.295999	0.200554	-1.47591	0.139968	0.817607
ENSDARG00000008153	949.576	-0.261904	0.175773	-1.49001	0.136222	0.817607
ENSDARG00000008383	990.29	0.259528	0.174159	1.49018	0.136178	0.817607
ENSDARG00000008740	427.054	0.289216	0.194763	1.48496	0.137554	0.817607
ENSDARG00000009745	620.954	-0.245913	0.168571	-1.45881	0.144618	0.817607
ENSDARG00000010078	268.281	-0.290273	0.199026	-1.45847	0.144712	0.817607
ENSDARG00000010301	801.119	-0.22607	0.153136	-1.47627	0.139871	0.817607
ENSDARG00000011298	103.137	0.313062	0.213253	1.46803	0.142096	0.817607
ENSDARG00000011510	823.881	-0.236146	0.161218	-1.46476	0.142985	0.817607
ENSDARG00000011819	233.56	-0.259407	0.175035	-1.48203	0.138331	0.817607
ENSDARG00000012072	173.588	-0.279838	0.190727	-1.46722	0.142316	0.817607
ENSDARG00000013076	177.181	-0.30783	0.207555	-1.48312	0.138043	0.817607
ENSDARG00000013830	568.022	0.317757	0.215524	1.47435	0.140388	0.817607
ENSDARG00000013921	148.131	0.2943	0.196841	1.49512	0.134884	0.817607
ENSDARG00000014179	305.268	-0.335424	0.225233	-1.48923	0.136426	0.817607
ENSDARG00000015206	812.658	0.226386	0.152235	1.48708	0.136995	0.817607
ENSDARG00000015654	218.709	0.264911	0.178243	1.48623	0.137217	0.817607
ENSDARG00000015907	216.994	0.299072	0.199645	1.49802	0.134128	0.817607
ENSDARG00000016016	448.62	0.224578	0.153068	1.46717	0.142329	0.817607
ENSDARG00000017500	137.887	0.284918	0.193143	1.47516	0.140168	0.817607
ENSDARG00000017673	7600.09	-0.19216	0.131113	-1.4656	0.142757	0.817607
ENSDARG00000017835	131.145	0.313034	0.213281	1.46771	0.142184	0.817607
ENSDARG00000017985	374.917	0.250349	0.17178	1.45738	0.145011	0.817607
ENSDARG00000018432	223.143	-0.320598	0.218544	-1.46697	0.142385	0.817607
ENSDARG00000019532	510.229	0.271029	0.182125	1.48815	0.136711	0.817607
ENSDARG00000019995	104.654	-0.332705	0.226255	-1.47048	0.141431	0.817607
ENSDARG00000020178	100.816	0.339065	0.230774	1.46925	0.141764	0.817607
ENSDARG00000021833	289.392	0.281716	0.193145	1.45857	0.144682	0.817607
ENSDARG00000022615	104.881	0.295831	0.199508	1.4828	0.138128	0.817607
ENSDARG00000023309	132.067	-0.314152	0.212549	-1.47802	0.139401	0.817607
ENSDARG00000023394	695.082	0.239239	0.161332	1.48289	0.138103	0.817607
ENSDARG00000024092	201.229	-0.302869	0.204605	-1.48026	0.138803	0.817607
ENSDARG00000024317	154.162	-0.323206	0.221706	-1.45782	0.144891	0.817607
ENSDARG00000024828	120.856	-0.340433	0.231868	-1.46822	0.142045	0.817607
ENSDARG00000024874	211.408	0.281229	0.192676	1.45959	0.144402	0.817607
ENSDARG00000027689	286.297	-0.288298	0.194513	-1.48215	0.138299	0.817607
ENSDARG00000027828	932.334	-0.256725	0.175162	-1.46565	0.142744	0.817607
ENSDARG00000028618	1119.98	0.243082	0.163325	1.48833	0.136664	0.817607
ENSDARG00000029822	578.326	0.320089	0.215449	1.48569	0.137362	0.817607
ENSDARG00000030368	645.272	0.242168	0.162424	1.49096	0.135971	0.817607
ENSDARG00000031770	308.955	0.300361	0.20337	1.47692	0.139696	0.817607
ENSDARG00000032373	190.166	-0.324506	0.220793	-1.46973	0.141636	0.817607
ENSDARG00000032997	455.78	-0.241351	0.161777	-1.49188	0.135731	0.817607
ENSDARG00000035329	2620.17	0.261546	0.17537	1.4914	0.135858	0.817607
ENSDARG00000036094	265.943	-0.239578	0.163419	-1.46603	0.142639	0.817607
ENSDARG00000036329	3164.41	0.291638	0.194907	1.49629	0.134577	0.817607
ENSDARG00000037108	500.276	-0.291005	0.198922	-1.46291	0.143492	0.817607
ENSDARG00000037188	172.01	-0.323477	0.216757	-1.49235	0.135609	0.817607
ENSDARG00000037284	525.544	-0.276623	0.189681	-1.45836	0.14474	0.817607
ENSDARG00000037675	434.75	0.271872	0.185548	1.46524	0.142856	0.817607
ENSDARG00000037960	188.287	-0.312993	0.209314	-1.49533	0.134829	0.817607
ENSDARG00000037998	1198.84	-0.262685	0.176219	-1.49067	0.136048	0.817607
ENSDARG00000038713	307.186	0.28343	0.190658	1.48659	0.137123	0.817607
ENSDARG00000039563	142.363	-0.292383	0.198432	-1.47346	0.140626	0.817607
ENSDARG00000039729	391.914	0.242189	0.163217	1.48384	0.137851	0.817607
ENSDARG00000040190	2523.8	0.207473	0.141238	1.46896	0.141845	0.817607
ENSDARG00000040443	199.948	-0.292398	0.200618	-1.45748	0.144984	0.817607
ENSDARG00000040565	25206	-0.224437	0.153173	-1.46525	0.142853	0.817607
ENSDARG00000040944	427.822	-0.299047	0.201318	-1.48545	0.137425	0.817607
ENSDARG00000041830	150.748	-0.306457	0.204697	-1.49713	0.134359	0.817607
ENSDARG00000042272	113.163	-0.297986	0.20425	-1.45893	0.144585	0.817607
ENSDARG00000042522	142.872	0.324426	0.220915	1.46855	0.141955	0.817607
ENSDARG00000042845	111.031	0.294906	0.200205	1.47302	0.140745	0.817607
ENSDARG00000042874	652.62	0.292611	0.198017	1.47771	0.139486	0.817607
ENSDARG00000043130	520.557	0.23794	0.162005	1.46872	0.14191	0.817607
ENSDARG00000043279	570.896	-0.271521	0.185929	-1.46035	0.144194	0.817607
ENSDARG00000043436	412.039	-0.291943	0.197933	-1.47496	0.140223	0.817607
ENSDARG00000044016	364.893	0.236443	0.159354	1.48376	0.137872	0.817607
ENSDARG00000044251	189.805	0.302752	0.206081	1.46909	0.141809	0.817607
ENSDARG00000045930	447.759	0.271512	0.184557	1.47116	0.141248	0.817607
ENSDARG00000052035	222.624	0.297874	0.203925	1.4607	0.144097	0.817607
ENSDARG00000053217	5039.86	-0.206459	0.140787	-1.46647	0.14252	0.817607
ENSDARG00000053875	9026.88	0.209659	0.143632	1.45969	0.144375	0.817607
ENSDARG00000054619	144.939	-0.306681	0.206242	-1.48699	0.137017	0.817607
ENSDARG00000055381	417.318	-0.248847	0.166771	-1.49215	0.135661	0.817607
ENSDARG00000056307	1182.19	-0.227684	0.155684	-1.46247	0.143611	0.817607
ENSDARG00000056934	81.4635	-0.325479	0.218672	-1.48843	0.136637	0.817607
ENSDARG00000056966	265.666	-0.226168	0.153505	-1.47336	0.140654	0.817607
ENSDARG00000058476	217.219	0.316988	0.212791	1.48966	0.136312	0.817607
ENSDARG00000059177	400.927	0.255683	0.173433	1.47425	0.140415	0.817607
ENSDARG00000059553	140.909	-0.333036	0.223971	-1.48696	0.137026	0.817607
ENSDARG00000060596	265.824	-0.297943	0.199494	-1.49349	0.135309	0.817607
ENSDARG00000060922	135.979	0.283473	0.190383	1.48896	0.136497	0.817607
ENSDARG00000061256	326.477	-0.245342	0.164831	-1.48845	0.136634	0.817607
ENSDARG00000063352	322.097	-0.261015	0.174474	-1.49601	0.134651	0.817607
ENSDARG00000063911	100110	-0.26359	0.180597	-1.45955	0.144414	0.817607
ENSDARG00000067850	543.767	0.24084	0.164149	1.4672	0.142322	0.817607
ENSDARG00000069135	335.906	0.288799	0.197786	1.46016	0.144247	0.817607
ENSDARG00000070061	144.779	0.292647	0.199646	1.46583	0.142695	0.817607
ENSDARG00000070560	838.692	-0.215524	0.14769	-1.4593	0.144483	0.817607
ENSDARG00000070834	483.499	-0.271369	0.184949	-1.46726	0.142305	0.817607
ENSDARG00000071018	1070.64	0.265351	0.178617	1.48558	0.137389	0.817607
ENSDARG00000074435	100.132	0.322081	0.220087	1.46342	0.143352	0.817607
ENSDARG00000074752	1340.1	0.232043	0.156088	1.48661	0.137117	0.817607
ENSDARG00000075021	729.499	0.245089	0.165999	1.47645	0.139824	0.817607
ENSDARG00000075584	272.122	-0.247549	0.167772	-1.4755	0.140077	0.817607
ENSDARG00000076443	279.46	0.256846	0.171539	1.4973	0.134314	0.817607
ENSDARG00000077166	202.425	0.34063	0.229722	1.48279	0.13813	0.817607
ENSDARG00000077897	246.222	0.280178	0.188787	1.4841	0.137783	0.817607
ENSDARG00000077906	154.272	-0.308429	0.210644	-1.46422	0.143134	0.817607
ENSDARG00000078250	528.182	0.319396	0.218794	1.45981	0.144344	0.817607
ENSDARG00000078411	160.364	0.271168	0.182287	1.48759	0.13686	0.817607
ENSDARG00000078864	165.453	-0.289862	0.196253	-1.47698	0.139682	0.817607
ENSDARG00000079264	256.653	0.295898	0.198652	1.48953	0.136349	0.817607
ENSDARG00000079516	646.718	-0.278458	0.190744	-1.45985	0.144332	0.817607
ENSDARG00000079881	95.3551	-0.325601	0.222459	-1.46364	0.143291	0.817607
ENSDARG00000083179	108.127	0.333665	0.225743	1.47808	0.139387	0.817607
ENSDARG00000087640	652.679	0.208255	0.14238	1.46267	0.143558	0.817607
ENSDARG00000087793	86.3879	0.335474	0.230197	1.45734	0.145023	0.817607
ENSDARG00000088741	932.761	0.286199	0.192409	1.48745	0.136896	0.817607
ENSDARG00000088924	93.8601	0.293415	0.201218	1.45819	0.144788	0.817607
ENSDARG00000091090	893.582	0.289687	0.194768	1.48734	0.136924	0.817607
ENSDARG00000096445	146.051	0.331551	0.222886	1.48753	0.136874	0.817607
ENSDARG00000099860	3187.49	-0.316405	0.213102	-1.48476	0.137607	0.817607
ENSDARG00000100252	1729.3	-0.324387	0.221422	-1.46502	0.142917	0.817607
ENSDARG00000100354	352.832	0.300455	0.202566	1.48324	0.138009	0.817607
ENSDARG00000100719	450.847	-0.279942	0.191632	-1.46083	0.144062	0.817607
ENSDARG00000100971	204.118	-0.267271	0.179483	-1.48912	0.136456	0.817607
ENSDARG00000101637	2504.86	-0.193391	0.130718	-1.47945	0.139019	0.817607
ENSDARG00000102061	241.061	-0.307557	0.208556	-1.4747	0.140294	0.817607
ENSDARG00000102128	119.295	0.296001	0.197977	1.49513	0.13488	0.817607
ENSDARG00000102403	210.752	0.334068	0.225747	1.47983	0.138918	0.817607
ENSDARG00000103553	338.479	-0.235293	0.160613	-1.46497	0.142928	0.817607
ENSDARG00000103730	489.48	-0.231752	0.156129	-1.48436	0.137714	0.817607
ENSDARG00000105394	93.9504	-0.309133	0.210303	-1.46994	0.141578	0.817607
ENSDARG00000105590	396.827	0.311277	0.211114	1.47445	0.140361	0.817607
ENSDARG00000009640	2022.8	-0.236566	0.162383	-1.45683	0.145162	0.81794
ENSDARG00000005078	205.633	-0.317139	0.217785	-1.4562	0.145338	0.818025
ENSDARG00000023797	1638.08	0.234131	0.160764	1.45636	0.145293	0.818025
ENSDARG00000074161	1128.57	-0.210619	0.144671	-1.45585	0.145435	0.818119
ENSDARG00000011370	418.628	-0.272102	0.187081	-1.45446	0.145818	0.818925
ENSDARG00000019496	630.807	-0.259034	0.178089	-1.45452	0.145803	0.818925
ENSDARG00000062053	431.287	0.244591	0.168165	1.45447	0.145817	0.818925
ENSDARG00000069242	601.268	-0.22022	0.151473	-1.45386	0.145986	0.818964
ENSDARG00000074226	190.454	-0.314002	0.215955	-1.45402	0.145941	0.818964
ENSDARG00000005776	128.262	-0.296818	0.204362	-1.45241	0.146388	0.819867
ENSDARG00000014591	1100.71	-0.260289	0.179201	-1.4525	0.146364	0.819867
ENSDARG00000078847	81.2544	-0.315725	0.217356	-1.45257	0.146343	0.819867
ENSDARG00000056695	176.061	-0.268179	0.184758	-1.45151	0.146637	0.820812
ENSDARG00000002970	607.842	-0.222207	0.153912	-1.44372	0.148817	0.821188
ENSDARG00000006370	891.259	0.200026	0.138699	1.44216	0.149257	0.821188
ENSDARG00000009806	153.325	0.274363	0.189902	1.44476	0.148526	0.821188
ENSDARG00000013087	1122.39	-0.252927	0.174609	-1.44853	0.147469	0.821188
ENSDARG00000013623	28055	0.228553	0.157554	1.45063	0.146883	0.821188
ENSDARG00000015059	777.147	0.263084	0.181779	1.44728	0.14782	0.821188
ENSDARG00000018263	1067.39	0.247047	0.171228	1.44279	0.149079	0.821188
ENSDARG00000019236	284.638	0.296125	0.205177	1.44327	0.148945	0.821188
ENSDARG00000020131	420.298	0.231837	0.160467	1.44476	0.148526	0.821188
ENSDARG00000029058	1160.11	-0.264674	0.18319	-1.44481	0.148512	0.821188
ENSDARG00000030215	4361.27	0.268801	0.186374	1.44226	0.149228	0.821188
ENSDARG00000039649	180.277	0.275507	0.190619	1.44533	0.148365	0.821188
ENSDARG00000040076	93.7766	-0.314072	0.216541	-1.45041	0.146945	0.821188
ENSDARG00000045071	131.614	0.267771	0.185154	1.4462	0.14812	0.821188
ENSDARG00000055124	301.666	0.311744	0.215808	1.44454	0.148587	0.821188
ENSDARG00000055158	293.385	-0.247136	0.171348	-1.44231	0.149216	0.821188
ENSDARG00000056090	6531.49	0.196423	0.136046	1.4438	0.148795	0.821188
ENSDARG00000056141	730.908	0.295379	0.204695	1.44302	0.149014	0.821188
ENSDARG00000059925	108.021	0.32089	0.221273	1.4502	0.147003	0.821188
ENSDARG00000062350	123.487	0.285661	0.197879	1.44362	0.148847	0.821188
ENSDARG00000070045	691.329	-0.23085	0.159787	-1.44473	0.148532	0.821188
ENSDARG00000071378	356.553	-0.258169	0.178153	-1.44914	0.147297	0.821188
ENSDARG00000074262	147.111	-0.313696	0.217219	-1.44414	0.148699	0.821188
ENSDARG00000075126	86.179	-0.309059	0.213678	-1.44637	0.148073	0.821188
ENSDARG00000076790	8467.46	0.269204	0.186268	1.44525	0.148389	0.821188
ENSDARG00000089362	180.918	0.293559	0.202475	1.44985	0.1471	0.821188
ENSDARG00000092155	6115.03	-0.235242	0.162471	-1.44791	0.147643	0.821188
ENSDARG00000094133	253.779	0.286397	0.198539	1.44252	0.149155	0.821188
ENSDARG00000098153	89.568	-0.315607	0.218854	-1.44209	0.149278	0.821188
ENSDARG00000099930	223.403	0.297961	0.205944	1.4468	0.147952	0.821188
ENSDARG00000102204	293.99	-0.252407	0.174813	-1.44387	0.148775	0.821188
ENSDARG00000102470	114.419	-0.285389	0.197654	-1.44388	0.148774	0.821188
ENSDARG00000036080	10888.7	-0.284451	0.197289	-1.4418	0.149359	0.821195
ENSDARG00000012248	348.553	-0.254513	0.176683	-1.4405	0.149725	0.821878
ENSDARG00000044566	2866.91	0.257907	0.178989	1.44091	0.14961	0.821878
ENSDARG00000045913	288.221	-0.243304	0.168888	-1.44063	0.14969	0.821878
ENSDARG00000069375	127.28	0.334356	0.232248	1.43965	0.149967	0.822761
ENSDARG00000100697	2145.88	0.227133	0.157837	1.43903	0.150141	0.823275
ENSDARG00000006494	194.355	-0.25283	0.175849	-1.43777	0.150499	0.824779
ENSDARG00000012395	307.061	0.168367	0.117203	1.43655	0.150847	0.824779
ENSDARG00000012688	6679.47	-0.234384	0.163126	-1.43683	0.150766	0.824779
ENSDARG00000037285	740.681	-0.211846	0.147488	-1.43636	0.1509	0.824779
ENSDARG00000037501	90.29	-0.312266	0.217346	-1.43672	0.150796	0.824779
ENSDARG00000075121	875.45	0.28948	0.201412	1.43726	0.150645	0.824779
ENSDARG00000031240	518.948	0.228315	0.15902	1.43577	0.151069	0.824819
ENSDARG00000052063	1311.85	-0.298707	0.208036	-1.43584	0.151047	0.824819
ENSDARG00000090086	243.195	-0.267677	0.186656	-1.43407	0.151553	0.826579
ENSDARG00000099115	833.472	0.237652	0.16569	1.43431	0.151483	0.826579
ENSDARG00000001888	211.07	0.259065	0.18087	1.43233	0.152048	0.827067
ENSDARG00000002445	100.646	-0.308527	0.215529	-1.43149	0.152291	0.827067
ENSDARG00000003573	136.832	-0.270842	0.189137	-1.43199	0.152146	0.827067
ENSDARG00000006332	273.702	-0.236547	0.165089	-1.43284	0.151903	0.827067
ENSDARG00000031647	326.981	-0.291887	0.203874	-1.4317	0.15223	0.827067
ENSDARG00000034434	639.522	0.249518	0.174196	1.43239	0.152032	0.827067
ENSDARG00000041215	201.988	-0.285054	0.198947	-1.43282	0.151911	0.827067
ENSDARG00000099021	267.327	-0.241376	0.168475	-1.43271	0.151942	0.827067
ENSDARG00000002968	286.916	0.322125	0.225274	1.42993	0.152737	0.82756
ENSDARG00000019228	95.7862	-0.323257	0.22609	-1.42977	0.152783	0.82756
ENSDARG00000022788	444.681	0.236382	0.165363	1.42948	0.152868	0.82756
ENSDARG00000061479	300.265	-0.249901	0.174673	-1.43068	0.152523	0.82756
ENSDARG00000086391	342.486	0.25664	0.179438	1.43024	0.152647	0.82756
ENSDARG00000098361	613.33	0.217564	0.152195	1.42951	0.152857	0.82756
ENSDARG00000009040	143.616	0.314445	0.220192	1.42805	0.153277	0.828899
ENSDARG00000039393	1776.95	-0.281555	0.197132	-1.42825	0.15322	0.828899
ENSDARG00000015998	83.9753	-0.309041	0.21665	-1.42645	0.153737	0.830067
ENSDARG00000076334	112.443	-0.32259	0.226131	-1.42656	0.153707	0.830067
ENSDARG00000076815	5816.61	0.232802	0.163197	1.42651	0.153721	0.830067
ENSDARG00000012874	173.928	0.311521	0.218435	1.42615	0.153826	0.83011
ENSDARG00000057110	108.107	-0.292216	0.205062	-1.42501	0.154153	0.830994
ENSDARG00000069425	275.325	-0.222844	0.156355	-1.42524	0.154088	0.830994
ENSDARG00000078179	236.336	-0.27151	0.190572	-1.42471	0.15424	0.831026
ENSDARG00000017910	170.665	-0.287337	0.20183	-1.42366	0.154546	0.831557
ENSDARG00000018817	317.904	0.302766	0.212687	1.42353	0.154583	0.831557
ENSDARG00000040045	166.27	0.330436	0.232048	1.424	0.154447	0.831557
ENSDARG00000008026	215.83	0.265158	0.186793	1.41953	0.155744	0.832869
ENSDARG00000009764	167.308	0.285895	0.201613	1.41804	0.156179	0.832869
ENSDARG00000012390	89.3138	0.315309	0.221674	1.4224	0.154911	0.832869
ENSDARG00000024681	104.915	-0.309803	0.218491	-1.41792	0.156214	0.832869
ENSDARG00000031795	2262.87	0.191832	0.135224	1.41862	0.156009	0.832869
ENSDARG00000042091	241.101	-0.263803	0.185987	-1.4184	0.156075	0.832869
ENSDARG00000055046	270.295	-0.306393	0.215961	-1.41874	0.155975	0.832869
ENSDARG00000056119	20513.1	0.212697	0.149914	1.41879	0.15596	0.832869
ENSDARG00000057460	19599.2	0.221178	0.155737	1.4202	0.155549	0.832869
ENSDARG00000068432	1668.5	0.264778	0.186296	1.42128	0.155237	0.832869
ENSDARG00000075456	182.905	0.305443	0.215207	1.4193	0.155811	0.832869
ENSDARG00000077169	107.966	0.228697	0.16096	1.42083	0.155365	0.832869
ENSDARG00000087693	621.662	-0.278841	0.196502	-1.41902	0.155893	0.832869
ENSDARG00000087962	221.93	0.278987	0.196575	1.41924	0.15583	0.832869
ENSDARG00000089009	186.844	0.269977	0.18993	1.42145	0.155185	0.832869
ENSDARG00000089354	205.897	0.282829	0.19903	1.42104	0.155306	0.832869
ENSDARG00000096319	105.405	0.28683	0.201854	1.42098	0.155322	0.832869
ENSDARG00000007739	1068.95	0.275446	0.19467	1.41494	0.157087	0.834697
ENSDARG00000010160	18916.4	0.236228	0.167033	1.41426	0.157286	0.834697
ENSDARG00000038585	369.554	0.233404	0.164952	1.41498	0.157073	0.834697
ENSDARG00000060350	5345.88	-0.254449	0.179738	-1.41567	0.156874	0.834697
ENSDARG00000060578	137.497	0.311585	0.21998	1.41642	0.156652	0.834697
ENSDARG00000063264	205.207	0.279818	0.197716	1.41525	0.156995	0.834697
ENSDARG00000074843	295.509	-0.250372	0.176852	-1.41571	0.15686	0.834697
ENSDARG00000097959	1205.34	0.243341	0.172065	1.41424	0.157293	0.834697
ENSDARG00000104085	570.417	-0.230088	0.162648	-1.41464	0.157175	0.834697
ENSDARG00000029533	26847.6	0.220419	0.155894	1.4139	0.157392	0.834789
ENSDARG00000010752	136.428	0.327112	0.23169	1.41185	0.157994	0.835098
ENSDARG00000036164	832.612	0.21687	0.153501	1.41282	0.157708	0.835098
ENSDARG00000037919	2513.39	0.209624	0.1485	1.41161	0.158065	0.835098
ENSDARG00000045909	112.188	0.326216	0.23089	1.41286	0.157695	0.835098
ENSDARG00000061354	94.0198	-0.318809	0.225777	-1.41206	0.157933	0.835098
ENSDARG00000062612	346.94	0.298252	0.211223	1.41203	0.157942	0.835098
ENSDARG00000063230	116.671	0.290439	0.20577	1.41148	0.158104	0.835098
ENSDARG00000090035	243.923	-0.25784	0.182502	-1.41281	0.157713	0.835098
ENSDARG00000005941	541.787	0.275942	0.196209	1.40637	0.159614	0.835277
ENSDARG00000008542	133.315	-0.291807	0.207093	-1.40906	0.158817	0.835277
ENSDARG00000014137	638.811	-0.278445	0.197691	-1.40849	0.158986	0.835277
ENSDARG00000017891	2342.78	-0.284839	0.202549	-1.40627	0.159644	0.835277
ENSDARG00000023678	272.732	0.257002	0.182769	1.40616	0.159677	0.835277
ENSDARG00000036588	313.404	-0.242945	0.172218	-1.41068	0.158338	0.835277
ENSDARG00000036846	114.851	-0.29363	0.208939	-1.40534	0.159922	0.835277
ENSDARG00000037587	296.793	0.244474	0.173968	1.40528	0.159938	0.835277
ENSDARG00000039914	7804.43	0.253222	0.179529	1.41048	0.158397	0.835277
ENSDARG00000045815	162.554	0.278413	0.197852	1.40718	0.159376	0.835277
ENSDARG00000056203	137.207	-0.320749	0.22762	-1.40914	0.158793	0.835277
ENSDARG00000061414	82.0525	0.309261	0.219624	1.40814	0.159089	0.835277
ENSDARG00000062370	692.533	-0.237602	0.168946	-1.40638	0.159611	0.835277
ENSDARG00000069817	10792.1	0.191014	0.135776	1.40683	0.159478	0.835277
ENSDARG00000070433	111.279	-0.306291	0.217854	-1.40595	0.15974	0.835277
ENSDARG00000076090	90.9371	0.304153	0.215776	1.40958	0.158663	0.835277
ENSDARG00000079850	117.273	-0.287335	0.20404	-1.40823	0.159063	0.835277
ENSDARG00000091348	1544.52	0.185281	0.131799	1.40578	0.159789	0.835277
ENSDARG00000095191	131.189	0.326061	0.231511	1.40841	0.159011	0.835277
ENSDARG00000099758	1081.4	0.222581	0.158028	1.40849	0.158986	0.835277
ENSDARG00000104329	109.184	-0.273382	0.194363	-1.40655	0.15956	0.835277
ENSDARG00000104451	343.177	-0.249491	0.177346	-1.4068	0.159486	0.835277
ENSDARG00000009594	129.664	0.278557	0.198303	1.4047	0.160111	0.835752
ENSDARG00000037958	137.903	-0.316853	0.225651	-1.40417	0.160267	0.836139
ENSDARG00000004378	163.521	0.263226	0.187758	1.40194	0.160933	0.836366
ENSDARG00000021494	101.857	-0.295779	0.210824	-1.40297	0.160626	0.836366
ENSDARG00000025302	208.806	-0.239204	0.170529	-1.40272	0.1607	0.836366
ENSDARG00000055524	597.25	0.224664	0.160094	1.40332	0.160521	0.836366
ENSDARG00000056028	102.1	-0.287687	0.205002	-1.40334	0.160517	0.836366
ENSDARG00000058603	202.824	0.298564	0.213023	1.40156	0.161048	0.836366
ENSDARG00000078908	305.645	-0.225791	0.161083	-1.4017	0.161004	0.836366
ENSDARG00000092143	990.34	0.224401	0.160057	1.40201	0.160913	0.836366
ENSDARG00000100670	101.246	0.3197	0.228026	1.40203	0.160906	0.836366
ENSDARG00000025220	105.976	0.286078	0.204238	1.40071	0.161302	0.837173
ENSDARG00000061576	92.0428	-0.298124	0.212871	-1.40049	0.161367	0.837173
ENSDARG00000042530	381.225	-0.228546	0.163236	-1.40009	0.161486	0.837363
ENSDARG00000020101	1815.21	0.194435	0.139119	1.39761	0.162231	0.838841
ENSDARG00000027984	946.645	0.28543	0.204233	1.39757	0.162242	0.838841
ENSDARG00000070545	3052.19	0.207567	0.148417	1.39854	0.161951	0.838841
ENSDARG00000070682	394.11	0.256351	0.183306	1.39849	0.161967	0.838841
ENSDARG00000075349	1608.08	0.211593	0.151404	1.39754	0.162251	0.838841
ENSDARG00000098924	249.066	-0.275264	0.196969	-1.3975	0.162264	0.838841
ENSDARG00000038635	104.236	-0.271662	0.194472	-1.39692	0.162438	0.839192
ENSDARG00000055976	85.7772	-0.321061	0.229887	-1.3966	0.162533	0.839192
ENSDARG00000089372	2834.3	0.218966	0.156801	1.39645	0.162578	0.839192
ENSDARG00000101072	130.838	-0.279618	0.200343	-1.39569	0.162807	0.839951
ENSDARG00000009653	104.78	0.323859	0.232173	1.3949	0.163044	0.840454
ENSDARG00000038056	425.607	0.314773	0.225725	1.3945	0.163167	0.840454
ENSDARG00000038826	219.217	-0.281941	0.202213	-1.39428	0.163234	0.840454
ENSDARG00000104478	220.517	0.291126	0.208744	1.39465	0.163121	0.840454
ENSDARG00000037589	176.795	-0.285135	0.204596	-1.39365	0.163425	0.841011
ENSDARG00000000966	1273.33	0.232581	0.167104	1.39183	0.163973	0.841384
ENSDARG00000001754	235.657	-0.249597	0.179353	-1.39165	0.164028	0.841384
ENSDARG00000006566	274.513	0.28893	0.207639	1.3915	0.164074	0.841384
ENSDARG00000025902	96.5341	0.280227	0.201348	1.39175	0.163997	0.841384
ENSDARG00000035610	458.399	0.282328	0.202788	1.39224	0.163851	0.841384
ENSDARG00000071558	213.216	0.275998	0.19834	1.39154	0.164062	0.841384
ENSDARG00000102453	4602.51	-0.231127	0.165909	-1.39309	0.163592	0.841384
ENSDARG00000001807	291.077	-0.257054	0.187568	-1.37046	0.170544	0.841442
ENSDARG00000003776	311.245	0.243437	0.17746	1.37178	0.170131	0.841442
ENSDARG00000004034	2731.65	-0.237699	0.172676	-1.37656	0.168648	0.841442
ENSDARG00000004497	140.368	-0.301313	0.218578	-1.37852	0.168044	0.841442
ENSDARG00000004939	899.077	0.254381	0.183382	1.38717	0.165391	0.841442
ENSDARG00000005616	86.1867	-0.267145	0.192686	-1.38643	0.165617	0.841442
ENSDARG00000007302	97.9337	-0.289862	0.208437	-1.39065	0.164332	0.841442
ENSDARG00000008976	626.938	0.261372	0.189703	1.3778	0.168265	0.841442
[truncated: 29,702 more rows]

## Sheet: PFOA (very low)
id	baseMean	log2FoldChange	lfcSE	stat	pvalue	padj
ENSDARG00000017425	6.87686	-1.92267e-05	0.201507	-9.54145e-05	0.999924
ENSDARG00000040910	42.0176	-5.17365e-05	0.245138	-0.00021105	0.999832
ENSDARG00000062355	14.1268	6.3713e-05	0.242652	0.00026257	0.99979
ENSDARG00000067777	44.5959	8.3483e-05	0.246391	0.000338823	0.99973
ENSDARG00000092870	1146.18	6.29557e-05	0.167102	0.000376751	0.999699	0.999699
ENSDARG00000069482	11.638	0.000109514	0.241478	0.000453515	0.999638
ENSDARG00000105010	200.438	-9.22285e-05	0.17803	-0.000518051	0.999587	0.999673
ENSDARG00000061741	197.414	-0.000118207	0.197961	-0.000597122	0.999524	0.999673
ENSDARG00000077085	76.8991	-0.000133667	0.210554	-0.000634835	0.999493	0.999673
ENSDARG00000045601	15.8152	-0.000161154	0.245107	-0.000657484	0.999475
ENSDARG00000078335	33.4064	0.00020492	0.242155	0.000846235	0.999325
ENSDARG00000097048	249.019	0.000170749	0.192585	0.000886613	0.999293	0.999639
ENSDARG00000043180	801.439	0.000126577	0.141112	0.000896997	0.999284	0.999639
ENSDARG00000095048	9.89455	0.000229881	0.218603	0.00105159	0.999161
ENSDARG00000055712	10.77	-0.000250699	0.226966	-0.00110456	0.999119
ENSDARG00000099092	3.30826	-0.000181171	0.163179	-0.00111026	0.999114
ENSDARG00000054096	12.7975	-0.000275068	0.244706	-0.00112408	0.999103
ENSDARG00000099509	31.5439	-0.00028022	0.244374	-0.00114669	0.999085
ENSDARG00000075209	19.7345	-0.000286748	0.246736	-0.00116217	0.999073
ENSDARG00000081252	53.3408	0.000285839	0.244857	0.00116737	0.999069	0.999588
ENSDARG00000101969	0.775201	-0.000107382	0.0838751	-0.00128026	0.998978
ENSDARG00000070958	2.59864	-0.000152457	0.116495	-0.0013087	0.998956
ENSDARG00000060929	6.84351	-0.000279991	0.193979	-0.00144341	0.998848
ENSDARG00000024381	63.5876	0.000327088	0.222081	0.00147283	0.998825	0.999431
ENSDARG00000059507	1.09049	-0.00014505	0.0942505	-0.00153898	0.998772
ENSDARG00000089709	9.70554	-0.000368924	0.237221	-0.00155519	0.998759
ENSDARG00000010042	339.309	0.00034372	0.213929	0.00160671	0.998718	0.99941
ENSDARG00000070412	9.19018	0.000398405	0.225317	0.0017682	0.998589
ENSDARG00000097428	6.11462	0.000392225	0.213726	0.00183517	0.998536
ENSDARG00000078034	13.8375	0.00044545	0.241943	0.00184114	0.998531
ENSDARG00000018272	296.121	0.000350756	0.180322	0.00194516	0.998448	0.999227
ENSDARG00000055436	3.58504	0.000381919	0.189543	0.00201495	0.998392
ENSDARG00000059741	65.5707	-0.000463689	0.22659	-0.00204638	0.998367	0.999227
ENSDARG00000074012	2.40408	0.00030946	0.148475	0.00208426	0.998337
ENSDARG00000023609	113.493	0.000432895	0.2063	0.00209838	0.998326	0.999227
ENSDARG00000100446	1694.28	0.000281061	0.130447	0.0021546	0.998281	0.999227
ENSDARG00000090526	61.9904	0.000531039	0.23673	0.00224323	0.99821	0.999227
ENSDARG00000016011	63.5534	0.000529418	0.229194	0.00230991	0.998157	0.999227
ENSDARG00000046127	63.2822	-0.000500164	0.215606	-0.0023198	0.998149	0.999227
ENSDARG00000103298	15.9032	-0.000527793	0.227471	-0.00232026	0.998149
ENSDARG00000059858	11.4951	-0.000512	0.219725	-0.00233019	0.998141
ENSDARG00000061375	864.071	-0.000344051	0.14343	-0.00239873	0.998086	0.999227
ENSDARG00000069134	1.12665	-0.00024894	0.10208	-0.00243868	0.998054
ENSDARG00000079029	36.3931	0.000627267	0.245453	0.00255554	0.997961
ENSDARG00000093093	11.861	-0.000533633	0.207645	-0.00256993	0.997949
ENSDARG00000096978	34.3831	0.000625117	0.238508	0.00262095	0.997909
ENSDARG00000037358	179.121	-0.00051797	0.194703	-0.0026603	0.997877	0.999227
ENSDARG00000009336	1029.52	0.000367247	0.135245	0.00271542	0.997833	0.999227
ENSDARG00000033071	2.45519	-0.000411095	0.147871	-0.00278009	0.997782
ENSDARG00000094332	35.6546	0.000699086	0.244401	0.00286041	0.997718
ENSDARG00000088708	199.047	-0.000589424	0.20297	-0.00290399	0.997683	0.999227
ENSDARG00000039458	89.6492	-0.00063019	0.206021	-0.00305887	0.997559	0.999227
ENSDARG00000104549	0.580216	0.000216361	0.0692323	0.00312515	0.997506
ENSDARG00000104836	256.025	-0.000694621	0.219959	-0.00315796	0.99748	0.999227
ENSDARG00000069334	147.568	-0.000710734	0.212296	-0.00334785	0.997329	0.999227
ENSDARG00000055527	68.2125	0.000760914	0.226926	0.00335313	0.997325	0.999227
ENSDARG00000099717	2.54667	-0.000524368	0.155227	-0.00337806	0.997305
ENSDARG00000097430	1.43634	-0.000382262	0.110882	-0.00344748	0.997249
ENSDARG00000034453	15.8687	0.000851234	0.242482	0.00351051	0.997199
ENSDARG00000079626	287.782	-0.000535042	0.151109	-0.00354076	0.997175	0.999227
ENSDARG00000091573	5.15611	0.000707703	0.193611	0.00365528	0.997084
ENSDARG00000069624	232.706	0.000729125	0.191561	0.00380623	0.996963	0.999126
ENSDARG00000062323	704.89	0.000550011	0.144233	0.00381336	0.996957	0.999126
ENSDARG00000101372	3.60979	-0.000646618	0.161186	-0.00401162	0.996799
ENSDARG00000078301	7.71538	0.00081937	0.203469	0.004027	0.996787
ENSDARG00000029219	2.75755	-0.000559808	0.138804	-0.0040331	0.996782
ENSDARG00000055839	1.0753	-0.000346579	0.0849349	-0.00408052	0.996744
ENSDARG00000103670	220.693	0.000737674	0.180502	0.00408679	0.996739	0.999075
ENSDARG00000034307	128.957	0.000916938	0.216809	0.00422924	0.996626	0.999048
ENSDARG00000008279	3.32867	0.000668766	0.158116	0.00422959	0.996625
ENSDARG00000061981	110.821	0.000870793	0.203377	0.00428166	0.996584	0.999048
ENSDARG00000070538	244.077	-0.000805635	0.186969	-0.00430892	0.996562	0.999048
ENSDARG00000043923	938.631	0.000828161	0.19128	0.00432957	0.996546	0.999048
ENSDARG00000103286	4.88026	-0.000768464	0.17385	-0.00442026	0.996473
ENSDARG00000011246	179.353	-0.000805867	0.180236	-0.00447118	0.996433	0.999048
ENSDARG00000059654	2757.15	-0.000645208	0.142478	-0.00452846	0.996387	0.999048
ENSDARG00000102630	11.5647	0.00104452	0.230355	0.00453439	0.996382
ENSDARG00000014545	92.5406	0.000953285	0.206604	0.00461406	0.996319	0.999048
ENSDARG00000093108	9.99714	0.000970243	0.208205	0.00466004	0.996282
ENSDARG00000040380	80.4956	-0.00101741	0.217127	-0.0046858	0.996261	0.999048
ENSDARG00000060879	9.76037	0.000989029	0.209145	0.00472892	0.996227
ENSDARG00000069745	34.1487	0.00118841	0.246634	0.00481852	0.996155
ENSDARG00000042055	45.8535	-0.00118254	0.24466	-0.0048334	0.996144
ENSDARG00000055014	33.8108	-0.00119175	0.244638	-0.00487148	0.996113
ENSDARG00000018361	12.9428	-0.00120656	0.238406	-0.00506093	0.995962
ENSDARG00000020718	2.32425	-0.00069284	0.135893	-0.00509842	0.995932
ENSDARG00000018383	257.307	0.000875205	0.171327	0.00510839	0.995924	0.999039
ENSDARG00000104676	223.799	-0.000861384	0.168609	-0.00510875	0.995924	0.999039
ENSDARG00000059567	9.18925	-0.00111327	0.212951	-0.00522783	0.995829
ENSDARG00000099222	132.202	-0.00123715	0.235072	-0.00526284	0.995801	0.999039
ENSDARG00000005840	2376.57	-0.000654648	0.123856	-0.00528558	0.995783	0.999039
ENSDARG00000088330	2464.53	-0.00131702	0.247057	-0.00533085	0.995747	0.999039
ENSDARG00000043287	192.112	-0.000993901	0.185519	-0.00535741	0.995725	0.999039
ENSDARG00000020623	323.146	0.00091591	0.170632	0.00536774	0.995717	0.999039
ENSDARG00000069175	748.371	-0.000778674	0.143796	-0.00541511	0.995679	0.999039
ENSDARG00000007480	272.472	-0.0012085	0.22236	-0.00543486	0.995664	0.999039
ENSDARG00000101778	61.2173	-0.00131441	0.241027	-0.00545338	0.995649	0.999039
ENSDARG00000042282	35.7904	-0.00135169	0.241945	-0.00558677	0.995542
ENSDARG00000002304	73.9458	0.0013051	0.233568	0.00558769	0.995542	0.999039
ENSDARG00000016765	135.404	-0.00133581	0.235184	-0.00567987	0.995468	0.999039
ENSDARG00000035942	10.8439	0.00131937	0.231251	0.00570537	0.995448
ENSDARG00000036159	4.86572	0.00107028	0.18647	0.00573969	0.99542
ENSDARG00000078448	21.1006	-0.0014332	0.247066	-0.00580085	0.995372
ENSDARG00000077227	366.107	0.000848082	0.143506	0.00590973	0.995285	0.999039
ENSDARG00000006868	114.509	0.00134599	0.222393	0.00605232	0.995171	0.999039
ENSDARG00000076230	22.3652	-0.00149804	0.246695	-0.00607242	0.995155
ENSDARG00000077728	40.8524	0.0014944	0.244473	0.00611272	0.995123
ENSDARG00000073847	26.3535	-0.00151434	0.246574	-0.00614154	0.9951
ENSDARG00000091958	1.66243	0.000753487	0.122496	0.0061511	0.995092
ENSDARG00000020982	4.81593	0.00102423	0.163104	0.00627957	0.99499
ENSDARG00000071052	5.22888	0.00110881	0.17636	0.00628719	0.994984
ENSDARG00000036773	303.16	0.00155533	0.247042	0.00629581	0.994977	0.999039
ENSDARG00000102618	241.267	0.00112415	0.178119	0.00631123	0.994964	0.999039
ENSDARG00000030759	57.302	-0.00142401	0.221414	-0.00643143	0.994868	0.999039
ENSDARG00000008020	177.237	-0.00117631	0.181855	-0.00646843	0.994839	0.999039
ENSDARG00000098850	34.5024	-0.00158945	0.245315	-0.00647922	0.99483
ENSDARG00000104840	113.967	0.00134174	0.197694	0.00678697	0.994585	0.999039
ENSDARG00000013058	16.7157	0.00163293	0.240289	0.0067957	0.994578
ENSDARG00000079805	3.29287	-0.000504552	0.0729172	-0.00691952	0.994479
ENSDARG00000041660	0.493574	-0.000484113	0.0681445	-0.00710421	0.994332
ENSDARG00000069514	0.493574	-0.000484113	0.0681445	-0.00710421	0.994332
ENSDARG00000073901	0.493574	-0.000484113	0.0681445	-0.00710421	0.994332
ENSDARG00000100173	0.493574	-0.000484113	0.0681445	-0.00710421	0.994332
ENSDARG00000052646	0.48751	-0.000484116	0.0681445	-0.00710425	0.994332
ENSDARG00000102000	34.5327	-0.00175023	0.245753	-0.00712191	0.994318
ENSDARG00000018898	312.051	0.0014616	0.204844	0.00713517	0.994307	0.999039
ENSDARG00000094198	3.10778	0.0011693	0.163604	0.00714711	0.994297
ENSDARG00000055429	273.176	0.00121705	0.165102	0.00737147	0.994118	0.998963
ENSDARG00000056654	0.527458	0.000550893	0.0735082	0.00749431	0.99402
ENSDARG00000099179	0.527458	0.000550893	0.0735082	0.00749431	0.99402
ENSDARG00000101461	41.841	0.00180881	0.240611	0.00751756	0.994002
ENSDARG00000103824	1451.41	0.0012099	0.160482	0.00753915	0.993985	0.998916
ENSDARG00000058874	0.533522	0.000561769	0.0737352	0.00761874	0.993921
ENSDARG00000074457	0.533522	0.000561769	0.0737352	0.00761874	0.993921
ENSDARG00000077499	16.716	0.00172859	0.226078	0.00764599	0.993899
ENSDARG00000074626	15.0434	0.00173516	0.225865	0.00768226	0.99387
ENSDARG00000061789	119.149	0.0017093	0.220834	0.00774021	0.993824	0.998841
ENSDARG00000093857	5.32568	0.00135382	0.174105	0.00777588	0.993796
ENSDARG00000045527	73.5812	-0.00166906	0.211268	-0.00790019	0.993697	0.9988
ENSDARG00000089212	1.93639	0.00101508	0.127023	0.00799134	0.993624
ENSDARG00000105141	7.44196	0.00176678	0.219596	0.0080456	0.993581
ENSDARG00000025233	60.1518	-0.00185098	0.229666	-0.00805945	0.99357	0.998759
ENSDARG00000067718	2.76186	0.00137194	0.167949	0.00816876	0.993482
ENSDARG00000017427	302.224	0.00142736	0.170972	0.00834852	0.993339	0.998614
ENSDARG00000025641	262.875	-0.001479	0.173852	-0.00850723	0.993212	0.998574
ENSDARG00000061149	109.816	-0.00168834	0.198128	-0.00852146	0.993201	0.998574
ENSDARG00000013438	7.39362	-0.00184621	0.216392	-0.00853174	0.993193
ENSDARG00000055163	1.97112	-0.00104984	0.121375	-0.00864954	0.993099
ENSDARG00000007413	700.654	0.00161773	0.184237	0.00878071	0.992994	0.998529
ENSDARG00000076416	164.438	-0.00161218	0.183484	-0.00878652	0.992989	0.998529
ENSDARG00000060081	45.8588	0.00199111	0.223693	0.00890109	0.992898
ENSDARG00000030269	9.43939	0.00191085	0.214357	0.00891436	0.992887
ENSDARG00000069031	0.930852	0.000808417	0.0895021	0.00903238	0.992793
ENSDARG00000090543	20.9325	0.00222819	0.246578	0.00903646	0.99279
ENSDARG00000024030	8.67758	0.00212508	0.234035	0.00908019	0.992755
ENSDARG00000095345	1.83129	-0.00108304	0.117861	-0.00918912	0.992668
ENSDARG00000053166	81.5108	-0.00193474	0.207696	-0.00931523	0.992568	0.998274
ENSDARG00000004402	587.86	-0.00149239	0.159628	-0.00934919	0.992541	0.998274
ENSDARG00000012177	55.5412	0.00221272	0.235154	0.00940966	0.992492	0.998274
ENSDARG00000089838	89.0295	0.00204457	0.212294	0.00963082	0.992316	0.998274
ENSDARG00000009315	295.825	-0.00183093	0.186961	-0.00979313	0.992186	0.998238
ENSDARG00000017696	186.859	0.00192991	0.194456	0.0099247	0.992081	0.998219
ENSDARG00000068161	0.806266	0.000772959	0.0773815	0.00998894	0.99203
ENSDARG00000027087	4.13287	-0.0015939	0.158551	-0.0100529	0.991979
ENSDARG00000099582	48.7886	-0.00240924	0.238576	-0.0100984	0.991943
ENSDARG00000057859	101.974	-0.00233168	0.226156	-0.01031	0.991774	0.997997
ENSDARG00000018956	95.8598	-0.00236137	0.227196	-0.0103936	0.991707	0.997997
ENSDARG00000087709	32.4423	-0.00262018	0.240952	-0.0108743	0.991324
ENSDARG00000058488	18.0033	-0.00265834	0.243386	-0.0109223	0.991285
ENSDARG00000103647	16.9157	0.00261746	0.239593	0.0109246	0.991284
ENSDARG00000034430	9.62506	0.00250037	0.22842	0.0109464	0.991266
ENSDARG00000097191	39.0751	0.00258814	0.235335	0.0109977	0.991225
ENSDARG00000104750	2.09706	0.00144136	0.128729	0.0111969	0.991066
ENSDARG00000074498	895.218	-0.00157811	0.140742	-0.0112128	0.991054	0.997446
ENSDARG00000057105	82.6591	0.00251598	0.221964	0.0113351	0.990956	0.997435
ENSDARG00000086356	18.5828	0.00278475	0.245309	0.011352	0.990943
ENSDARG00000008772	186.541	0.00266315	0.234132	0.0113746	0.990925	0.997435
ENSDARG00000105365	0.53049	0.000925248	0.080121	0.0115481	0.990786
ENSDARG00000079957	2.15878	-0.00143097	0.122529	-0.0116787	0.990682
ENSDARG00000095805	1.84578	-0.00136868	0.116858	-0.0117123	0.990655
ENSDARG00000105779	7.77437	-0.00248212	0.210459	-0.0117938	0.99059
ENSDARG00000037645	33.5471	0.00294461	0.245394	0.0119995	0.990426
ENSDARG00000079123	25.123	-0.00297325	0.246252	-0.012074	0.990367
ENSDARG00000043004	18.5388	0.00294003	0.243131	0.0120924	0.990352
ENSDARG00000081098	11.9572	-0.00269104	0.221993	-0.0121222	0.990328
ENSDARG00000075970	1.02417	-0.00129967	0.107104	-0.0121346	0.990318
ENSDARG00000042902	23.6155	0.00296692	0.24332	0.0121935	0.990271
ENSDARG00000096271	3.56752	0.00206714	0.169505	0.0121952	0.99027
ENSDARG00000014329	1517.66	-0.00154777	0.126686	-0.0122174	0.990252	0.9969
ENSDARG00000077985	8.80097	0.00260575	0.212448	0.0122653	0.990214
ENSDARG00000089853	16.4428	0.00291712	0.237371	0.0122893	0.990195
ENSDARG00000071224	966.822	-0.00187652	0.151581	-0.0123796	0.990123	0.996856
ENSDARG00000104090	6.45399	0.00234455	0.189107	0.012398	0.990108
ENSDARG00000039828	3.64526	-0.00195899	0.156467	-0.0125201	0.990011
ENSDARG00000095913	0.595925	-0.000968895	0.077003	-0.0125826	0.989961
ENSDARG00000051962	15.9637	0.0028845	0.227552	0.0126762	0.989886
ENSDARG00000069766	2.63765	-0.00211651	0.164591	-0.0128592	0.98974
ENSDARG00000092998	70.7193	-0.00293679	0.225531	-0.0130217	0.989611	0.996428
ENSDARG00000097088	14.2932	-0.00307912	0.236377	-0.0130263	0.989607
ENSDARG00000059123	209.615	0.00223913	0.171875	0.0130277	0.989606	0.996428
ENSDARG00000004702	3.89895	0.00208444	0.157674	0.01322	0.989452
ENSDARG00000053196	148.219	-0.00272458	0.205404	-0.0132645	0.989417	0.996406
ENSDARG00000081030	1.92405	0.0017932	0.133396	0.0134427	0.989275
ENSDARG00000040799	488.542	-0.00205477	0.151934	-0.013524	0.98921	0.996285
ENSDARG00000053845	4.13625	-0.00183983	0.135108	-0.0136175	0.989135
ENSDARG00000024278	686.982	0.00225403	0.165076	0.0136545	0.989106	0.996267
ENSDARG00000057529	132.477	-0.0027444	0.200932	-0.0136583	0.989103	0.996267
ENSDARG00000068126	23.6978	0.00339412	0.247075	0.0137372	0.98904
ENSDARG00000103519	16.3523	-0.0033789	0.24315	-0.0138964	0.988913
ENSDARG00000044755	8.36426	0.00277818	0.19904	0.0139579	0.988864
ENSDARG00000088798	30.7846	0.00343772	0.245195	0.0140203	0.988814
ENSDARG00000076857	4.76157	-0.00274178	0.194042	-0.0141298	0.988726
ENSDARG00000038095	6.08083	0.00263285	0.186073	0.0141495	0.988711
ENSDARG00000005220	217.044	-0.00249686	0.175069	-0.0142621	0.988621	0.995952
ENSDARG00000007136	55.3873	-0.00333297	0.233055	-0.0143012	0.98859	0.995952
ENSDARG00000000830	47.3722	-0.00333145	0.232332	-0.0143391	0.988559
ENSDARG00000056047	0.544257	-0.00098384	0.0684201	-0.0143794	0.988527
ENSDARG00000010442	261.591	0.00226757	0.15686	0.014456	0.988466	0.995952
ENSDARG00000095126	38.2009	0.00353231	0.242801	0.0145482	0.988393
ENSDARG00000094037	5.76035	-0.00283321	0.192869	-0.0146898	0.98828
ENSDARG00000015611	23.0174	0.00365168	0.247048	0.0147812	0.988207
ENSDARG00000035686	8.26554	-0.00328353	0.221659	-0.0148134	0.988181
ENSDARG00000078688	37.8024	0.00362681	0.243446	0.0148978	0.988114
ENSDARG00000104287	119.595	-0.00307599	0.206388	-0.0149039	0.988109	0.995697
ENSDARG00000091368	4.68183	0.00271033	0.178679	0.0151687	0.987898
ENSDARG00000053481	25.9947	-0.00373795	0.246131	-0.0151869	0.987883
ENSDARG00000074238	33.8483	0.00354702	0.232737	0.0152405	0.98784
ENSDARG00000011926	21.2987	-0.00379868	0.247034	-0.0153772	0.987731
ENSDARG00000101980	14.7845	-0.00377089	0.244807	-0.0154036	0.98771
ENSDARG00000004037	107.264	0.00308745	0.199653	0.015464	0.987662	0.995334
ENSDARG00000039096	1.02938	-0.00157024	0.101085	-0.0155338	0.987606
ENSDARG00000093493	21.3374	-0.0038583	0.246993	-0.0156211	0.987537
ENSDARG00000056075	520.256	0.00236281	0.150908	0.0156573	0.987508	0.995265
ENSDARG00000069342	141.718	-0.00304114	0.193881	-0.0156856	0.987485	0.995265
ENSDARG00000097891	0.728751	-0.0013078	0.0827423	-0.0158057	0.987389
ENSDARG00000094577	3.15209	0.00282068	0.177527	0.0158887	0.987323
ENSDARG00000021343	868.207	0.00346057	0.214483	0.0161345	0.987127	0.995055
ENSDARG00000029308	13.7081	-0.00388589	0.238222	-0.0163121	0.986985
ENSDARG00000052332	1.95563	0.00193037	0.118258	0.0163234	0.986976
ENSDARG00000095943	1.05795	0.00166393	0.100957	0.0164816	0.98685
ENSDARG00000089326	33.8513	0.00404145	0.245011	0.016495	0.98684
ENSDARG00000012667	476.618	0.00243937	0.14687	0.016609	0.986749	0.99476
ENSDARG00000101178	64.8204	-0.00375506	0.223915	-0.01677	0.98662	0.994718
ENSDARG00000069922	47.8326	-0.00413774	0.246431	-0.0167907	0.986604
ENSDARG00000098051	56.4767	0.00416127	0.247024	0.0168456	0.98656	0.994718
ENSDARG00000101289	64.5946	0.00405193	0.240514	0.016847	0.986559	0.994718
ENSDARG00000089586	17.7563	-0.00383326	0.22706	-0.0168821	0.986531
ENSDARG00000005754	1345.52	-0.00214765	0.126219	-0.0170153	0.986424	0.994718
ENSDARG00000007755	67.778	-0.00406541	0.238332	-0.0170578	0.986391	0.994718
ENSDARG00000093126	58.3451	0.00376569	0.219483	0.0171571	0.986311	0.994718
ENSDARG00000089404	4.6262	-0.00292315	0.170363	-0.0171584	0.98631
ENSDARG00000058064	4.37196	-0.00238744	0.139052	-0.0171695	0.986301
ENSDARG00000009557	98.8852	0.00369524	0.214081	0.017261	0.986228	0.994718
ENSDARG00000090286	2103.09	0.00297678	0.17225	0.0172818	0.986212	0.994718
ENSDARG00000068893	86.8065	0.00388323	0.223913	0.0173426	0.986163	0.994718
ENSDARG00000076873	83.6068	-0.00406734	0.233552	-0.0174152	0.986105	0.994718
ENSDARG00000055893	1.65504	0.00202717	0.116382	0.0174182	0.986103
ENSDARG00000023236	1.64586	-0.00167161	0.0956036	-0.0174848	0.98605
ENSDARG00000006353	216.054	-0.00344399	0.196396	-0.0175359	0.986009	0.994718
ENSDARG00000036903	28.9422	0.00434691	0.247082	0.017593	0.985964
ENSDARG00000071250	6.4605	0.00337718	0.191563	0.0176296	0.985934
ENSDARG00000099831	2.25527	-0.00222991	0.125973	-0.0177014	0.985877
ENSDARG00000044781	129.997	0.00327588	0.185027	0.0177049	0.985874	0.994718
ENSDARG00000001414	6.59845	-0.0032986	0.186096	-0.0177253	0.985858
ENSDARG00000044861	7167.07	0.0030842	0.173861	0.0177394	0.985847	0.994718
ENSDARG00000099352	57.0018	-0.00424591	0.237243	-0.0178969	0.985721	0.994718
ENSDARG00000059817	149.894	-0.0040078	0.223528	-0.0179297	0.985695	0.994718
ENSDARG00000033361	58.2933	-0.00416789	0.231437	-0.0180088	0.985632	0.994718
ENSDARG00000004115	170.914	-0.00311014	0.172668	-0.0180122	0.985629	0.994718
ENSDARG00000036987	23.4379	0.00448211	0.246616	0.0181744	0.9855
ENSDARG00000088432	15.4279	0.00445934	0.245313	0.0181782	0.985497
ENSDARG00000075785	2.07331	0.00221865	0.121816	0.0182132	0.985469
ENSDARG00000056150	163.408	-0.00365607	0.200253	-0.0182573	0.985434	0.994718
ENSDARG00000011334	221.242	0.00381712	0.208919	0.0182708	0.985423	0.994718
ENSDARG00000100693	54.9804	-0.00410566	0.224383	-0.0182975	0.985401	0.994718
ENSDARG00000030241	624.946	0.00257271	0.139179	0.0184849	0.985252	0.994718
ENSDARG00000070337	66.2891	0.00440751	0.23777	0.0185368	0.985211	0.994718
ENSDARG00000095606	7.42553	-0.00383189	0.204868	-0.0187042	0.985077
ENSDARG00000095142	23.1994	-0.00462778	0.247037	-0.0187332	0.985054
ENSDARG00000098044	47.6416	-0.00454494	0.241722	-0.0188023	0.984999
ENSDARG00000077878	12.3914	-0.00443133	0.235331	-0.0188302	0.984977
ENSDARG00000060452	175.178	-0.00337036	0.178775	-0.0188525	0.984959	0.994718
ENSDARG00000021324	22.8525	-0.00462046	0.244478	-0.0188993	0.984921
ENSDARG00000091342	74.9458	0.0043846	0.231582	0.0189333	0.984894	0.994718
ENSDARG00000101317	15.4247	0.00428085	0.225374	0.0189945	0.984846
ENSDARG00000005092	23.0189	-0.00469295	0.246995	-0.0190002	0.984841
ENSDARG00000009743	8.94883	0.00416871	0.219144	0.0190227	0.984823
ENSDARG00000043077	77.5431	0.00426166	0.223626	0.0190571	0.984796	0.994718
ENSDARG00000086114	0.79717	0.00147303	0.0771167	0.0191013	0.98476
ENSDARG00000102112	0.79717	0.00147303	0.0771167	0.0191013	0.98476
ENSDARG00000031885	6.87806	0.00364796	0.190694	0.0191299	0.984737
ENSDARG00000100089	6.10392	-0.00352867	0.184424	-0.0191335	0.984735
ENSDARG00000057439	3.361	-0.0029613	0.153279	-0.0193197	0.984586
ENSDARG00000087413	341.073	0.00363069	0.186958	0.0194198	0.984506	0.994718
ENSDARG00000091912	1.9332	-0.00271014	0.138679	-0.0195425	0.984408
ENSDARG00000040503	113.709	-0.00436078	0.222846	-0.0195686	0.984388	0.994718
ENSDARG00000043960	211.591	0.00348752	0.177402	0.0196589	0.984315	0.994718
ENSDARG00000010415	22.5843	-0.00492784	0.246973	-0.019953	0.984081
ENSDARG00000015184	288.852	0.00367702	0.184172	0.0199652	0.984071	0.994579
ENSDARG00000021124	22189.8	-0.00365976	0.182714	-0.02003	0.984019	0.994579
ENSDARG00000034989	1.67986	-0.00226874	0.112852	-0.0201036	0.983961
ENSDARG00000053260	1.33925	0.00215537	0.107049	0.0201343	0.983936
ENSDARG00000004906	1055.25	0.00286617	0.141697	0.0202274	0.983862	0.994542
ENSDARG00000063544	120.258	-0.00417972	0.206272	-0.0202632	0.983833	0.994542
ENSDARG00000071223	17.8147	0.00494508	0.244022	0.0202649	0.983832
ENSDARG00000075831	1331.78	-0.0032629	0.160716	-0.0203023	0.983802	0.994542
ENSDARG00000074131	414.817	-0.00383128	0.188172	-0.0203605	0.983756	0.994542
ENSDARG00000045555	64.0362	-0.00472448	0.231857	-0.0203767	0.983743	0.994542
ENSDARG00000007018	5.39772	0.00362719	0.176931	0.0205006	0.983644
ENSDARG00000026198	212.593	0.00352347	0.171784	0.0205111	0.983636	0.994542
ENSDARG00000103542	69.5586	0.00459104	0.223049	0.0205831	0.983578	0.994542
ENSDARG00000071212	79.7973	-0.00470183	0.228332	-0.020592	0.983571	0.994542
ENSDARG00000043470	1.5768	-0.0025346	0.123012	-0.0206046	0.983561
ENSDARG00000069199	17.0974	0.00500876	0.242902	0.0206205	0.983548
ENSDARG00000024740	47.0063	0.00486137	0.235606	0.0206335	0.983538
ENSDARG00000074802	2.32186	-0.00234048	0.11329	-0.0206593	0.983517
ENSDARG00000032161	813.178	-0.0032561	0.156828	-0.0207623	0.983435	0.994542
ENSDARG00000035765	36.0028	-0.00515277	0.247078	-0.0208548	0.983361
ENSDARG00000089511	15.3584	-0.00510754	0.244424	-0.0208962	0.983328
ENSDARG00000060841	169.998	0.00396085	0.189371	0.0209158	0.983313	0.994542
ENSDARG00000096415	61.1021	-0.00476667	0.227512	-0.0209513	0.983284	0.994542
ENSDARG00000060586	231.192	0.00339711	0.162104	0.0209564	0.98328	0.994542
ENSDARG00000105112	495.516	0.00367544	0.17534	0.0209618	0.983276	0.994542
ENSDARG00000075866	5.17392	-0.00405793	0.192839	-0.0210431	0.983211
ENSDARG00000075271	5.09874	-0.00370911	0.175772	-0.0211018	0.983164
ENSDARG00000055232	14.6085	0.00517677	0.245226	0.0211102	0.983158
ENSDARG00000074443	143.056	-0.00446286	0.210588	-0.0211924	0.983092	0.994542
ENSDARG00000006383	3.3325	0.00340385	0.160048	0.0212677	0.983032
ENSDARG00000037587	254.159	-0.00350401	0.163314	-0.0214556	0.982882	0.994542
ENSDARG00000041011	280.992	-0.00349284	0.162492	-0.0214954	0.98285	0.994542
ENSDARG00000105352	10.537	0.00441619	0.20499	0.0215434	0.982812
ENSDARG00000011724	4.47566	-0.00394427	0.182969	-0.0215571	0.982801
ENSDARG00000087187	64.6723	-0.00482772	0.222744	-0.0216738	0.982708	0.994542
ENSDARG00000059305	55.5513	0.00498653	0.22951	0.0217268	0.982666	0.994542
ENSDARG00000078416	28.1187	-0.00536496	0.246662	-0.0217502	0.982647
ENSDARG00000037429	9.57944	-0.00491987	0.225912	-0.0217778	0.982625
ENSDARG00000102428	55.2806	0.0048108	0.220723	0.0217956	0.982611	0.994542
ENSDARG00000015554	312.09	-0.0044361	0.20272	-0.0218829	0.982541	0.994542
ENSDARG00000062427	5.87464	0.00442585	0.201773	0.0219348	0.9825
ENSDARG00000100324	4.63292	-0.00368292	0.167294	-0.0220147	0.982436
ENSDARG00000069594	318.441	0.00347621	0.157771	0.0220333	0.982421	0.994542
ENSDARG00000020228	329.275	-0.00366439	0.166101	-0.0220612	0.982399	0.994542
ENSDARG00000102591	107.172	-0.00457136	0.206811	-0.0221041	0.982365	0.994542
ENSDARG00000095092	4.05801	-0.00354273	0.160083	-0.0221306	0.982344
ENSDARG00000070272	3.09877	-0.00390596	0.175842	-0.0222129	0.982278
ENSDARG00000005364	0.57347	0.00152883	0.068584	0.0222914	0.982216
ENSDARG00000093466	0.84594	0.0021023	0.0941619	0.0223264	0.982188
ENSDARG00000055314	73.706	0.00504175	0.225711	0.0223372	0.982179	0.994542
ENSDARG00000004706	440.833	0.00375388	0.168001	0.0223445	0.982173	0.994542
ENSDARG00000054400	24.467	0.00552529	0.246884	0.0223801	0.982145
ENSDARG00000035697	12.5682	0.00446538	0.198948	0.022445	0.982093
ENSDARG00000063390	50.5804	0.00535068	0.237906	0.0224907	0.982057
ENSDARG00000005648	1.38028	-0.00230634	0.101645	-0.0226901	0.981897
ENSDARG00000002894	191.603	0.00423499	0.186543	0.0227024	0.981888	0.994542
ENSDARG00000098312	27.2374	0.00541185	0.237571	0.0227799	0.981826
ENSDARG00000075592	12.4892	-0.00535787	0.235031	-0.0227964	0.981813
ENSDARG00000045190	1.41574	-0.00274579	0.120237	-0.0228364	0.981781
ENSDARG00000002217	1238.07	0.0030266	0.132409	0.022858	0.981764	0.994542
ENSDARG00000062686	5.53688	0.00446212	0.19437	0.0229568	0.981685
ENSDARG00000105644	304.706	-0.00422229	0.183454	-0.0230156	0.981638	0.994542
ENSDARG00000057606	243.642	0.00429339	0.185542	0.0231397	0.981539	0.994542
ENSDARG00000096592	5.80888	-0.0048566	0.208834	-0.0232557	0.981446
ENSDARG00000104393	4.23503	0.0046353	0.199084	0.0232831	0.981424
ENSDARG00000097993	11.4194	0.00540759	0.232202	0.0232884	0.98142
ENSDARG00000086753	85.4606	0.00491878	0.210944	0.023318	0.981397	0.994542
ENSDARG00000071589	21.3808	0.0056905	0.243985	0.0233232	0.981392
ENSDARG00000007709	6.99339	-0.00518809	0.222293	-0.023339	0.98138
ENSDARG00000073802	32.615	0.00578595	0.247075	0.0234178	0.981317
ENSDARG00000095457	8.89602	0.00531184	0.226762	0.0234247	0.981311
ENSDARG00000002840	462.408	-0.00325148	0.138424	-0.0234893	0.98126	0.994524
ENSDARG00000099684	0.916203	-0.00191028	0.0808953	-0.0236142	0.98116
ENSDARG00000091512	112.982	-0.00474405	0.20058	-0.0236516	0.981131	0.99448
ENSDARG00000021899	76.3323	-0.00488984	0.206252	-0.0237081	0.981085	0.99448
ENSDARG00000100163	1.59758	0.00294606	0.123965	0.0237653	0.98104
ENSDARG00000020101	1605.25	0.00321565	0.134689	0.0238746	0.980953	0.994474
ENSDARG00000100594	115.885	-0.00529132	0.220816	-0.0239626	0.980882	0.994474
ENSDARG00000009549	956.025	-0.00437528	0.182168	-0.0240178	0.980838	0.994474
ENSDARG00000091726	246.375	0.00387784	0.161451	0.0240187	0.980838	0.994474
ENSDARG00000088290	31.5163	0.00583838	0.242799	0.0240461	0.980816
ENSDARG00000023053	9.36439	-0.00541088	0.224413	-0.0241113	0.980764
ENSDARG00000077544	116.125	-0.00459699	0.190359	-0.0241491	0.980734	0.994474
ENSDARG00000042004	234.777	-0.00446946	0.184677	-0.0242015	0.980692	0.994474
ENSDARG00000055054	12.3666	-0.0056452	0.232435	-0.0242872	0.980624
ENSDARG00000081235	3.07247	0.00177843	0.0731538	0.0243108	0.980605
ENSDARG00000079532	31.1899	-0.0059545	0.244751	-0.0243288	0.98059
ENSDARG00000096791	2.62886	-0.00384255	0.157209	-0.0244422	0.9805
ENSDARG00000094946	7.14976	-0.00478214	0.195448	-0.0244676	0.98048
ENSDARG00000056642	92.3666	0.0048439	0.197716	0.0244993	0.980454	0.994474
ENSDARG00000043894	1.68444	-0.00282618	0.114691	-0.0246416	0.980341
ENSDARG00000090062	196.136	0.0047094	0.190431	0.0247303	0.98027	0.994393
ENSDARG00000096381	7.62257	0.00474767	0.191456	0.0247978	0.980216
ENSDARG00000078434	2.38722	0.00334498	0.134276	0.0249113	0.980126
ENSDARG00000060471	0.539691	0.0018425	0.073922	0.0249249	0.980115
ENSDARG00000068586	1.08851	-0.00213222	0.0854268	-0.0249596	0.980087
ENSDARG00000076437	8.35182	-0.00564013	0.225562	-0.0250048	0.980051
ENSDARG00000095970	8.21008	-0.00498685	0.198963	-0.0250642	0.980004
ENSDARG00000062972	176.29	0.00483603	0.192186	0.0251632	0.979925	0.99413
ENSDARG00000016532	432.082	0.00415499	0.164974	0.0251858	0.979907	0.99413
ENSDARG00000099746	21.9416	-0.00570818	0.225926	-0.0252658	0.979843
ENSDARG00000016999	26.4602	0.00622973	0.245967	0.0253275	0.979794
ENSDARG00000082213	7.21059	-0.00489677	0.192936	-0.0253803	0.979752
ENSDARG00000062481	9.61084	-0.00491276	0.19327	-0.0254191	0.979721
ENSDARG00000105796	0.55549	0.00189618	0.074568	0.0254289	0.979713
ENSDARG00000063036	279.924	0.00402223	0.157455	0.0255453	0.97962	0.993996
ENSDARG00000099639	0.803712	0.00197613	0.0773095	0.0255613	0.979607
ENSDARG00000032618	207.159	-0.00602395	0.235409	-0.0255893	0.979585	0.993996
ENSDARG00000069314	68.1922	-0.00603214	0.235674	-0.0255953	0.97958	0.993996
ENSDARG00000100214	5.19049	-0.00405066	0.158178	-0.0256083	0.97957
ENSDARG00000020028	10.5094	-0.00610896	0.238068	-0.0256606	0.979528
ENSDARG00000035435	7.74881	-0.00519539	0.202232	-0.0256902	0.979504
ENSDARG00000021547	72.2879	0.00552805	0.214874	0.025727	0.979475	0.993996
ENSDARG00000102624	93.9976	-0.00563013	0.218691	-0.0257447	0.979461	0.993996
ENSDARG00000103424	1.22327	-0.0025118	0.097423	-0.0257824	0.979431
ENSDARG00000104605	12.0851	-0.00556407	0.215803	-0.0257832	0.97943
ENSDARG00000077605	3.70685	-0.00451336	0.17493	-0.025801	0.979416
ENSDARG00000099916	0.466777	0.00182513	0.0706421	0.0258364	0.979388
ENSDARG00000076950	6.98537	0.00575696	0.222153	0.0259144	0.979326
ENSDARG00000016541	1.31745	0.00234713	0.0904297	0.0259553	0.979293
ENSDARG00000052894	61.6944	-0.00586067	0.225158	-0.0260291	0.979234	0.993996
ENSDARG00000011743	70.2772	0.00586074	0.224789	0.0260722	0.9792	0.993996
ENSDARG00000056091	58.8718	0.00639849	0.244581	0.026161	0.979129	0.993996
ENSDARG00000069271	70.208	-0.00569885	0.217795	-0.0261662	0.979125	0.993996
ENSDARG00000038780	678.207	-0.00394961	0.150792	-0.0261924	0.979104	0.993996
ENSDARG00000039098	36.1614	0.00651621	0.24706	0.026375	0.978958
ENSDARG00000034256	10.991	0.00617214	0.233444	0.0264395	0.978907
ENSDARG00000069866	68.129	0.00581353	0.219767	0.0264532	0.978896	0.993996
ENSDARG00000053956	282.023	0.0054662	0.206256	0.0265021	0.978857	0.993996
ENSDARG00000045560	629.965	0.00336004	0.12642	0.0265785	0.978796	0.993996
ENSDARG00000079340	4.36106	0.00458872	0.172422	0.0266134	0.978768
ENSDARG00000086996	254.915	0.00406619	0.152299	0.0266988	0.9787	0.993996
ENSDARG00000076473	48.8451	-0.00623178	0.229996	-0.0270952	0.978384
ENSDARG00000039517	126.349	0.00570068	0.209911	0.0271576	0.978334	0.993914
ENSDARG00000056324	25.6714	0.00673728	0.24697	0.0272797	0.978237
ENSDARG00000101379	1.07162	0.00232224	0.0846084	0.027447	0.978103
ENSDARG00000020573	1288.3	0.00346947	0.126327	0.0274642	0.97809	0.993753
ENSDARG00000078512	299.145	-0.00440381	0.160326	-0.0274678	0.978087	0.993753
ENSDARG00000102266	32.9257	-0.00676655	0.245922	-0.027515	0.978049
ENSDARG00000051805	6.05003	0.0053059	0.191267	0.0277408	0.977869
ENSDARG00000020455	3.88222	0.00461533	0.16628	0.0277564	0.977856
ENSDARG00000076566	180.433	0.00548729	0.197438	0.0277924	0.977828	0.993662
ENSDARG00000102284	5.67265	-0.00582752	0.208649	-0.0279298	0.977718
ENSDARG00000099045	55.4062	0.00636591	0.227724	0.0279545	0.977698	0.993618
ENSDARG00000016089	52.4671	0.00681646	0.243735	0.0279667	0.977689	0.993618
ENSDARG00000074771	121.673	0.00593039	0.211435	0.0280483	0.977624	0.993618
ENSDARG00000010673	112.001	0.00585394	0.2076	0.0281981	0.977504	0.993618
ENSDARG00000103760	3.06534	-0.00425614	0.150873	-0.0282101	0.977495
ENSDARG00000012435	0.535808	0.0019276	0.0682557	0.028241	0.97747
ENSDARG00000038955	0.535808	0.0019276	0.0682557	0.028241	0.97747
ENSDARG00000100738	0.535808	0.0019276	0.0682557	0.028241	0.97747
ENSDARG00000079897	0.567406	0.00193329	0.0683447	0.0282873	0.977433
ENSDARG00000095981	0.567406	0.00193329	0.0683447	0.0282873	0.977433
ENSDARG00000079712	246.107	0.00451028	0.159403	0.0282947	0.977427	0.993618
ENSDARG00000093411	4.46706	0.004718	0.166485	0.0283389	0.977392
ENSDARG00000100254	131.794	0.00566941	0.199609	0.0284026	0.977341	0.993618
ENSDARG00000099935	1.37189	-0.00316194	0.111257	-0.0284201	0.977327
ENSDARG00000010252	12.6143	0.00688821	0.242051	0.0284577	0.977297
ENSDARG00000081977	15.6005	0.00693858	0.243283	0.0285206	0.977247
ENSDARG00000098181	99.3367	0.00641132	0.224658	0.0285382	0.977233	0.993618
ENSDARG00000056407	4.49861	-0.00569785	0.19816	-0.0287538	0.977061
ENSDARG00000010300	56.5923	-0.00681827	0.237124	-0.028754	0.977061	0.993582
ENSDARG00000103795	17.416	0.00684029	0.237757	0.0287701	0.977048
ENSDARG00000093048	1.33952	0.00259477	0.0901544	0.0287814	0.977039
ENSDARG00000057249	567.345	-0.00391689	0.135637	-0.0288777	0.976962	0.993569
ENSDARG00000023903	0.87996	0.00231527	0.0800238	0.0289323	0.976919
ENSDARG00000092167	0.87996	0.00231527	0.0800238	0.0289323	0.976919
ENSDARG00000043701	493.468	-0.00588684	0.20243	-0.0290808	0.9768	0.993492
ENSDARG00000098805	15.0092	-0.00698776	0.239696	-0.0291526	0.976743
ENSDARG00000079895	76.7801	-0.00591755	0.202849	-0.0291722	0.976727	0.993492
ENSDARG00000103154	1.1021	-0.00273144	0.0935914	-0.0291847	0.976717
ENSDARG00000016163	318.885	0.0049552	0.169698	0.0292001	0.976705	0.993492
ENSDARG00000091003	27.4037	-0.00705747	0.241503	-0.0292231	0.976687
ENSDARG00000004763	2.10886	-0.00389751	0.132559	-0.0294022	0.976544
ENSDARG00000046021	2.30012	0.003926	0.133098	0.0294971	0.976468
ENSDARG00000001969	110.331	-0.00611491	0.207188	-0.0295137	0.976455	0.993403
ENSDARG00000087752	29.0474	0.00715409	0.241904	0.0295741	0.976407
ENSDARG00000019025	4.45981	-0.00546203	0.18467	-0.0295773	0.976404
ENSDARG00000034685	923.055	0.00438183	0.148051	0.0295968	0.976389	0.993403
ENSDARG00000060176	115.427	0.0062274	0.209526	0.0297214	0.976289	0.993403
ENSDARG00000079878	2.58993	0.00473534	0.158885	0.0298035	0.976224
ENSDARG00000103127	102.598	-0.00652417	0.218461	-0.0298643	0.976175	0.993381
ENSDARG00000025301	554.936	0.00489442	0.163019	0.0300235	0.976048	0.993339
ENSDARG00000099927	49.2447	0.00724281	0.240957	0.0300585	0.97602
ENSDARG00000075858	54.8417	0.00733428	0.243259	0.0301501	0.975947	0.993324
ENSDARG00000016651	912.873	0.00429696	0.142412	0.0301727	0.975929	0.993324
ENSDARG00000069469	137.517	-0.0054663	0.180459	-0.030291	0.975835	0.993324
ENSDARG00000071355	19.4326	0.00743938	0.244568	0.0304185	0.975733
ENSDARG00000004904	30.0573	0.00751455	0.246333	0.0305057	0.975664
ENSDARG00000030957	371.696	-0.00519977	0.170326	-0.0305284	0.975646	0.99328
ENSDARG00000033307	838.056	-0.00531262	0.17366	-0.0305921	0.975595	0.99328
ENSDARG00000038384	10.8862	-0.00715481	0.233488	-0.0306431	0.975554
ENSDARG00000094673	710.603	0.00568957	0.185173	0.0307256	0.975488	0.99328
ENSDARG00000052091	329.902	0.00451153	0.146657	0.0307626	0.975459	0.99328
ENSDARG00000035578	31.271	-0.00756978	0.245793	-0.0307974	0.975431
ENSDARG00000088898	4.3098	0.00497615	0.161011	0.0309057	0.975345
ENSDARG00000079783	236.543	-0.00674862	0.218347	-0.0309078	0.975343	0.99328
ENSDARG00000100487	439.028	0.00482703	0.155965	0.0309494	0.97531	0.99328
ENSDARG00000094253	0.770507	0.00237147	0.0766027	0.030958	0.975303
ENSDARG00000105359	3.01218	0.00405209	0.130876	0.0309613	0.9753
ENSDARG00000052494	677.093	0.00559311	0.180534	0.0309809	0.975285	0.99328
ENSDARG00000074403	4.19028	0.00599134	0.193223	0.0310074	0.975264
ENSDARG00000021483	305.016	-0.00517346	0.166512	-0.0310696	0.975214	0.99328
ENSDARG00000104118	80.0739	-0.00717761	0.230544	-0.0311333	0.975163	0.99328
ENSDARG00000068993	32.8192	0.00756035	0.242417	0.0311874	0.97512
ENSDARG00000067824	196.43	0.00555895	0.177984	0.0312329	0.975084	0.99328
ENSDARG00000069525	62.3575	-0.00709316	0.226663	-0.0312938	0.975035	0.99328
ENSDARG00000105185	52.5348	-0.00727917	0.232506	-0.0313075	0.975024	0.99328
ENSDARG00000074836	39.4011	-0.00748446	0.238959	-0.0313211	0.975013
ENSDARG00000061985	588.006	0.00657103	0.209333	0.0313904	0.974958	0.99328
ENSDARG00000101497	4.9492	-0.00519709	0.165294	-0.0314416	0.974917
ENSDARG00000104111	334.53	0.00655115	0.207946	0.031504	0.974868	0.99328
ENSDARG00000098902	23.5965	0.00779073	0.24706	0.0315337	0.974844
ENSDARG00000062823	7.0628	-0.0059688	0.188931	-0.0315924	0.974797
ENSDARG00000011661	395.881	0.00530354	0.166973	0.0317628	0.974661	0.99328
ENSDARG00000053194	200.193	-0.00572997	0.180289	-0.0317822	0.974646	0.99328
ENSDARG00000091411	6.33436	0.00612811	0.192434	0.0318453	0.974595
ENSDARG00000105809	1.67339	-0.00368154	0.115583	-0.031852	0.97459
ENSDARG00000037060	187.33	-0.0062545	0.195926	-0.0319228	0.974534	0.99328
ENSDARG00000088967	7.49524	0.00686134	0.214844	0.0319364	0.974523
ENSDARG00000095793	6.75419	-0.00637765	0.198942	-0.0320579	0.974426
ENSDARG00000101135	53.4139	0.00779586	0.242355	0.0321671	0.974339	0.99328
ENSDARG00000093022	1270.7	0.00443204	0.137418	0.0322523	0.974271	0.99328
ENSDARG00000017988	77.3554	-0.00719507	0.222815	-0.0322916	0.974239	0.99328
ENSDARG00000071570	308.047	-0.0061627	0.190814	-0.0322968	0.974235	0.99328
ENSDARG00000086573	3.25593	0.00480656	0.148806	0.0323008	0.974232
ENSDARG00000004877	42.325	0.00765118	0.23633	0.0323749	0.974173
ENSDARG00000005246	54.1734	0.00754322	0.232879	0.0323912	0.97416	0.99328
ENSDARG00000089963	1009.97	-0.00732142	0.225753	-0.0324311	0.974128	0.99328
ENSDARG00000004433	7.69213	-0.00741516	0.228613	-0.0324355	0.974125
ENSDARG00000104420	2.99803	-0.00498109	0.153264	-0.0325	0.974073
ENSDARG00000080895	11.2044	-0.00616049	0.189542	-0.0325021	0.974072
ENSDARG00000104407	6.98076	-0.00655519	0.201431	-0.0325432	0.974039
ENSDARG00000017799	10.9642	-0.00734478	0.225662	-0.0325478	0.974035
ENSDARG00000070081	115.964	-0.00677001	0.207894	-0.0325647	0.974022	0.99328
ENSDARG00000013822	690.518	-0.00488257	0.149865	-0.0325799	0.97401	0.99328
ENSDARG00000074669	3.79691	-0.00540212	0.165746	-0.0325927	0.973999
ENSDARG00000062585	73.4704	0.00721635	0.220182	0.0327745	0.973854	0.99328
ENSDARG00000013861	20.1293	0.00797482	0.243174	0.0327947	0.973838
ENSDARG00000045634	0.975538	-0.00324688	0.0988363	-0.0328511	0.973793
ENSDARG00000079700	3.93059	-0.0050019	0.151854	-0.0329389	0.973723
ENSDARG00000086277	5.6594	-0.00622249	0.188293	-0.0330469	0.973637
ENSDARG00000075600	15.6396	-0.00765976	0.231365	-0.0331068	0.973589
ENSDARG00000062190	630.822	0.00543928	0.164197	0.0331266	0.973574	0.99328
ENSDARG00000067729	37.2909	-0.00801803	0.241518	-0.0331986	0.973516
ENSDARG00000058543	458.472	-0.00613215	0.184402	-0.0332542	0.973472	0.99328
ENSDARG00000070297	1.33103	0.00356725	0.107247	0.0332618	0.973466
ENSDARG00000075450	34.5812	-0.00822938	0.247083	-0.0333061	0.97343
ENSDARG00000025108	9.63098	-0.00686434	0.205936	-0.0333324	0.97341
ENSDARG00000035958	1740.55	0.00803982	0.2409	0.0333741	0.973376	0.99328
ENSDARG00000093007	252.271	0.00576076	0.171956	0.0335013	0.973275	0.99328
ENSDARG00000054031	122.267	-0.00737722	0.22007	-0.0335222	0.973258	0.99328
ENSDARG00000075666	464.505	-0.0072337	0.214998	-0.0336454	0.97316	0.99328
ENSDARG00000008852	83.6029	0.0073526	0.218133	0.0337069	0.973111	0.99328
ENSDARG00000016059	70.5747	-0.00707597	0.20965	-0.0337513	0.973075	0.99328
ENSDARG00000095157	753.297	-0.00494802	0.145818	-0.0339329	0.972931	0.99328
ENSDARG00000105184	14.6764	0.0078426	0.229445	0.0341808	0.972733
ENSDARG00000020345	944.542	-0.00506997	0.148227	-0.0342041	0.972714	0.99328
ENSDARG00000017813	1.25781	0.0039765	0.11566	0.0343809	0.972573
ENSDARG00000032932	11.8232	-0.0080582	0.23381	-0.0344648	0.972507
ENSDARG00000099331	23.1459	0.00850846	0.246627	0.0344992	0.972479
ENSDARG00000056145	14.7374	0.00845988	0.24516	0.0345076	0.972472
ENSDARG00000077751	242.422	0.00605387	0.175063	0.034581	0.972414	0.993142
ENSDARG00000028559	327.787	-0.00524479	0.151639	-0.0345873	0.972409	0.993142
ENSDARG00000060756	7.50944	0.00680447	0.196635	0.0346045	0.972395
ENSDARG00000089441	1229.06	0.00675229	0.195088	0.0346114	0.97239	0.993142
ENSDARG00000058738	4.24521	0.00536816	0.154491	0.0347474	0.972281
ENSDARG00000017173	119.497	0.00774212	0.222734	0.0347594	0.972272	0.993142
ENSDARG00000078854	305.954	0.00661772	0.190068	0.0348176	0.972225	0.993142
ENSDARG00000105061	28.4444	-0.00864031	0.247084	-0.0349692	0.972104
ENSDARG00000075952	112.688	-0.00733237	0.209297	-0.0350333	0.972053	0.993142
ENSDARG00000074611	185.789	-0.00750971	0.213688	-0.0351434	0.971965	0.993142
ENSDARG00000102003	3.09103	0.00471089	0.134047	0.0351435	0.971965
ENSDARG00000030872	110.569	0.0073103	0.207778	0.0351833	0.971934	0.993142
ENSDARG00000015134	64.4788	0.00838621	0.237852	0.0352581	0.971874	0.993142
ENSDARG00000007385	2995.29	-0.00453694	0.128617	-0.0352749	0.971861	0.993142
ENSDARG00000025346	49.5618	0.00829923	0.235253	0.0352779	0.971858
ENSDARG00000063051	323.086	0.00532714	0.150915	0.0352989	0.971841	0.993142
ENSDARG00000078475	41.3524	0.0083012	0.235068	0.035314	0.971829
ENSDARG00000020364	1217.08	-0.00502107	0.142151	-0.0353222	0.971823	0.993142
ENSDARG00000077466	12.0693	0.00821645	0.232453	0.0353467	0.971803
ENSDARG00000043666	131.657	0.00716052	0.201882	0.0354689	0.971706	0.993142
ENSDARG00000051926	44.4604	-0.00848118	0.239053	-0.0354783	0.971698
ENSDARG00000042671	36.3488	0.00875009	0.245171	0.0356898	0.97153
ENSDARG00000093052	1.71209	-0.00451876	0.126433	-0.0357405	0.971489
ENSDARG00000029307	19.5172	0.00884828	0.24673	0.0358623	0.971392
ENSDARG00000076972	45.4503	-0.00826169	0.23001	-0.0359188	0.971347
ENSDARG00000091834	164.361	0.00629709	0.175097	0.0359634	0.971312	0.993142
ENSDARG00000074597	8.37657	0.00724348	0.201089	0.0360213	0.971265
ENSDARG00000020777	280.926	0.00533215	0.147782	0.0360813	0.971218	0.993142
ENSDARG00000075169	3.94357	0.00581514	0.160321	0.0362719	0.971066
ENSDARG00000037677	69.1015	-0.00875856	0.241364	-0.0362877	0.971053	0.99307
ENSDARG00000032565	235.584	0.00680809	0.186624	0.0364802	0.970899	0.993001
ENSDARG00000067713	40.8457	-0.00898909	0.245991	-0.0365424	0.97085
ENSDARG00000058259	16.9657	-0.00887172	0.242236	-0.0366243	0.970785
ENSDARG00000009748	16.8228	0.00901456	0.24561	0.0367027	0.970722
ENSDARG00000097617	131.008	0.00665226	0.181237	0.0367047	0.97072	0.992905
ENSDARG00000002607	68.797	-0.00795007	0.216328	-0.0367501	0.970684	0.992905
ENSDARG00000091640	22.5624	0.00911272	0.24677	0.036928	0.970542
ENSDARG00000056525	447.311	-0.00509571	0.13784	-0.0369683	0.97051	0.992866
ENSDARG00000101865	166.547	0.00879972	0.237372	0.0370714	0.970428	0.992866
ENSDARG00000070781	76.7424	0.00793241	0.213415	0.0371689	0.97035	0.992866
ENSDARG00000101310	3.71796	0.00531962	0.142852	0.0372387	0.970295
ENSDARG00000091514	3.85933	0.006814	0.182694	0.0372973	0.970248
ENSDARG00000091317	311.337	-0.00638296	0.171026	-0.0373217	0.970229	0.992842
ENSDARG00000022413	15.7331	0.00878021	0.235119	0.0373437	0.970211
ENSDARG00000077783	3.25182	0.00651738	0.173518	0.0375603	0.970038
ENSDARG00000083911	6.81511	-0.00735992	0.19576	-0.0375966	0.970009
ENSDARG00000044954	17.2893	-0.00856661	0.227804	-0.0376051	0.970003
ENSDARG00000018460	1033.75	0.00594037	0.15774	0.0376594	0.969959	0.992654
ENSDARG00000086216	865.237	0.00589204	0.156456	0.0376595	0.969959	0.992654
ENSDARG00000054789	44.3491	0.00887482	0.235627	0.0376648	0.969955
ENSDARG00000077570	3.20778	0.00543202	0.14397	0.0377301	0.969903
ENSDARG00000061747	2.93011	0.00580139	0.153662	0.0377541	0.969884
ENSDARG00000037042	97.4829	0.0076709	0.202529	0.0378755	0.969787	0.992654
ENSDARG00000014083	285.598	0.00717556	0.188908	0.0379845	0.9697	0.992653
ENSDARG00000059049	102.678	-0.00806322	0.212237	-0.0379915	0.969694	0.992653
ENSDARG00000097292	3.23112	-0.00655577	0.172098	-0.0380931	0.969613
ENSDARG00000044812	117.586	0.00875062	0.228892	0.0382303	0.969504	0.992628
ENSDARG00000098252	8.10498	0.00827847	0.215352	0.0384415	0.969336
ENSDARG00000068628	143.89	-0.0083267	0.21616	-0.038521	0.969272	0.992479
ENSDARG00000069082	49.6784	0.00943807	0.244829	0.0385496	0.969249
ENSDARG00000100680	5.29462	0.00635925	0.164575	0.0386404	0.969177
ENSDARG00000024006	35.545	-0.00925847	0.238292	-0.0388535	0.969007
ENSDARG00000062309	2.05525	0.00466674	0.120072	0.0388663	0.968997
ENSDARG00000104529	2.76118	-0.00572945	0.146788	-0.0390321	0.968865
ENSDARG00000076419	7.42238	0.00891551	0.228411	0.0390328	0.968864
ENSDARG00000010831	117.888	0.00756001	0.193612	0.0390472	0.968853	0.992138
ENSDARG00000057586	179.861	0.0073126	0.187266	0.0390492	0.968851	0.992138
ENSDARG00000055901	275.706	0.00675194	0.172796	0.0390745	0.968831	0.992138
ENSDARG00000089181	1.01055	0.00387789	0.0991627	0.0391064	0.968806
ENSDARG00000102456	218.841	0.00887432	0.226899	0.0391112	0.968802	0.992138
ENSDARG00000069378	52.9479	0.00945537	0.241274	0.0391893	0.968739	0.992138
ENSDARG00000089802	4.62429	-0.00585137	0.149238	-0.0392083	0.968724
ENSDARG00000075178	213.461	-0.00636459	0.162083	-0.0392675	0.968677	0.992138
ENSDARG00000073963	46.6073	0.0094032	0.23943	0.0392732	0.968673
ENSDARG00000098012	3.81161	-0.00699686	0.178011	-0.0393058	0.968647
ENSDARG00000039152	0.704602	-0.00292884	0.0744994	-0.0393135	0.96864
ENSDARG00000043220	7.03811	-0.0073056	0.185559	-0.0393708	0.968595
ENSDARG00000035221	65.5215	-0.00918214	0.232952	-0.0394164	0.968558	0.992138
ENSDARG00000087793	66.0803	0.0091091	0.23043	0.0395309	0.968467	0.992138
ENSDARG00000045166	9.65003	0.0081929	0.206723	0.0396323	0.968386
ENSDARG00000040747	898.835	0.0067345	0.16991	0.0396357	0.968384	0.992138
ENSDARG00000043154	106.538	-0.00822652	0.207196	-0.039704	0.968329	0.992138
ENSDARG00000042233	7.89359	0.00729144	0.183329	0.0397725	0.968275
ENSDARG00000011239	135.707	-0.00864226	0.21722	-0.0397858	0.968264	0.992138
ENSDARG00000105351	247.762	-0.00676227	0.169424	-0.0399133	0.968162	0.992138
ENSDARG00000044002	44.1259	-0.00984755	0.24631	-0.0399803	0.968109
ENSDARG00000091602	10.3221	-0.00911515	0.227078	-0.040141	0.967981
ENSDARG00000007412	17.2363	-0.00940688	0.234059	-0.0401901	0.967942
ENSDARG00000069379	22.7921	0.00991273	0.246613	0.0401954	0.967937
ENSDARG00000005800	145.577	0.00696385	0.173241	0.0401974	0.967936	0.992138
ENSDARG00000093993	1.63184	0.00487668	0.121315	0.0401984	0.967935
ENSDARG00000005972	4.96099	0.00776332	0.193107	0.0402022	0.967932
ENSDARG00000037307	237.691	-0.00702184	0.174581	-0.0402212	0.967917	0.992138
ENSDARG00000099266	196.938	-0.00739191	0.182811	-0.0404347	0.967747	0.992138
ENSDARG00000032389	149.905	-0.00813757	0.200588	-0.0405685	0.96764	0.992138
ENSDARG00000098359	84.1212	-0.0089366	0.220275	-0.0405702	0.967639	0.992138
ENSDARG00000100915	74.2419	0.00960957	0.236089	0.0407032	0.967532	0.992138
ENSDARG00000099387	41.555	0.00975778	0.239414	0.0407568	0.96749
ENSDARG00000043066	98.1065	-0.00994028	0.243618	-0.0408028	0.967453	0.992138
ENSDARG00000087647	1518.93	-0.00498676	0.1222	-0.0408082	0.967449	0.992138
ENSDARG00000002377	57.8675	0.00951611	0.232852	0.0408676	0.967401	0.992138
ENSDARG00000062785	11.393	0.00971696	0.237348	0.0409396	0.967344
ENSDARG00000085277	1.92815	0.00443969	0.108426	0.0409466	0.967338
ENSDARG00000073741	3.09166	-0.00688085	0.1679	-0.0409817	0.96731
ENSDARG00000018006	95.5181	-0.00880764	0.214688	-0.0410254	0.967276	0.992138
ENSDARG00000014966	342.228	-0.00749798	0.182661	-0.0410486	0.967257	0.992138
ENSDARG00000088766	1.18255	-0.00432883	0.105216	-0.0411422	0.967183
ENSDARG00000052712	4306.65	-0.00492472	0.11958	-0.0411835	0.96715	0.992138
ENSDARG00000102891	203.309	0.00763459	0.185307	0.0411996	0.967137	0.992138
ENSDARG00000090140	3.28437	0.00601004	0.145873	0.0412005	0.967136
ENSDARG00000089233	4.23042	0.0069159	0.167058	0.0413981	0.966978
ENSDARG00000076066	1352	-0.00512686	0.123765	-0.0414242	0.966958	0.992138
ENSDARG00000052688	116.305	-0.00812535	0.196012	-0.0414533	0.966935	0.992138
ENSDARG00000079588	2.52394	0.00526913	0.127046	0.0414742	0.966918
ENSDARG00000088067	3.66638	0.00643836	0.155128	0.0415036	0.966894
ENSDARG00000077093	298.104	0.0079807	0.191489	0.0416771	0.966756	0.992138
ENSDARG00000067593	203.925	-0.0079406	0.190414	-0.0417017	0.966737	0.992138
ENSDARG00000080372	9.17496	0.00935838	0.224338	0.0417154	0.966726
ENSDARG00000024669	213.768	0.00767494	0.183982	0.0417157	0.966725	0.992138
ENSDARG00000093091	33.1986	-0.0102689	0.246081	-0.0417297	0.966714
ENSDARG00000031745	9.04274	-0.00983998	0.235355	-0.0418091	0.966651
ENSDARG00000070108	440.544	0.00626608	0.149545	0.0419009	0.966578	0.992138
ENSDARG00000070170	42.0868	0.0101064	0.241103	0.0419171	0.966565
ENSDARG00000092345	1.07906	0.00421132	0.100409	0.0419419	0.966545
ENSDARG00000088052	1.0839	0.00422985	0.100785	0.0419692	0.966523
ENSDARG00000102525	5.17088	0.008014	0.190853	0.0419904	0.966506
ENSDARG00000028533	1487.99	-0.00666519	0.15873	-0.0419906	0.966506	0.992138
ENSDARG00000034957	91.3237	-0.00929625	0.221072	-0.0420508	0.966458	0.992138
ENSDARG00000040070	140.464	0.00843597	0.200601	0.0420535	0.966456	0.992138
ENSDARG00000038500	9.96737	-0.00891374	0.211859	-0.042074	0.96644
ENSDARG00000025012	310.735	-0.00692464	0.164449	-0.0421082	0.966412	0.992138
ENSDARG00000095123	1.31589	0.00449389	0.106683	0.0421236	0.9664
ENSDARG00000104199	15.6511	0.0101671	0.240838	0.0422154	0.966327
ENSDARG00000040988	3933.18	-0.00451665	0.106897	-0.0422523	0.966298	0.992138
ENSDARG00000063191	3.20393	0.00613525	0.144974	0.0423197	0.966244
ENSDARG00000078546	101.966	0.0103392	0.244223	0.0423352	0.966232	0.992138
ENSDARG00000036833	34.1003	0.0104252	0.24618	0.042348	0.966221
ENSDARG00000052826	62.1316	-0.00997159	0.235329	-0.0423729	0.966201	0.992138
ENSDARG00000070844	4998.91	0.00791869	0.186511	0.0424569	0.966134	0.992138
ENSDARG00000024785	306.512	0.00862553	0.203124	0.0424644	0.966128	0.992138
ENSDARG00000003965	3.10232	0.0060731	0.142897	0.0424997	0.9661
ENSDARG00000037017	888.874	0.00635321	0.149198	0.0425824	0.966034	0.992138
ENSDARG00000041802	1.05325	0.00463139	0.108415	0.0427191	0.965925
ENSDARG00000045064	671.524	0.005625	0.131512	0.0427716	0.965884	0.992138
ENSDARG00000058410	10.7811	-0.00960799	0.22382	-0.0429273	0.965759
ENSDARG00000042157	5.36354	-0.00750344	0.174692	-0.0429524	0.96574
ENSDARG00000054754	10.8068	0.00805472	0.18689	0.0430987	0.965623
ENSDARG00000089205	30.9556	-0.0106297	0.246501	-0.0431224	0.965604
ENSDARG00000075455	19.7459	0.0106441	0.246649	0.0431549	0.965578
ENSDARG00000037574	141.439	0.00829964	0.192029	0.0432207	0.965526	0.992138
ENSDARG00000045733	276.307	0.00669732	0.154827	0.0432569	0.965497	0.992138
ENSDARG00000030289	26.0842	0.0106888	0.24707	0.0432622	0.965492
ENSDARG00000018765	188.801	-0.00763752	0.176476	-0.043278	0.96548	0.992138
ENSDARG00000059658	8.79424	-0.00968589	0.223385	-0.0433596	0.965415
ENSDARG00000104980	34.5248	-0.0106337	0.244012	-0.0435786	0.96524
ENSDARG00000095347	78.254	-0.00908448	0.208172	-0.0436394	0.965192	0.992138
ENSDARG00000058964	11.4613	0.00938083	0.214912	0.0436495	0.965184
ENSDARG00000004594	21.7828	0.010372	0.236714	0.0438165	0.965051
ENSDARG00000060688	24.0974	-0.0108254	0.24674	-0.0438735	0.965005
ENSDARG00000102514	10.6864	0.00906407	0.206241	0.0439488	0.964945
ENSDARG00000079204	35.8881	-0.0108428	0.246547	-0.0439788	0.964921
ENSDARG00000094004	10.6162	0.0100269	0.22771	0.0440336	0.964878
ENSDARG00000076268	220.75	0.00850547	0.19267	0.0441454	0.964788	0.992023
ENSDARG00000086034	13.1695	0.0101716	0.230363	0.0441549	0.964781
ENSDARG00000073923	20.2528	-0.0109081	0.247028	-0.0441576	0.964779
ENSDARG00000095180	0.784498	0.00373444	0.0845283	0.0441798	0.964761
ENSDARG00000096156	0.784498	0.00373444	0.0845283	0.0441798	0.964761
ENSDARG00000097238	12.1403	-0.0107196	0.242419	-0.0442192	0.96473
ENSDARG00000033955	1.87974	0.00605295	0.136705	0.0442774	0.964683
ENSDARG00000062396	2.08469	-0.00493945	0.111549	-0.0442805	0.964681
ENSDARG00000061889	40.3804	0.0108358	0.244626	0.0442953	0.964669
ENSDARG00000068995	2893.1	-0.00626494	0.141047	-0.0444173	0.964572	0.991888
ENSDARG00000099761	0.524469	-0.00327328	0.0736097	-0.044468	0.964531
ENSDARG00000099534	61.0202	-0.0108219	0.24296	-0.0445418	0.964473	0.991874
ENSDARG00000068274	25.6911	0.0105172	0.23573	0.0446152	0.964414
ENSDARG00000088680	11.7467	0.0101074	0.226496	0.044625	0.964406
ENSDARG00000074387	12.3251	0.0105105	0.235441	0.0446416	0.964393
ENSDARG00000092470	0.791044	-0.00414168	0.0925363	-0.0447573	0.964301
ENSDARG00000079391	376.711	0.00759194	0.169514	0.0447866	0.964277	0.991762
ENSDARG00000058492	9.84754	0.010301	0.229714	0.0448427	0.964233
ENSDARG00000060109	121.634	-0.0096604	0.215398	-0.0448491	0.964228	0.991762
ENSDARG00000093549	3430.04	-0.00783042	0.174478	-0.044879	0.964204	0.991762
ENSDARG00000102973	2.97939	0.00643997	0.143473	0.0448864	0.964198
ENSDARG00000020354	3.43882	0.00753884	0.167728	0.0449468	0.96415
ENSDARG00000079917	6.36312	0.00865981	0.192595	0.0449639	0.964136
ENSDARG00000042440	14.4784	-0.0101063	0.224605	-0.0449957	0.964111
ENSDARG00000095590	3.54532	0.00797996	0.177271	0.0450157	0.964095
ENSDARG00000086091	1.33942	0.00446891	0.099211	0.0450445	0.964072
ENSDARG00000100611	98.2281	-0.00895917	0.198893	-0.0450453	0.964071	0.991762
ENSDARG00000091539	12.7657	-0.010859	0.240292	-0.0451907	0.963955
ENSDARG00000101205	58.3266	0.0104705	0.231552	0.0452187	0.963933	0.991761
ENSDARG00000101807	0.540268	-0.00336261	0.0743595	-0.045221	0.963931
ENSDARG00000094466	239	0.00738677	0.162925	0.0453384	0.963838	0.991751
ENSDARG00000020149	0.506725	0.00359397	0.0792196	0.0453673	0.963815
ENSDARG00000098020	2.38038	-0.00632486	0.139381	-0.0453781	0.963806
ENSDARG00000102914	138.501	0.00861254	0.189524	0.045443	0.963754	0.991751
ENSDARG00000012219	46.1514	0.0109227	0.239899	0.0455304	0.963685
ENSDARG00000099805	124.785	0.00940655	0.206505	0.0455512	0.963668	0.991751
ENSDARG00000017108	1.64154	0.00478371	0.104934	0.0455879	0.963639
ENSDARG00000042948	1084.38	0.00704502	0.154201	0.0456874	0.963559	0.99173
ENSDARG00000032808	2.55152	0.00640732	0.140022	0.0457595	0.963502
ENSDARG00000059267	38.357	0.0113213	0.246984	0.0458383	0.963439
ENSDARG00000089217	7.21388	0.0090257	0.196834	0.0458544	0.963426
ENSDARG00000105243	1185.29	0.00631004	0.137591	0.0458607	0.963421	0.991676
ENSDARG00000034222	24.6704	0.0113361	0.246868	0.0459194	0.963374
ENSDARG00000052164	148.354	-0.0100289	0.217906	-0.046024	0.963291	0.991631
ENSDARG00000052390	187.211	-0.00843394	0.183242	-0.0460263	0.963289	0.991631
ENSDARG00000103837	169.746	-0.00900981	0.195685	-0.0460424	0.963276	0.991631
ENSDARG00000058160	15.2407	-0.0110271	0.239464	-0.0460491	0.963271
ENSDARG00000006206	5.32413	0.00820304	0.177838	0.0461264	0.96321
ENSDARG00000068983	116.808	0.00919034	0.198898	0.0462063	0.963146	0.991631
ENSDARG00000054683	368.578	-0.00804176	0.174025	-0.0462105	0.963142	0.991631
ENSDARG00000078481	8.55072	0.0095118	0.205588	0.0462664	0.963098
ENSDARG00000042977	323.669	-0.00875447	0.188987	-0.0463231	0.963053	0.991631
ENSDARG00000013475	4533.3	0.0073198	0.157626	0.0464379	0.962961	0.991631
ENSDARG00000041375	2.72638	-0.00673051	0.144811	-0.046478	0.962929
ENSDARG00000020981	2.45836	-0.0068843	0.147897	-0.0465478	0.962874
ENSDARG00000051819	7.58246	0.0101638	0.217908	0.0466424	0.962798
ENSDARG00000100607	31.0809	0.0115043	0.246172	0.0467328	0.962726
ENSDARG00000079293	26.6401	0.0114681	0.245298	0.0467518	0.962711
ENSDARG00000006174	5.608	-0.00948531	0.202628	-0.0468114	0.962664
ENSDARG00000093402	2.16148	0.00665283	0.142061	0.0468309	0.962648
ENSDARG00000096896	54.0936	-0.0103174	0.2202	-0.0468544	0.962629	0.991568
ENSDARG00000098233	1.03136	-0.00434605	0.0925686	-0.0469496	0.962553
ENSDARG00000071353	2226.28	0.00783453	0.166775	0.0469765	0.962532	0.991556
ENSDARG00000023028	3561.75	-0.00638565	0.135769	-0.0470332	0.962487	0.991556
ENSDARG00000105035	45.1913	-0.01137	0.24167	-0.0470477	0.962475
ENSDARG00000037229	1201.82	0.00633256	0.134338	0.047139	0.962402	0.991556
ENSDARG00000100293	5.15475	-0.00959463	0.203366	-0.047179	0.962371
ENSDARG00000056838	4.53961	0.00829566	0.175752	0.0472008	0.962353
ENSDARG00000031598	199.338	0.00891768	0.188444	0.0473228	0.962256	0.991538
ENSDARG00000040027	192.714	-0.00850329	0.179674	-0.0473262	0.962253	0.991538
ENSDARG00000101593	43.1222	0.0109235	0.230686	0.0473522	0.962232
ENSDARG00000099970	435008	-0.00499448	0.105456	-0.0473609	0.962226	0.991538
ENSDARG00000080523	0.43998	0.00322444	0.0680667	0.0473718	0.962217
ENSDARG00000061737	179.463	0.00975032	0.205049	0.0475511	0.962074	0.991538
ENSDARG00000040942	15.9384	0.01153	0.242358	0.0475743	0.962056
ENSDARG00000092574	2.65416	0.00696677	0.145847	0.0477677	0.961901
ENSDARG00000087260	833.939	0.00711365	0.148661	0.0478514	0.961835	0.991457
ENSDARG00000019181	30001	-0.00518245	0.108024	-0.0479751	0.961736	0.991444
ENSDARG00000099397	48.0439	-0.0113032	0.23537	-0.0480233	0.961698
ENSDARG00000104256	263.815	0.00878633	0.182815	0.0480615	0.961667	0.991444
ENSDARG00000053293	15.1372	0.0116077	0.241379	0.0480892	0.961645
ENSDARG00000070874	29.0053	-0.011799	0.24512	-0.0481358	0.961608
ENSDARG00000089893	25.6676	-0.0119485	0.246725	-0.0484287	0.961375
ENSDARG00000101679	13.6129	0.0117472	0.242476	0.0484471	0.96136
ENSDARG00000042456	74.68	-0.0104782	0.216128	-0.0484818	0.961332	0.991205
ENSDARG00000100788	1.35314	0.00517209	0.106652	0.048495	0.961322
ENSDARG00000061977	74.1965	-0.0106759	0.220047	-0.0485166	0.961305	0.991205
ENSDARG00000090803	3.91025	-0.00833037	0.171664	-0.0485272	0.961296
ENSDARG00000071004	459.052	0.00936062	0.192768	0.048559	0.961271	0.991205
ENSDARG00000070142	61.4074	-0.0110188	0.226875	-0.0485678	0.961264	0.991205
ENSDARG00000009266	43.5272	-0.0116203	0.239056	-0.0486092	0.961231
ENSDARG00000016923	4.20091	0.00857949	0.176105	0.048718	0.961144
ENSDARG00000103377	9.22111	-0.00920185	0.188849	-0.048726	0.961138
ENSDARG00000057328	1.00912	-0.00444008	0.0911152	-0.0487304	0.961134
ENSDARG00000091932	167.289	-0.00841701	0.172555	-0.0487788	0.961096	0.991205
ENSDARG00000028306	87.7372	0.0103263	0.211159	0.048903	0.960997	0.991205
ENSDARG00000009386	2.4486	-0.00649615	0.132774	-0.0489264	0.960978
ENSDARG00000105757	0.882479	-0.00466337	0.0951874	-0.0489914	0.960926
ENSDARG00000076980	13.6294	-0.0116527	0.23758	-0.0490473	0.960882
ENSDARG00000056783	715.02	-0.00683851	0.139163	-0.0491404	0.960807	0.991195
ENSDARG00000004046	130.903	-0.00875143	0.177317	-0.0493547	0.960637	0.991107
ENSDARG00000036073	456.067	-0.00739359	0.149745	-0.0493746	0.960621	0.991107
ENSDARG00000038683	0.788487	0.0041859	0.0846496	0.0494498	0.960561
ENSDARG00000001313	145.228	-0.00952624	0.192134	-0.0495813	0.960456	0.991098
ENSDARG00000031420	3.31028	-0.00748875	0.150841	-0.0496466	0.960404
ENSDARG00000092979	332.037	-0.00843491	0.169699	-0.0497052	0.960357	0.991085
ENSDARG00000101269	1.25219	-0.00442956	0.0888048	-0.0498797	0.960218
ENSDARG00000090770	2.38158	-0.00701365	0.14061	-0.0498801	0.960218
ENSDARG00000033134	26.7589	0.01232	0.246801	0.0499187	0.960187
ENSDARG00000074600	17.0457	0.0120229	0.240725	0.0499443	0.960167
ENSDARG00000070471	133.996	0.00951969	0.190593	0.0499478	0.960164	0.990974
ENSDARG00000014956	120.56	-0.0112108	0.224251	-0.049992	0.960129	0.990974
ENSDARG00000090202	6.30206	-0.0108383	0.216451	-0.0500726	0.960065
ENSDARG00000060152	1.05421	0.00504602	0.100687	0.0501162	0.96003
ENSDARG00000088202	49.9479	0.0120519	0.240397	0.0501334	0.960016
ENSDARG00000017634	906.574	-0.00695232	0.138649	-0.0501435	0.960008	0.990974
ENSDARG00000006392	134.641	-0.00869322	0.173345	-0.0501499	0.960003	0.990974
ENSDARG00000069748	7.26952	0.00934794	0.185766	0.0503211	0.959867
ENSDARG00000063075	196.615	-0.0113762	0.22594	-0.0503507	0.959843	0.990974
ENSDARG00000031836	347.223	-0.00905556	0.179431	-0.0504682	0.959749	0.990974
ENSDARG00000102819	3.50036	0.00673632	0.133395	0.0504992	0.959725
ENSDARG00000078223	1.43322	-0.00507837	0.100533	-0.0505146	0.959712
ENSDARG00000045955	1.09486	0.00470035	0.0930313	0.0505244	0.959704
ENSDARG00000062058	720.203	-0.00761363	0.15065	-0.0505385	0.959693	0.990974
ENSDARG00000040985	11.5681	-0.012008	0.237401	-0.0505812	0.959659
ENSDARG00000074326	4.45568	0.00939312	0.185564	0.0506194	0.959629
ENSDARG00000061416	20.9307	0.0124985	0.246835	0.0506348	0.959616
ENSDARG00000087328	0.864252	0.00443824	0.0874423	0.0507561	0.95952
ENSDARG00000102964	403.664	-0.00893508	0.175953	-0.0507812	0.9595	0.990908
ENSDARG00000037155	5.63343	0.00895694	0.176348	0.0507912	0.959492
ENSDARG00000103198	158.614	-0.00950968	0.187231	-0.0507912	0.959492	0.990908
ENSDARG00000086495	0.731264	-0.00382825	0.0751	-0.0509754	0.959345
ENSDARG00000039996	37.0732	0.0123751	0.242542	0.0510225	0.959308
ENSDARG00000001879	164.772	-0.00958383	0.187774	-0.0510393	0.959294	0.990873
ENSDARG00000094441	22.0131	0.0125541	0.245919	0.0510497	0.959286
ENSDARG00000021849	8.36067	0.0110303	0.215455	0.0511953	0.95917
ENSDARG00000096713	157.741	-0.00981993	0.191473	-0.0512863	0.959097	0.990758
ENSDARG00000068716	233.246	0.00874601	0.170389	0.0513295	0.959063	0.990758
ENSDARG00000101995	3.60016	0.00825698	0.160858	0.0513309	0.959062
ENSDARG00000099695	453.469	0.00946374	0.184171	0.0513857	0.959018	0.990758
ENSDARG00000104047	48.3656	-0.0122269	0.237353	-0.0515136	0.958916
ENSDARG00000091897	30.6933	-0.0126039	0.244387	-0.0515735	0.958869
ENSDARG00000028507	624.583	-0.0106107	0.205525	-0.0516272	0.958826	0.990744
ENSDARG00000011851	48.2011	0.0120436	0.233242	0.0516356	0.958819
ENSDARG00000018476	1696.52	0.00781241	0.151251	0.051652	0.958806	0.990744
ENSDARG00000012040	445.362	0.00772621	0.149525	0.0516716	0.95879	0.990744
ENSDARG00000018968	196.407	-0.00959116	0.184633	-0.0519471	0.958571	0.990744
ENSDARG00000063437	140.538	0.0105536	0.202977	0.0519941	0.958533	0.990744
ENSDARG00000018627	156.185	0.0094617	0.181583	0.0521066	0.958444	0.990744
ENSDARG00000015482	76.2697	-0.0117754	0.225876	-0.0521323	0.958423	0.990744
ENSDARG00000039067	5.80826	0.0103489	0.198487	0.0521388	0.958418
ENSDARG00000104066	1653	0.00751554	0.144021	0.0521836	0.958382	0.990744
ENSDARG00000043275	43.459	0.0127568	0.244166	0.0522465	0.958332
ENSDARG00000075629	130.083	-0.0103106	0.197273	-0.0522656	0.958317	0.990744
ENSDARG00000097507	9.93958	0.0121523	0.232504	0.052267	0.958316
ENSDARG00000103243	1.82596	0.00699304	0.133779	0.0522732	0.958311
ENSDARG00000032606	677.772	0.00708703	0.135203	0.0524178	0.958196	0.990744
ENSDARG00000089129	1.53545	0.00630532	0.120163	0.0524729	0.958152
ENSDARG00000090026	3.57969	-0.0087134	0.16561	-0.052614	0.958039
ENSDARG00000095515	70.7949	0.0117602	0.223397	0.0526426	0.958017	0.990744
ENSDARG00000077329	146.136	-0.0101918	0.193602	-0.0526428	0.958017	0.990744
ENSDARG00000086369	5.8575	-0.0096499	0.183007	-0.0527298	0.957947
ENSDARG00000075597	299.887	0.00881562	0.166905	0.0528181	0.957877	0.990744
ENSDARG00000074502	1389.03	0.0104453	0.19775	0.0528207	0.957875	0.990744
ENSDARG00000052553	87.2018	-0.0108952	0.206204	-0.0528368	0.957862	0.990744
ENSDARG00000078133	268.978	-0.00989355	0.186082	-0.0531677	0.957598	0.990744
ENSDARG00000089463	4.0688	0.00889137	0.167084	0.0532148	0.957561
ENSDARG00000077037	202.489	-0.00913887	0.171619	-0.0532508	0.957532	0.990744
ENSDARG00000013842	3.90609	-0.00809482	0.151969	-0.0532663	0.95752
ENSDARG00000078417	14.397	-0.0126523	0.237491	-0.0532747	0.957513
ENSDARG00000077236	235.281	-0.00936168	0.1757	-0.0532823	0.957507	0.990744
ENSDARG00000103144	9.51042	-0.0125011	0.234412	-0.0533297	0.957469
ENSDARG00000088885	22.7483	0.0126032	0.236325	0.0533298	0.957469
ENSDARG00000074839	5.67515	-0.0102072	0.191046	-0.0534282	0.957391
ENSDARG00000074129	360.308	0.00804176	0.150312	0.0535006	0.957333	0.990744
ENSDARG00000091260	157.659	0.0101443	0.18954	0.0535207	0.957317	0.990744
ENSDARG00000082753	22126.4	-0.0103166	0.191961	-0.0537435	0.95714	0.990744
ENSDARG00000028478	14.7759	0.012477	0.232141	0.0537473	0.957136
ENSDARG00000104359	755.618	0.00840709	0.156407	0.0537513	0.957133	0.990744
ENSDARG00000096290	20.2103	-0.0132049	0.245628	-0.0537598	0.957127
ENSDARG00000061986	30.6607	-0.0129442	0.239558	-0.0540338	0.956908
ENSDARG00000060177	207.397	-0.0100758	0.186415	-0.0540502	0.956895	0.990699
ENSDARG00000010782	2.37565	0.00676433	0.124823	0.0541915	0.956783
ENSDARG00000044225	1.65321	-0.00658485	0.121287	-0.0542915	0.956703
ENSDARG00000069505	16.6393	-0.0133945	0.246687	-0.0542978	0.956698
ENSDARG00000056664	27.5223	0.0133803	0.246332	0.0543182	0.956682
ENSDARG00000059811	89.2058	-0.0121655	0.223928	-0.0543277	0.956674	0.990559
ENSDARG00000097375	7.08791	-0.0116921	0.215034	-0.0543735	0.956638
ENSDARG00000097150	17.1981	0.0133113	0.24447	0.0544496	0.956577
ENSDARG00000076090	73.936	0.0127644	0.234157	0.0545119	0.956527	0.990496
ENSDARG00000079762	90.6577	0.0111347	0.204172	0.0545357	0.956508	0.990496
ENSDARG00000009023	275.889	-0.00883705	0.161911	-0.0545797	0.956473	0.990496
ENSDARG00000069681	39.926	-0.0134482	0.246328	-0.0545947	0.956461
ENSDARG00000051879	33.1905	0.0134986	0.246993	0.0546517	0.956416
ENSDARG00000017703	226.334	0.00921963	0.168637	0.0546716	0.9564	0.990496
ENSDARG00000017834	77.4365	0.0114824	0.209773	0.0547374	0.956348	0.990496
ENSDARG00000075249	156.636	-0.0111154	0.202905	-0.0547813	0.956313	0.990496
ENSDARG00000041220	2.35288	-0.00807425	0.147285	-0.0548206	0.956281
ENSDARG00000020371	21.5479	-0.0135304	0.246625	-0.0548623	0.956248
ENSDARG00000044422	14.7818	0.0123218	0.224476	0.0548916	0.956225
ENSDARG00000077584	126.055	-0.0118107	0.21455	-0.0550485	0.9561	0.990496
ENSDARG00000012777	983.111	0.00894403	0.162355	0.0550893	0.956067	0.990496
ENSDARG00000074947	4.73264	-0.0102598	0.186073	-0.0551385	0.956028
ENSDARG00000078318	81.1872	0.0118252	0.214455	0.0551408	0.956026	0.990496
ENSDARG00000069966	1.41815	0.00597356	0.108275	0.0551703	0.956003
ENSDARG00000032761	14.793	0.0127758	0.231549	0.0551754	0.955999
ENSDARG00000075884	11.1543	-0.0132356	0.23914	-0.0553468	0.955862
ENSDARG00000026796	45.3737	0.0132942	0.239533	0.0555005	0.95574
ENSDARG00000075850	31.7778	-0.0137157	0.247004	-0.0555282	0.955718
ENSDARG00000029063	256.498	-0.0111059	0.199884	-0.0555619	0.955691	0.990429
ENSDARG00000062561	9.31131	0.0120164	0.216141	0.0555952	0.955664
ENSDARG00000079585	11.0508	0.0129824	0.233395	0.0556239	0.955641
ENSDARG00000101492	8.13215	0.012413	0.222401	0.0558135	0.95549
ENSDARG00000015474	640.985	0.0083744	0.149702	0.0559405	0.955389	0.990205
ENSDARG00000105045	34.2509	-0.0136214	0.24231	-0.0562147	0.955171
ENSDARG00000102606	1.28251	-0.00603095	0.107268	-0.0562235	0.955164
ENSDARG00000088423	1.69251	0.00723126	0.128391	0.0563223	0.955085
ENSDARG00000090468	32.9369	0.0139076	0.246884	0.0563325	0.955077
ENSDARG00000008310	648.457	0.00825144	0.146299	0.0564013	0.955022	0.989914
ENSDARG00000104110	209.952	0.00975984	0.172759	0.0564941	0.954948	0.989914
ENSDARG00000020711	0.880298	-0.0057709	0.101899	-0.0566335	0.954837
ENSDARG00000059412	2.6	-0.00805873	0.142281	-0.0566394	0.954832
ENSDARG00000038445	7.33785	-0.0119844	0.21145	-0.0566771	0.954802
ENSDARG00000103947	54.3443	0.0132767	0.234044	0.0567273	0.954762	0.989822
ENSDARG00000028276	63.3335	0.0122654	0.21605	0.0567708	0.954728	0.989822
ENSDARG00000074216	2.45064	0.00795034	0.139892	0.0568321	0.954679
ENSDARG00000102292	1.22599	0.00609618	0.106992	0.0569776	0.954563
ENSDARG00000073905	163.468	0.0127988	0.224298	0.0570617	0.954496	0.989724
ENSDARG00000079470	2.38101	-0.00855459	0.149901	-0.0570682	0.954491
ENSDARG00000103959	342.878	-0.00849547	0.148836	-0.0570794	0.954482	0.989724
ENSDARG00000095309	3.73262	0.00956283	0.167462	0.0571044	0.954462
ENSDARG00000103494	6.8022	-0.0104846	0.183427	-0.0571593	0.954418
ENSDARG00000102047	568.356	-0.00845303	0.147626	-0.0572598	0.954338	0.989724
ENSDARG00000105532	119.193	-0.0107155	0.186863	-0.0573441	0.954271	0.989724
ENSDARG00000057060	4.60278	-0.00976757	0.170028	-0.0574469	0.954189
ENSDARG00000011652	23.2992	0.0141247	0.245564	0.0575195	0.954131
ENSDARG00000042908	25.3888	-0.0140895	0.244598	-0.0576026	0.954065
ENSDARG00000101234	89.1144	-0.0132312	0.229436	-0.0576687	0.954013	0.989578
ENSDARG00000097134	12.1586	0.0134597	0.232985	0.0577708	0.953931
ENSDARG00000097585	2.06022	-0.00757897	0.13117	-0.0577799	0.953924
ENSDARG00000027618	26.1615	0.0142699	0.246929	0.0577895	0.953916
ENSDARG00000090447	11.13	-0.0125826	0.217306	-0.0579027	0.953826
ENSDARG00000101866	8.49239	-0.0116228	0.200549	-0.0579548	0.953785
ENSDARG00000100876	55.8709	-0.0135671	0.233572	-0.0580855	0.953681	0.989323
ENSDARG00000069189	31.828	0.014354	0.247073	0.058096	0.953672
ENSDARG00000074691	102.061	0.0133108	0.228868	0.0581593	0.953622	0.989323
ENSDARG00000063371	6.1961	-0.0102843	0.176739	-0.0581894	0.953598
ENSDARG00000098171	50.4365	0.0136699	0.234562	0.0582782	0.953527
ENSDARG00000058050	47.3042	0.0131893	0.226107	0.0583322	0.953484
ENSDARG00000056683	236.092	-0.0109069	0.186768	-0.0583983	0.953431	0.989242
ENSDARG00000060580	132.676	-0.0127172	0.217715	-0.0584121	0.95342	0.989242
ENSDARG00000052104	34.37	0.0144228	0.246632	0.058479	0.953367
ENSDARG00000045641	64.0963	0.01334	0.228025	0.0585024	0.953348	0.989242
ENSDARG00000055279	6.3498	-0.0106132	0.18122	-0.0585653	0.953298
ENSDARG00000075041	365.104	-0.00938643	0.160089	-0.0586325	0.953245	0.989242
ENSDARG00000103207	25.1264	0.0144741	0.246126	0.058808	0.953105
ENSDARG00000077228	463.425	0.0092826	0.157823	0.0588166	0.953098	0.989242
ENSDARG00000073896	8.04398	-0.011946	0.203014	-0.0588433	0.953077
ENSDARG00000100227	77.7932	0.0139023	0.236088	0.0588862	0.953043	0.989242
ENSDARG00000059961	103.929	-0.0125877	0.213641	-0.0589195	0.953016	0.989242
ENSDARG00000076406	3.96161	-0.0111388	0.188987	-0.0589395	0.953
ENSDARG00000013329	73.1443	-0.0137395	0.233038	-0.0589584	0.952985	0.989242
ENSDARG00000005356	4.76385	-0.0107939	0.182839	-0.0590351	0.952924
ENSDARG00000054191	436.234	-0.0137438	0.232761	-0.0590468	0.952915	0.989242
ENSDARG00000028912	0.684119	0.00478134	0.0808736	0.0591212	0.952856
ENSDARG00000040627	0.684119	0.00478134	0.0808736	0.0591212	0.952856
ENSDARG00000074143	316.839	0.00871338	0.147254	0.0591726	0.952815	0.989242
ENSDARG00000030999	22.8084	0.0146023	0.246555	0.0592255	0.952773
ENSDARG00000093453	175.756	0.0111891	0.188603	0.0593261	0.952692	0.989242
ENSDARG00000008403	51.5625	-0.0143302	0.240893	-0.059488	0.952563
ENSDARG00000068989	180.591	0.0119914	0.201308	0.0595675	0.9525	0.989242
ENSDARG00000020114	84.9163	0.0132774	0.222712	0.059617	0.952461	0.989242
ENSDARG00000099003	17.04	0.0144822	0.242719	0.0596664	0.952421
ENSDARG00000026294	66.3826	-0.014213	0.238177	-0.0596739	0.952415	0.989242
ENSDARG00000079350	741.303	-0.00927284	0.155376	-0.05968	0.95241	0.989242
ENSDARG00000101201	0.512044	0.00434898	0.0728124	0.0597285	0.952372
ENSDARG00000101776	95.3363	0.0130683	0.218726	0.0597473	0.952357	0.989242
ENSDARG00000062824	14.2986	0.0138484	0.23143	0.0598383	0.952284
ENSDARG00000095974	147.973	0.0127685	0.213383	0.0598385	0.952284	0.989242
ENSDARG00000095125	2.02165	0.00873109	0.145576	0.0599761	0.952175
ENSDARG00000087191	8.33493	0.0131477	0.218939	0.0600516	0.952115
ENSDARG00000023591	124.364	0.0124778	0.207737	0.0600651	0.952104	0.989242
ENSDARG00000099329	212.524	-0.0116141	0.193131	-0.0601358	0.952047	0.989242
ENSDARG00000054164	134.7	0.0124549	0.207099	0.0601399	0.952044	0.989242
ENSDARG00000105607	10.5758	0.0142606	0.237085	0.0601495	0.952037
ENSDARG00000009899	320.03	-0.0148931	0.247072	-0.0602786	0.951934	0.989242
ENSDARG00000035562	51.6101	0.014182	0.235111	0.0603203	0.951901	0.989242
ENSDARG00000090997	10.9533	-0.0145209	0.240072	-0.0604858	0.951769
ENSDARG00000086553	60.4141	-0.0137976	0.228038	-0.0605055	0.951753	0.989242
ENSDARG00000101351	4.26403	-0.0120956	0.199485	-0.0606342	0.951651
ENSDARG00000075697	7.33389	0.0112389	0.185207	0.0606829	0.951612
ENSDARG00000029609	22.2981	0.0145917	0.240452	0.0606846	0.95161
ENSDARG00000056214	77.5258	-0.0144918	0.238575	-0.0607433	0.951564	0.989242
ENSDARG00000102955	1.96617	-0.00794067	0.130548	-0.0608259	0.951498
ENSDARG00000067669	0.270936	0.00412461	0.0677799	0.060853	0.951476
ENSDARG00000070393	0.204282	0.00412461	0.0677799	0.060853	0.951476
ENSDARG00000090501	0.246787	0.00412461	0.0677799	0.060853	0.951476
ENSDARG00000092576	0.270936	0.00412461	0.0677799	0.060853	0.951476
ENSDARG00000093815	0.270936	0.00412461	0.0677799	0.060853	0.951476
ENSDARG00000093841	0.286735	0.00412461	0.0677799	0.060853	0.951476
ENSDARG00000094837	0.286735	0.00412461	0.0677799	0.060853	0.951476
ENSDARG00000095302	0.246787	0.00412461	0.0677799	0.060853	0.951476
ENSDARG00000095601	0.286735	0.00412461	0.0677799	0.060853	0.951476
ENSDARG00000096826	0.286735	0.00412461	0.0677799	0.060853	0.951476
ENSDARG00000099480	0.204282	0.00412461	0.0677799	0.060853	0.951476
ENSDARG00000102397	0.286735	0.00412461	0.0677799	0.060853	0.951476
ENSDARG00000102530	0.204282	0.00412461	0.0677799	0.060853	0.951476
ENSDARG00000102833	0.246787	0.00412461	0.0677799	0.060853	0.951476
ENSDARG00000103595	0.270936	0.00412461	0.0677799	0.060853	0.951476
ENSDARG00000103694	0.286735	0.00412461	0.0677799	0.060853	0.951476
ENSDARG00000103763	0.286735	0.00412461	0.0677799	0.060853	0.951476
ENSDARG00000105169	0.246787	0.00412461	0.0677799	0.060853	0.951476
ENSDARG00000105304	0.286735	0.00412461	0.0677799	0.060853	0.951476
ENSDARG00000105377	0.204282	0.00412461	0.0677799	0.060853	0.951476
ENSDARG00000105621	0.286735	0.00412461	0.0677799	0.060853	0.951476
ENSDARG00000105823	0.270936	0.00412461	0.0677799	0.060853	0.951476
ENSDARG00000006345	0.244139	0.00412461	0.0677799	0.060853	0.951476
ENSDARG00000041005	0.228431	0.00412461	0.0677799	0.060853	0.951476
ENSDARG00000041858	0.243755	0.00412461	0.0677799	0.060853	0.951476
ENSDARG00000041998	0.24423	0.00412461	0.0677799	0.060853	0.951476
ENSDARG00000052426	0.283703	0.00412461	0.0677799	0.060853	0.951476
ENSDARG00000052775	0.24423	0.00412461	0.0677799	0.060853	0.951476
ENSDARG00000055809	0.21999	0.00412461	0.0677799	0.060853	0.951476
ENSDARG00000068372	0.267904	0.00412461	0.0677799	0.060853	0.951476
ENSDARG00000070465	0.283703	0.00412461	0.0677799	0.060853	0.951476
ENSDARG00000070605	0.283703	0.00412461	0.0677799	0.060853	0.951476
ENSDARG00000070770	0.21999	0.00412461	0.0677799	0.060853	0.951476
ENSDARG00000071032	0.265723	0.00412461	0.0677799	0.060853	0.951476
ENSDARG00000071543	0.241958	0.00412461	0.0677799	0.060853	0.951476
ENSDARG00000074052	0.21999	0.00412461	0.0677799	0.060853	0.951476
ENSDARG00000074120	0.22625	0.00412461	0.0677799	0.060853	0.951476
ENSDARG00000076828	0.241958	0.00412461	0.0677799	0.060853	0.951476
ENSDARG00000078485	0.22625	0.00412461	0.0677799	0.060853	0.951476
ENSDARG00000083047	0.243755	0.00412461	0.0677799	0.060853	0.951476
ENSDARG00000083082	0.265723	0.00412461	0.0677799	0.060853	0.951476
ENSDARG00000083597	0.283703	0.00412461	0.0677799	0.060853	0.951476
ENSDARG00000090091	0.259938	0.00412461	0.0677799	0.060853	0.951476
ENSDARG00000093061	0.267904	0.00412461	0.0677799	0.060853	0.951476
ENSDARG00000093537	0.283703	0.00412461	0.0677799	0.060853	0.951476
ENSDARG00000094669	0.24423	0.00412461	0.0677799	0.060853	0.951476
ENSDARG00000095727	0.265723	0.00412461	0.0677799	0.060853	0.951476
ENSDARG00000096449	0.228431	0.00412461	0.0677799	0.060853	0.951476
ENSDARG00000096695	0.241958	0.00412461	0.0677799	0.060853	0.951476
ENSDARG00000096710	0.265723	0.00412461	0.0677799	0.060853	0.951476
ENSDARG00000096782	0.265723	0.00412461	0.0677799	0.060853	0.951476
ENSDARG00000096794	0.243755	0.00412461	0.0677799	0.060853	0.951476
ENSDARG00000097849	0.267904	0.00412461	0.0677799	0.060853	0.951476
ENSDARG00000099698	0.243755	0.00412461	0.0677799	0.060853	0.951476
ENSDARG00000100235	0.241958	0.00412461	0.0677799	0.060853	0.951476
ENSDARG00000100688	0.265723	0.00412461	0.0677799	0.060853	0.951476
ENSDARG00000100746	0.259938	0.00412461	0.0677799	0.060853	0.951476
ENSDARG00000101184	0.243755	0.00412461	0.0677799	0.060853	0.951476
ENSDARG00000102141	0.259938	0.00412461	0.0677799	0.060853	0.951476
ENSDARG00000102479	0.21999	0.00412461	0.0677799	0.060853	0.951476
ENSDARG00000102695	0.228431	0.00412461	0.0677799	0.060853	0.951476
ENSDARG00000103223	0.24423	0.00412461	0.0677799	0.060853	0.951476
ENSDARG00000103480	0.265723	0.00412461	0.0677799	0.060853	0.951476
ENSDARG00000104392	0.283703	0.00412461	0.0677799	0.060853	0.951476
ENSDARG00000093406	3330.37	-0.00802392	0.131794	-0.0608824	0.951453	0.989242
ENSDARG00000100031	182.054	-0.0114601	0.188187	-0.0608976	0.951441	0.989242
ENSDARG00000073891	0.860205	0.0048092	0.0789107	0.0609449	0.951403
ENSDARG00000096377	0.860205	0.0048092	0.0789107	0.0609449	0.951403
ENSDARG00000055852	15.9011	0.0148667	0.243476	0.0610603	0.951311
ENSDARG00000097082	120.717	-0.0136366	0.222818	-0.0612007	0.951199	0.989237
ENSDARG00000098242	4.21727	0.00840587	0.137086	0.0613182	0.951106
ENSDARG00000053828	4.83225	-0.0115496	0.188165	-0.0613801	0.951056
ENSDARG00000039069	10.6662	-0.0133989	0.218271	-0.0613864	0.951051
ENSDARG00000061590	472.697	0.0102167	0.166428	0.0613878	0.95105	0.989171
ENSDARG00000078959	10.941	-0.0136304	0.221556	-0.0615211	0.950944
ENSDARG00000059809	458.592	-0.0095997	0.15585	-0.0615958	0.950885	0.989088
ENSDARG00000063357	1.40652	-0.00567908	0.0918338	-0.0618408	0.95069
ENSDARG00000040553	61.8309	0.0139609	0.225531	0.0619026	0.95064	0.988923
ENSDARG00000038064	352.672	-0.0103199	0.166367	-0.0620309	0.950538	0.988906
ENSDARG00000042063	2.42781	0.00844563	0.135969	0.0621145	0.950472
ENSDARG00000103922	303.89	-0.0121339	0.195253	-0.0621446	0.950448	0.988901
ENSDARG00000078741	97.8105	-0.0130688	0.210291	-0.0621464	0.950446	0.988901
ENSDARG00000031720	8288.62	0.00884746	0.14235	0.0621527	0.950441	0.988901
ENSDARG00000041040	61.149	-0.0146446	0.235529	-0.0621774	0.950422	0.988901
ENSDARG00000035273	17.8913	-0.0152766	0.245529	-0.0622192	0.950388
ENSDARG00000006368	21.6875	0.0154015	0.247057	0.0623398	0.950292
ENSDARG00000079771	10.5728	0.012573	0.201667	0.0623454	0.950288
ENSDARG00000018397	1047.38	-0.00879602	0.140941	-0.0624091	0.950237	0.988901
ENSDARG00000094854	78.5297	0.0136809	0.21896	0.0624815	0.950179	0.988901
ENSDARG00000014005	13.7568	0.0150789	0.241215	0.0625123	0.950155
ENSDARG00000077352	59.5858	-0.015428	0.24626	-0.062649	0.950046	0.988901
ENSDARG00000105665	12.2926	-0.0139143	0.222038	-0.0626665	0.950032
ENSDARG00000061963	1.99347	-0.00676974	0.107911	-0.0627347	0.949978
ENSDARG00000069497	62.833	0.0140309	0.223069	0.0628994	0.949847	0.988899
ENSDARG00000041137	297.75	-0.00984118	0.156296	-0.0629649	0.949794	0.988899
ENSDARG00000028058	109.245	0.013589	0.215772	0.0629786	0.949784	0.988899
ENSDARG00000063145	862.034	0.00807677	0.128219	0.0629919	0.949773	0.988899
ENSDARG00000012381	1725.54	-0.0105258	0.166967	-0.063041	0.949734	0.988899
ENSDARG00000013174	1.59965	0.00782331	0.124041	0.0630705	0.94971
ENSDARG00000063341	253.682	-0.0101162	0.160253	-0.0631265	0.949666	0.988899
ENSDARG00000078050	59.7562	0.0147616	0.233793	0.0631397	0.949655	0.988899
ENSDARG00000061832	1.02119	0.00580062	0.0918423	0.0631584	0.94964
ENSDARG00000074320	2.97817	0.00808622	0.127997	0.063175	0.949627
ENSDARG00000043011	15.7847	-0.0156264	0.246204	-0.0634695	0.949393
ENSDARG00000002174	83.4064	0.0135924	0.21393	0.0635365	0.949339	0.988899
ENSDARG00000016528	31.272	-0.0155403	0.244425	-0.0635791	0.949305
ENSDARG00000055009	686.085	-0.00790532	0.124271	-0.0636134	0.949278	0.988899
ENSDARG00000037618	63.4209	-0.0155753	0.244495	-0.0637037	0.949206	0.988899
ENSDARG00000002601	39.2957	0.0156118	0.245061	0.0637058	0.949204
ENSDARG00000059351	150.288	-0.0141243	0.22145	-0.0637807	0.949145	0.988899
ENSDARG00000095833	29.5356	-0.015752	0.246832	-0.0638167	0.949116
ENSDARG00000019122	0.611543	-0.0049328	0.0772827	-0.063828	0.949107
ENSDARG00000043466	0.611543	-0.0049328	0.0772827	-0.063828	0.949107
ENSDARG00000060349	1.63637	0.0088568	0.138633	0.0638866	0.949061
ENSDARG00000068876	72.7202	0.0146416	0.228843	0.0639812	0.948985	0.988899
ENSDARG00000026098	10.0624	-0.0143381	0.223631	-0.0641148	0.948879
ENSDARG00000094752	33.8435	0.0156798	0.244397	0.0641572	0.948845
ENSDARG00000100510	800.927	-0.015832	0.246591	-0.0642037	0.948808	0.988888
ENSDARG00000032708	183.976	0.0127251	0.198041	0.0642546	0.948768	0.988888
ENSDARG00000044114	3.58142	-0.0110742	0.172336	-0.0642597	0.948763
ENSDARG00000055763	423.872	0.0111894	0.174085	0.0642755	0.948751	0.988888
ENSDARG00000097725	22.5768	-0.0159243	0.247071	-0.0644524	0.94861
ENSDARG00000074245	1248.42	-0.00983745	0.15232	-0.0645842	0.948505	0.98884
ENSDARG00000022763	4.43324	0.0105115	0.162456	0.0647036	0.94841
ENSDARG00000014727	441.905	-0.0098973	0.152903	-0.0647294	0.948389	0.988808
ENSDARG00000001782	21.0541	-0.0160089	0.247039	-0.064803	0.948331
ENSDARG00000043554	177.461	0.0132256	0.203882	0.0648691	0.948278	0.988782
ENSDARG00000076015	0.981083	-0.00591989	0.0910607	-0.0650104	0.948166
ENSDARG00000099773	0.981083	-0.00591989	0.0910607	-0.0650104	0.948166
ENSDARG00000090747	22.0947	-0.0160743	0.246869	-0.0651128	0.948084
ENSDARG00000063224	17.6172	-0.0148421	0.22752	-0.0652343	0.947987
ENSDARG00000041586	79.2752	0.0142151	0.217794	0.0652685	0.94796	0.988539
ENSDARG00000016141	86.6842	-0.0144792	0.22182	-0.0652744	0.947956	0.988539
ENSDARG00000070583	197.522	-0.0116299	0.177927	-0.0653636	0.947885	0.988539
ENSDARG00000101437	14.7069	0.0155885	0.238406	0.0653861	0.947867
ENSDARG00000067606	23.1999	0.0161191	0.245875	0.0655581	0.94773
ENSDARG00000101722	18.5402	-0.0157574	0.240355	-0.0655588	0.947729
ENSDARG00000098008	11.1235	-0.013849	0.211168	-0.0655827	0.94771
ENSDARG00000097080	3.85088	0.0104706	0.159593	0.0656084	0.94769
ENSDARG00000078419	27.4572	0.0162	0.246367	0.0657556	0.947572
ENSDARG00000103319	1.91854	0.00913379	0.138544	0.0659269	0.947436
ENSDARG00000102018	10.0873	-0.0145553	0.220643	-0.0659679	0.947403
ENSDARG00000053544	416.787	-0.00976957	0.147993	-0.0660138	0.947367	0.988188
ENSDARG00000044373	131.498	-0.0131139	0.19861	-0.0660281	0.947355	0.988188
ENSDARG00000043168	89.1206	-0.0128854	0.194659	-0.0661949	0.947223	0.988188
ENSDARG00000102673	2.02614	-0.00861407	0.130066	-0.0662282	0.947196
ENSDARG00000097733	1.44706	-0.00725768	0.109545	-0.066253	0.947176
ENSDARG00000102261	94.527	0.0141308	0.213126	0.0663024	0.947137	0.988188
ENSDARG00000035514	19.2279	-0.0163958	0.246988	-0.0663828	0.947073
ENSDARG00000016336	58.8524	-0.014993	0.225046	-0.0666219	0.946883	0.98804
ENSDARG00000068719	1.0774	0.00726162	0.108939	0.0666575	0.946854
ENSDARG00000006408	1157.44	-0.0102425	0.15354	-0.0667091	0.946813	0.98804
ENSDARG00000029600	117.34	-0.0133888	0.200559	-0.0667575	0.946775	0.98804
ENSDARG00000020898	50.4203	-0.0151862	0.227443	-0.066769	0.946766
ENSDARG00000041071	18.2982	-0.016469	0.246387	-0.066842	0.946707
ENSDARG00000094112	45.3518	-0.0160289	0.239723	-0.0668645	0.94669
ENSDARG00000078691	1608.48	0.00774457	0.115802	0.0668775	0.946679	0.98804
ENSDARG00000093780	0.609362	-0.00516349	0.0772039	-0.0668812	0.946676
ENSDARG00000102617	5.3942	-0.0117241	0.175285	-0.0668862	0.946672
ENSDARG00000024299	471.606	-0.0103777	0.155042	-0.0669346	0.946634	0.98804
ENSDARG00000105525	25.4369	-0.0165493	0.246706	-0.0670811	0.946517
ENSDARG00000078640	135.321	-0.0139721	0.208273	-0.0670854	0.946514	0.98804
ENSDARG00000101200	36.206	-0.0165776	0.247069	-0.067097	0.946505
ENSDARG00000053753	279.302	0.0129722	0.193328	0.0670992	0.946503	0.98804
ENSDARG00000095315	2.81554	-0.00925853	0.137893	-0.067143	0.946468
ENSDARG00000079455	505.196	0.00996507	0.148268	0.0672098	0.946415	0.98804
ENSDARG00000103571	1.17726	0.00699365	0.103943	0.0672836	0.946356
ENSDARG00000096711	407.292	0.0109821	0.163216	0.0672859	0.946354	0.98804
ENSDARG00000070828	86.1191	-0.0153825	0.228291	-0.067381	0.946278	0.98804
ENSDARG00000017058	6.1491	0.0121469	0.180024	0.067474	0.946204
ENSDARG00000020046	0.806467	0.00575267	0.0852064	0.0675145	0.946172
ENSDARG00000099063	0.859286	-0.00638535	0.0945527	-0.0675322	0.946158
ENSDARG00000029292	222.807	-0.0119625	0.176882	-0.0676297	0.94608	0.98804
ENSDARG00000041982	2.22038	-0.00881365	0.13031	-0.0676362	0.946075
ENSDARG00000036846	126.068	0.0149423	0.220536	0.0677545	0.945981	0.98804
ENSDARG00000053835	53.6628	0.0163316	0.241033	0.0677566	0.945979	0.98804
ENSDARG00000059815	267.699	-0.0120156	0.177177	-0.067817	0.945931	0.98804
ENSDARG00000058325	36.9492	0.0164105	0.241956	0.0678242	0.945926
ENSDARG00000008639	343.268	-0.011682	0.172072	-0.0678903	0.945873	0.98804
ENSDARG00000095715	399.575	-0.00998651	0.146978	-0.0679457	0.945829	0.98804
ENSDARG00000058352	67.4522	0.0158081	0.231855	0.0681812	0.945641	0.98804
ENSDARG00000102443	29.3632	0.0167214	0.24524	0.0681839	0.945639
ENSDARG00000071876	1.6912	-0.00898544	0.131747	-0.068202	0.945625
ENSDARG00000034011	86.9607	0.014493	0.211465	0.0685364	0.945359	0.987968
ENSDARG00000105512	1.41088	-0.00693664	0.101211	-0.0685365	0.945359
ENSDARG00000094557	3667.62	0.0121998	0.177962	0.0685529	0.945346	0.987968
ENSDARG00000051858	5.19601	0.0123751	0.180403	0.0685972	0.94531
ENSDARG00000097465	42.2739	0.01627	0.236168	0.0688918	0.945076
ENSDARG00000068978	619.842	-0.00932567	0.135324	-0.0689134	0.945059	0.987833
ENSDARG00000021137	63.9599	-0.0157085	0.227754	-0.0689711	0.945013	0.987833
ENSDARG00000041623	1986.65	-0.0107728	0.155808	-0.0691413	0.944877	0.987822
ENSDARG00000102926	5.42647	0.0123929	0.179041	0.0692184	0.944816
ENSDARG00000087674	9.2018	0.0161419	0.233173	0.0692273	0.944809
ENSDARG00000062593	163.686	-0.0128546	0.185381	-0.0693416	0.944718	0.987745
ENSDARG00000039232	70.5578	-0.0161172	0.232361	-0.0693629	0.944701	0.987745
ENSDARG00000028389	27.9487	-0.0171036	0.246503	-0.0693848	0.944683
ENSDARG00000003820	280.915	0.0151667	0.218368	0.0694547	0.944628	0.987745
ENSDARG00000076496	92.8668	0.0142024	0.204418	0.0694772	0.94461	0.987745
ENSDARG00000057064	126.514	0.014351	0.206502	0.0694961	0.944595	0.987745
ENSDARG00000077488	36.4084	-0.0170584	0.245282	-0.0695462	0.944555
ENSDARG00000075521	13.0316	-0.0168482	0.242183	-0.0695678	0.944538
ENSDARG00000094924	1.11683	0.00652046	0.0934957	0.0697408	0.9444
ENSDARG00000020699	94.3509	-0.0142804	0.204591	-0.0698	0.944353	0.987745
ENSDARG00000096210	2.33815	0.00864878	0.123864	0.0698249	0.944333
ENSDARG00000044485	10.2193	0.0154296	0.220967	0.0698277	0.944331
ENSDARG00000001940	393.302	-0.0116173	0.166327	-0.0698462	0.944316	0.987745
ENSDARG00000063108	2.5993	0.00974088	0.139308	0.0699232	0.944255
ENSDARG00000061714	19.0687	0.017257	0.24672	0.0699456	0.944237
ENSDARG00000025500	7.58567	0.0143534	0.205119	0.0699758	0.944213
ENSDARG00000098924	268.892	0.0137006	0.19572	0.0700009	0.944193	0.987745
ENSDARG00000099997	261.842	-0.0108933	0.155552	-0.0700301	0.94417	0.987745
ENSDARG00000074690	20.8984	-0.0171686	0.245065	-0.0700572	0.944148
ENSDARG00000097576	108.525	0.0148231	0.211525	0.0700771	0.944132	0.987745
ENSDARG00000099654	5.25877	0.0132922	0.189659	0.0700847	0.944126
ENSDARG00000074379	33.8153	-0.0173319	0.247082	-0.0701464	0.944077
ENSDARG00000029473	7.57948	-0.0153798	0.219147	-0.0701804	0.94405
ENSDARG00000100663	0.982339	-0.00578213	0.0822912	-0.0702642	0.943983
ENSDARG00000001912	52.589	0.017073	0.242854	0.0703014	0.943954	0.987745
ENSDARG00000030107	198.709	0.0136673	0.194021	0.0704423	0.943842	0.987745
ENSDARG00000103744	425.76	0.0121861	0.172979	0.0704482	0.943837	0.987745
ENSDARG00000100821	634.414	0.0113342	0.160815	0.0704795	0.943812	0.987745
ENSDARG00000020871	43.146	-0.0164333	0.233012	-0.0705258	0.943775
ENSDARG00000016227	3.01214	-0.00899284	0.127322	-0.0706309	0.943692
ENSDARG00000094002	10.7868	0.0158563	0.224053	0.0707704	0.943581
ENSDARG00000077583	70.477	-0.0156531	0.221098	-0.0707973	0.943559	0.987745
ENSDARG00000099908	7.37342	0.0145621	0.205555	0.0708425	0.943523
ENSDARG00000067549	76.4359	0.0166426	0.234766	0.0708901	0.943485	0.987745
ENSDARG00000070477	87.8348	-0.0160417	0.226212	-0.0709143	0.943466	0.987745
ENSDARG00000035715	9255.27	-0.00953804	0.13436	-0.0709886	0.943407	0.987745
ENSDARG00000030490	156.333	-0.0147454	0.206678	-0.0713448	0.943123	0.987688
ENSDARG00000070682	336.566	0.0123974	0.173734	0.0713588	0.943112	0.987688
ENSDARG00000074554	394.394	-0.0103433	0.144701	-0.0714808	0.943015	0.987688
ENSDARG00000077157	91.8509	0.0141266	0.197379	0.071571	0.942943	0.987688
ENSDARG00000089940	48.6737	-0.0168608	0.235326	-0.0716485	0.942882
ENSDARG00000060297	141.886	0.0137512	0.191865	0.0716715	0.942863	0.987688
ENSDARG00000058991	32.9929	-0.0175509	0.244663	-0.0717349	0.942813
ENSDARG00000017757	30.5171	-0.0173804	0.242029	-0.0718111	0.942752
ENSDARG00000075643	64.9346	-0.0165416	0.230336	-0.0718152	0.942749	0.987688
ENSDARG00000045811	2.15306	0.00892507	0.124268	0.0718209	0.942744
ENSDARG00000074889	18.281	0.0177315	0.246312	0.0719881	0.942611
ENSDARG00000099966	939.066	-0.010814	0.149841	-0.0721699	0.942467	0.987537
ENSDARG00000058000	987.934	0.010118	0.140031	0.0722555	0.942399	0.987537
ENSDARG00000100199	1.21238	-0.00823933	0.113761	-0.0724266	0.942262
ENSDARG00000059729	255.933	0.0121327	0.167472	0.0724462	0.942247	0.987486
ENSDARG00000101062	7.74637	-0.0162332	0.224005	-0.0724682	0.942229
ENSDARG00000037496	233.96	-0.0124745	0.171852	-0.0725884	0.942134	0.987457
ENSDARG00000096331	16.7219	0.0178834	0.246334	0.072598	0.942126
ENSDARG00000104713	6.38209	0.0135665	0.18681	0.0726217	0.942107
ENSDARG00000039477	3.52608	-0.0118939	0.163597	-0.0727027	0.942043
ENSDARG00000060751	140.027	0.0134481	0.184759	0.0727872	0.941975	0.987381
ENSDARG00000033965	137.23	-0.0159948	0.219651	-0.072819	0.94195	0.987381
ENSDARG00000090598	1.20492	-0.00642619	0.0882199	-0.0728428	0.941931
ENSDARG00000079634	113.051	0.0146522	0.200967	0.0729084	0.941879	0.987381
ENSDARG00000056376	0.487985	0.00573067	0.0784534	0.0730455	0.94177
ENSDARG00000005675	101.863	-0.0146277	0.200246	-0.0730485	0.941768	0.987381
ENSDARG00000004455	17.7587	0.0173327	0.23727	0.0730503	0.941766
ENSDARG00000042045	309.852	-0.0129939	0.177817	-0.0730746	0.941747	0.987381
ENSDARG00000104387	228.486	0.0134975	0.184545	0.0731395	0.941695	0.987381
ENSDARG00000100722	148.878	-0.0129191	0.176626	-0.073144	0.941692	0.987381
ENSDARG00000093713	1.97766	-0.0103452	0.141281	-0.0732246	0.941627
ENSDARG00000017446	74.6286	-0.0179698	0.245134	-0.0733062	0.941562	0.987381
ENSDARG00000017242	77.714	-0.015612	0.212965	-0.073308	0.941561	0.987381
ENSDARG00000078452	4.2428	0.0112262	0.153054	0.0733479	0.941529
ENSDARG00000092252	0.424272	0.00502236	0.0684669	0.0733545	0.941524
ENSDARG00000027290	30.4435	0.0179388	0.244257	0.0734423	0.941454
ENSDARG00000028899	7.7896	-0.0162675	0.221075	-0.0735837	0.941342
ENSDARG00000069733	76.9481	0.0160049	0.21687	0.0737996	0.94117	0.987343
ENSDARG00000030262	1.47075	-0.00683158	0.0924387	-0.0739039	0.941087
ENSDARG00000043443	40.6151	-0.0178729	0.24183	-0.0739068	0.941085
ENSDARG00000015449	397.71	-0.0118653	0.160387	-0.0739793	0.941027	0.987283
ENSDARG00000015918	592.497	0.0127485	0.172183	0.0740403	0.940978	0.987283
ENSDARG00000019144	36.0746	0.0181445	0.244741	0.0741374	0.940901
ENSDARG00000103479	223.618	-0.0120544	0.16242	-0.0742174	0.940837	0.987264
ENSDARG00000036345	42.3161	0.018037	0.243014	0.0742222	0.940834
ENSDARG00000021059	1770.88	0.0113403	0.152711	0.0742596	0.940804	0.987264
ENSDARG00000079684	91.9364	0.0151663	0.204164	0.0742848	0.940784	0.987264
ENSDARG00000062531	467.729	0.0121747	0.163853	0.0743021	0.94077	0.987264
ENSDARG00000075805	6.02662	-0.0141912	0.190837	-0.074363	0.940722
ENSDARG00000091027	7.1919	0.0151479	0.203611	0.0743965	0.940695
ENSDARG00000067841	14.6076	0.0178565	0.239862	0.0744452	0.940656
ENSDARG00000075024	350.963	-0.0147454	0.198033	-0.0744594	0.940645	0.987264
ENSDARG00000059549	2.02106	-0.00939267	0.126135	-0.0744654	0.94064
ENSDARG00000097794	3.05916	-0.0110436	0.148274	-0.0744808	0.940628
ENSDARG00000062418	13.6209	-0.0169494	0.22738	-0.0745421	0.940579
ENSDARG00000060340	101.99	0.0143875	0.192795	0.0746257	0.940513	0.987264
ENSDARG00000099371	705.777	0.0119841	0.160534	0.0746519	0.940492	0.987264
ENSDARG00000017928	4.46177	0.0129599	0.173567	0.074668	0.940479
ENSDARG00000087071	0.862264	-0.00594288	0.0794977	-0.0747554	0.940409
ENSDARG00000042018	540.691	-0.012945	0.172978	-0.0748358	0.940345	0.987264
ENSDARG00000027915	224.211	0.0133601	0.17819	0.0749764	0.940233	0.987264
ENSDARG00000100334	4.30104	0.0136509	0.181795	0.0750891	0.940144
ENSDARG00000096851	16.8057	0.0183429	0.244247	0.0750998	0.940135
ENSDARG00000053070	359.529	-0.0110976	0.147711	-0.0751301	0.940111	0.987264
ENSDARG00000070774	2.58472	0.0118464	0.15751	0.0752104	0.940047
ENSDARG00000025983	37.9806	-0.0179245	0.238186	-0.0752542	0.940012
ENSDARG00000086739	65.3134	0.0177023	0.234779	0.0753996	0.939897	0.987174
ENSDARG00000078474	8.21486	0.0163626	0.216559	0.0755571	0.939771
ENSDARG00000098991	1.71462	0.0080006	0.105855	0.0755806	0.939753
ENSDARG00000058561	5.35408	0.0130832	0.173045	0.0756055	0.939733
ENSDARG00000102580	2.36508	0.0109875	0.145322	0.0756082	0.939731
ENSDARG00000058699	86.7488	0.0173079	0.228603	0.0757116	0.939649	0.987003
ENSDARG00000058522	160.333	0.0163156	0.215131	0.0758401	0.939546	0.986985
ENSDARG00000054137	26.4073	0.018669	0.245716	0.0759782	0.939436
ENSDARG00000060103	2.0866	0.00913305	0.120015	0.0760994	0.93934
ENSDARG00000076251	2.57224	0.0103765	0.136103	0.0762397	0.939228
ENSDARG00000018296	143.461	0.0135211	0.177248	0.0762836	0.939193	0.986704
ENSDARG00000062770	2.70551	-0.0104377	0.136748	-0.0763278	0.939158
ENSDARG00000093843	0.519876	0.0052015	0.0681148	0.0763637	0.93913
ENSDARG00000104635	0.519876	0.0052015	0.0681148	0.0763637	0.93913
ENSDARG00000105573	0.519876	0.0052015	0.0681148	0.0763637	0.93913
ENSDARG00000020405	120.85	0.0158494	0.207519	0.0763757	0.93912	0.986704
ENSDARG00000099117	461.695	-0.0108377	0.14177	-0.0764457	0.939065	0.986704
ENSDARG00000021589	22.4668	0.0187695	0.245391	0.0764883	0.939031
ENSDARG00000042652	196.316	0.0144408	0.188695	0.0765297	0.938998	0.986704
ENSDARG00000095300	85.474	-0.0169629	0.221616	-0.0765419	0.938988	0.986704
ENSDARG00000021975	471.356	-0.0111508	0.145335	-0.0767248	0.938842	0.986704
ENSDARG00000023659	53.0255	-0.0180049	0.234631	-0.0767371	0.938833	0.986704
ENSDARG00000078399	12.7999	0.0179052	0.233311	0.0767439	0.938827
ENSDARG00000028541	25.3746	-0.0188719	0.245856	-0.0767602	0.938814
ENSDARG00000077948	199.508	-0.0148271	0.192986	-0.0768298	0.938759	0.986704
ENSDARG00000104596	280.477	-0.0177917	0.231117	-0.0769812	0.938639	0.986704
ENSDARG00000102899	7.02927	0.0168251	0.218533	0.0769912	0.938631
ENSDARG00000091637	6.90001	-0.0152048	0.197092	-0.0771457	0.938508
ENSDARG00000069046	2.12227	0.00924531	0.119623	0.0772872	0.938395
ENSDARG00000060372	122.191	0.0184313	0.238403	0.0773115	0.938376	0.986653
ENSDARG00000082084	76.7459	0.0181812	0.235138	0.0773214	0.938368	0.986653
ENSDARG00000014361	258.568	-0.0149319	0.193025	-0.0773576	0.938339	0.986653
ENSDARG00000101109	6.26383	0.0149121	0.192753	0.0773638	0.938334
ENSDARG00000096991	4.3654	-0.0134814	0.17425	-0.077368	0.938331
ENSDARG00000055467	1.98616	-0.00946353	0.122251	-0.0774104	0.938297
ENSDARG00000055740	2.04938	0.0110673	0.142917	0.0774388	0.938274
ENSDARG00000061445	196.16	0.015122	0.195107	0.0775061	0.938221	0.986653
ENSDARG00000089213	16.3134	-0.0182471	0.235387	-0.0775196	0.93821
ENSDARG00000031138	21.3651	-0.018505	0.238557	-0.0775704	0.93817
ENSDARG00000039264	72.3439	0.0183711	0.236327	0.0777359	0.938038	0.986653
ENSDARG00000099811	16.1952	0.0189209	0.243225	0.0777918	0.937994
ENSDARG00000101337	7.50201	-0.0170897	0.219621	-0.0778148	0.937975
ENSDARG00000101727	10.5535	0.0157257	0.202082	0.0778183	0.937973
ENSDARG00000022218	21.9068	-0.0192438	0.247087	-0.0778827	0.937921
ENSDARG00000102687	5.91949	-0.0133294	0.171039	-0.0779318	0.937882
ENSDARG00000096457	337.172	-0.0138513	0.177632	-0.0779775	0.937846	0.986545
ENSDARG00000069590	20.2516	-0.0192637	0.247025	-0.0779827	0.937842
ENSDARG00000097235	24.6792	-0.0192285	0.246098	-0.0781336	0.937722
ENSDARG00000063627	238.1	0.0160518	0.205415	0.0781432	0.937714	0.986496
ENSDARG00000030367	139.255	-0.0174113	0.222768	-0.0781591	0.937702	0.986496
ENSDARG00000035167	400.617	-0.0133932	0.171129	-0.0782637	0.937618	0.986496
ENSDARG00000097322	385.803	-0.0125172	0.15993	-0.0782665	0.937616	0.986496
ENSDARG00000061099	1262.62	0.0140757	0.179822	0.0782757	0.937609	0.986496
ENSDARG00000070449	27.1001	-0.0193181	0.246694	-0.0783081	0.937583
ENSDARG00000027609	76.692	-0.0161957	0.206772	-0.0783265	0.937568	0.986496
ENSDARG00000077571	4.60956	0.0147282	0.18762	0.0785003	0.93743
ENSDARG00000054181	3.65326	0.0112718	0.143438	0.0785828	0.937365
ENSDARG00000008979	177.972	-0.0145622	0.185135	-0.0786572	0.937305	0.986496
ENSDARG00000094422	113.553	-0.0153698	0.195205	-0.0787367	0.937242	0.986496
ENSDARG00000096989	42.9279	0.0194237	0.246672	0.078743	0.937237
ENSDARG00000011521	158.76	0.016383	0.208043	0.0787485	0.937233	0.986496
ENSDARG00000096238	1.38335	0.00799744	0.101399	0.0788712	0.937135
ENSDARG00000028523	94.2868	-0.0154121	0.194969	-0.0790492	0.936994	0.986496
ENSDARG00000036212	287.38	-0.0131579	0.166287	-0.0791276	0.936931	0.986496
ENSDARG00000103498	2112.92	-0.0111132	0.140397	-0.0791551	0.936909	0.986496
ENSDARG00000018334	28554.9	0.00924061	0.116702	0.0791814	0.936888	0.986496
ENSDARG00000059411	89.6042	-0.0159316	0.201089	-0.0792268	0.936852	0.986496
ENSDARG00000102423	5.25507	0.0162338	0.20467	0.0793169	0.936781
ENSDARG00000076544	132.856	-0.0144762	0.182478	-0.0793307	0.93677	0.986496
ENSDARG00000068365	99.0661	0.0174323	0.219589	0.0793857	0.936726	0.986496
ENSDARG00000079221	4.08357	-0.01234	0.155387	-0.0794148	0.936703
ENSDARG00000043026	74.7261	-0.0173193	0.218049	-0.0794284	0.936692	0.986496
ENSDARG00000023287	11.3598	0.019171	0.241142	0.0795005	0.936635
ENSDARG00000044405	61.017	-0.0184053	0.231077	-0.0796501	0.936516	0.986496
ENSDARG00000087857	117.853	0.0180244	0.226268	0.0796598	0.936508	0.986496
ENSDARG00000017708	168.449	0.015732	0.197448	0.0796766	0.936494	0.986496
ENSDARG00000022944	67.2713	-0.0191019	0.239524	-0.0797491	0.936437	0.986496
ENSDARG00000041715	3.93273	0.0120117	0.150415	0.0798572	0.936351
ENSDARG00000004851	27.5178	-0.0193794	0.242364	-0.0799599	0.936269
ENSDARG00000055798	13.6403	-0.0191655	0.239641	-0.0799761	0.936256
ENSDARG00000094992	178.905	0.015419	0.192495	0.0801007	0.936157	0.986496
ENSDARG00000035169	1.47466	-0.00819903	0.102238	-0.0801953	0.936082
ENSDARG00000033413	100.81	0.0173336	0.216102	0.0802105	0.93607	0.986496
ENSDARG00000074002	2.57226	-0.0122351	0.152009	-0.080489	0.935848
ENSDARG00000039522	324.253	-0.0160533	0.199436	-0.0804932	0.935845	0.986496
ENSDARG00000071396	555.437	-0.0106353	0.131973	-0.0805871	0.93577	0.986496
ENSDARG00000089413	1267.67	-0.0106588	0.131969	-0.0807674	0.935627	0.986496
ENSDARG00000074244	215.81	-0.0151877	0.187903	-0.0808271	0.935579	0.986496
ENSDARG00000013051	3.92419	0.0145654	0.180183	0.0808364	0.935572
ENSDARG00000041550	2.14337	0.00997578	0.123223	0.0809569	0.935476
ENSDARG00000098281	0.491973	0.00583152	0.0719878	0.081007	0.935436
ENSDARG00000019595	1.90619	-0.009743	0.120237	-0.0810319	0.935417
ENSDARG00000033967	19.9008	0.0200335	0.247074	0.0810829	0.935376
ENSDARG00000077371	7.61499	-0.0183091	0.225624	-0.081149	0.935323
ENSDARG00000080207	0.495005	0.00585436	0.0721304	0.0811636	0.935312
ENSDARG00000063451	3.86476	-0.0142515	0.175539	-0.0811871	0.935293
ENSDARG00000086300	12.8606	0.0195192	0.240394	0.0811966	0.935286
ENSDARG00000070743	37.7227	-0.0200619	0.247066	-0.0812007	0.935282
ENSDARG00000039931	214.356	-0.0158989	0.195527	-0.0813134	0.935193	0.98627
ENSDARG00000018716	209.942	-0.0159325	0.195938	-0.0813136	0.935193	0.98627
ENSDARG00000055644	77.8486	-0.0189442	0.23269	-0.0814139	0.935113	0.98627
ENSDARG00000014775	17.0502	0.0187723	0.230551	0.0814234	0.935105
ENSDARG00000013719	29.8924	0.0201158	0.247038	0.0814279	0.935102
ENSDARG00000077013	139.896	-0.015169	0.186202	-0.0814657	0.935072	0.98627
ENSDARG00000060200	8.05387	-0.0160727	0.197152	-0.0815245	0.935025
ENSDARG00000068996	878.748	-0.016351	0.200388	-0.0815968	0.934967	0.98627
ENSDARG00000011821	61.1554	0.0181369	0.222141	0.081646	0.934928	0.98627
ENSDARG00000077826	58.7541	-0.018034	0.220612	-0.0817451	0.934849	0.98627
ENSDARG00000098761	14.4343	0.0191194	0.233549	0.0818649	0.934754
ENSDARG00000086342	183.014	0.0145531	0.177683	0.0819048	0.934722	0.98627
ENSDARG00000044034	1.19943	-0.00863869	0.10536	-0.0819925	0.934653
ENSDARG00000099124	19.0253	-0.0202567	0.246988	-0.0820148	0.934635
ENSDARG00000079788	0.824446	0.00641823	0.078213	0.0820609	0.934598
ENSDARG00000093875	0.888401	0.0078927	0.0961126	0.0821193	0.934552
ENSDARG00000038018	609.159	-0.0131063	0.159401	-0.0822225	0.93447	0.986228
ENSDARG00000100946	94.4484	-0.0186433	0.226605	-0.082272	0.93443	0.986228
ENSDARG00000014550	2.58871	-0.012093	0.146671	-0.0824501	0.934289
ENSDARG00000062181	0.987425	-0.00685096	0.0829713	-0.0825702	0.934193
ENSDARG00000052331	29.7783	-0.0203707	0.246557	-0.082621	0.934153
ENSDARG00000102690	710.749	0.0136002	0.164522	0.0826646	0.934118	0.986037
ENSDARG00000104786	152.471	0.01478	0.178714	0.0827018	0.934089	0.986037
ENSDARG00000074702	11.6241	-0.0182282	0.220407	-0.0827023	0.934088
ENSDARG00000021404	63.5904	-0.0194178	0.234785	-0.0827048	0.934086	0.986037
ENSDARG00000055133	273.381	0.0151605	0.183182	0.0827621	0.934041	0.986037
ENSDARG00000038075	3994.76	0.00914119	0.110411	0.0827924	0.934017	0.986037
ENSDARG00000070346	169.173	-0.0145797	0.176041	-0.0828199	0.933995	0.986037
ENSDARG00000035990	566.42	0.0143713	0.173488	0.0828374	0.933981	0.986037
ENSDARG00000054363	84.3989	-0.0190567	0.229917	-0.0828853	0.933943	0.986037
ENSDARG00000073914	26.99	0.0203504	0.245516	0.0828883	0.93394
ENSDARG00000034013	209.829	-0.0129431	0.156137	-0.0828957	0.933934	0.986037
ENSDARG00000095065	3.21708	0.0127279	0.153524	0.0829045	0.933927
ENSDARG00000075819	63.8749	-0.0203848	0.24563	-0.0829896	0.93386	0.986037
ENSDARG00000040137	27.5803	0.0204381	0.246219	0.0830077	0.933845
ENSDARG00000025912	59.053	-0.0191322	0.230447	-0.0830219	0.933834	0.986037
ENSDARG00000062757	5.58859	-0.0164353	0.197948	-0.0830284	0.933829
ENSDARG00000036092	149.696	-0.0160893	0.193649	-0.0830845	0.933784	0.986037
ENSDARG00000057660	44.6182	0.0196483	0.23631	0.083146	0.933735
ENSDARG00000070314	740.951	0.0118766	0.142789	0.0831763	0.933711	0.986037
ENSDARG00000037706	15.3339	-0.0200701	0.241252	-0.0831914	0.933699
ENSDARG00000077569	91.99	0.0166107	0.198797	0.0835563	0.933409	0.986037
ENSDARG00000036057	111.71	0.0190524	0.227909	0.0835965	0.933377	0.986037
ENSDARG00000060005	36.9338	-0.0204809	0.244895	-0.0836311	0.93335
ENSDARG00000070857	86.8726	-0.0192034	0.229361	-0.0837256	0.933275	0.986037
ENSDARG00000105201	991.648	0.0153493	0.183296	0.0837407	0.933263	0.986037
ENSDARG00000098369	2.49481	-0.0114232	0.136223	-0.0838567	0.93317
ENSDARG00000096632	514.076	-0.0128431	0.153101	-0.0838863	0.933147	0.986037
ENSDARG00000060944	4.01068	0.0142325	0.169636	0.0839002	0.933136
ENSDARG00000058649	86.3882	0.0183826	0.218716	0.0840481	0.933018	0.986037
ENSDARG00000089262	0.756183	0.00700968	0.0833076	0.0841422	0.932943
ENSDARG00000099783	30.3851	0.0208012	0.247019	0.084209	0.93289
ENSDARG00000005716	14.8662	0.0190826	0.226531	0.084238	0.932867
ENSDARG00000038228	1035.99	0.0128331	0.152105	0.0843701	0.932762	0.986037
ENSDARG00000060893	13.2839	-0.018775	0.222343	-0.0844416	0.932705
ENSDARG00000091124	187.111	0.0165858	0.196402	0.084448	0.9327	0.986037
ENSDARG00000018600	595.847	0.0149856	0.177254	0.0845433	0.932624	0.986037
ENSDARG00000092638	236.254	0.015561	0.183959	0.0845897	0.932588	0.986037
ENSDARG00000069865	7.02733	-0.017522	0.206969	-0.0846601	0.932532
ENSDARG00000055129	52.4719	0.0192477	0.227347	0.0846624	0.93253	0.986037
ENSDARG00000078797	125.491	0.0157481	0.185518	0.0848872	0.932351	0.986037
ENSDARG00000075307	7.73079	-0.0172007	0.202613	-0.0848943	0.932345
ENSDARG00000037935	209.11	-0.0187094	0.220227	-0.084955	0.932297	0.986037
ENSDARG00000010381	437.36	-0.0135223	0.159101	-0.0849919	0.932268	0.986037
ENSDARG00000061551	46.9111	-0.01954	0.229801	-0.0850301	0.932237
ENSDARG00000057635	30.7091	0.020839	0.244954	0.0850732	0.932203
ENSDARG00000007438	1343.38	-0.0124698	0.146471	-0.0851351	0.932154	0.986037
ENSDARG00000005416	185.54	0.0194854	0.228803	0.0851624	0.932132	0.986037
ENSDARG00000062222	174.461	0.0169625	0.199141	0.0851784	0.93212	0.986037
ENSDARG00000046048	136.892	-0.0207976	0.24355	-0.0853937	0.931948	0.986037
ENSDARG00000075441	34.8704	0.021105	0.247081	0.0854173	0.93193
ENSDARG00000099896	1.11169	0.00802461	0.0938378	0.0855158	0.931851
ENSDARG00000037046	29.5005	0.0211481	0.247053	0.0856015	0.931783
ENSDARG00000008861	162.804	-0.0164394	0.191947	-0.0856454	0.931748	0.986037
ENSDARG00000095259	3.00607	-0.0126889	0.14808	-0.085689	0.931714
ENSDARG00000087624	2.39186	-0.0116024	0.135399	-0.0856908	0.931712
ENSDARG00000103008	1.55413	0.0102193	0.119006	0.0858716	0.931568
ENSDARG00000052527	2.0161	-0.00859822	0.10012	-0.0858794	0.931562
ENSDARG00000089216	2.60981	-0.0109647	0.127497	-0.0859994	0.931467
ENSDARG00000023220	1078.8	0.0123371	0.143422	0.0860199	0.931451	0.986037
ENSDARG00000093438	69.1428	-0.0192877	0.224206	-0.0860269	0.931445	0.986037
ENSDARG00000009796	19.5721	-0.0208977	0.242463	-0.0861893	0.931316
ENSDARG00000095891	0.791584	-0.00730958	0.0847762	-0.0862221	0.93129
ENSDARG00000026902	82.8092	0.0200633	0.232654	0.0862365	0.931278	0.986037
ENSDARG00000069302	347.435	0.0168874	0.195689	0.0862972	0.93123	0.986037
ENSDARG00000017329	2.04808	-0.0102821	0.119147	-0.0862979	0.93123
ENSDARG00000086808	114.385	-0.0162653	0.188388	-0.0863396	0.931196	0.986037
ENSDARG00000019457	4.04379	-0.0161536	0.186927	-0.0864168	0.931135
ENSDARG00000105148	2.03852	0.0120536	0.139419	0.0864556	0.931104
ENSDARG00000068104	3.62337	-0.0153488	0.177438	-0.0865022	0.931067
ENSDARG00000057234	593.854	0.0174926	0.202194	0.086514	0.931058	0.986037
ENSDARG00000034138	3.78183	-0.0152653	0.176435	-0.0865211	0.931052
ENSDARG00000013628	1309.06	-0.015162	0.175187	-0.0865477	0.931031	0.986037
ENSDARG00000061345	560.356	0.013699	0.158119	0.0866373	0.93096	0.986037
ENSDARG00000079353	24.1667	-0.0213413	0.246199	-0.0866834	0.930923
ENSDARG00000020219	55.9729	-0.0205486	0.236644	-0.0868331	0.930804	0.986037
ENSDARG00000102216	350.94	-0.0124906	0.143589	-0.086989	0.93068	0.986037
ENSDARG00000076895	285.774	-0.015506	0.178147	-0.0870407	0.930639	0.986037
ENSDARG00000013307	27893.4	-0.00933499	0.107224	-0.0870609	0.930623	0.986037
ENSDARG00000002463	33.8349	-0.021462	0.246466	-0.087079	0.930609
ENSDARG00000056279	11.1775	0.0191696	0.220026	0.0871241	0.930573
ENSDARG00000095424	1.28361	-0.00862813	0.0989443	-0.0872019	0.930511
ENSDARG00000019326	379.832	-0.0148994	0.170822	-0.0872217	0.930495	0.986037
ENSDARG00000096587	3.8645	0.0138678	0.158926	0.0872592	0.930465
ENSDARG00000079175	185.244	0.0139893	0.160157	0.0873475	0.930395	0.986037
ENSDARG00000086493	4.55167	-0.015317	0.175243	-0.0874039	0.93035
ENSDARG00000063307	4.28451	-0.016466	0.188055	-0.0875598	0.930227
ENSDARG00000097539	4.09562	0.0129121	0.147244	0.0876915	0.930122
ENSDARG00000055290	56.5949	0.0200006	0.227935	0.0877472	0.930078	0.985918
ENSDARG00000006812	342.723	-0.0145635	0.165674	-0.0879047	0.929952	0.985876
ENSDARG00000062967	27.3511	0.0216083	0.245664	0.0879587	0.929909
ENSDARG00000060951	59.9029	-0.0213206	0.242359	-0.0879708	0.9299	0.985876
ENSDARG00000099631	149.918	-0.0200223	0.227548	-0.0879918	0.929883	0.985876
ENSDARG00000067741	333.866	-0.0154716	0.175663	-0.0880758	0.929816	0.985876
ENSDARG00000090036	6.93223	-0.0153697	0.174383	-0.0881377	0.929767
ENSDARG00000024602	126.074	-0.0194424	0.220459	-0.0881905	0.929725	0.985876
ENSDARG00000097916	11.0221	-0.0178177	0.202018	-0.0881985	0.929719
ENSDARG00000098832	2470.52	-0.0138233	0.156585	-0.08828	0.929654	0.985876
ENSDARG00000045608	12.6861	-0.0206826	0.234243	-0.0882953	0.929642
ENSDARG00000101563	10.9522	-0.017767	0.201078	-0.088359	0.929591
ENSDARG00000089640	11.6389	-0.0190214	0.215221	-0.0883808	0.929574
ENSDARG00000102059	56.0795	-0.0208374	0.235634	-0.0884313	0.929534	0.985876
ENSDARG00000030472	10.762	-0.0181313	0.205006	-0.0884426	0.929525
ENSDARG00000099577	38.1818	0.021815	0.246606	0.0884611	0.92951
ENSDARG00000055226	199.546	-0.0181723	0.20538	-0.0884811	0.929494	0.985876
ENSDARG00000062811	2.30632	0.0110952	0.125333	0.0885258	0.929459
ENSDARG00000020080	52.5361	-0.0199388	0.225033	-0.0886037	0.929397	0.985876
ENSDARG00000059835	206.196	-0.015692	0.176851	-0.08873	0.929296	0.985876
ENSDARG00000058800	25.8813	0.0219291	0.247073	0.0887556	0.929276
ENSDARG00000098730	475.139	0.0137318	0.154375	0.088951	0.929121	0.985876
ENSDARG00000022788	385.638	0.0136199	0.153091	0.0889659	0.929109	0.985876
ENSDARG00000059438	38.7677	0.021806	0.244993	0.0890069	0.929076
ENSDARG00000096304	12.9984	0.0210547	0.236448	0.0890458	0.929046
ENSDARG00000075584	284.668	-0.0140495	0.157766	-0.0890531	0.92904	0.985876
ENSDARG00000026333	34.0066	0.0218498	0.245321	0.0890661	0.929029
ENSDARG00000076058	69.7592	-0.0205935	0.231155	-0.0890893	0.929011	0.985876
ENSDARG00000097451	3.886	-0.0164154	0.184144	-0.0891444	0.928967
ENSDARG00000033411	13.7667	0.0203943	0.228628	0.0892031	0.92892
ENSDARG00000095283	25.1349	-0.0220293	0.246564	-0.0893454	0.928807
ENSDARG00000042296	324.317	-0.013486	0.15088	-0.089382	0.928778	0.985876
ENSDARG00000071208	59.2776	-0.020488	0.229096	-0.0894296	0.92874	0.985876
ENSDARG00000031243	4.16797	0.0160554	0.17936	0.0895145	0.928673
ENSDARG00000035944	29.1589	0.0218779	0.244199	0.0895906	0.928613
ENSDARG00000062702	9.18762	-0.0203127	0.22661	-0.0896371	0.928576
ENSDARG00000075673	597.353	0.014677	0.163709	0.0896531	0.928563	0.985851
ENSDARG00000077698	13.6343	0.0219961	0.244777	0.0898618	0.928397
ENSDARG00000052642	153.054	-0.0173194	0.192207	-0.0901082	0.928201	0.985558
ENSDARG00000076752	20.1256	-0.0222633	0.247059	-0.0901131	0.928197
ENSDARG00000026505	10.0752	0.0185541	0.205874	0.0901236	0.928189
ENSDARG00000034975	15.119	-0.0212725	0.236029	-0.0901266	0.928187
ENSDARG00000075299	1.07342	-0.00992411	0.110102	-0.0901357	0.928179
ENSDARG00000029587	148.834	-0.0174588	0.193471	-0.0902399	0.928097	0.985537
ENSDARG00000016570	150.047	0.0174087	0.192755	0.0903154	0.928037	0.985537
ENSDARG00000098650	4.03045	-0.0157797	0.174683	-0.0903337	0.928022
ENSDARG00000090301	168.683	-0.01738	0.19238	-0.0903421	0.928015	0.985537
ENSDARG00000061195	15.3507	-0.0215525	0.238382	-0.0904116	0.92796
ENSDARG00000071733	68.3614	-0.0198326	0.21927	-0.0904487	0.927931	0.985537
ENSDARG00000044923	82.8758	0.0201785	0.222961	0.0905024	0.927888	0.985537
ENSDARG00000062943	170.615	0.0155629	0.171946	0.0905103	0.927882	0.985537
ENSDARG00000074547	70.2892	0.0219304	0.242211	0.0905425	0.927856	0.985537
ENSDARG00000087245	2.50378	0.0112365	0.124048	0.0905813	0.927825
ENSDARG00000062248	89.1611	0.021136	0.233266	0.0906091	0.927803	0.985537
ENSDARG00000039577	309.598	0.0158323	0.174472	0.090744	0.927696	0.985537
ENSDARG00000002165	204.637	-0.0186302	0.205267	-0.0907607	0.927683	0.985537
ENSDARG00000097754	1.20976	0.00875134	0.0963745	0.0908056	0.927647
ENSDARG00000016538	11.0168	-0.0205169	0.225907	-0.0908201	0.927636
ENSDARG00000096577	1.20285	-0.00795186	0.0875286	-0.0908487	0.927613
ENSDARG00000097255	8.28916	0.0174004	0.191386	0.0909177	0.927558
ENSDARG00000070798	4.57892	0.016544	0.181833	0.0909846	0.927505
ENSDARG00000039987	142.542	0.0206329	0.226716	0.0910077	0.927487	0.985537
ENSDARG00000080019	99.415	-0.0176727	0.193932	-0.0911283	0.927391	0.985537
ENSDARG00000013477	13.3292	0.0217096	0.238109	0.0911751	0.927353
ENSDARG00000036096	530.989	0.0120787	0.132402	0.0912274	0.927312	0.985537
ENSDARG00000043301	64.7441	-0.0204229	0.223674	-0.0913067	0.927249	0.985537
ENSDARG00000075395	33.2017	0.0170557	0.186672	0.0913675	0.927201
ENSDARG00000013526	55.3986	-0.0207367	0.226949	-0.0913718	0.927197	0.985537
ENSDARG00000017525	239.295	0.0169408	0.185217	0.0914649	0.927123	0.985537
ENSDARG00000103740	398.059	0.0170888	0.18675	0.091506	0.927091	0.985537
ENSDARG00000058053	104.144	0.0192353	0.210171	0.0915221	0.927078	0.985537
ENSDARG00000056940	3.69599	0.0135747	0.148202	0.0915959	0.927019
ENSDARG00000044402	546.968	-0.0176664	0.192671	-0.091692	0.926943	0.985537
ENSDARG00000094492	3.77779	-0.0130641	0.142311	-0.0917993	0.926857
ENSDARG00000068493	12.6685	-0.0214949	0.234142	-0.0918029	0.926855
ENSDARG00000105756	26.3709	-0.0221527	0.241262	-0.0918202	0.926841
ENSDARG00000097510	1.11558	0.00944017	0.102785	0.0918436	0.926822
ENSDARG00000087854	4.01076	-0.0140929	0.153414	-0.0918617	0.926808
ENSDARG00000056277	9.32776	-0.0193659	0.210411	-0.0920384	0.926668
ENSDARG00000079393	24.1086	0.0226361	0.24585	0.0920731	0.92664
ENSDARG00000099885	155.661	0.0162108	0.176054	0.0920789	0.926635	0.985537
ENSDARG00000019335	282.722	-0.0151953	0.164973	-0.0921075	0.926613	0.985537
ENSDARG00000088475	7.44719	0.0167896	0.182265	0.0921165	0.926605
ENSDARG00000069037	30.0336	0.0227771	0.247087	0.0921824	0.926553
ENSDARG00000104609	650.207	-0.0132701	0.143799	-0.0922826	0.926473	0.985537
ENSDARG00000016733	130.638	-0.0207912	0.225145	-0.0923459	0.926423	0.985537
ENSDARG00000062445	142.512	0.0181822	0.19688	0.0923516	0.926419	0.985537
ENSDARG00000094336	67.789	0.0218523	0.236616	0.0923536	0.926417	0.985537
ENSDARG00000097336	10.1657	-0.0205	0.221964	-0.092357	0.926414
ENSDARG00000092532	118.794	0.0174753	0.18909	0.0924179	0.926366	0.985537
ENSDARG00000061940	0.846822	0.00798744	0.0864025	0.0924446	0.926345
ENSDARG00000021398	74.3009	0.02169	0.234581	0.0924629	0.92633	0.985537
ENSDARG00000027187	138.969	-0.0182342	0.197078	-0.0925229	0.926283	0.985537
ENSDARG00000079686	90.9037	0.0198046	0.213972	0.0925569	0.926256	0.985537
ENSDARG00000094780	3.88061	0.0154093	0.166438	0.092583	0.926235
ENSDARG00000077098	7.63034	0.0178444	0.192683	0.0926104	0.926213
ENSDARG00000061543	525.218	0.0143961	0.155438	0.0926168	0.926208	0.985537
ENSDARG00000092693	40290.8	0.0107508	0.115994	0.0926843	0.926154	0.985537
ENSDARG00000094833	202.129	0.015186	0.163732	0.092749	0.926103	0.985537
ENSDARG00000091619	78.6096	-0.0210649	0.226718	-0.0929124	0.925973	0.985537
ENSDARG00000089225	312.237	0.0167034	0.179664	0.0929703	0.925927	0.985537
ENSDARG00000088251	2.82503	0.010772	0.115815	0.0930098	0.925896
ENSDARG00000053389	7.44579	-0.0194465	0.208975	-0.0930567	0.925858
ENSDARG00000061481	36.0871	0.0225156	0.241486	0.0932378	0.925715
ENSDARG00000088124	172.354	-0.0206821	0.221808	-0.0932432	0.92571	0.985537
ENSDARG00000044943	855.091	0.0122856	0.1317	0.0932843	0.925678	0.985537
ENSDARG00000004296	1223.86	-0.0169099	0.181053	-0.0933971	0.925588	0.985537
ENSDARG00000040005	13.9985	0.0222214	0.237232	0.0936695	0.925372
ENSDARG00000097518	1.19149	-0.00820006	0.0875306	-0.0936822	0.925362
ENSDARG00000093420	240.65	-0.0166352	0.177452	-0.0937444	0.925312	0.985537
ENSDARG00000083224	4.47078	-0.0166271	0.176873	-0.094006	0.925104
ENSDARG00000091531	26.4367	0.0232221	0.246948	0.0940362	0.92508
ENSDARG00000032263	8.36985	0.0205237	0.218197	0.0940605	0.925061
ENSDARG00000038533	1.2409	0.00991971	0.105404	0.0941115	0.925021
ENSDARG00000045373	1868.19	0.0136742	0.145123	0.0942247	0.924931	0.985537
ENSDARG00000097351	300.222	-0.014289	0.151532	-0.0942968	0.924873	0.985537
ENSDARG00000082087	2.28281	-0.0142528	0.151093	-0.0943311	0.924846
ENSDARG00000069185	159.242	0.0183087	0.194078	0.0943367	0.924842	0.985537
ENSDARG00000037961	122.804	-0.0219592	0.232763	-0.0943417	0.924838	0.985537
ENSDARG00000068088	1663.97	-0.0183185	0.194035	-0.0944079	0.924785	0.985537
ENSDARG00000099849	539.152	-0.0161523	0.171044	-0.0944336	0.924765	0.985537
ENSDARG00000044281	712.811	0.0115514	0.122083	0.0946191	0.924617	0.985537
ENSDARG00000056036	379.658	-0.0168603	0.177971	-0.0947361	0.924524	0.985537
ENSDARG00000104793	5.99927	0.0186698	0.19699	0.0947755	0.924493
ENSDARG00000098925	23.6078	0.0232802	0.245586	0.0947945	0.924478
ENSDARG00000003383	224.816	-0.0189926	0.200195	-0.0948708	0.924417	0.985537
ENSDARG00000069011	0.817127	0.00743255	0.078301	0.0949229	0.924376
ENSDARG00000095199	0.817127	0.00743255	0.078301	0.0949229	0.924376
ENSDARG00000021521	3.09547	-0.0135514	0.142575	-0.0950478	0.924277
ENSDARG00000098908	64.1731	0.0204829	0.215497	0.0950495	0.924276	0.985537
ENSDARG00000039399	413.785	0.0157585	0.165752	0.0950729	0.924257	0.985537
ENSDARG00000040990	197.44	0.017292	0.181835	0.0950968	0.924238	0.985537
ENSDARG00000023002	16.7709	0.0232694	0.244672	0.0951046	0.924232
ENSDARG00000067831	20.4585	0.0231272	0.242867	0.0952259	0.924135
ENSDARG00000053131	2.69213	0.0139657	0.146649	0.0952326	0.92413
ENSDARG00000045305	271.881	-0.0161876	0.1699	-0.0952772	0.924095	0.985537
ENSDARG00000018971	129.76	-0.0202999	0.212939	-0.0953321	0.924051	0.985537
ENSDARG00000074818	13.1477	0.0219782	0.230303	0.0954316	0.923972
ENSDARG00000102998	181.397	-0.0191993	0.201181	-0.095433	0.923971	0.985537
ENSDARG00000101478	35.721	-0.0234279	0.245295	-0.0955091	0.92391
ENSDARG00000044091	25.7677	-0.0234467	0.24528	-0.0955916	0.923845
ENSDARG00000060610	595.816	0.0143863	0.150302	0.0957161	0.923746	0.985537
ENSDARG00000039547	13.4088	-0.0201188	0.209968	-0.0958188	0.923665
ENSDARG00000058985	136.004	0.0184337	0.192368	0.0958247	0.92366	0.985537
ENSDARG00000007127	159.045	-0.0165374	0.172495	-0.0958715	0.923623	0.985537
ENSDARG00000089549	63.0781	-0.0218335	0.227545	-0.0959527	0.923558	0.985537
ENSDARG00000104480	19.0492	-0.0232065	0.241833	-0.0959608	0.923552
ENSDARG00000042989	119.212	-0.0191655	0.199637	-0.0960018	0.923519	0.985537
ENSDARG00000092478	68.3437	0.0210045	0.218697	0.0960438	0.923486	0.985537
ENSDARG00000023058	1019.96	-0.0139343	0.145056	-0.0960614	0.923472	0.985537
ENSDARG00000088171	69.5315	-0.0218315	0.227167	-0.0961035	0.923438	0.985537
ENSDARG00000058574	122.712	-0.0233582	0.242914	-0.0961583	0.923395	0.985537
ENSDARG00000008548	178.743	0.01854	0.192778	0.0961731	0.923383	0.985537
ENSDARG00000060953	3.15955	0.0150536	0.156517	0.0961787	0.923379
ENSDARG00000098820	179.707	0.0172933	0.179425	0.096382	0.923217	0.985537
ENSDARG00000009637	1548.89	0.0167438	0.173648	0.0964237	0.923184	0.985537
ENSDARG00000092503	994.623	0.011571	0.119965	0.0964531	0.923161	0.985537
ENSDARG00000094853	1.18249	-0.00919037	0.0952598	-0.0964769	0.923142
ENSDARG00000024759	27.8669	-0.0238515	0.247032	-0.0965522	0.923082
ENSDARG00000090716	1234.16	0.0145301	0.150381	0.0966222	0.923026	0.985537
ENSDARG00000102900	0.725875	0.00725449	0.0749527	0.0967876	0.922895
ENSDARG00000057334	136.163	-0.0207253	0.213972	-0.0968597	0.922838	0.985537
ENSDARG00000104122	0.912014	-0.00931634	0.0960021	-0.0970431	0.922692
ENSDARG00000042796	388.621	0.0158617	0.163409	0.0970672	0.922673	0.985537
ENSDARG00000034907	0.516028	-0.00712098	0.0733466	-0.0970867	0.922658
ENSDARG00000055676	6.64073	0.0214192	0.220178	0.0972816	0.922503
ENSDARG00000076143	357.986	-0.0161236	0.165732	-0.0972869	0.922499	0.985537
ENSDARG00000059982	4.34942	-0.0185249	0.1903	-0.0973455	0.922452
ENSDARG00000105782	21.6209	-0.0238489	0.244921	-0.0973738	0.92243
ENSDARG00000042021	101.333	-0.0226542	0.232471	-0.0974493	0.92237	0.985537
ENSDARG00000060480	23.2906	-0.0237355	0.242872	-0.0977282	0.922148
ENSDARG00000078618	7.15162	0.0186891	0.191088	0.0978037	0.922088
ENSDARG00000104374	76.4959	0.0224494	0.229424	0.097851	0.922051	0.985537
ENSDARG00000097685	12.1643	0.02375	0.242469	0.0979504	0.921972
ENSDARG00000062954	561.731	0.0147468	0.150496	0.0979885	0.921941	0.985527
ENSDARG00000042027	209.767	-0.0170348	0.173564	-0.0981471	0.921815	0.985483
ENSDARG00000073704	287.57	0.0171414	0.174582	0.0981854	0.921785	0.985483
ENSDARG00000074613	883.335	-0.0240753	0.245174	-0.0981967	0.921776	0.985483
ENSDARG00000021208	64.6068	0.0222041	0.225537	0.0984499	0.921575	0.985483
ENSDARG00000040874	1604.97	0.0118812	0.120578	0.0985352	0.921507	0.985483
ENSDARG00000031044	96.6577	-0.0201736	0.204658	-0.098572	0.921478	0.985483
ENSDARG00000039304	136.912	0.0190226	0.192972	0.0985773	0.921474	0.985483
ENSDARG00000067984	69.8289	-0.0226528	0.229403	-0.0987467	0.921339	0.985483
ENSDARG00000016363	10.2005	0.0227113	0.229821	0.0988217	0.92128
ENSDARG00000010556	5.64097	0.0187311	0.189443	0.0988742	0.921238
ENSDARG00000042337	283.82	0.0169672	0.171474	0.0989489	0.921179	0.985483
ENSDARG00000070919	13.4492	0.0239229	0.2417	0.0989778	0.921156
ENSDARG00000060439	69.227	-0.0216087	0.218162	-0.0990488	0.9211	0.985483
ENSDARG00000098201	272.597	0.0242525	0.244822	0.0990616	0.921089	0.985483
ENSDARG00000070710	0.408563	0.00674497	0.0679914	0.0992033	0.920977
ENSDARG00000033029	42.7962	0.0240197	0.241845	0.0993189	0.920885
ENSDARG00000097187	105.077	-0.0205422	0.206635	-0.0994127	0.920811	0.985412
ENSDARG00000016695	41.8366	-0.0239644	0.240977	-0.0994467	0.920784
ENSDARG00000090429	9.7226	0.0172521	0.173442	0.0994691	0.920766
ENSDARG00000097726	2.3628	0.0122583	0.123221	0.099482	0.920756
ENSDARG00000068657	1.1588	-0.010316	0.103669	-0.0995085	0.920735
ENSDARG00000099728	25.5295	-0.0246199	0.24708	-0.0996432	0.920628
ENSDARG00000042112	96.2439	0.0208151	0.208859	0.0996609	0.920614	0.985293
ENSDARG00000006766	1938.16	-0.0169376	0.169094	-0.100167	0.920212	0.984954
ENSDARG00000051809	33.9362	-0.0241754	0.241261	-0.100204	0.920182
ENSDARG00000035819	21.8446	0.0245284	0.244658	0.100256	0.920141
ENSDARG00000074071	4.95037	-0.0187116	0.186492	-0.100335	0.920079
ENSDARG00000019951	1043.53	0.0119885	0.11938	0.100423	0.920009	0.984828
ENSDARG00000055889	45.8092	0.0233209	0.232206	0.100432	0.920001
ENSDARG00000099294	233.566	-0.017501	0.17418	-0.100477	0.919966	0.984828
ENSDARG00000004392	21.4612	-0.0248528	0.247086	-0.100583	0.919881
ENSDARG00000101164	34.4172	-0.0245922	0.244404	-0.100621	0.919851
ENSDARG00000092578	8.92251	-0.022264	0.221208	-0.100647	0.91983
ENSDARG00000102124	7.20042	0.0212805	0.211339	0.100694	0.919794
ENSDARG00000104342	69.9101	-0.0215375	0.213743	-0.100764	0.919738	0.984721
ENSDARG00000093318	393.871	-0.0221987	0.219631	-0.101073	0.919493	0.98455
ENSDARG00000079457	11.7081	0.022714	0.224583	0.101139	0.91944
ENSDARG00000094978	53.9809	0.0248887	0.245996	0.101175	0.919411	0.98455
ENSDARG00000009262	3.48461	-0.0146632	0.144868	-0.101218	0.919378
ENSDARG00000069009	62.5251	0.02191	0.21621	0.101337	0.919283	0.984508
ENSDARG00000004150	73.3737	-0.0227256	0.224141	-0.10139	0.919241	0.984508
ENSDARG00000045411	74.2251	-0.0209353	0.20647	-0.101396	0.919236	0.984508
ENSDARG00000089856	37.4743	0.0250584	0.246962	0.101467	0.91918
ENSDARG00000008720	404.847	-0.0193946	0.190832	-0.101632	0.919049	0.984508
ENSDARG00000089087	38.0114	0.0246198	0.242105	0.101691	0.919002
ENSDARG00000045792	38.1169	-0.0240911	0.236747	-0.101759	0.918948
ENSDARG00000055395	88.2574	-0.02043	0.200763	-0.101762	0.918946	0.984508
ENSDARG00000078447	32.5978	0.0250993	0.246637	0.101766	0.918942
ENSDARG00000099764	0.826528	-0.0103037	0.101168	-0.101848	0.918878
ENSDARG00000036179	85.7369	-0.019896	0.195232	-0.10191	0.918828	0.984477
ENSDARG00000100110	3.25308	-0.0163183	0.160076	-0.101941	0.918804
ENSDARG00000069208	6.69185	-0.0198216	0.194393	-0.101967	0.918783
ENSDARG00000022185	3.55666	-0.0161323	0.158152	-0.102005	0.918753
ENSDARG00000078801	32.1247	-0.0250166	0.244661	-0.10225	0.918558
ENSDARG00000104540	61	-0.0252742	0.247072	-0.102295	0.918523	0.984241
ENSDARG00000044339	46.0481	0.0245448	0.239713	0.102392	0.918445
ENSDARG00000088955	1.17391	0.0115942	0.11321	0.102413	0.918429
ENSDARG00000078258	2.24934	0.014716	0.143648	0.102445	0.918404
ENSDARG00000092286	1.03272	0.00949865	0.0926317	0.102542	0.918326
ENSDARG00000103507	108.73	-0.0205445	0.20013	-0.102656	0.918236	0.984025
ENSDARG00000104934	9.27081	-0.0232589	0.226351	-0.102756	0.918157
ENSDARG00000052423	236.428	0.0164569	0.160069	0.102811	0.918113	0.983984
ENSDARG00000097736	4.95824	0.0208845	0.203068	0.102845	0.918086
ENSDARG00000052833	346.875	0.0178695	0.173506	0.102991	0.91797	0.983923
ENSDARG00000082423	0.671973	-0.00752442	0.0730369	-0.103022	0.917945
ENSDARG00000027199	333.565	-0.0175326	0.170063	-0.103095	0.917888	0.983923
ENSDARG00000099009	13.449	-0.0206669	0.200187	-0.103238	0.917774
ENSDARG00000098087	1.90757	0.0110932	0.107312	0.103373	0.917667
ENSDARG00000025824	85.9743	0.0225233	0.217628	0.103494	0.917571	0.983677
ENSDARG00000079613	203.047	-0.017005	0.164054	-0.103655	0.917444	0.983632
ENSDARG00000036993	37.3817	0.0256048	0.247021	0.103655	0.917443
ENSDARG00000019588	4.381	0.0173614	0.167291	0.10378	0.917344
ENSDARG00000003910	196.988	0.0218086	0.210001	0.10385	0.917288	0.983557
ENSDARG00000101998	8.75844	0.0212383	0.204473	0.103869	0.917274
ENSDARG00000056330	3.68808	0.015616	0.150192	0.103974	0.91719
ENSDARG00000096489	15.1122	0.0249492	0.239518	0.104164	0.917039
ENSDARG00000092473	155.501	-0.0192207	0.184437	-0.104213	0.917001	0.98334
ENSDARG00000100728	6.40868	-0.0225514	0.216034	-0.104388	0.916861
ENSDARG00000044597	13.8189	0.0254396	0.243459	0.104492	0.916779
ENSDARG00000077536	605.444	-0.0140533	0.134434	-0.104536	0.916744	0.983156
ENSDARG00000098070	26.5259	0.0258029	0.246746	0.104573	0.916715
ENSDARG00000019877	17.232	0.024998	0.23878	0.10469	0.916621
ENSDARG00000011247	385.163	-0.0166127	0.158663	-0.104705	0.91661	0.983104
ENSDARG00000034650	19.7954	0.025246	0.241032	0.104741	0.916581
ENSDARG00000030155	640.975	-0.0139696	0.133284	-0.104811	0.916526	0.983104
ENSDARG00000097225	0.767435	-0.00803098	0.0765494	-0.104912	0.916445
ENSDARG00000102587	0.767435	-0.00803098	0.0765494	-0.104912	0.916445
ENSDARG00000103641	11.3328	-0.0228666	0.217829	-0.104975	0.916395
ENSDARG00000037403	64.8688	0.0244172	0.232541	0.105001	0.916375	0.983034
ENSDARG00000057504	74.4056	-0.0231462	0.220247	-0.105092	0.916303	0.983034
ENSDARG00000012968	300.494	-0.0196966	0.187323	-0.105148	0.916258	0.983034
ENSDARG00000013292	128.825	0.019757	0.187858	0.10517	0.916241	0.983034
ENSDARG00000100709	75.2639	0.0235341	0.223759	0.105176	0.916236	0.983034
ENSDARG00000035377	1.50049	0.0117567	0.111734	0.10522	0.916201
ENSDARG00000105073	10.3273	0.0234646	0.222959	0.105242	0.916184
ENSDARG00000011245	168.332	0.0216294	0.205234	0.105389	0.916067	0.983034
ENSDARG00000026712	1168.1	0.0146567	0.138939	0.10549	0.915987	0.983034
ENSDARG00000011640	2272.26	0.0119031	0.112739	0.105582	0.915914	0.983034
ENSDARG00000055076	279.73	0.0178336	0.16885	0.105618	0.915886	0.983034
ENSDARG00000045484	27.7944	-0.0260973	0.247087	-0.10562	0.915884
ENSDARG00000060645	52.3945	-0.0250335	0.236972	-0.105639	0.915869	0.983034
ENSDARG00000061553	25.5714	-0.0259374	0.245318	-0.10573	0.915797
ENSDARG00000071772	35.6809	0.0259681	0.245483	0.105783	0.915754
ENSDARG00000104636	172.605	0.0192883	0.182271	0.105822	0.915723	0.983034
ENSDARG00000071586	1788.37	0.0151737	0.143258	0.105919	0.915647	0.983034
ENSDARG00000105801	46.4037	-0.0256268	0.241865	-0.105955	0.915618
ENSDARG00000095938	1.3201	-0.0123484	0.116518	-0.105978	0.9156
ENSDARG00000011618	106.962	0.0217745	0.205344	0.106039	0.915551	0.983034
ENSDARG00000040555	692.111	-0.0135806	0.128028	-0.106075	0.915523	0.983034
ENSDARG00000068576	1.60601	-0.0120209	0.113321	-0.106079	0.91552
ENSDARG00000074588	47.8741	0.0244522	0.23038	0.106139	0.915472
ENSDARG00000053624	44.4906	0.0254686	0.23958	0.106305	0.91534
ENSDARG00000104631	79.963	0.0233833	0.219878	0.106347	0.915307	0.983034
ENSDARG00000077901	135.303	-0.0213308	0.200547	-0.106363	0.915294	0.983034
ENSDARG00000021488	164.489	-0.0217456	0.204242	-0.10647	0.91521	0.983034
ENSDARG00000002632	595.8	-0.0160471	0.150548	-0.106591	0.915113	0.983034
ENSDARG00000042141	107.358	0.0229703	0.215445	0.106618	0.915092	0.983034
ENSDARG00000103608	6.14374	0.021301	0.199617	0.106709	0.91502
ENSDARG00000076103	12.5329	0.022582	0.211602	0.106719	0.915012
ENSDARG00000025513	177.282	-0.0198271	0.185699	-0.10677	0.914972	0.983034
ENSDARG00000104014	101.758	-0.0235338	0.220389	-0.106783	0.914961	0.983034
ENSDARG00000092858	36.3226	0.0259141	0.242455	0.106882	0.914883
ENSDARG00000104692	0.448512	0.00746135	0.0697789	0.106928	0.914846
ENSDARG00000080833	5.9762	-0.0213462	0.199221	-0.107148	0.914671
ENSDARG00000040881	189.042	0.018239	0.170209	0.107156	0.914665	0.983034
ENSDARG00000105159	109.454	0.02366	0.220755	0.107178	0.914648	0.983034
ENSDARG00000015266	714.486	-0.0145287	0.135543	-0.107189	0.914639	0.983034
ENSDARG00000087633	49.4495	-0.0259516	0.241976	-0.107249	0.914592
ENSDARG00000060308	43.3227	0.0250425	0.233313	0.107334	0.914524
ENSDARG00000104077	92.965	-0.0240927	0.224375	-0.107377	0.91449	0.983034
ENSDARG00000074310	71.0758	-0.0232129	0.216026	-0.107454	0.914429	0.983034
ENSDARG00000075417	28.4205	0.0265241	0.246479	0.107612	0.914303
ENSDARG00000076896	2.38698	0.0146386	0.135939	0.107685	0.914246
ENSDARG00000104649	7.22081	0.0234553	0.217744	0.107719	0.914218
ENSDARG00000018757	154.639	-0.0197348	0.183195	-0.107726	0.914213	0.983034
ENSDARG00000017037	129.301	-0.0217248	0.201499	-0.107816	0.914141	0.983034
ENSDARG00000097743	1.16964	-0.0113111	0.10479	-0.107941	0.914043
ENSDARG00000040286	403.643	0.0173635	0.160734	0.108027	0.913974	0.983016
ENSDARG00000002956	2.35156	-0.0122921	0.113758	-0.108055	0.913952
ENSDARG00000060682	463.841	-0.0187597	0.173477	-0.10814	0.913885	0.983011
ENSDARG00000037478	1318.81	-0.0160799	0.148662	-0.108165	0.913865	0.983011
ENSDARG00000100972	2.14518	-0.0155737	0.143821	-0.108285	0.91377
ENSDARG00000011579	107.041	-0.0214765	0.198177	-0.10837	0.913702	0.982998
ENSDARG00000073872	394.349	-0.0200516	0.184928	-0.10843	0.913655	0.982998
ENSDARG00000081849	2.76892	-0.0185694	0.171238	-0.108442	0.913645
ENSDARG00000054805	23.9038	-0.0267959	0.246978	-0.108495	0.913603
ENSDARG00000010905	19.845	0.026729	0.246318	0.108514	0.913588
ENSDARG00000102295	56.1941	-0.0243058	0.223623	-0.108691	0.913447	0.982907
ENSDARG00000102601	2.09468	0.0143247	0.131702	0.108766	0.913388
ENSDARG00000089357	10.9658	-0.0244733	0.224914	-0.108812	0.913352
ENSDARG00000097258	2.90512	0.0154102	0.141609	0.108822	0.913344
ENSDARG00000090560	69.2563	-0.0244132	0.224263	-0.10886	0.913313	0.982855
ENSDARG00000086678	199.312	-0.0182979	0.168054	-0.108881	0.913297	0.982855
ENSDARG00000037532	9.90105	0.0252727	0.232026	0.108922	0.913265
ENSDARG00000039747	2.50888	-0.0161186	0.147812	-0.109048	0.913164
ENSDARG00000086654	30.36	-0.0268657	0.246175	-0.109133	0.913097
ENSDARG00000055591	122.283	0.023376	0.214082	0.109192	0.91305	0.982755
ENSDARG00000006981	7.38549	0.0243236	0.222691	0.109226	0.913023
ENSDARG00000089428	49.5012	0.0262495	0.240247	0.109261	0.912996
ENSDARG00000044047	3.81517	-0.018703	0.171007	-0.10937	0.912909
ENSDARG00000097728	30.7279	-0.0270276	0.246894	-0.10947	0.912829
ENSDARG00000100498	40.2312	0.0268892	0.245536	0.109512	0.912796
ENSDARG00000096687	25.6775	0.0266555	0.243151	0.109625	0.912707
ENSDARG00000043236	2.60446	0.015154	0.137955	0.109848	0.91253
ENSDARG00000032221	280.503	-0.0171719	0.156235	-0.109911	0.91248	0.982232
ENSDARG00000091563	604.381	0.0163449	0.148647	0.109958	0.912443	0.982232
ENSDARG00000095745	1.25494	-0.0108246	0.0983874	-0.11002	0.912393
ENSDARG00000093289	2.65567	-0.0172034	0.156333	-0.110043	0.912375
ENSDARG00000062558	228.081	-0.0220633	0.200443	-0.110073	0.912352	0.982232
ENSDARG00000014480	25.5915	-0.0270269	0.245462	-0.110107	0.912325
ENSDARG00000022424	138.062	0.0196657	0.178397	0.110236	0.912222	0.98223
ENSDARG00000071662	46.3862	0.0260795	0.236569	0.110241	0.912219
ENSDARG00000092174	3.9451	0.0165041	0.149677	0.110265	0.912199
ENSDARG00000037837	169.219	-0.0223006	0.202197	-0.110291	0.912179	0.98223
ENSDARG00000074222	1.58832	0.0132871	0.120453	0.11031	0.912164
ENSDARG00000070545	2693.32	0.0160268	0.145226	0.110358	0.912126	0.98223
ENSDARG00000088157	5.75	0.0202373	0.183367	0.110365	0.91212
ENSDARG00000039966	326.847	-0.0185829	0.168314	-0.110407	0.912087	0.98223
ENSDARG00000029639	701.365	0.0186777	0.16904	0.110493	0.912018	0.98223
ENSDARG00000006899	31.816	0.0263987	0.238903	0.1105	0.912013
ENSDARG00000090685	13.4551	0.0265153	0.239934	0.110511	0.912004
ENSDARG00000060477	212.133	-0.0215014	0.194522	-0.110535	0.911985	0.98223
ENSDARG00000026925	0.724068	0.00985368	0.0891261	0.110559	0.911966
ENSDARG00000004680	26.4007	0.0271329	0.245362	0.110583	0.911947
ENSDARG00000041960	70.0221	-0.0257476	0.2328	-0.1106	0.911934	0.98223
ENSDARG00000037398	39.3121	-0.0268866	0.242869	-0.110704	0.911851
ENSDARG00000099768	55.6551	0.0255985	0.230791	0.110916	0.911683	0.98223
ENSDARG00000073709	3.81433	-0.0196041	0.176584	-0.111019	0.911602
ENSDARG00000097492	3.05556	0.0163217	0.146977	0.11105	0.911577
ENSDARG00000043232	0.920274	-0.00983921	0.088593	-0.111061	0.911568
ENSDARG00000030687	213.97	-0.0197156	0.177495	-0.111077	0.911555	0.98223
ENSDARG00000025391	413.752	-0.0192166	0.17298	-0.111091	0.911544	0.98223
ENSDARG00000087532	7.04718	0.0218242	0.196391	0.111127	0.911516
ENSDARG00000075368	5.40455	-0.0239056	0.214787	-0.111299	0.911379
ENSDARG00000005371	2.5042	-0.0140265	0.125946	-0.11137	0.911323
ENSDARG00000051876	179.773	0.0223018	0.200058	0.111477	0.911238	0.982086
ENSDARG00000060656	182.507	-0.0189235	0.169728	-0.111493	0.911225	0.982086
ENSDARG00000015891	277.485	0.0219178	0.196571	0.111501	0.911219	0.982086
ENSDARG00000013950	59.7403	0.0256168	0.229633	0.111555	0.911176	0.982086
ENSDARG00000012672	376.002	-0.0164667	0.14759	-0.111571	0.911164	0.982086
ENSDARG00000017388	402.548	-0.0213421	0.191245	-0.111596	0.911144	0.982086
ENSDARG00000091385	68.5215	0.024368	0.21825	0.111652	0.911099	0.982086
ENSDARG00000030867	5.2024	0.018671	0.166994	0.111806	0.910977
ENSDARG00000016605	0.48846	0.00761194	0.0680143	0.111917	0.910889
ENSDARG00000037473	0.48846	0.00761194	0.0680143	0.111917	0.910889
ENSDARG00000043089	0.48846	0.00761194	0.0680143	0.111917	0.910889
ENSDARG00000101331	1.67845	0.0116266	0.103802	0.112008	0.910817
ENSDARG00000092788	236.701	-0.0262576	0.234313	-0.112062	0.910774	0.982086
ENSDARG00000057374	2.10794	0.0135825	0.121107	0.112153	0.910702
ENSDARG00000079133	9.42872	-0.0250643	0.223195	-0.112298	0.910587
ENSDARG00000001656	0.887119	-0.0114691	0.102114	-0.112317	0.910572
ENSDARG00000043904	7.18949	0.0230641	0.204964	0.112528	0.910405
ENSDARG00000087017	95.7566	0.0251952	0.223892	0.112533	0.910401	0.981917
ENSDARG00000077859	87.4684	-0.0252992	0.224634	-0.112624	0.910329	0.981917
ENSDARG00000036968	5.2864	0.0209255	0.185709	0.112679	0.910285
ENSDARG00000018060	3043.99	-0.0168611	0.149563	-0.112736	0.91024	0.981917
ENSDARG00000021569	79.9339	0.0239415	0.21222	0.112815	0.910177	0.981917
ENSDARG00000078187	17.3262	0.027077	0.23996	0.112839	0.910158
ENSDARG00000078392	3.51853	-0.0180162	0.159636	-0.112858	0.910143
ENSDARG00000055903	579.873	0.0188284	0.166821	0.112866	0.910137	0.981917
ENSDARG00000021838	55894.4	0.0169268	0.149942	0.112889	0.910118	0.981917
ENSDARG00000045836	52.623	0.0264355	0.234003	0.112971	0.910053	0.981917
ENSDARG00000078717	93.8427	-0.0250784	0.221588	-0.113176	0.909891	0.981917
ENSDARG00000099876	2.91563	0.0160723	0.14177	0.113369	0.909738
ENSDARG00000079372	10.2551	0.0252802	0.222986	0.113371	0.909736
ENSDARG00000057706	234.412	0.0178469	0.157305	0.113454	0.909671	0.981863
ENSDARG00000013730	1311.91	-0.0187603	0.165274	-0.11351	0.909626	0.981863
ENSDARG00000061989	233.263	-0.022983	0.20232	-0.113597	0.909557	0.981863
ENSDARG00000096152	1.20673	-0.0119217	0.104891	-0.113658	0.909509
ENSDARG00000011122	212.27	0.0219369	0.193006	0.113659	0.909508	0.981863
ENSDARG00000003087	72.978	0.0253037	0.22199	0.113986	0.909249	0.981775
ENSDARG00000070513	88.2601	0.0259806	0.22779	0.114055	0.909194	0.981775
ENSDARG00000069603	631.663	0.0186188	0.163229	0.114066	0.909186	0.981775
ENSDARG00000092445	6.14203	-0.0238797	0.209198	-0.114149	0.90912
ENSDARG00000099754	2.26606	0.0129779	0.113685	0.114157	0.909113
ENSDARG00000083280	11.4272	0.0248828	0.217929	0.114179	0.909096
ENSDARG00000077215	133.788	0.0220625	0.193066	0.114274	0.90902	0.981775
ENSDARG00000037558	18.8429	0.0281479	0.246309	0.114278	0.909017
ENSDARG00000056950	4117.89	-0.0147538	0.129052	-0.114325	0.90898	0.981775
ENSDARG00000061461	5.66306	0.0190783	0.166765	0.114403	0.908919
ENSDARG00000102215	0.976558	0.009441	0.0824994	0.114437	0.908891
ENSDARG00000030602	33038.3	0.0186901	0.16327	0.114474	0.908862	0.981775
ENSDARG00000013685	93.0236	-0.0282579	0.246751	-0.11452	0.908826	0.981775
ENSDARG00000103392	0.698636	-0.00844176	0.0736944	-0.114551	0.908801
ENSDARG00000074535	144.811	-0.023047	0.201056	-0.114629	0.908739	0.981775
ENSDARG00000096222	2.91199	-0.0166064	0.144722	-0.114746	0.908646
ENSDARG00000063078	14.6242	0.0278081	0.24215	0.114838	0.908573
ENSDARG00000098742	8.86553	-0.0254371	0.221309	-0.11494	0.908493
ENSDARG00000012581	18.9825	-0.0282841	0.246032	-0.114961	0.908476
ENSDARG00000101206	5.77455	0.0212529	0.184871	0.114961	0.908476
ENSDARG00000039393	1931.34	0.0233518	0.202931	0.115073	0.908387	0.981578
ENSDARG00000103919	17216.5	0.0139254	0.120995	0.115091	0.908373	0.981578
ENSDARG00000092444	1.93415	-0.016459	0.142984	-0.115111	0.908357
ENSDARG00000101588	1.4213	-0.0126136	0.109532	-0.115159	0.908319
ENSDARG00000011076	62.665	-0.0249131	0.215311	-0.115707	0.907884	0.981219
ENSDARG00000016307	136.9	-0.0238695	0.20629	-0.115709	0.907883	0.981219
ENSDARG00000091457	3.08707	0.0181992	0.157168	0.115795	0.907815
ENSDARG00000069171	58.9774	0.0270346	0.233422	0.115819	0.907796	0.981219
ENSDARG00000075963	36.7677	0.0272396	0.235169	0.11583	0.907787
ENSDARG00000102921	0.47048	0.008197	0.0707093	0.115925	0.907712
ENSDARG00000054318	3.59635	-0.0196389	0.16934	-0.115973	0.907674
ENSDARG00000003311	254.101	0.0213467	0.183996	0.116017	0.907639	0.981219
ENSDARG00000037892	22.5416	-0.0281483	0.242535	-0.116059	0.907606
ENSDARG00000014138	20.4834	0.0286878	0.247042	0.116125	0.907553
ENSDARG00000074905	2.78629	-0.018437	0.158603	-0.116246	0.907458
ENSDARG00000013245	1.41587	0.013811	0.118785	0.116269	0.907439
ENSDARG00000068575	59.3765	-0.0259035	0.222733	-0.116298	0.907416	0.98108
ENSDARG00000032116	46.3992	-0.0266013	0.228434	-0.116451	0.907295
ENSDARG00000026387	13.2132	-0.0275213	0.236286	-0.116475	0.907276
ENSDARG00000052190	112.178	-0.0247822	0.212615	-0.116559	0.907209	0.980948
ENSDARG00000097226	17.6553	-0.0277979	0.238317	-0.116642	0.907143
ENSDARG00000003098	780.222	0.0174885	0.149909	0.116661	0.907129	0.980948
ENSDARG00000012699	72.8582	0.0273521	0.234155	0.116812	0.907009	0.980915
ENSDARG00000030881	26.4343	-0.0288661	0.247086	-0.116826	0.906998
ENSDARG00000081763	7.90514	0.0217284	0.18596	0.116845	0.906983
ENSDARG00000094385	4.93363	-0.0208758	0.178612	-0.116878	0.906957
ENSDARG00000091579	66.8764	-0.0273166	0.233668	-0.116904	0.906936	0.980915
ENSDARG00000035873	38.3875	-0.028918	0.247036	-0.11706	0.906813
ENSDARG00000031283	3629.1	-0.0151241	0.129166	-0.11709	0.906789	0.980861
ENSDARG00000057983	56.0566	-0.0270784	0.23104	-0.117202	0.9067	0.980857
ENSDARG00000043484	1799.09	0.0149197	0.127289	0.117211	0.906693	0.980857
ENSDARG00000060130	5.98518	-0.0229878	0.19608	-0.117237	0.906672
ENSDARG00000077673	33.7711	-0.0284945	0.242739	-0.117387	0.906553
ENSDARG00000061348	20.3284	-0.0282916	0.240938	-0.117423	0.906525
ENSDARG00000023174	267.237	0.0222616	0.189453	0.117505	0.90646	0.980781
ENSDARG00000071497	299.498	0.0205536	0.174807	0.117579	0.906401	0.980781
ENSDARG00000033706	1.6754	-0.0122077	0.103777	-0.117633	0.906358
ENSDARG00000105034	14.9277	0.0285219	0.24241	0.11766	0.906337
ENSDARG00000104023	29.5766	-0.0289499	0.245938	-0.117712	0.906296
ENSDARG00000089920	378.387	0.0192131	0.163181	0.117741	0.906273	0.980762
ENSDARG00000057121	49.9436	0.0290677	0.246843	0.117758	0.906259
ENSDARG00000087145	17.0491	-0.0290898	0.246985	-0.117779	0.906243
ENSDARG00000006639	176.243	-0.023893	0.202819	-0.117804	0.906223	0.980762
ENSDARG00000060368	90.8958	0.0262232	0.222558	0.117826	0.906205	0.980762
ENSDARG00000061257	784.204	0.0176497	0.149517	0.118045	0.906032	0.980762
ENSDARG00000004358	463.613	-0.0207891	0.175883	-0.118199	0.90591	0.980737
ENSDARG00000003303	51.8476	-0.0279926	0.236645	-0.118289	0.905838	0.980737
ENSDARG00000103591	77.5308	0.0261058	0.22066	0.118307	0.905824	0.980737
ENSDARG00000061231	5.69645	0.0205323	0.173533	0.11832	0.905814
ENSDARG00000105001	10.5399	0.0256203	0.21645	0.118366	0.905778
ENSDARG00000040568	113.066	-0.0227637	0.192291	-0.118381	0.905765	0.980737
ENSDARG00000096509	0.94239	-0.0105341	0.0889554	-0.11842	0.905735
ENSDARG00000098754	0.94239	-0.0105341	0.0889554	-0.11842	0.905735
ENSDARG00000081450	1.75101	-0.0159171	0.134352	-0.118474	0.905692
ENSDARG00000101888	47.1151	0.0282597	0.238136	0.11867	0.905536
ENSDARG00000027738	302.113	-0.0175407	0.147774	-0.118699	0.905513	0.980676
ENSDARG00000032799	64.698	0.0267944	0.225673	0.118731	0.905488	0.980676
[truncated: 29,702 more rows]

## Sheet: PFOA (low)
ENSDARG00000099889	780.48	1.05031	0.177614	5.91345	3.35008e-09	3.57018e-05
ENSDARG00000055752	82.7302	1.24177	0.21638	5.73884	9.53265e-09	5.07947e-05
ENSDARG00000035458	19694.6	0.713294	0.127122	5.61111	2.0103e-08	6.05529e-05
ENSDARG00000015164	4662.14	0.786472	0.140697	5.58984	2.27279e-08	6.05529e-05
ENSDARG00000027744	367.353	1.06269	0.196641	5.40422	6.50893e-08	0.000138731
ENSDARG00000007040	43.1877	1.25926	0.234076	5.37971	7.46042e-08
ENSDARG00000102474	145.948	1.11322	0.209128	5.32316	1.01981e-07	0.000181135
ENSDARG00000102490	87.7616	1.0372	0.209976	4.93959	7.82864e-07	0.00119186
ENSDARG00000042667	530.47	1.00231	0.211586	4.73714	2.16758e-06	0.0027347
ENSDARG00000044852	530.535	0.818698	0.173296	4.72426	2.3095e-06	0.0027347
ENSDARG00000098478	166.031	0.895594	0.191096	4.68663	2.7774e-06	0.00280519
ENSDARG00000029439	427.213	0.850112	0.181722	4.6781	2.89548e-06	0.00280519
ENSDARG00000021882	179.86	0.896817	0.194453	4.612	3.98821e-06	0.00354186
ENSDARG00000094965	630.759	0.758609	0.167027	4.54185	5.57631e-06	0.00438964
ENSDARG00000018285	609.917	0.693247	0.152874	4.53477	5.76663e-06	0.00438964
ENSDARG00000043323	1121.5	0.707143	0.157796	4.48138	7.41627e-06	0.00526902
ENSDARG00000080152	296.962	0.916595	0.206802	4.43225	9.32569e-06	0.00587395
ENSDARG00000056477	167.917	0.803155	0.181249	4.43122	9.3701e-06	0.00587395
ENSDARG00000016391	154.538	0.975881	0.224907	4.33904	1.43109e-05	0.00777259
ENSDARG00000003934	155.675	0.887773	0.204844	4.3339	1.46494e-05	0.00777259
ENSDARG00000007180	296.078	0.799557	0.184841	4.32564	1.5209e-05	0.00777259
ENSDARG00000036894	783.013	0.663567	0.153458	4.32409	1.53162e-05	0.00777259
ENSDARG00000038563	190.397	-0.796399	0.186676	-4.26621	1.98818e-05	0.009259
ENSDARG00000054355	883.696	0.644548	0.151146	4.26442	2.00424e-05	0.009259
ENSDARG00000102123	437.147	0.702886	0.165168	4.25557	2.08516e-05	0.009259
ENSDARG00000037789	288891	0.539604	0.129673	4.16127	3.16485e-05	0.0134911
ENSDARG00000102907	560.078	0.752507	0.181612	4.14349	3.42063e-05	0.0140206
ENSDARG00000089626	369.688	-0.779145	0.190246	-4.09546	4.21326e-05	0.0162715
ENSDARG00000019398	538.378	-0.618429	0.151128	-4.09208	4.27514e-05	0.0162715
ENSDARG00000099961	394.467	0.745332	0.184194	4.04645	5.20008e-05	0.0191094
ENSDARG00000068680	15159	0.643797	0.159594	4.03397	5.48431e-05	0.0194821
ENSDARG00000057918	525.665	0.643661	0.160067	4.02121	5.79011e-05	0.0195321
ENSDARG00000004160	375.751	0.693866	0.173771	3.993	6.52414e-05	0.0195321
ENSDARG00000014976	164.211	0.793547	0.198957	3.98853	6.64842e-05	0.0195321
ENSDARG00000039730	15135	0.699436	0.175639	3.98225	6.82663e-05	0.0195321
ENSDARG00000076659	188.511	-0.768277	0.193112	-3.97841	6.93775e-05	0.0195321
ENSDARG00000056160	1427.44	-0.592496	0.14902	-3.97595	7.00996e-05	0.0195321
ENSDARG00000007247	257.65	0.702862	0.177181	3.96692	7.28061e-05	0.0195321
ENSDARG00000070426	2713.22	0.618236	0.155906	3.96545	7.32579e-05	0.0195321
ENSDARG00000097279	719.791	0.555211	0.140097	3.96303	7.40034e-05	0.0195321
ENSDARG00000039901	523.505	0.675826	0.170665	3.95996	7.49618e-05	0.0195321
ENSDARG00000101794	410.448	0.773254	0.195297	3.95938	7.51446e-05	0.0195321
ENSDARG00000068732	564.382	0.697049	0.176936	3.93955	8.16332e-05	0.0196856
ENSDARG00000098639	446.562	0.72431	0.183898	3.93865	8.19406e-05	0.0196856
ENSDARG00000002508	89.919	0.894211	0.227699	3.92716	8.5956e-05	0.0196856
ENSDARG00000053912	666.581	-0.598184	0.152522	-3.92194	8.78392e-05	0.0196856
ENSDARG00000102121	94.5346	0.865056	0.220976	3.91471	9.05144e-05	0.0196856
ENSDARG00000092033	577.946	0.66054	0.168737	3.91461	9.05501e-05	0.0196856
ENSDARG00000030177	167.466	-0.650082	0.166156	-3.91249	9.13512e-05	0.0196856
ENSDARG00000100055	1684.13	0.602823	0.15414	3.91087	9.19648e-05	0.0196856
ENSDARG00000002197	804.233	-0.521599	0.133583	-3.90467	9.43536e-05	0.0196856
ENSDARG00000002479	88.6491	-0.796265	0.204233	-3.89881	9.6666e-05	0.0196856
ENSDARG00000003495	744.327	0.560939	0.143986	3.89579	9.78812e-05	0.0196856
ENSDARG00000029058	1065.17	-0.589881	0.151417	-3.89573	9.79017e-05	0.0196856
ENSDARG00000087178	156.439	0.877642	0.225902	3.88506	0.000102306	0.0201857
ENSDARG00000075949	74.3509	0.806161	0.207739	3.88065	0.000104177	0.0201857
ENSDARG00000099667	481.919	-0.617744	0.159735	-3.86729	0.00011005	0.0209429
ENSDARG00000104418	283.729	0.649684	0.168344	3.85927	0.000113725	0.0212625
ENSDARG00000023151	10638.7	0.631413	0.163895	3.85256	0.000116891	0.0214778
ENSDARG00000007184	435.264	0.680948	0.177584	3.83452	0.000125809	0.0224992
ENSDARG00000007737	844.464	0.652382	0.170208	3.83284	0.000126673	0.0224992
ENSDARG00000014462	191.899	0.644656	0.168667	3.82206	0.000132344	0.0231211
ENSDARG00000027689	253.412	-0.701112	0.184058	-3.8092	0.000139418	0.0239642
ENSDARG00000081423	571.625	0.660094	0.174802	3.77624	0.000159211	0.0256027
ENSDARG00000045864	87.9161	0.827197	0.219175	3.77413	0.000160566	0.0256027
ENSDARG00000102362	407.654	-0.583281	0.154834	-3.76714	0.00016513	0.0256027
ENSDARG00000036162	2223.69	-0.587708	0.156134	-3.76413	0.000167131	0.0256027
ENSDARG00000075924	103.26	0.761222	0.202233	3.76409	0.000167154	0.0256027
ENSDARG00000032155	143.78	-0.731704	0.194402	-3.76387	0.000167305	0.0256027
ENSDARG00000032619	2659.67	0.525285	0.139584	3.76322	0.000167742	0.0256027
ENSDARG00000036140	4812.98	0.684996	0.18216	3.76041	0.000169633	0.0256027
ENSDARG00000077799	89.7918	0.796813	0.212098	3.75681	0.000172096	0.0256027
ENSDARG00000001975	318.321	0.732723	0.195105	3.75553	0.000172975	0.0256027
ENSDARG00000058419	953.953	0.618063	0.164726	3.75205	0.000175391	0.0256048
ENSDARG00000095288	1867.44	0.598316	0.160126	3.73652	0.000186582	0.0268703
ENSDARG00000009040	172.511	0.70445	0.189327	3.72082	0.000198579	0.0282167
ENSDARG00000067997	7921.98	0.536436	0.144375	3.71557	0.000202748	0.0284301
ENSDARG00000010978	28.5815	-0.869274	0.234685	-3.704	0.000212223
ENSDARG00000071331	4518.19	0.470144	0.127076	3.69971	0.000215847	0.0292067
ENSDARG00000074667	1967.67	0.534899	0.144665	3.6975	0.000217734	0.0292067
ENSDARG00000070480	998.064	-0.755075	0.204402	-3.69407	0.000220694	0.0292067
ENSDARG00000005481	479.331	0.642647	0.173982	3.69376	0.000220962	0.0292067
ENSDARG00000036834	6535.62	0.549772	0.148975	3.69036	0.000223937	0.0292067
ENSDARG00000005122	552.383	-0.637865	0.173017	-3.68671	0.000227172	0.0292067
ENSDARG00000009280	1851.14	0.659043	0.178778	3.68638	0.000227471	0.0292067
ENSDARG00000078210	671.742	0.625283	0.17136	3.64895	0.000263317	0.0334068
ENSDARG00000020845	1245.15	0.514968	0.141514	3.639	0.000273699	0.0337397
ENSDARG00000038814	301.645	0.678367	0.186621	3.63499	0.000277987	0.0337397
ENSDARG00000010078	242.776	-0.649841	0.178819	-3.63407	0.000278988	0.0337397
ENSDARG00000023532	1657.38	0.547205	0.150673	3.63173	0.000281526	0.0337397
ENSDARG00000102978	785.481	-0.643627	0.177234	-3.63151	0.000281771	0.0337397
ENSDARG00000063177	231.127	-0.711592	0.19637	-3.62374	0.000290378	0.0341485
ENSDARG00000097635	1293.47	0.67122	0.185284	3.62266	0.000291593	0.0341485
ENSDARG00000042010	3564.55	0.499517	0.138103	3.61699	0.000298043	0.0345244
ENSDARG00000041750	166.041	0.700447	0.194095	3.60879	0.000307631	0.034591
ENSDARG00000062089	94.7856	-0.726823	0.201414	-3.6086	0.000307857	0.034591
ENSDARG00000060148	72.0821	0.778474	0.215753	3.60818	0.000308355	0.034591
ENSDARG00000087143	15.0903	0.763784	0.21227	3.59818	0.000320449
ENSDARG00000013856	3301.4	0.630816	0.175625	3.59183	0.000328368	0.036291
ENSDARG00000062226	113.389	0.7956	0.221598	3.59028	0.000330321	0.036291
ENSDARG00000061057	680.477	0.642291	0.179139	3.58544	0.000336511	0.0365939
ENSDARG00000090444	249.976	-0.592812	0.1656	-3.5798	0.000343863	0.0370156
ENSDARG00000071871	166.073	-0.745539	0.208929	-3.56839	0.000359182	0.0380117
ENSDARG00000043046	410.699	0.530647	0.148834	3.56536	0.000363363	0.0380117
ENSDARG00000039969	320.615	-0.532879	0.149556	-3.56308	0.000366536	0.0380117
ENSDARG00000045146	435.101	-0.55876	0.156949	-3.56013	0.000370668	0.0380117
ENSDARG00000012281	552.219	0.524219	0.147255	3.55993	0.000370951	0.0380117
ENSDARG00000038742	54.6483	0.838645	0.235907	3.55499	0.000377999
ENSDARG00000020574	22538.5	0.506965	0.142649	3.55394	0.000379501	0.0385175
ENSDARG00000037783	1234.8	0.584107	0.164624	3.54814	0.000387967	0.0390054
ENSDARG00000040277	225.7	0.777789	0.220143	3.53311	0.0004107	0.0409049
ENSDARG00000035810	729.189	0.472064	0.13389	3.52575	0.000422279	0.0416688
ENSDARG00000100660	10.9904	-0.774631	0.219806	-3.52416	0.000424834
ENSDARG00000013004	109.182	-0.677013	0.192536	-3.51629	0.000437626	0.0422335
ENSDARG00000004713	114.848	-0.735092	0.209088	-3.5157	0.000438591	0.0422335
ENSDARG00000076241	819.722	0.612371	0.174221	3.51492	0.000439891	0.0422335
ENSDARG00000057074	270.643	0.664381	0.189375	3.50827	0.000451025	0.0429158
ENSDARG00000031683	195.236	0.7199	0.205769	3.49858	0.000467749	0.0441133
ENSDARG00000004647	14.3825	-0.762638	0.218213	-3.49492	0.000474198
ENSDARG00000094277	366.016	-0.585263	0.167516	-3.49377	0.00047625	0.044225
ENSDARG00000054458	1063.45	0.494725	0.141636	3.49294	0.000477736	0.044225
ENSDARG00000055412	321.952	0.554635	0.158903	3.4904	0.000482292	0.044225
ENSDARG00000000760	166.743	0.651847	0.18685	3.48861	0.000485533	0.044225
ENSDARG00000054155	3199.65	-0.544933	0.156374	-3.48481	0.000492493	0.0444788
ENSDARG00000010729	15.6944	-0.794366	0.228211	-3.48084	0.000499851
ENSDARG00000089354	232.941	0.558295	0.160545	3.47751	0.00050609	0.0448536
ENSDARG00000004782	766.339	-0.517259	0.148794	-3.47634	0.00050831	0.0448536
ENSDARG00000002401	218.979	-0.683297	0.196624	-3.47515	0.000510567	0.0448536
ENSDARG00000070873	945.11	0.618532	0.17816	3.47178	0.000517027	0.0448536
ENSDARG00000103295	2805.24	0.56492	0.162745	3.47121	0.000518125	0.0448536
ENSDARG00000030176	449.31	0.539435	0.15549	3.46926	0.000521896	0.0448536
ENSDARG00000037846	638.316	-0.50853	0.146722	-3.46595	0.000528361	0.045046
ENSDARG00000105114	1162.42	0.577113	0.166723	3.46151	0.000537158	0.0453433
ENSDARG00000054087	323.522	0.554799	0.160514	3.4564	0.000547442	0.0453433
ENSDARG00000039490	283.722	-0.638318	0.184687	-3.45621	0.000547824	0.0453433
ENSDARG00000044719	1724.41	0.580369	0.167945	3.4557	0.000548868	0.0453433
ENSDARG00000009640	1919.9	-0.448876	0.130174	-3.44829	0.000564149	0.0460039
ENSDARG00000042527	93.5911	-0.786217	0.228045	-3.44764	0.000565498	0.0460039
ENSDARG00000042559	318.814	0.652895	0.189598	3.44357	0.000574087	0.0463489
ENSDARG00000054058	1051.77	0.447812	0.130138	3.44106	0.000579447	0.0463651
ENSDARG00000086789	604.54	0.497033	0.144511	3.43941	0.00058299	0.0463651
ENSDARG00000018351	1017.92	0.689556	0.20065	3.4366	0.000589055	0.0465004
ENSDARG00000051986	1337.83	-0.473931	0.138131	-3.43103	0.000601285	0.0471169
ENSDARG00000002659	1374.27	-0.511265	0.149523	-3.4193	0.000627824	0.0488374
ENSDARG00000045408	867.392	0.504493	0.147845	3.41232	0.000644126	0.0497424
ENSDARG00000098823	35.7889	0.800041	0.234463	3.41223	0.000644328
ENSDARG00000059367	741.406	-0.466816	0.136957	-3.40849	0.000653236	0.050083
ENSDARG00000038559	7132.89	0.545935	0.160567	3.40003	0.000673773	0.0506369
ENSDARG00000028517	1027.62	0.648743	0.191013	3.39632	0.000682985	0.0506369
ENSDARG00000098583	772.138	0.559967	0.164996	3.39382	0.000689249	0.0506369
ENSDARG00000058656	1677.96	0.60328	0.177787	3.39327	0.000690642	0.0506369
ENSDARG00000025299	535.527	0.590425	0.17406	3.39209	0.000693628	0.0506369
ENSDARG00000074266	156.148	0.649811	0.191581	3.39184	0.000694257	0.0506369
ENSDARG00000044847	171.044	0.713795	0.210541	3.3903	0.00069817	0.0506369
ENSDARG00000104945	8264.21	0.554676	0.163613	3.39018	0.000698473	0.0506369
ENSDARG00000102226	58.1712	0.772174	0.228387	3.38099	0.000722259
ENSDARG00000023299	122.275	-0.761378	0.225596	-3.37495	0.000738282	0.0528417
ENSDARG00000019644	6294.79	0.512641	0.151996	3.37273	0.000744275	0.0528417
ENSDARG00000005254	1723.95	-0.483571	0.143411	-3.37192	0.000746455	0.0528417
ENSDARG00000011404	229.925	-0.691229	0.205046	-3.37109	0.000748719	0.0528417
ENSDARG00000009472	373.589	0.626387	0.186231	3.36349	0.000769632	0.053572
ENSDARG00000031709	141.667	-0.625364	0.186002	-3.36213	0.000773447	0.053572
ENSDARG00000053404	703.33	0.613928	0.182615	3.36188	0.000774147	0.053572
ENSDARG00000030411	34320.3	0.562523	0.167418	3.35999	0.000779463	0.0535918
ENSDARG00000105781	8.7599	0.698009	0.208049	3.35502	0.00079359
ENSDARG00000039302	217.572	0.671628	0.200216	3.35451	0.000795059	0.0543138
ENSDARG00000011824	1312.76	0.542439	0.162035	3.34765	0.000814989	0.0553206
ENSDARG00000020107	957.34	0.572549	0.171195	3.34442	0.000824543	0.0556149
ENSDARG00000059768	3388.76	0.441085	0.132164	3.3374	0.000845648	0.0566797
ENSDARG00000096092	24.8925	0.788231	0.236259	3.3363	0.000849017
ENSDARG00000032072	23.6458	-0.786978	0.236068	-3.3337	0.000856998
ENSDARG00000013966	949.882	-0.434658	0.130532	-3.32989	0.0008688	0.0578675
ENSDARG00000101411	262.272	0.6713	0.202837	3.30955	0.000934444	0.0612373
ENSDARG00000076995	74.6214	0.722695	0.218403	3.309	0.000936313	0.0612373
ENSDARG00000036505	596.497	0.641069	0.193741	3.3089	0.000936632	0.0612373
ENSDARG00000094836	625.403	0.559799	0.169306	3.30643	0.000944916	0.0614022
ENSDARG00000053803	777.826	0.614562	0.186049	3.30322	0.000955807	0.0616022
ENSDARG00000032327	2477.73	0.53629	0.162408	3.30212	0.000959554	0.0616022
ENSDARG00000077717	17780.5	0.485915	0.147243	3.30009	0.000966522	0.061678
ENSDARG00000019280	198.374	-0.64218	0.194988	-3.29343	0.000989728	0.0627829
ENSDARG00000057683	1134.64	-0.423669	0.128739	-3.29092	0.00099859	0.0629703
ENSDARG00000078075	109.794	0.692266	0.210606	3.28702	0.00101254	0.0630552
ENSDARG00000058005	702.54	0.457675	0.13924	3.28694	0.00101281	0.0630552
ENSDARG00000099851	126.798	0.738793	0.224859	3.28559	0.00101769	0.0630552
ENSDARG00000034773	79.0986	-0.68858	0.209822	-3.28174	0.0010317	0.0635542
ENSDARG00000086169	53.2846	0.757104	0.231072	3.27648	0.00105109
ENSDARG00000056744	17936.4	0.578015	0.176661	3.27189	0.00106832	0.0654314
ENSDARG00000058292	139.128	-0.695762	0.212928	-3.2676	0.00108464	0.0655997
ENSDARG00000022832	104.505	0.712263	0.218025	3.26689	0.00108737	0.0655997
ENSDARG00000062936	440.413	0.439506	0.134641	3.26428	0.00109744	0.0655997
ENSDARG00000038954	542.936	-0.577393	0.17693	-3.26339	0.00110088	0.0655997
ENSDARG00000059212	133.075	-0.686777	0.210465	-3.26314	0.00110184	0.0655997
ENSDARG00000104347	2028.96	0.515067	0.158024	3.25942	0.00111642	0.0660983
ENSDARG00000020239	2243.01	0.541592	0.166301	3.25669	0.00112718	0.0662499
ENSDARG00000091001	509.427	0.503897	0.154778	3.25561	0.00113149	0.0662499
ENSDARG00000013670	384.082	-0.551866	0.169592	-3.25407	0.00113763	0.0662499
ENSDARG00000055708	406.678	-0.61453	0.189293	-3.24644	0.00116857	0.0673581
ENSDARG00000067990	45467	0.441915	0.136181	3.24505	0.00117431	0.0673581
ENSDARG00000101051	311.668	0.697659	0.215039	3.24434	0.00117724	0.0673581
ENSDARG00000105529	779.903	0.478821	0.147638	3.2432	0.00118194	0.0673581
ENSDARG00000029406	270.504	-0.620666	0.191715	-3.23743	0.0012061	0.0683691
ENSDARG00000033285	458.537	-0.567001	0.175375	-3.23308	0.00122464	0.0686968
ENSDARG00000061794	824.538	-0.435058	0.134566	-3.23305	0.00122477	0.0686968
ENSDARG00000105117	893.689	0.54919	0.16997	3.23111	0.00123312	0.0688029
ENSDARG00000070403	11.6193	-0.682862	0.21141	-3.23003	0.00123777
ENSDARG00000058349	454.997	-0.571841	0.177122	-3.22851	0.00124437	0.0690688
ENSDARG00000079530	326.87	0.577732	0.17915	3.22484	0.00126042	0.069521
ENSDARG00000030157	494.915	0.496064	0.153912	3.22302	0.00126845	0.069521
ENSDARG00000076679	596.434	0.555125	0.172281	3.2222	0.00127208	0.069521
ENSDARG00000063333	70.4291	-0.717803	0.222976	-3.21919	0.00128551	0.0697797
ENSDARG00000039066	1774.67	0.533798	0.165868	3.21821	0.00128991	0.0697797
ENSDARG00000041864	1742.85	0.527206	0.164207	3.21061	0.00132452	0.0712898
ENSDARG00000098118	393.431	0.561345	0.174931	3.20895	0.00133222	0.071344
ENSDARG00000029695	124.892	-0.59419	0.185263	-3.20727	0.00134	0.0714017
ENSDARG00000038505	140.841	-0.612427	0.191382	-3.20003	0.00137412	0.0728555
ENSDARG00000041203	853.218	-0.467664	0.146401	-3.19441	0.00140118	0.0739225
ENSDARG00000071288	48.4816	-0.735413	0.230286	-3.19348	0.00140571
ENSDARG00000097528	863.302	0.527105	0.165133	3.192	0.00141293	0.0741755
ENSDARG00000036995	662.424	-0.440598	0.138193	-3.18827	0.00143126	0.0742324
ENSDARG00000007836	5241.8	-0.570061	0.178829	-3.18774	0.00143389	0.0742324
ENSDARG00000075758	1822.45	-0.539609	0.169287	-3.18753	0.00143491	0.0742324
ENSDARG00000100019	62.2934	-0.717709	0.225507	-3.18265	0.00145932
ENSDARG00000030913	246.103	-0.622514	0.195656	-3.18167	0.00146428	0.07537
ENSDARG00000060316	560.621	0.526496	0.165547	3.18034	0.00147105	0.07537
ENSDARG00000040440	477.406	-0.529666	0.166706	-3.17725	0.0014868	0.0758126
ENSDARG00000100504	153.537	0.699543	0.220548	3.17183	0.0015148	0.0763194
ENSDARG00000052419	3034.58	0.533603	0.168348	3.16964	0.0015263	0.0763194
ENSDARG00000056722	993.419	-0.415865	0.131335	-3.16644	0.00154318	0.0763194
ENSDARG00000069817	11908.1	0.401195	0.126724	3.1659	0.00154605	0.0763194
ENSDARG00000008502	2705.78	0.459149	0.145045	3.16557	0.00154777	0.0763194
ENSDARG00000026723	415.562	-0.513304	0.162152	-3.16557	0.00154778	0.0763194
ENSDARG00000037191	347.03	0.618987	0.195602	3.16452	0.00155337	0.0763194
ENSDARG00000100313	355.509	0.604915	0.191163	3.1644	0.00155403	0.0763194
ENSDARG00000071881	162.879	0.594204	0.188199	3.15732	0.00159229	0.0776235
ENSDARG00000052012	66.4605	0.684201	0.216772	3.15631	0.00159777
ENSDARG00000020298	364.806	0.504003	0.159697	3.156	0.0015995	0.0776235
ENSDARG00000105018	338.186	0.595851	0.188832	3.15546	0.00160244	0.0776235
ENSDARG00000099664	1127.25	-0.463793	0.147155	-3.15172	0.00162312	0.0781832
ENSDARG00000087452	148.012	0.603434	0.191583	3.14973	0.00163424	0.0781832
ENSDARG00000007406	218.771	0.619888	0.196827	3.14941	0.001636	0.0781832
ENSDARG00000078250	592.563	0.584825	0.185852	3.14671	0.00165116	0.0785554
ENSDARG00000100209	697.938	-0.55147	0.175511	-3.14209	0.00167745	0.0794514
ENSDARG00000088514	3064.09	-0.427072	0.136014	-3.1399	0.00169004	0.0796934
ENSDARG00000030349	5566.65	0.460911	0.146873	3.13817	0.00170008	0.0798139
ENSDARG00000011825	181.232	-0.598403	0.190936	-3.13404	0.00172417	0.0799476
ENSDARG00000029072	1364.58	0.423967	0.135287	3.13383	0.00172542	0.0799476
ENSDARG00000068397	302.961	0.467226	0.149091	3.13383	0.00172543	0.0799476
ENSDARG00000012892	227.981	-0.657167	0.2102	-3.12639	0.00176965	0.0816413
ENSDARG00000052578	5829.43	0.498806	0.159679	3.1238	0.00178532	0.0820084
ENSDARG00000100022	442.798	0.52857	0.169276	3.12254	0.001793	0.0820084
ENSDARG00000032246	11.821	0.700995	0.224892	3.11702	0.00182687
ENSDARG00000069242	566.048	-0.440978	0.141622	-3.11377	0.00184712	0.0841231
ENSDARG00000058603	234.046	0.590612	0.190164	3.1058	0.00189762	0.0858312
ENSDARG00000077732	1415.46	-0.475718	0.153194	-3.10532	0.00190074	0.0858312
ENSDARG00000019774	199.391	0.555745	0.179246	3.10047	0.00193216	0.0868821
ENSDARG00000045978	327.296	0.599622	0.193594	3.09732	0.00195277	0.0874398
ENSDARG00000056367	43.7699	-0.706666	0.228806	-3.08849	0.00201176
ENSDARG00000086658	6699.47	0.37841	0.122546	3.0879	0.00201578	0.0898836
ENSDARG00000101849	2838.03	0.380877	0.123638	3.08057	0.00206602	0.0912496
ENSDARG00000004930	1252.98	0.433558	0.140742	3.08053	0.00206636	0.0912496
ENSDARG00000102299	10.454	-0.672443	0.218406	-3.07887	0.00207787
ENSDARG00000014793	304.038	-0.541929	0.176028	-3.07866	0.00207932	0.0912496
ENSDARG00000010008	1474.96	0.512467	0.166513	3.07765	0.00208642	0.0912496
ENSDARG00000004836	1089.17	0.4688	0.152372	3.07669	0.00209316	0.0912496
ENSDARG00000063911	96255.8	-0.444369	0.144462	-3.07603	0.00209779	0.0912496
ENSDARG00000076850	419.82	0.588253	0.191384	3.07368	0.00211434	0.0915467
ENSDARG00000104451	322.796	-0.481898	0.15688	-3.07176	0.002128	0.0915467
ENSDARG00000036371	4462.15	0.426421	0.138844	3.07123	0.00213181	0.0915467
ENSDARG00000055510	500.626	0.42661	0.138951	3.07022	0.00213898	0.0915467
ENSDARG00000101707	335.991	-0.526296	0.171656	-3.066	0.00216945	0.0924793
ENSDARG00000020895	281.516	-0.476396	0.155528	-3.06308	0.00219072	0.0930138
ENSDARG00000034326	408.875	0.488174	0.159464	3.06133	0.00220354	0.0931868
ENSDARG00000007788	566.784	0.446211	0.145964	3.057	0.00223564	0.0941707
ENSDARG00000076830	473.671	-0.569136	0.186387	-3.05351	0.00226179	0.094473
ENSDARG00000101289	50.3678	-0.692805	0.22691	-3.05322	0.00226398
ENSDARG00000028027	487.552	0.585715	0.191949	3.05141	0.0022777	0.094473
ENSDARG00000068760	1301.41	0.519123	0.170128	3.05138	0.00227796	0.094473
ENSDARG00000042927	173.952	-0.569164	0.186544	-3.0511	0.00228007	0.094473
ENSDARG00000100392	34392	0.440633	0.144621	3.04682	0.00231279	0.094473
ENSDARG00000009014	919.57	-0.50746	0.166699	-3.04417	0.00233326	0.094473
ENSDARG00000055760	205.093	-0.586151	0.19256	-3.044	0.00233458	0.094473
ENSDARG00000021372	4375.51	0.402189	0.132145	3.04356	0.002338	0.094473
ENSDARG00000002937	250.4	0.582397	0.191394	3.04292	0.00234298	0.094473
ENSDARG00000051886	3734.66	0.408873	0.134371	3.04288	0.00234329	0.094473
ENSDARG00000000551	163.469	-0.569828	0.187328	-3.04187	0.00235114	0.094473
ENSDARG00000021346	2420.92	-0.444386	0.146163	-3.04034	0.0023631	0.094473
ENSDARG00000100503	342.004	0.549837	0.180876	3.03985	0.00236695	0.094473
ENSDARG00000100588	28262.7	0.399521	0.131434	3.03971	0.00236804	0.094473
ENSDARG00000078781	825.691	0.511351	0.168348	3.03746	0.00238579	0.094473
ENSDARG00000038030	615.816	-0.613561	0.202051	-3.03666	0.00239214	0.094473
ENSDARG00000053973	6791.64	0.436778	0.143874	3.03584	0.00239869	0.094473
ENSDARG00000030053	3662.89	0.445897	0.146937	3.03461	0.00240847	0.094473
ENSDARG00000018817	353.003	0.541821	0.178568	3.03426	0.00241125	0.094473
ENSDARG00000052348	600.075	-0.498019	0.164269	-3.03173	0.00243157	0.0949204
ENSDARG00000091607	7.72595	0.590572	0.19494	3.02951	0.00244952
ENSDARG00000103019	352.033	-0.651574	0.215189	-3.02791	0.00246249	0.09521
ENSDARG00000104901	614.144	-0.542721	0.179325	-3.02646	0.00247435	0.09521
ENSDARG00000059053	123.585	-0.597671	0.197483	-3.02644	0.00247453	0.09521
ENSDARG00000012234	330.745	-0.532149	0.175835	-3.02641	0.00247473	0.09521
ENSDARG00000058206	386.482	-0.606658	0.20076	-3.0218	0.00251276	0.0963256
ENSDARG00000099101	70.4521	-0.704708	0.233369	-3.01971	0.00253013	0.0966438
ENSDARG00000074985	305.569	-0.513538	0.17017	-3.01779	0.00254624	0.0967972
ENSDARG00000028327	609.664	-0.564223	0.187086	-3.01585	0.00256259	0.0967972
ENSDARG00000018149	1348.06	0.459211	0.152307	3.01503	0.00256954	0.0967972
ENSDARG00000021550	1486.27	0.469126	0.155601	3.01492	0.00257048	0.0967972
ENSDARG00000014875	1102.97	0.407905	0.135355	3.0136	0.00258171	0.0968779
ENSDARG00000014137	604.122	-0.50839	0.169048	-3.00736	0.00263525	0.0976581
ENSDARG00000003526	890.89	-0.474358	0.157743	-3.00715	0.00263712	0.0976581
ENSDARG00000036239	2171.59	0.555551	0.184771	3.0067	0.00264104	0.0976581
ENSDARG00000033596	269.445	-0.505124	0.168036	-3.00604	0.00264671	0.0976581
ENSDARG00000045834	1045.38	0.565569	0.188179	3.00548	0.00265159	0.0976581
ENSDARG00000009657	208.068	0.505557	0.168249	3.00481	0.00265749	0.0976581
ENSDARG00000077546	57.0636	0.658953	0.219304	3.00474	0.00265806
ENSDARG00000012002	96.4926	-0.625879	0.208381	-3.00354	0.00266859	0.0977291
ENSDARG00000059583	207.273	-0.512214	0.170639	-3.00173	0.00268446	0.0979738
ENSDARG00000052522	94.55	0.604719	0.20156	3.00019	0.00269808	0.0981346
ENSDARG00000101246	347.342	0.450502	0.150216	2.99902	0.0027085	0.0981785
ENSDARG00000020454	836.762	-0.507451	0.169291	-2.99751	0.00272193	0.0983307
ENSDARG00000035631	77.0548	-0.646299	0.215786	-2.9951	0.00274358	0.0983779
ENSDARG00000061585	119.815	0.633242	0.211472	2.99444	0.00274946	0.0983779
ENSDARG00000012467	83.9593	-0.684475	0.22882	-2.99132	0.00277775	0.0983779
ENSDARG00000036558	948.978	-0.509492	0.170347	-2.99091	0.00278146	0.0983779
ENSDARG00000040401	731.034	-0.446763	0.149465	-2.98908	0.00279818	0.0983779
ENSDARG00000092947	21087.4	0.389773	0.130431	2.98834	0.00280495	0.0983779
ENSDARG00000078835	76.7341	0.62169	0.208054	2.98812	0.00280702	0.0983779
ENSDARG00000044566	3231.63	0.499071	0.167028	2.98794	0.00280863	0.0983779
ENSDARG00000073845	794.566	0.477811	0.159985	2.9866	0.00282102	0.0983779
ENSDARG00000015552	681.524	0.452975	0.151712	2.98575	0.00282881	0.0983779
ENSDARG00000055388	182.75	-0.590489	0.197776	-2.98564	0.00282984	0.0983779
ENSDARG00000044718	285.805	0.483541	0.16198	2.98519	0.00283401	0.0983779
ENSDARG00000092303	4.57679	0.509959	0.170849	2.98485	0.00283715
ENSDARG00000030224	34.3034	0.693668	0.232462	2.98401	0.00284497
ENSDARG00000079483	184.146	0.605429	0.202966	2.9829	0.00285527	0.0987942
ENSDARG00000103025	477.494	-0.478339	0.160587	-2.97868	0.00289489	0.099523
ENSDARG00000076919	197.843	-0.585437	0.196567	-2.97831	0.00289842	0.099523
ENSDARG00000093628	332.695	-0.491596	0.165093	-2.97768	0.00290435	0.099523
ENSDARG00000005924	491.412	0.516016	0.173399	2.9759	0.00292134	0.0997843
ENSDARG00000102317	18425.7	0.409853	0.138007	2.96979	0.00298003	0.101093
ENSDARG00000002971	138.276	0.601722	0.20267	2.96897	0.00298796	0.101093
ENSDARG00000038456	336.481	-0.484089	0.16305	-2.96896	0.00298812	0.101093
ENSDARG00000068708	912.988	0.469828	0.158499	2.96423	0.00303442	0.102096
ENSDARG00000098591	5485.31	-0.462303	0.155974	-2.96397	0.00303693	0.102096
ENSDARG00000020693	5390.52	0.400521	0.135193	2.96259	0.00305062	0.102234
ENSDARG00000017490	1760.4	0.582932	0.196901	2.96054	0.00307105	0.102345
ENSDARG00000054543	629.524	0.415117	0.140227	2.96033	0.00307314	0.102345
ENSDARG00000023396	250.889	-0.487922	0.164973	-2.95758	0.00310061	0.102843
ENSDARG00000097797	873.225	-0.516794	0.174797	-2.95653	0.00311117	0.102843
ENSDARG00000023678	302.375	0.473593	0.160217	2.95595	0.00311704	0.102843
ENSDARG00000104929	73.9057	-0.645205	0.218533	-2.95244	0.00315276	0.103108
ENSDARG00000039345	248.311	-0.488973	0.165638	-2.95205	0.00315669	0.103108
ENSDARG00000006546	432.469	0.478725	0.162168	2.95202	0.00315698	0.103108
ENSDARG00000039266	371.91	0.517429	0.175319	2.95136	0.00316377	0.103108
ENSDARG00000018491	195.471	-0.590473	0.200236	-2.94888	0.00318923	0.103621
ENSDARG00000091555	345.456	0.533321	0.181013	2.94631	0.00321593	0.104036
ENSDARG00000058873	202.497	-0.536995	0.182294	-2.94577	0.00322154	0.104036
ENSDARG00000010977	13.5246	-0.649257	0.220738	-2.9413	0.00326842
ENSDARG00000011665	2383.93	-0.436825	0.14864	-2.93881	0.00329473	0.106078
ENSDARG00000079926	10.9873	0.606402	0.206479	2.93687	0.00331547
ENSDARG00000103288	406.833	0.504314	0.171761	2.93614	0.00332321	0.106673
ENSDARG00000091148	8617.07	0.44734	0.152712	2.9293	0.00339721	0.108721
ENSDARG00000075343	58.858	0.645036	0.220523	2.92503	0.00344428
ENSDARG00000040064	36.0261	-0.688769	0.235583	-2.92367	0.00345927
ENSDARG00000093484	11.1201	-0.566537	0.193821	-2.92299	0.00346688
ENSDARG00000032535	125.763	-0.561346	0.1921	-2.92216	0.00347615	0.110914
ENSDARG00000077327	71.4541	0.642737	0.220104	2.92015	0.00349868	0.1113
ENSDARG00000099865	2131.82	-0.38503	0.132021	-2.91644	0.00354051	0.112295
ENSDARG00000091771	325.3	0.445842	0.15309	2.91228	0.00358803	0.113339
ENSDARG00000036816	296.896	0.525451	0.180462	2.9117	0.00359468	0.113339
ENSDARG00000037284	495.747	-0.499857	0.171989	-2.90633	0.00365691	0.114961
ENSDARG00000024828	114.974	-0.64638	0.222827	-2.90081	0.00372199	0.116386
ENSDARG00000063626	6061.26	0.481442	0.165978	2.90063	0.00372408	0.116386
ENSDARG00000099431	75.2845	-0.650097	0.224343	-2.89778	0.00375816	0.117107
ENSDARG00000005002	63.7946	0.65001	0.224661	2.89329	0.00381225
ENSDARG00000010267	833.714	0.442342	0.153049	2.89021	0.00384983	0.119551
ENSDARG00000005397	496.047	0.444406	0.153802	2.88946	0.00385901	0.119551
ENSDARG00000103962	475.565	-0.391186	0.135449	-2.88806	0.00387623	0.119736
ENSDARG00000056167	2030.94	-0.482153	0.167052	-2.88624	0.00389873	0.120083
ENSDARG00000034534	1437.58	0.455535	0.157982	2.88347	0.00393324	0.120797
ENSDARG00000027041	800.833	0.445265	0.15456	2.88085	0.00396601	0.121453
ENSDARG00000014031	778.68	0.5178	0.180086	2.8753	0.00403643	0.122944
ENSDARG00000058606	191.577	0.506482	0.176198	2.8745	0.00404666	0.122944
ENSDARG00000068140	302.405	0.486729	0.169389	2.87344	0.00406023	0.122944
ENSDARG00000033754	127.748	0.580129	0.201923	2.87302	0.00406568	0.122944
ENSDARG00000038694	511.615	-0.411249	0.143168	-2.8725	0.00407238	0.122944
ENSDARG00000104458	1176.45	0.442434	0.154153	2.87009	0.00410356	0.123536
ENSDARG00000007276	8860.71	0.520779	0.181636	2.86716	0.00414177	0.124335
ENSDARG00000079124	62.6833	0.66338	0.231434	2.86638	0.00415192
ENSDARG00000104069	348.683	0.485101	0.169412	2.86344	0.00419064	0.125448
ENSDARG00000102586	113.278	0.531459	0.185667	2.86243	0.00420403	0.125497
ENSDARG00000053480	195.813	0.539518	0.188675	2.85951	0.00424296	0.126139
ENSDARG00000068507	17583.8	0.46192	0.161565	2.85904	0.00424922	0.126139
ENSDARG00000053875	9815.14	0.383425	0.134238	2.8563	0.00428606	0.12643
ENSDARG00000021339	15313.7	0.451598	0.158119	2.85606	0.0042893	0.12643
ENSDARG00000078322	2681.5	-0.42443	0.148646	-2.85531	0.00429954	0.12643
ENSDARG00000103364	2557.74	0.468007	0.163954	2.8545	0.00431046	0.12643
ENSDARG00000058158	172.427	0.531409	0.186203	2.85392	0.00431835	0.12643
ENSDARG00000010962	183.98	-0.500069	0.175441	-2.85035	0.00436714	0.127509
ENSDARG00000032765	1724.86	0.40923	0.143749	2.84683	0.00441572	0.128575
ENSDARG00000015931	771.709	-0.512203	0.180107	-2.84388	0.00445674	0.129136
ENSDARG00000093374	416.796	0.534158	0.187839	2.8437	0.00445925	0.129136
ENSDARG00000035629	37.0699	-0.666922	0.234599	-2.84281	0.00447171
ENSDARG00000077385	23.844	-0.670195	0.235774	-2.84253	0.00447566
ENSDARG00000060992	46.8594	-0.656939	0.231148	-2.84207	0.00448211
ENSDARG00000090232	407.718	0.540481	0.190206	2.84155	0.00448943	0.129325
ENSDARG00000099579	565.535	-0.412905	0.145312	-2.84151	0.00449002	0.129325
ENSDARG00000087697	912.869	0.484443	0.1707	2.83798	0.00453994	0.130195
ENSDARG00000038858	324.925	0.463424	0.16334	2.83716	0.00455163	0.130195
ENSDARG00000014591	1059.84	-0.428965	0.151215	-2.8368	0.00455687	0.130195
ENSDARG00000084661	14.6877	-0.639014	0.225276	-2.83658	0.00455995
ENSDARG00000101341	195.548	-0.560575	0.197709	-2.83536	0.00457745	0.130433
ENSDARG00000010434	587.331	0.4621	0.163221	2.83112	0.0046385	0.131609
ENSDARG00000010918	106.071	-0.553196	0.195522	-2.82932	0.00466467	0.131609
ENSDARG00000032469	393.9	0.511496	0.18081	2.82891	0.00467065	0.131609
ENSDARG00000100143	235.196	0.48778	0.172467	2.82824	0.00468044	0.131609
ENSDARG00000042458	222.197	-0.519778	0.183809	-2.82781	0.00468675	0.131609
ENSDARG00000090381	137.256	0.588802	0.208249	2.8274	0.00469282	0.131609
ENSDARG00000069801	10750.3	0.457954	0.162157	2.82415	0.00474067	0.132602
ENSDARG00000039960	401.571	0.469563	0.166439	2.82123	0.00478395	0.133462
ENSDARG00000036830	18183.5	0.418039	0.148312	2.81864	0.00482272	0.134193
ENSDARG00000031968	25.652	-0.65716	0.233279	-2.81706	0.00484655
ENSDARG00000032010	393.154	0.478789	0.170061	2.8154	0.00487172	0.13471
ENSDARG00000103442	108.859	-0.59339	0.210774	-2.81529	0.00487329	0.13471
ENSDARG00000102558	7146.48	0.449104	0.159545	2.8149	0.00487924	0.13471
ENSDARG00000061187	1934.45	-0.347295	0.123536	-2.81129	0.00493435	0.13588
ENSDARG00000099461	80.672	0.604148	0.215119	2.80843	0.00497832	0.136737
ENSDARG00000014825	987.917	0.427545	0.152391	2.80558	0.00502258	0.137436
ENSDARG00000070726	332.582	0.469123	0.167237	2.80513	0.00502956	0.137436
ENSDARG00000007753	346.011	0.516983	0.184377	2.80394	0.00504824	0.137594
ENSDARG00000005870	425.56	0.487974	0.174209	2.80108	0.00509316	0.138464
ENSDARG00000010862	145.642	-0.508569	0.181669	-2.79942	0.0051194	0.138621
ENSDARG00000003169	631.736	0.410992	0.146831	2.79907	0.00512496	0.138621
ENSDARG00000070386	461.245	-0.41342	0.147777	-2.79758	0.00514865	0.138625
ENSDARG00000076357	268.469	0.502769	0.17976	2.79688	0.00515981	0.138625
ENSDARG00000003989	111.895	-0.542874	0.194118	-2.79661	0.00516412	0.138625
ENSDARG00000102758	19.7521	-0.654857	0.234241	-2.79566	0.00517943
ENSDARG00000042993	41100.3	0.425409	0.152218	2.79474	0.0051942	0.139082
ENSDARG00000076790	9128.69	0.434794	0.155654	2.79334	0.00521669	0.139334
ENSDARG00000029501	80.2728	-0.592661	0.212232	-2.79251	0.00523002	0.139341
ENSDARG00000058105	33866.5	0.332897	0.119363	2.78895	0.0052879	0.140313
ENSDARG00000098294	19.9084	-0.645783	0.23157	-2.78871	0.00529184
ENSDARG00000016263	451.751	0.518383	0.18589	2.78865	0.00529286	0.140313
ENSDARG00000103380	185.376	0.484559	0.173916	2.78617	0.00533343	0.140604
ENSDARG00000093781	98.1815	0.591171	0.212226	2.78557	0.00534333	0.140604
ENSDARG00000092610	439.909	0.435773	0.156474	2.78496	0.00535349	0.140604
ENSDARG00000098679	143.791	-0.56327	0.202291	-2.78445	0.00536181	0.140604
ENSDARG00000045465	384.038	0.474943	0.170678	2.78268	0.00539123	0.140604
ENSDARG00000026582	221.713	0.543741	0.19542	2.78242	0.00539552	0.140604
ENSDARG00000098786	145.307	-0.489286	0.175851	-2.78238	0.00539617	0.140604
ENSDARG00000016994	163.192	0.546426	0.196508	2.78068	0.00542458	0.140676
ENSDARG00000030307	308.343	0.469621	0.168926	2.78004	0.00543517	0.140676
ENSDARG00000058448	310.36	0.450625	0.162105	2.77984	0.00543856	0.140676
ENSDARG00000103433	21069.8	0.383106	0.138173	2.77266	0.00556003	0.143317
ENSDARG00000070686	498.614	0.431307	0.155582	2.77222	0.00556755	0.143317
ENSDARG00000090903	12.5978	0.626281	0.225957	2.77168	0.0055767
ENSDARG00000104380	7.69299	-0.541281	0.195378	-2.77042	0.00559836
ENSDARG00000087911	93.4186	0.564738	0.204205	2.76554	0.00568282	0.145521
ENSDARG00000079274	22724	0.460426	0.166563	2.76427	0.00570497	0.145521
ENSDARG00000062460	254.201	0.439775	0.15912	2.7638	0.00571329	0.145521
ENSDARG00000029230	2846.62	0.368626	0.133411	2.7631	0.0057256	0.145521
ENSDARG00000071691	848.21	-0.437184	0.158246	-2.76268	0.00573296	0.145521
ENSDARG00000075650	137.745	0.550569	0.199297	2.76256	0.00573507	0.145521
ENSDARG00000100712	175.439	-0.579809	0.209944	-2.76173	0.00574959	0.145543
ENSDARG00000101387	129.773	0.540227	0.195799	2.75909	0.00579629	0.146377
ENSDARG00000003035	659.837	-0.532555	0.193094	-2.75802	0.00581534	0.146511
ENSDARG00000015088	308.893	-0.47453	0.172124	-2.75691	0.00583502	0.14666
ENSDARG00000007320	24504.6	0.347093	0.125999	2.75474	0.00587393	0.14693
ENSDARG00000027249	13683.9	0.328289	0.119186	2.75443	0.00587949	0.14693
ENSDARG00000088337	49.2462	0.628692	0.22826	2.75428	0.00588211
ENSDARG00000029150	63481.6	0.425569	0.154527	2.754	0.00588713	0.14693
ENSDARG00000041839	310.668	0.504662	0.183341	2.75258	0.0059127	0.147224
ENSDARG00000036462	429.139	0.49591	0.180405	2.74887	0.00598009	0.148554
ENSDARG00000077986	64.5477	0.641045	0.233231	2.74853	0.00598625
ENSDARG00000099799	184.718	0.573468	0.208737	2.74732	0.00600841	0.148911
ENSDARG00000008936	361.813	-0.515834	0.187974	-2.74418	0.00606615	0.149704
ENSDARG00000057460	21047.4	0.370771	0.135118	2.74406	0.00606851	0.149704
ENSDARG00000097845	318.508	0.572218	0.208616	2.74292	0.00608959	0.149877
ENSDARG00000029581	70.5652	0.587568	0.214816	2.73521	0.00623403	0.153079
ENSDARG00000077040	95.6919	0.615701	0.225184	2.73421	0.00625294	0.15319
ENSDARG00000032129	713.162	0.508127	0.185983	2.73211	0.006293	0.153818
ENSDARG00000094041	6643.47	0.35865	0.131321	2.73109	0.00631259	0.153943
ENSDARG00000016132	222.041	0.466565	0.170894	2.73014	0.00633076	0.154034
ENSDARG00000070085	45.2708	-0.634882	0.232672	-2.72866	0.00635928
ENSDARG00000103553	324.203	-0.405129	0.148484	-2.72843	0.00636357	0.154444
ENSDARG00000104768	350.032	0.481107	0.176382	2.72764	0.00637895	0.154444
ENSDARG00000092394	131.935	0.56872	0.208551	2.72701	0.0063911	0.154444
ENSDARG00000009209	756.315	0.417771	0.153352	2.72426	0.0064446	0.155163
ENSDARG00000024492	6722.42	-0.415039	0.152365	-2.72398	0.00644997	0.155163
ENSDARG00000058630	362.748	0.501985	0.184335	2.72322	0.00646487	0.155171
ENSDARG00000004141	255.627	-0.563284	0.207054	-2.72047	0.00651892	0.15611
ENSDARG00000021979	129.885	0.621693	0.228585	2.71974	0.00653326	0.15611
ENSDARG00000104071	174.243	0.545965	0.200871	2.71799	0.00656794	0.156587
ENSDARG00000042876	610.044	-0.458375	0.168754	-2.71624	0.00660288	0.156617
ENSDARG00000099420	32993.2	0.383425	0.141187	2.71572	0.00661318	0.156617
ENSDARG00000018890	381.975	-0.443157	0.163182	-2.71572	0.00661328	0.156617
ENSDARG00000098696	183.873	0.478493	0.176298	2.71411	0.00664541	0.156697
ENSDARG00000088823	12531.8	0.403412	0.14865	2.71384	0.00665086	0.156697
ENSDARG00000075914	67.5093	0.639214	0.235586	2.7133	0.00666175
ENSDARG00000028228	1872.37	0.318139	0.117272	2.71284	0.00667094	0.156697
ENSDARG00000008433	135.901	-0.554313	0.204346	-2.71262	0.00667546	0.156697
ENSDARG00000086571	168.439	0.573099	0.211353	2.71158	0.00669643	0.156844
ENSDARG00000003902	2280.42	0.490654	0.181036	2.71026	0.00672308	0.157122
ENSDARG00000038439	6870.92	0.42928	0.15844	2.70942	0.00674016	0.157177
ENSDARG00000054807	138.995	-0.602449	0.222441	-2.70835	0.00676179	0.157337
ENSDARG00000099515	29.4979	0.639481	0.236154	2.7079	0.00677114
ENSDARG00000069792	3686.24	0.491649	0.181642	2.70669	0.00679571	0.157782
ENSDARG00000103337	1244.91	0.454579	0.168047	2.70507	0.00682907	0.158212
ENSDARG00000056008	7399.74	-0.435184	0.160938	-2.70405	0.00684994	0.158351
ENSDARG00000005551	569.211	-0.367979	0.136264	-2.70048	0.00692393	0.159715
ENSDARG00000003077	279.609	0.585455	0.217068	2.6971	0.00699457	0.160996
ENSDARG00000042133	684.774	0.524984	0.194795	2.69505	0.00703775	0.161399
ENSDARG00000004869	185.295	0.468667	0.173913	2.69483	0.00704236	0.161399
ENSDARG00000090617	207.065	0.489041	0.181529	2.69401	0.00705982	0.161452
ENSDARG00000089582	10.8151	-0.575552	0.213713	-2.69311	0.00707896
ENSDARG00000054907	765.161	-0.424295	0.157639	-2.69157	0.00711175	0.161852
ENSDARG00000096562	365.968	-0.493015	0.183237	-2.69059	0.00713262	0.161852
ENSDARG00000041060	102.874	-0.557677	0.207279	-2.69047	0.00713516	0.161852
ENSDARG00000015111	1097.59	-0.485458	0.180445	-2.69033	0.00713806	0.161852
ENSDARG00000052928	352.637	-0.418488	0.15569	-2.68796	0.00718899	0.16266
ENSDARG00000037503	2500.59	0.396777	0.147706	2.68626	0.00722565	0.163144
ENSDARG00000027182	425.684	0.498542	0.185726	2.68429	0.00726847	0.163763
ENSDARG00000005179	152.837	-0.510973	0.190554	-2.68151	0.00732912	0.164179
ENSDARG00000010420	182.957	0.479921	0.178979	2.68144	0.00733058	0.164179
ENSDARG00000041595	512.453	-0.501626	0.187082	-2.68132	0.00733315	0.164179
ENSDARG00000030786	744.09	-0.361264	0.134861	-2.67878	0.00738912	0.165086
ENSDARG00000103983	31.6733	0.632204	0.236242	2.67608	0.00744882
ENSDARG00000105190	47.8668	-0.592406	0.221385	-2.67591	0.00745276
ENSDARG00000036235	74.0088	0.585042	0.218766	2.67428	0.00748899	0.166967
ENSDARG00000026072	515.809	-0.36644	0.137091	-2.67298	0.00751817	0.167268
ENSDARG00000004754	381.633	-0.502359	0.187999	-2.67213	0.00753712	0.16734
ENSDARG00000103672	27105.9	-0.412022	0.154264	-2.67088	0.00756523	0.167391
ENSDARG00000101010	34.7538	-0.626777	0.234675	-2.67083	0.00756642
ENSDARG00000075445	652.485	-0.40789	0.152732	-2.67063	0.00757084	0.167391
ENSDARG00000060596	254.629	-0.480802	0.18012	-2.66934	0.00760008	0.16769
ENSDARG00000076223	2082.1	0.388828	0.145786	2.66712	0.0076504	0.16832
ENSDARG00000008953	90.0871	-0.584975	0.219418	-2.66603	0.00767535	0.16832
ENSDARG00000097118	2785.27	-0.465216	0.1745	-2.666	0.00767604	0.16832
ENSDARG00000012274	806.673	-0.454301	0.170532	-2.66402	0.00772127	0.168964
ENSDARG00000010478	643.247	-0.628049	0.235994	-2.66129	0.00778427	0.169994
ENSDARG00000044575	186.226	-0.459242	0.172636	-2.66017	0.00781006	0.170041
ENSDARG00000043781	98.5264	-0.61466	0.231091	-2.65981	0.00781837	0.170041
ENSDARG00000053804	594.878	0.424166	0.159514	2.65912	0.00783452	0.170046
ENSDARG00000101481	414.455	-0.477646	0.179794	-2.65662	0.00789278	0.170842
ENSDARG00000087993	178.451	0.555821	0.209353	2.65495	0.00793204	0.170842
ENSDARG00000033382	440.187	0.469592	0.176877	2.65491	0.00793299	0.170842
ENSDARG00000002790	1732.53	-0.322408	0.121443	-2.65481	0.00793533	0.170842
ENSDARG00000070670	371.839	-0.465417	0.175393	-2.65357	0.00796458	0.171126
ENSDARG00000043646	47.0801	-0.622454	0.235379	-2.64447	0.00818187
ENSDARG00000076934	231.836	0.445601	0.168599	2.64297	0.00821827	0.176222
ENSDARG00000007960	4315.54	-0.370552	0.140309	-2.64097	0.00826689	0.176823
ENSDARG00000100371	27154.5	0.419318	0.158805	2.64045	0.00827952	0.176823
ENSDARG00000033227	505.979	-0.515794	0.195498	-2.63836	0.00833075	0.176968
ENSDARG00000091481	238.549	-0.498469	0.188959	-2.63797	0.00834038	0.176968
ENSDARG00000052606	461.39	-0.424525	0.160945	-2.6377	0.00834705	0.176968
ENSDARG00000071558	237.054	0.484256	0.183606	2.63747	0.00835272	0.176968
ENSDARG00000094280	24.2297	-0.622988	0.236268	-2.63679	0.00836949
ENSDARG00000057468	79.9141	0.590384	0.223923	2.63656	0.00837525	0.177093
ENSDARG00000102995	1484.52	0.323608	0.122811	2.635	0.00841367	0.177205
ENSDARG00000099351	675.438	0.494991	0.187853	2.635	0.0084138	0.177205
ENSDARG00000036060	84.014	-0.581131	0.220608	-2.63423	0.00843291	0.177257
ENSDARG00000101474	37.8425	-0.619011	0.235049	-2.63355	0.00844984
ENSDARG00000039350	135.23	-0.545411	0.207134	-2.63313	0.00846014	0.17748
ENSDARG00000002523	829.073	-0.404502	0.153715	-2.63152	0.00850048	0.177513
ENSDARG00000068759	55.0213	-0.566606	0.215337	-2.63125	0.00850707
ENSDARG00000063375	165.317	0.446162	0.169563	2.63125	0.00850726	0.177513
ENSDARG00000041925	14653.3	0.447586	0.170129	2.63086	0.00851686	0.177513
ENSDARG00000063213	79.7185	-0.575174	0.218783	-2.62897	0.00856446	0.177513
ENSDARG00000013302	83.9985	-0.60449	0.229939	-2.62892	0.00856566	0.177513
ENSDARG00000007294	2132.98	-0.302714	0.115191	-2.62794	0.00859028	0.177513
ENSDARG00000092774	184.371	0.440633	0.167675	2.62789	0.00859162	0.177513
ENSDARG00000017314	26870.4	0.43781	0.16661	2.62776	0.00859498	0.177513
ENSDARG00000042130	16.6765	-0.568612	0.216412	-2.62745	0.00860272
ENSDARG00000070903	426.117	0.468212	0.178289	2.62615	0.00863579	0.177713
ENSDARG00000030756	155.695	-0.499337	0.190182	-2.62558	0.00865025	0.177713
ENSDARG00000074752	1439.04	0.376042	0.143232	2.6254	0.00865471	0.177713
ENSDARG00000102060	46.6412	-0.606297	0.230968	-2.62502	0.00866429
ENSDARG00000005458	946.133	0.33693	0.128372	2.62464	0.00867412	0.17777
ENSDARG00000098453	164.181	-0.534499	0.203702	-2.62393	0.00869224	0.177799
ENSDARG00000041575	40.9509	0.611223	0.232989	2.62339	0.00870587
ENSDARG00000098783	580.078	-0.431727	0.164605	-2.62281	0.00872075	0.17804
ENSDARG00000078069	208.439	-0.58735	0.22407	-2.62128	0.00876001	0.1785
ENSDARG00000030265	792.704	0.484046	0.18482	2.61902	0.00881835	0.178761
ENSDARG00000039142	411.335	-0.447323	0.170812	-2.6188	0.0088239	0.178761
ENSDARG00000099214	4368.81	-0.356915	0.136323	-2.61816	0.00884062	0.178761
ENSDARG00000045442	3783.82	0.408054	0.155873	2.61787	0.00884805	0.178761
ENSDARG00000052746	704.319	0.442461	0.169037	2.61754	0.00885669	0.178761
ENSDARG00000055075	1003.58	0.396865	0.151656	2.61688	0.00887374	0.178766
ENSDARG00000090431	17.8494	-0.594455	0.227457	-2.61349	0.00896236
ENSDARG00000059054	565.125	0.518113	0.19827	2.61316	0.00897082	0.179687
ENSDARG00000007421	501.036	0.38457	0.147179	2.61293	0.00897684	0.179687
ENSDARG00000017140	721.744	-0.427133	0.163471	-2.6129	0.00897768	0.179687
ENSDARG00000088449	4277.78	0.394516	0.151008	2.61255	0.00898687	0.179687
ENSDARG00000002213	64.4377	0.607975	0.232846	2.61106	0.00902611
ENSDARG00000061096	90.2475	0.593423	0.227442	2.60912	0.00907763	0.181162
ENSDARG00000016543	18.6718	0.61378	0.235281	2.60871	0.00908833
ENSDARG00000008243	2099.52	-0.413813	0.158698	-2.60755	0.00911918	0.181651
ENSDARG00000063295	1544.96	-0.371244	0.142459	-2.60596	0.00916161	0.182
ENSDARG00000093844	20081.5	0.420789	0.161493	2.60562	0.00917086	0.182
ENSDARG00000003146	75.9122	0.577535	0.221881	2.6029	0.00924377	0.183106
ENSDARG00000077673	26.3058	-0.613675	0.235791	-2.60262	0.00925132
ENSDARG00000043631	209.828	-0.451004	0.17332	-2.60214	0.00926429	0.183172
ENSDARG00000098507	475.158	0.431962	0.166064	2.60118	0.0092903	0.183212
ENSDARG00000024124	210.569	-0.44782	0.172186	-2.6008	0.0093007	0.183212
ENSDARG00000009459	184.236	0.554117	0.213174	2.59937	0.00933954	0.183637
ENSDARG00000086552	7.97273	-0.508571	0.195731	-2.59831	0.00936828
ENSDARG00000043873	1965.01	0.347407	0.13376	2.59725	0.00939749	0.18421
ENSDARG00000099959	3894.35	0.352412	0.135698	2.59703	0.00940324	0.18421
ENSDARG00000075139	930.437	0.386923	0.149147	2.59424	0.00948009	0.185165
ENSDARG00000019949	1058.99	-0.428564	0.165214	-2.594	0.00948674	0.185165
ENSDARG00000075733	294.818	0.552848	0.213461	2.58993	0.00959955	0.186847
ENSDARG00000079462	77.7588	-0.569478	0.219972	-2.58887	0.00962922	0.186847
ENSDARG00000013749	496.33	0.45723	0.17667	2.58804	0.00965229	0.186847
ENSDARG00000038006	131.668	0.531043	0.20528	2.58692	0.00968377	0.186847
ENSDARG00000035763	107.29	0.528981	0.204486	2.58688	0.00968487	0.186847
ENSDARG00000069116	360.756	-0.451643	0.1746	-2.58672	0.0096893	0.186847
ENSDARG00000105670	252.432	0.456988	0.176685	2.58646	0.0096968	0.186847
ENSDARG00000095705	249.082	0.454534	0.175776	2.58588	0.00971316	0.186847
ENSDARG00000053518	45.9104	-0.610636	0.236193	-2.58533	0.00972871
ENSDARG00000077828	94.0095	0.54154	0.209529	2.58456	0.00975044	0.187119
ENSDARG00000035952	11.2668	-0.561248	0.217159	-2.5845	0.00975189
ENSDARG00000090503	36.6268	-0.606687	0.234753	-2.58437	0.0097558
ENSDARG00000099978	19.0602	0.609325	0.235848	2.58355	0.0097789
ENSDARG00000096242	229.338	-0.427493	0.165468	-2.58353	0.00977947	0.187119
ENSDARG00000105443	217.523	0.508199	0.196743	2.58306	0.00979293	0.187119
ENSDARG00000020607	252.118	-0.422777	0.163683	-2.58289	0.00979756	0.187119
ENSDARG00000045857	581.876	0.513989	0.199141	2.58103	0.00985057	0.187649
ENSDARG00000091359	296.918	0.472315	0.183036	2.58045	0.00986705	0.187649
ENSDARG00000086917	13464.1	0.325195	0.126071	2.57947	0.00989534	0.187649
ENSDARG00000059908	952.545	0.448768	0.174011	2.57897	0.00990947	0.187649
ENSDARG00000102845	12.6791	-0.574111	0.222632	-2.57875	0.00991597
ENSDARG00000019658	262.095	0.465551	0.180549	2.57853	0.00992221	0.187649
ENSDARG00000104782	5160.96	-0.438543	0.170095	-2.57822	0.00993094	0.187649
ENSDARG00000016516	901.285	-0.33949	0.131734	-2.57709	0.00996356	0.187932
ENSDARG00000013704	396.183	0.438765	0.170408	2.57478	0.0100302	0.188345
ENSDARG00000102831	199.192	0.525925	0.204292	2.57438	0.010042	0.188345
ENSDARG00000036171	135.642	-0.583311	0.226599	-2.5742	0.0100474	0.188345
ENSDARG00000018425	1324.68	-0.34834	0.135336	-2.57389	0.0100561	0.188345
ENSDARG00000044299	441.516	-0.409774	0.159251	-2.57313	0.0100785	0.188432
ENSDARG00000006200	2009.59	-0.320198	0.124505	-2.57177	0.0101181	0.188841
ENSDARG00000041887	362.378	-0.417799	0.162497	-2.57112	0.010137	0.188863
ENSDARG00000004034	2669.84	-0.360138	0.140133	-2.56998	0.0101705	0.188885
ENSDARG00000061242	284.095	0.473525	0.184333	2.56885	0.0102035	0.188885
ENSDARG00000006963	493.6	-0.364049	0.141726	-2.56868	0.0102087	0.188885
ENSDARG00000090428	51127.1	0.431267	0.167895	2.56867	0.010209	0.188885
ENSDARG00000070818	433.069	0.39672	0.154508	2.56764	0.0102393	0.189116
ENSDARG00000071679	239.133	-0.449775	0.175258	-2.56636	0.0102772	0.189489
ENSDARG00000026183	493.713	-0.400031	0.155949	-2.56514	0.0103135	0.189829
ENSDARG00000099527	49.7323	-0.595577	0.23226	-2.56428	0.0103391
ENSDARG00000041735	1384.95	0.436074	0.170199	2.56213	0.0104031	0.190535
ENSDARG00000077053	1250.16	0.355546	0.138783	2.56188	0.0104107	0.190535
ENSDARG00000060594	468.578	-0.379054	0.147975	-2.5616	0.010419	0.190535
ENSDARG00000099943	365.011	-0.453463	0.17711	-2.56035	0.0104568	0.190535
ENSDARG00000012450	428.768	-0.395122	0.154325	-2.56032	0.0104575	0.190535
ENSDARG00000036005	714.368	-0.410663	0.160398	-2.56027	0.0104591	0.190535
ENSDARG00000037392	1114.51	0.373818	0.146093	2.55876	0.0105046	0.191038
ENSDARG00000028257	30.472	0.602677	0.235542	2.55869	0.0105069
ENSDARG00000059786	53.8142	0.592153	0.231433	2.55864	0.0105083
ENSDARG00000095592	15.6344	-0.556675	0.21758	-2.55848	0.010513
ENSDARG00000056250	414.362	0.405512	0.158677	2.55557	0.0106013	0.192185
ENSDARG00000092730	511.707	-0.478259	0.187163	-2.55531	0.0106094	0.192185
ENSDARG00000024548	22533.4	0.374462	0.146566	2.5549	0.0106219	0.192185
ENSDARG00000098204	40.5753	-0.601685	0.235595	-2.55389	0.0106527
ENSDARG00000076997	57.2779	0.563904	0.220946	2.55223	0.0107036
ENSDARG00000005799	217.663	0.455225	0.178506	2.5502	0.0107663	0.194346
ENSDARG00000076981	37.4759	0.594678	0.233232	2.54973	0.0107808
ENSDARG00000035558	379.761	0.392883	0.154094	2.54963	0.0107839	0.194346
ENSDARG00000001870	1712.51	0.44488	0.17457	2.54843	0.0108209	0.194346
ENSDARG00000010316	193.85	-0.410685	0.161176	-2.54806	0.0108325	0.194346
ENSDARG00000055518	708.829	0.37321	0.146475	2.54794	0.010836	0.194346
ENSDARG00000069826	5629.02	0.397174	0.155912	2.54743	0.0108519	0.194346
ENSDARG00000063288	109.914	-0.529796	0.208017	-2.54688	0.010869	0.194346
ENSDARG00000092916	80.0142	0.546822	0.214785	2.5459	0.0108996	0.194567
ENSDARG00000097652	11.0757	0.561803	0.220701	2.54554	0.010911
ENSDARG00000037425	2956.83	0.316698	0.124458	2.54462	0.0109398	0.194958
ENSDARG00000038666	249.503	0.593264	0.233214	2.54386	0.0109635	0.195055
ENSDARG00000100558	157.992	-0.485643	0.191036	-2.54215	0.0110172	0.195098
ENSDARG00000032340	86.9666	-0.556574	0.218945	-2.54207	0.0110197	0.195098
ENSDARG00000069461	373.658	-0.428745	0.168678	-2.5418	0.0110282	0.195098
ENSDARG00000061017	101.159	-0.483908	0.190406	-2.54146	0.0110392	0.195098
ENSDARG00000045989	107.921	-0.541965	0.213307	-2.54077	0.0110607	0.195156
ENSDARG00000061885	95.533	-0.550827	0.216947	-2.539	0.011117	0.195367
ENSDARG00000045885	519.434	0.3632	0.143064	2.53872	0.0111258	0.195367
ENSDARG00000090634	360.571	0.485721	0.191385	2.53792	0.0111512	0.195367
ENSDARG00000017874	152.929	-0.495575	0.195367	-2.53664	0.0111922	0.195367
ENSDARG00000052035	247.156	0.493118	0.194442	2.53607	0.0112103	0.195367
ENSDARG00000069827	4650.86	0.335099	0.132137	2.53599	0.0112129	0.195367
ENSDARG00000100916	111.825	0.519494	0.204855	2.53592	0.0112154	0.195367
ENSDARG00000075727	279.074	0.461653	0.182055	2.53579	0.0112193	0.195367
ENSDARG00000088017	9.47568	0.541856	0.213759	2.53489	0.0112482
ENSDARG00000101144	330.946	-0.414496	0.163559	-2.53423	0.0112696	0.195922
ENSDARG00000059794	394.465	0.456849	0.180388	2.53259	0.0113224	0.196519
ENSDARG00000019763	14.213	-0.560202	0.221216	-2.53238	0.0113293
ENSDARG00000002445	93.1564	-0.545122	0.215292	-2.53201	0.0113409	0.196521
ENSDARG00000060222	87.1868	0.535619	0.211602	2.53126	0.0113655	0.196627
ENSDARG00000101441	246.05	-0.498973	0.197233	-2.52987	0.0114105	0.197086
ENSDARG00000078523	203.67	0.522204	0.206585	2.52779	0.0114783	0.197935
ENSDARG00000061259	288.76	0.450413	0.178338	2.52562	0.0115496	0.198843
ENSDARG00000102100	31.1992	-0.596627	0.236231	-2.5256	0.01155
ENSDARG00000095362	425.955	0.49011	0.194213	2.52357	0.0116171	0.199683
ENSDARG00000101808	290.921	0.433679	0.171979	2.5217	0.0116789	0.200422
ENSDARG00000095698	35.0399	-0.595397	0.236205	-2.52067	0.011713
ENSDARG00000041450	1454.73	-0.436868	0.173344	-2.52024	0.0117276	0.20072
ENSDARG00000013776	382.588	-0.427639	0.169695	-2.52005	0.011734	0.20072
ENSDARG00000099129	611.49	-0.348036	0.138151	-2.51924	0.0117608	0.200857
ENSDARG00000029064	4415.14	-0.287654	0.114221	-2.5184	0.011789	0.201017
ENSDARG00000062182	33.9994	0.5916	0.234916	2.51835	0.0117906
ENSDARG00000095821	7.4086	-0.50095	0.198956	-2.51789	0.0118061
ENSDARG00000070914	947.957	0.302748	0.120318	2.51622	0.0118621	0.201939
ENSDARG00000088121	8.47256	0.497111	0.197575	2.51607	0.0118672
ENSDARG00000096118	1069.68	0.396529	0.157687	2.51466	0.0119146	0.20251
ENSDARG00000075509	135.77	-0.465331	0.185178	-2.51289	0.0119748	0.20321
ENSDARG00000040492	329.921	-0.460232	0.183301	-2.5108	0.0120457	0.203829
ENSDARG00000014499	328.539	-0.430728	0.17156	-2.51065	0.0120508	0.203829
ENSDARG00000075933	129.673	-0.533352	0.21248	-2.51013	0.0120687	0.203829
ENSDARG00000098363	18.2613	0.569246	0.226794	2.50997	0.012074
ENSDARG00000092825	38.3776	-0.581222	0.231728	-2.50821	0.0121346
ENSDARG00000075422	210.902	-0.408009	0.162692	-2.50786	0.0121465	0.204819
ENSDARG00000000796	65.48	0.545266	0.217518	2.50676	0.0121842
ENSDARG00000099645	174.41	0.476339	0.190277	2.5034	0.0123006	0.206784
ENSDARG00000013076	170.272	-0.479568	0.191569	-2.50336	0.0123019	0.206784
ENSDARG00000056438	242.101	-0.492362	0.196808	-2.50174	0.0123584	0.207407
ENSDARG00000101619	975.382	-0.485306	0.194033	-2.50115	0.0123791	0.207428
ENSDARG00000016871	1130.01	-0.326563	0.130604	-2.50041	0.0124049	0.207534
ENSDARG00000103551	31.9961	-0.576641	0.230625	-2.50034	0.0124076
ENSDARG00000082907	52.3875	0.590514	0.236247	2.49956	0.0124349
ENSDARG00000090941	5.07626	-0.413593	0.165496	-2.49911	0.0124507
ENSDARG00000001788	4275.9	-0.291614	0.116774	-2.49726	0.0125159	0.208782
ENSDARG00000043483	992.128	0.50162	0.200875	2.49718	0.0125187	0.208782
ENSDARG00000010384	12.3742	-0.564598	0.226139	-2.49668	0.0125361
ENSDARG00000010472	447.579	-0.44749	0.179277	-2.49608	0.0125576	0.209103
ENSDARG00000003109	396.962	-0.425601	0.170577	-2.49506	0.0125936	0.209376
ENSDARG00000057353	330.939	0.40221	0.16127	2.49402	0.0126307	0.209567
ENSDARG00000015208	382.458	-0.504383	0.202311	-2.4931	0.0126632	0.209567
ENSDARG00000040358	300.901	0.422206	0.169351	2.49308	0.0126641	0.209567
ENSDARG00000060092	40.0879	0.581562	0.233282	2.49296	0.0126683
ENSDARG00000094426	46.7024	-0.587293	0.235616	-2.49259	0.0126816
ENSDARG00000036865	78.6831	0.540606	0.217021	2.49103	0.0127374	0.210184
ENSDARG00000011510	793.178	-0.385376	0.154712	-2.49093	0.0127408	0.210184
ENSDARG00000068637	273.213	0.451913	0.181481	2.49014	0.0127694	0.210329
ENSDARG00000084209	11.4415	-0.559791	0.224898	-2.48909	0.0128071
ENSDARG00000069619	1214.31	0.371248	0.149171	2.48874	0.0128196	0.210461
ENSDARG00000010487	211.192	-0.505274	0.203037	-2.48859	0.0128252	0.210461
ENSDARG00000037079	154.725	0.499019	0.200582	2.48785	0.0128517	0.210461
ENSDARG00000025576	187.76	-0.419141	0.168484	-2.48772	0.0128564	0.210461
ENSDARG00000068484	244.357	0.42712	0.171736	2.48707	0.01288	0.210524
ENSDARG00000052016	369.585	-0.371283	0.149381	-2.48548	0.0129379	0.210964
ENSDARG00000019230	31819.4	0.269601	0.108481	2.48524	0.0129464	0.210964
ENSDARG00000057624	206.543	-0.460706	0.185824	-2.47926	0.0131656	0.213793
ENSDARG00000103145	501.756	-0.461649	0.186216	-2.47911	0.0131711	0.213793
ENSDARG00000027141	1187.92	-0.371604	0.149909	-2.47886	0.0131802	0.213793
ENSDARG00000029944	28.1286	-0.585513	0.236246	-2.47841	0.013197
ENSDARG00000086618	1099.71	-0.305958	0.1235	-2.4774	0.0132345	0.214347
ENSDARG00000036855	412.137	0.420477	0.169783	2.47656	0.0132656	0.214491
ENSDARG00000054746	275.643	-0.459893	0.185772	-2.47558	0.013302	0.214491
ENSDARG00000104490	11.1788	-0.541806	0.218922	-2.47489	0.0133279
ENSDARG00000090656	109.474	0.495599	0.200271	2.47464	0.0133369	0.214491
ENSDARG00000019496	622.36	-0.357289	0.144383	-2.47459	0.0133391	0.214491
ENSDARG00000061904	207.662	0.446782	0.180558	2.47445	0.0133441	0.214491
ENSDARG00000068939	28.2043	-0.583743	0.236031	-2.47316	0.0133925
ENSDARG00000036158	77.6115	-0.551338	0.223075	-2.47153	0.0134535	0.215925
ENSDARG00000092759	26.3122	0.576429	0.233251	2.47128	0.0134631
ENSDARG00000002576	51.0648	0.580274	0.234928	2.47001	0.0135109
ENSDARG00000014165	562.052	-0.46366	0.187859	-2.46813	0.0135821	0.216426
ENSDARG00000069113	721.603	0.431867	0.175004	2.46776	0.0135962	0.216426
ENSDARG00000006368	34.3539	0.577683	0.234099	2.46769	0.0135988
ENSDARG00000009342	911.115	-0.346159	0.140303	-2.46723	0.0136164	0.216426
ENSDARG00000036577	8038.01	0.419924	0.17021	2.4671	0.0136213	0.216426
ENSDARG00000092766	68.2095	-0.570939	0.231429	-2.46702	0.0136244
ENSDARG00000089986	67.8088	-0.564731	0.228964	-2.46646	0.0136455
ENSDARG00000014587	5704.86	0.350868	0.14227	2.46621	0.013655	0.216426
ENSDARG00000025595	420.601	0.477075	0.193484	2.46571	0.0136742	0.216426
ENSDARG00000036161	6820.51	-0.355545	0.144211	-2.46545	0.0136842	0.216426
ENSDARG00000102333	321.996	0.451093	0.183001	2.46498	0.0137023	0.216426
ENSDARG00000014624	4.12816	0.395358	0.160413	2.46462	0.0137157
ENSDARG00000093480	86.5323	0.527649	0.214148	2.46394	0.0137418	0.216426
ENSDARG00000060065	2504.36	0.305868	0.124139	2.46391	0.0137431	0.216426
ENSDARG00000026454	66.331	-0.560838	0.227653	-2.46356	0.0137563
ENSDARG00000025554	598.337	-0.379359	0.154014	-2.46314	0.0137726	0.216426
ENSDARG00000092281	97.7099	0.502937	0.20419	2.46309	0.0137746	0.216426
ENSDARG00000059601	1871.64	0.341426	0.138624	2.46296	0.0137794	0.216426
ENSDARG00000077982	137.447	-0.489474	0.19874	-2.46288	0.0137824	0.216426
ENSDARG00000035910	169.834	-0.496078	0.201447	-2.46258	0.0137942	0.216426
ENSDARG00000043247	292.016	0.391847	0.159147	2.46218	0.0138097	0.216426
ENSDARG00000015805	471.166	0.43362	0.176184	2.46117	0.0138483	0.216713
ENSDARG00000044304	103.55	-0.473634	0.192538	-2.45995	0.0138956	0.217133
ENSDARG00000017741	635.8	-0.372212	0.151384	-2.45872	0.0139434	0.217562
ENSDARG00000002167	17.6605	0.575392	0.234106	2.45783	0.0139781
ENSDARG00000079703	30.0559	0.577322	0.234933	2.45739	0.0139952
ENSDARG00000076280	307.109	0.422353	0.171886	2.45718	0.0140034	0.218179
ENSDARG00000053448	143.15	-0.52418	0.213466	-2.45557	0.014066	0.218834
ENSDARG00000077248	28.9401	0.576567	0.234914	2.45437	0.014113
ENSDARG00000021239	139.625	0.507109	0.206637	2.4541	0.0141236	0.218992
ENSDARG00000077082	35.9245	-0.569048	0.231914	-2.4537	0.0141394
ENSDARG00000063719	659.803	0.34552	0.140841	2.45326	0.0141567	0.218992
ENSDARG00000063018	95.4399	0.530519	0.216275	2.45298	0.0141677	0.218992
ENSDARG00000035256	3764.78	0.318014	0.129662	2.45264	0.0141811	0.218992
ENSDARG00000036386	152.539	-0.521703	0.212749	-2.4522	0.0141986	0.218992
ENSDARG00000105296	559.357	0.387746	0.158123	2.45218	0.0141995	0.218992
ENSDARG00000025522	537.765	0.396809	0.161881	2.45124	0.0142364	0.219244
ENSDARG00000063914	23711.4	-0.354699	0.144781	-2.44991	0.0142893	0.219742
ENSDARG00000002194	47.9529	0.555683	0.226822	2.44987	0.0142909
ENSDARG00000103278	59.7559	0.52657	0.215178	2.44714	0.0143994
ENSDARG00000057707	52.0836	0.563358	0.230257	2.44665	0.014419
ENSDARG00000040121	568.972	-0.423065	0.172927	-2.44649	0.0144254	0.221516
ENSDARG00000090631	3.86617	0.412829	0.168815	2.44545	0.0144671
ENSDARG00000036414	419.341	0.411896	0.168463	2.44502	0.0144845	0.221796
ENSDARG00000006092	651.011	-0.414818	0.16966	-2.445	0.0144853	0.221796
ENSDARG00000037855	317.842	0.450079	0.184255	2.44269	0.0145781	0.222631
ENSDARG00000103893	367.073	-0.344323	0.140966	-2.44261	0.0145817	0.222631
ENSDARG00000076500	345.166	0.425454	0.17425	2.44163	0.0146213	0.222648
ENSDARG00000037872	132.99	0.476125	0.195018	2.44145	0.0146286	0.222648
ENSDARG00000036080	10844.9	-0.374953	0.153604	-2.44103	0.0146454	0.222648
ENSDARG00000055912	393.966	-0.399448	0.16376	-2.43922	0.014719	0.223184
ENSDARG00000102825	47.1486	0.569628	0.233537	2.43913	0.0147225
ENSDARG00000100116	282.007	-0.392081	0.160746	-2.43913	0.0147226	0.223184
ENSDARG00000037276	102.443	0.487633	0.200019	2.43793	0.0147718	0.223275
ENSDARG00000033380	10.5076	0.486773	0.199672	2.43786	0.0147744
ENSDARG00000074229	998.262	0.345969	0.141939	2.43746	0.014791	0.223275
ENSDARG00000023185	19.1427	0.573645	0.235366	2.43725	0.0147994
ENSDARG00000054030	226.145	-0.459723	0.188652	-2.43688	0.0148145	0.223275
ENSDARG00000045540	74.4649	0.541855	0.222374	2.43668	0.0148228	0.223275
ENSDARG00000100912	32.8476	0.575538	0.236229	2.43635	0.0148362
ENSDARG00000074899	426.359	0.370805	0.152212	2.43611	0.0148464	0.223275
ENSDARG00000035719	142.506	0.502577	0.206354	2.43551	0.0148709	0.223275
ENSDARG00000063249	128.274	-0.489301	0.200912	-2.4354	0.0148752	0.223275
ENSDARG00000002748	89.524	0.521048	0.214013	2.43466	0.0149057	0.22338
ENSDARG00000032318	30.6981	0.574068	0.235839	2.43415	0.0149268
ENSDARG00000005762	241.346	-0.41893	0.172112	-2.43406	0.0149305	0.22338
ENSDARG00000021405	1738.69	0.387089	0.159053	2.43371	0.0149451	0.22338
ENSDARG00000070657	1340.72	-0.328251	0.134942	-2.43254	0.0149933	0.223664
ENSDARG00000060312	47.9825	-0.54857	0.225661	-2.43095	0.0150594
ENSDARG00000101135	85.2216	0.569326	0.23423	2.43063	0.0150725	0.223664
ENSDARG00000076689	310.889	0.388235	0.159732	2.43055	0.015076	0.223664
ENSDARG00000010481	1876.2	-0.358148	0.147363	-2.43037	0.0150833	0.223664
ENSDARG00000070822	828.16	-0.346242	0.142471	-2.43026	0.0150881	0.223664
ENSDARG00000020187	545.758	-0.418801	0.172331	-2.43021	0.01509	0.223664
ENSDARG00000015278	45.3042	-0.554463	0.228217	-2.42954	0.015118
ENSDARG00000069503	1177.41	-0.322245	0.13276	-2.42727	0.0152128	0.224906
ENSDARG00000016753	151.216	-0.461062	0.189957	-2.4272	0.015216	0.224906
ENSDARG00000053387	6.3734	-0.41681	0.171761	-2.42669	0.0152375
ENSDARG00000003244	122.019	0.467303	0.192624	2.42599	0.0152668	0.225344
ENSDARG00000076533	540.378	-0.365145	0.15056	-2.42525	0.0152979	0.225491
ENSDARG00000016112	61.6104	0.555394	0.229092	2.42433	0.0153368
ENSDARG00000075960	17.1535	0.553453	0.228335	2.42386	0.0153564
ENSDARG00000095802	128.488	0.461584	0.190567	2.42216	0.0154287	0.227104
ENSDARG00000008384	67.4586	-0.519679	0.214617	-2.42143	0.0154597
ENSDARG00000086183	5.37193	-0.376963	0.155691	-2.42123	0.0154682
ENSDARG00000102808	2435.76	-0.333109	0.137666	-2.41969	0.0155338	0.227801
ENSDARG00000075349	1715.19	0.340211	0.140604	2.41964	0.0155359	0.227801
ENSDARG00000025974	293.254	0.414795	0.171475	2.41898	0.015564	0.227801
ENSDARG00000058114	79.9471	-0.503883	0.208354	-2.4184	0.0155889	0.227801
ENSDARG00000017675	214.568	0.427279	0.176698	2.41813	0.0156004	0.227801
ENSDARG00000062991	247.198	-0.496691	0.205411	-2.41804	0.0156043	0.227801
ENSDARG00000004199	3.41456	-0.387269	0.160212	-2.41723	0.015639
ENSDARG00000015050	4722.37	-0.386408	0.159924	-2.4162	0.0156833	0.228348
ENSDARG00000026198	263.15	0.369496	0.152926	2.41617	0.0156846	0.228348
ENSDARG00000020504	6529.34	-0.344575	0.142704	-2.41461	0.0157522	0.22902
ENSDARG00000074967	198.083	-0.440384	0.182487	-2.41323	0.0158118	0.229553
ENSDARG00000100255	48.6292	0.535728	0.22201	2.41309	0.0158181
ENSDARG00000077815	167.002	-0.408834	0.169476	-2.41234	0.0158506	0.229553
ENSDARG00000036776	153.085	-0.461073	0.191146	-2.41215	0.0158588	0.229553
ENSDARG00000008947	1979.91	0.315134	0.130665	2.41178	0.0158751	0.229553
ENSDARG00000058108	51.8118	0.554407	0.229935	2.41115	0.0159023
ENSDARG00000091916	390.241	0.379778	0.157565	2.41029	0.0159399	0.230037
ENSDARG00000007141	768.676	-0.419062	0.173966	-2.40888	0.0160015	0.230037
ENSDARG00000102879	507.502	0.478792	0.198763	2.40886	0.0160024	0.230037
ENSDARG00000043249	300.958	0.485451	0.201549	2.4086	0.0160137	0.230037
ENSDARG00000040031	1560.27	0.332994	0.138256	2.40854	0.0160165	0.230037
ENSDARG00000027079	39.2183	0.568862	0.236262	2.40776	0.0160509
ENSDARG00000057782	1446.26	0.404161	0.16796	2.40629	0.0161157	0.231053
ENSDARG00000056557	549.778	-0.330694	0.137448	-2.40595	0.0161306	0.231053
ENSDARG00000011125	1987.94	-0.3332	0.138559	-2.40475	0.0161833	0.231295
ENSDARG00000068478	4693.27	0.331142	0.137713	2.40458	0.0161909	0.231295
ENSDARG00000094738	34.8045	0.564032	0.234638	2.40384	0.0162241
ENSDARG00000058716	14.8125	-0.548798	0.228406	-2.40273	0.0162731
ENSDARG00000037334	45.8806	-0.54759	0.227931	-2.40244	0.0162861
ENSDARG00000103929	379.117	0.396211	0.164938	2.40218	0.0162976	0.232229
ENSDARG00000045947	1493.05	0.430413	0.179184	2.40207	0.0163024	0.232229
ENSDARG00000068175	103.062	-0.475992	0.198209	-2.40146	0.0163298	0.232229
ENSDARG00000002344	3972.71	-0.407524	0.16972	-2.40115	0.0163434	0.232229
ENSDARG00000026406	243.534	0.449427	0.187279	2.39977	0.0164054	0.232799
ENSDARG00000070831	26.8789	0.565123	0.2356	2.39865	0.0164555
ENSDARG00000043584	6.27598	-0.368254	0.153572	-2.39792	0.0164884
ENSDARG00000025332	685.361	0.35364	0.147589	2.39612	0.0165699	0.234377
ENSDARG00000100442	228.93	-0.518271	0.216306	-2.39601	0.0165745	0.234377
ENSDARG00000069397	222.519	0.385229	0.160808	2.39558	0.0165941	0.234377
ENSDARG00000056874	171.962	-0.513096	0.214205	-2.39534	0.0166048	0.234377
ENSDARG00000098992	236.683	-0.400958	0.167424	-2.39486	0.0166265	0.234377
ENSDARG00000093874	39.6412	0.562783	0.235234	2.39244	0.0167369
ENSDARG00000101510	199.45	-0.464812	0.194302	-2.39222	0.0167469	0.235761
ENSDARG00000074456	30.8755	0.563603	0.236068	2.38745	0.0169655
ENSDARG00000041394	57.9304	-0.561978	0.235463	-2.38669	0.0170006
ENSDARG00000054864	1969.09	0.301234	0.126233	2.38634	0.0170172	0.238759
ENSDARG00000061328	873.482	0.339021	0.142074	2.38623	0.0170222	0.238759
ENSDARG00000026489	569.017	-0.469385	0.196858	-2.38438	0.0171081	0.238759
ENSDARG00000076182	16.1769	-0.498986	0.209275	-2.38435	0.0171092
ENSDARG00000057114	405.578	-0.380429	0.159554	-2.38433	0.0171102	0.238759
ENSDARG00000095774	249.967	-0.488601	0.204931	-2.38423	0.0171151	0.238759
ENSDARG00000077776	1579.1	-0.417557	0.175135	-2.3842	0.0171163	0.238759
ENSDARG00000033889	593.458	0.324996	0.136327	2.38393	0.0171287	0.238759
ENSDARG00000017891	2285.48	-0.421895	0.176991	-2.38371	0.017139	0.238759
ENSDARG00000044544	60.1262	-0.510173	0.214138	-2.38246	0.0171976
ENSDARG00000091831	775.773	0.410644	0.172373	2.3823	0.017205	0.239365
ENSDARG00000102379	589.14	0.346373	0.145473	2.38101	0.0172651	0.239888
ENSDARG00000036840	3568.2	0.359096	0.150855	2.3804	0.0172937	0.239916
ENSDARG00000015835	266.211	0.417976	0.175619	2.38001	0.0173121	0.239916
ENSDARG00000059003	69.8942	0.525299	0.220875	2.37827	0.0173943
ENSDARG00000087641	47.2863	-0.536808	0.225749	-2.3779	0.0174115
ENSDARG00000095627	12.2425	-0.528019	0.222237	-2.37592	0.0175051
ENSDARG00000074849	817.053	-0.340863	0.14347	-2.37585	0.0175085	0.242322
ENSDARG00000074282	187.377	0.450761	0.189909	2.37356	0.0176175	0.243514
ENSDARG00000004251	216.49	-0.395541	0.166685	-2.37299	0.0176447	0.243574
ENSDARG00000009212	20657.6	-0.331055	0.139553	-2.37225	0.0176802	0.24373
ENSDARG00000042894	175.191	-0.494708	0.208579	-2.3718	0.0177017	0.24373
ENSDARG00000037159	22.2753	0.560153	0.236199	2.37153	0.0177146
ENSDARG00000045359	781.711	-0.388129	0.163742	-2.37037	0.0177704	0.24436
ENSDARG00000077862	38.0173	-0.559428	0.236019	-2.37026	0.0177754
ENSDARG00000035695	43.6178	0.539458	0.227636	2.36982	0.0177965
ENSDARG00000005453	516.824	0.370636	0.156447	2.36908	0.0178322	0.244894
ENSDARG00000058943	16.2281	-0.54743	0.231087	-2.36893	0.0178395
ENSDARG00000039217	55.0061	-0.536124	0.226367	-2.36839	0.0178658
ENSDARG00000008592	62.2633	-0.506139	0.213718	-2.36825	0.0178723
ENSDARG00000074431	471.494	0.414044	0.174855	2.36793	0.0178879	0.245169
ENSDARG00000006260	5429.41	-0.337535	0.142563	-2.36762	0.0179028	0.245169
ENSDARG00000045850	418.031	0.37694	0.159288	2.36641	0.0179614	0.245169
ENSDARG00000078789	154.074	0.431026	0.182156	2.36625	0.0179693	0.245169
ENSDARG00000043684	106.581	-0.531491	0.224638	-2.36599	0.017982	0.245169
ENSDARG00000076819	60.589	-0.549553	0.232339	-2.36531	0.018015
ENSDARG00000057414	1149.29	-0.398743	0.1686	-2.36503	0.0180288	0.245169
ENSDARG00000026764	182.01	0.525533	0.222217	2.36496	0.0180322	0.245169
ENSDARG00000019501	26.4008	-0.55789	0.235941	-2.36453	0.018053
ENSDARG00000076939	271.259	0.389553	0.164753	2.36447	0.0180557	0.245169
ENSDARG00000035692	24403.4	0.272521	0.11526	2.3644	0.0180593	0.245169
ENSDARG00000089302	2058.04	-0.369207	0.15627	-2.36263	0.0181459	0.246031
ENSDARG00000079328	7.30256	-0.456905	0.193392	-2.36259	0.0181478
ENSDARG00000029660	52.6029	-0.549817	0.232839	-2.36136	0.0182081
ENSDARG00000053820	27.7458	0.554729	0.235074	2.35981	0.0182844
ENSDARG00000091348	1627.01	0.286866	0.121586	2.35936	0.0183064	0.247856
ENSDARG00000024877	955.294	-0.344312	0.14596	-2.35894	0.018327	0.247856
ENSDARG00000013266	49.1347	0.544938	0.231138	2.35763	0.0183918
ENSDARG00000018820	137.234	-0.499679	0.211994	-2.35705	0.018421	0.248812
ENSDARG00000087471	45.3699	0.551859	0.23426	2.35576	0.018485
ENSDARG00000036043	34.6249	0.552944	0.234792	2.35504	0.0185205
ENSDARG00000051940	275.511	0.400589	0.170099	2.35503	0.0185212	0.249849
ENSDARG00000036186	1743.07	0.374991	0.159281	2.35427	0.018559	0.250023
ENSDARG00000005560	2729.33	-0.259627	0.110332	-2.35315	0.0186152	0.250023
ENSDARG00000002552	633.52	-0.349602	0.148577	-2.35301	0.0186223	0.250023
ENSDARG00000043511	709.81	-0.339119	0.144133	-2.35282	0.0186315	0.250023
ENSDARG00000021351	1279.97	0.351598	0.149462	2.35243	0.0186514	0.250023
ENSDARG00000104701	1207.18	0.393902	0.167519	2.35139	0.0187033	0.250378
ENSDARG00000017299	1127.62	-0.386461	0.164384	-2.35096	0.0187249	0.250378
ENSDARG00000037421	58.5628	0.530843	0.22582	2.35073	0.0187366
ENSDARG00000099633	222.541	0.463732	0.197344	2.34987	0.0187801	0.250498
ENSDARG00000105287	177.219	0.485469	0.206595	2.34985	0.0187809	0.250498
ENSDARG00000070560	822.712	-0.313315	0.13342	-2.34833	0.0188581	0.251029
ENSDARG00000008904	1012.23	0.336916	0.143483	2.34813	0.0188678	0.251029
ENSDARG00000043157	15.0779	-0.525383	0.223781	-2.34775	0.0188871
ENSDARG00000101652	37.6392	-0.544912	0.232202	-2.34672	0.0189395
ENSDARG00000028275	172.811	-0.408357	0.174055	-2.34614	0.018969	0.25162
ENSDARG00000060506	190.728	0.43056	0.183524	2.34607	0.0189728	0.25162
ENSDARG00000030441	1334.49	-0.31423	0.134001	-2.34499	0.0190276	0.25162
ENSDARG00000062515	142.175	0.415748	0.177295	2.34495	0.0190295	0.25162
ENSDARG00000035390	122.16	0.443989	0.189461	2.34343	0.0191072	0.25162
ENSDARG00000071378	343.568	-0.402902	0.171959	-2.34302	0.0191286	0.25162
ENSDARG00000105491	638.483	0.474117	0.202373	2.34279	0.0191403	0.25162
ENSDARG00000024831	165.02	0.416788	0.177907	2.34273	0.0191435	0.25162
ENSDARG00000097902	236.627	-0.438705	0.187269	-2.34265	0.0191475	0.25162
ENSDARG00000042410	130.243	0.446978	0.190802	2.34263	0.0191483	0.25162
ENSDARG00000059075	108.936	-0.501411	0.214141	-2.34149	0.0192067	0.251832
ENSDARG00000039543	133.651	-0.500473	0.21375	-2.3414	0.0192118	0.251832
ENSDARG00000054846	4.24622	-0.383271	0.163693	-2.34139	0.0192118
ENSDARG00000038870	1116.65	0.344012	0.146988	2.34041	0.0192627	0.251987
ENSDARG00000019941	534.876	-0.405598	0.173341	-2.33988	0.0192897	0.251987
ENSDARG00000019566	1374.76	0.304234	0.130055	2.33927	0.0193214	0.251987
ENSDARG00000010246	2619.58	-0.350621	0.149894	-2.33913	0.0193288	0.251987
ENSDARG00000024488	829.443	-0.287991	0.123133	-2.33886	0.0193426	0.251987
ENSDARG00000055099	1064.6	0.394382	0.168655	2.33839	0.0193668	0.251987
ENSDARG00000042689	23.7592	-0.550065	0.235268	-2.33803	0.0193855
ENSDARG00000030326	289.53	0.494936	0.211724	2.33764	0.0194059	0.251987
ENSDARG00000102976	255.171	0.436486	0.186731	2.33751	0.0194127	0.251987
ENSDARG00000052336	419.328	-0.399123	0.170844	-2.33618	0.0194818	0.252576
ENSDARG00000096842	4.58413	0.40972	0.17539	2.33605	0.0194886
ENSDARG00000013453	6.15808	-0.456317	0.195446	-2.33475	0.0195563
ENSDARG00000035598	747.507	-0.404727	0.173357	-2.33464	0.0195623	0.253236
ENSDARG00000092112	596.229	-0.383681	0.164367	-2.3343	0.0195802	0.253236
ENSDARG00000071555	284.107	-0.397815	0.170491	-2.33335	0.0196298	0.253569
ENSDARG00000005559	490.129	0.383674	0.164496	2.33242	0.0196784	0.253595
ENSDARG00000018562	1020.24	-0.44865	0.192355	-2.3324	0.0196794	0.253595
ENSDARG00000099644	26.7981	-0.543265	0.232983	-2.33178	0.0197123
ENSDARG00000007077	108.793	0.455685	0.19547	2.33122	0.0197416	0.254089
ENSDARG00000104839	926.099	0.341721	0.146618	2.33069	0.0197699	0.254147
ENSDARG00000060127	68.454	-0.495706	0.212794	-2.32951	0.0198323
ENSDARG00000069297	692.719	0.375981	0.161403	2.32945	0.0198351	0.254428
ENSDARG00000017794	310.997	-0.411274	0.17656	-2.32937	0.0198395	0.254428
ENSDARG00000031435	3823	-0.318141	0.136635	-2.3284	0.019891	0.254782
ENSDARG00000100307	16.1081	-0.515954	0.221705	-2.32721	0.0199542
ENSDARG00000016855	128.671	-0.527838	0.226838	-2.32694	0.0199685	0.255317
ENSDARG00000043899	39.906	-0.529736	0.227665	-2.32682	0.0199749
ENSDARG00000092042	38.6693	0.548315	0.235665	2.32668	0.0199825
ENSDARG00000078359	151.137	-0.431616	0.185522	-2.32649	0.0199923	0.255317
ENSDARG00000042418	94.2462	0.510745	0.219556	2.32626	0.0200046	0.255317
ENSDARG00000076309	29.8844	-0.546262	0.234891	-2.3256	0.0200399
ENSDARG00000016200	153.81	0.428096	0.184081	2.32559	0.0200406	0.25547
ENSDARG00000033411	24.2532	0.545134	0.234535	2.32432	0.0201082
ENSDARG00000037012	398.453	0.429985	0.184996	2.3243	0.0201096	0.255632
ENSDARG00000101061	212.225	-0.394192	0.169634	-2.32378	0.0201371	0.255632
ENSDARG00000099453	762.68	-0.381587	0.164231	-2.32348	0.0201533	0.255632
ENSDARG00000009001	1168.56	-0.354355	0.152524	-2.32327	0.0201649	0.255632
ENSDARG00000059719	797.794	0.364649	0.15699	2.32275	0.0201928	0.255632
ENSDARG00000060917	164.919	-0.445494	0.191803	-2.32266	0.0201973	0.255632
ENSDARG00000087188	18.8669	0.51073	0.219907	2.32248	0.0202072
ENSDARG00000032929	13881	0.383867	0.165462	2.31998	0.020342	0.257159
ENSDARG00000055999	90.5091	0.52427	0.226086	2.3189	0.0204004	0.257239
ENSDARG00000023694	258.421	-0.407219	0.175676	-2.318	0.0204491	0.257239
ENSDARG00000079302	5965.87	-0.262077	0.113076	-2.3177	0.0204655	0.257239
ENSDARG00000045428	73.6163	-0.51697	0.223078	-2.31744	0.0204797	0.257239
ENSDARG00000100505	220.948	-0.38104	0.164453	-2.31702	0.0205027	0.257239
ENSDARG00000033466	952.257	-0.351029	0.151508	-2.31691	0.0205089	0.257239
ENSDARG00000021242	1082.48	-0.366242	0.158085	-2.31675	0.0205173	0.257239
ENSDARG00000035634	120.292	-0.446371	0.192774	-2.31552	0.0205845	0.257778
ENSDARG00000062902	176.317	0.414187	0.178951	2.31452	0.0206392	0.258047
ENSDARG00000090821	104.137	-0.474169	0.204942	-2.31368	0.0206854	0.258047
ENSDARG00000023498	87.9689	-0.500371	0.21629	-2.31342	0.0206994	0.258047
ENSDARG00000069980	198.779	-0.462678	0.20006	-2.3127	0.0207391	0.258047
ENSDARG00000100573	74.7822	-0.48407	0.209314	-2.31265	0.0207419	0.258047
ENSDARG00000036698	2232.47	0.313669	0.135642	2.31248	0.0207513	0.258047
ENSDARG00000077166	212.653	0.489888	0.211933	2.31152	0.020804	0.258402
ENSDARG00000103747	883.512	-0.326093	0.141159	-2.31012	0.0208816	0.258983
ENSDARG00000021443	396.902	0.402848	0.174408	2.3098	0.0208994	0.258983
ENSDARG00000043102	760.155	0.303516	0.131453	2.30894	0.0209469	0.259269
ENSDARG00000101507	15.0506	0.517137	0.224077	2.30785	0.0210073
ENSDARG00000023852	656.13	-0.39988	0.17333	-2.30704	0.0210524	0.260273
ENSDARG00000105412	59.881	-0.504857	0.21887	-2.30665	0.0210744
ENSDARG00000103800	65.7477	-0.526876	0.228508	-2.30572	0.0211261
ENSDARG00000004187	82.035	0.501499	0.217511	2.30563	0.0211312	0.260861
ENSDARG00000101277	360.994	-0.361198	0.156701	-2.30502	0.0211655	0.260861
ENSDARG00000079327	100.851	0.480413	0.208458	2.3046	0.0211891	0.260861
ENSDARG00000058345	8.71216	-0.47974	0.208185	-2.3044	0.0212002
ENSDARG00000070122	152.002	0.499881	0.216969	2.30393	0.0212268	0.260861
ENSDARG00000093235	194.986	-0.401349	0.174236	-2.30347	0.0212522	0.260861
ENSDARG00000073766	213.796	0.444956	0.193175	2.30338	0.0212575	0.260861
ENSDARG00000105392	18.2753	0.540451	0.234658	2.30314	0.0212708
ENSDARG00000029252	467.198	-0.378741	0.164462	-2.30291	0.0212841	0.260861
ENSDARG00000076693	9967.99	0.41251	0.179142	2.3027	0.0212958	0.260861
ENSDARG00000029463	356.624	-0.406188	0.176473	-2.3017	0.0213523	0.261253
ENSDARG00000022045	2408.55	0.354922	0.154332	2.29974	0.021463	0.262306
ENSDARG00000024398	310.477	0.405037	0.176158	2.29927	0.0214893	0.262328
ENSDARG00000078123	4.99848	0.403121	0.175371	2.29867	0.0215239
ENSDARG00000061688	914	0.318329	0.138526	2.29797	0.0215635	0.262932
ENSDARG00000099345	44.2082	-0.539811	0.234927	-2.29778	0.0215743
ENSDARG00000029146	1234.59	0.308443	0.134274	2.29712	0.021612	0.263221
ENSDARG00000016256	165.099	-0.435318	0.189634	-2.29557	0.0217003	0.263876
ENSDARG00000003749	596.069	-0.347784	0.151519	-2.29531	0.0217152	0.263876
ENSDARG00000100789	574.303	0.412521	0.17982	2.29408	0.0217859	0.264433
ENSDARG00000042659	50.203	-0.537802	0.234438	-2.294	0.0217902
ENSDARG00000074761	37.7181	-0.532187	0.232145	-2.29248	0.021878
ENSDARG00000070271	336.761	0.452063	0.197245	2.29188	0.0219123	0.265387
ENSDARG00000070278	267.117	-0.407456	0.177785	-2.29185	0.0219142	0.265387
ENSDARG00000043542	94.7778	-0.521377	0.227547	-2.2913	0.0219463	0.265474
ENSDARG00000011055	379.037	0.386101	0.168578	2.29034	0.0220016	0.26584
ENSDARG00000020363	86.8944	-0.447491	0.195481	-2.28917	0.0220692	0.266355
ENSDARG00000069335	39.7792	-0.532021	0.232421	-2.28904	0.0220769
ENSDARG00000042319	185.078	-0.397999	0.173926	-2.28833	0.0221183	0.266397
ENSDARG00000086735	522.846	0.462298	0.202031	2.28826	0.0221227	0.266397
ENSDARG00000042182	39.0146	0.539652	0.235889	2.28773	0.022153
ENSDARG00000090486	90.6793	0.485202	0.212162	2.28694	0.0221994	0.267019
ENSDARG00000036863	347.437	0.354042	0.154889	2.28578	0.0222673	0.267359
ENSDARG00000077353	1340.9	0.366036	0.160149	2.2856	0.0222778	0.267359
ENSDARG00000063612	544.222	0.337653	0.147794	2.28463	0.0223347	0.267469
ENSDARG00000099860	3227.47	-0.384389	0.168253	-2.28458	0.0223372	0.267469
ENSDARG00000087352	14.7652	-0.520244	0.22776	-2.28418	0.0223609
ENSDARG00000068214	7799.29	0.350463	0.153461	2.28373	0.0223876	0.267508
ENSDARG00000086512	79.6599	0.466785	0.204401	2.28368	0.0223906	0.267508
ENSDARG00000056175	369.475	-0.352542	0.154433	-2.28281	0.0224413	0.267813
ENSDARG00000078832	14.2189	0.516885	0.226426	2.2828	0.0224424
ENSDARG00000060006	236.421	-0.392941	0.172206	-2.28181	0.0225008	0.268223
ENSDARG00000061031	4.48969	-0.328949	0.14417	-2.28167	0.0225089
ENSDARG00000063635	41.9424	-0.523266	0.229342	-2.2816	0.0225129
ENSDARG00000101665	5.52483	-0.400851	0.175733	-2.28103	0.0225469
ENSDARG00000015315	657.398	-0.433346	0.189992	-2.28087	0.0225561	0.268581
ENSDARG00000071036	156.16	0.475743	0.208649	2.28011	0.022601	0.268816
ENSDARG00000098037	8.89141	-0.477425	0.209617	-2.2776	0.0227502
ENSDARG00000093304	163.318	0.4083	0.179297	2.27722	0.0227729	0.270204
ENSDARG00000077721	1068.72	0.357031	0.156805	2.27691	0.0227916	0.270204
ENSDARG00000088741	968.387	0.371173	0.163048	2.27647	0.0228182	0.270204
ENSDARG00000062834	99.2203	-0.487905	0.214327	-2.27645	0.0228192	0.270204
ENSDARG00000035131	52.6022	-0.5171	0.227245	-2.27551	0.0228752
ENSDARG00000004632	348.458	-0.344763	0.151541	-2.27506	0.0229026	0.270891
ENSDARG00000075045	26.9826	-0.537434	0.236254	-2.27482	0.0229169
ENSDARG00000060058	290.767	0.381622	0.167921	2.27263	0.0230485	0.272315
ENSDARG00000018181	193.459	0.405659	0.178538	2.27211	0.0230799	0.272382
ENSDARG00000070723	1909.96	-0.292944	0.128975	-2.27132	0.0231275	0.272382
ENSDARG00000062489	78.253	0.507872	0.223622	2.27112	0.02314	0.272382
ENSDARG00000001950	16089.3	0.266036	0.117164	2.27063	0.0231694	0.272382
ENSDARG00000068480	257.975	0.432872	0.190657	2.27042	0.023182	0.272382
ENSDARG00000102178	12.1859	0.515482	0.227074	2.27011	0.0232009
ENSDARG00000053528	46.5481	0.52529	0.231421	2.26984	0.0232172
ENSDARG00000102477	309.489	0.427053	0.188288	2.26808	0.0233242	0.273336
ENSDARG00000043209	107.011	-0.454755	0.200511	-2.26797	0.0233308	0.273336
ENSDARG00000086775	157.889	0.477391	0.210506	2.26782	0.0233401	0.273336
ENSDARG00000013576	54.1116	0.490199	0.216217	2.26716	0.0233804
ENSDARG00000103785	854.695	0.304133	0.134203	2.26621	0.0234385	0.273901
ENSDARG00000100708	187.675	0.390225	0.172217	2.26589	0.0234582	0.273901
ENSDARG00000037556	96.491	-0.495251	0.21858	-2.26577	0.0234655	0.273901
ENSDARG00000077694	1038.8	0.269384	0.118925	2.26515	0.0235038	0.274024
ENSDARG00000074791	9.9631	0.443543	0.195837	2.26486	0.0235215
ENSDARG00000063563	326.312	-0.372651	0.164548	-2.2647	0.0235313	0.274024
ENSDARG00000013973	200.161	-0.408019	0.180234	-2.26384	0.0235841	0.274024
ENSDARG00000013755	5662.19	0.308858	0.136435	2.26377	0.0235885	0.274024
ENSDARG00000016443	4608.5	0.328452	0.145117	2.26336	0.0236134	0.274024
ENSDARG00000102483	131.557	-0.438784	0.193887	-2.26309	0.0236303	0.274024
ENSDARG00000071159	35.9849	0.53459	0.236246	2.26285	0.023645
ENSDARG00000061194	293.009	0.364739	0.161278	2.26156	0.0237249	0.274357
ENSDARG00000063711	159.786	0.420365	0.185878	2.26151	0.0237275	0.274357
ENSDARG00000079131	20.0055	-0.518106	0.229102	-2.26147	0.0237305
ENSDARG00000014292	197.079	-0.399347	0.176595	-2.26137	0.0237363	0.274357
ENSDARG00000028163	28.874	0.531098	0.234868	2.26127	0.0237428
ENSDARG00000013863	2095.66	0.318731	0.140981	2.26081	0.0237712	0.274463
ENSDARG00000031422	5.75295	0.441736	0.195451	2.26009	0.0238156
ENSDARG00000101951	303.303	0.393016	0.173896	2.26006	0.0238176	0.274509
ENSDARG00000071203	149.2	-0.443564	0.196298	-2.25965	0.0238432	0.274509
ENSDARG00000091413	40.6107	-0.532971	0.235889	-2.25941	0.0238577
ENSDARG00000088581	555.159	0.431647	0.191057	2.25926	0.0238674	0.274509
ENSDARG00000073737	173.367	-0.422028	0.186894	-2.25811	0.0239387	0.274509
ENSDARG00000098376	160.196	0.467788	0.207165	2.25805	0.0239425	0.274509
ENSDARG00000013667	75.4709	-0.475135	0.210422	-2.25801	0.0239453	0.274509
ENSDARG00000022303	277.414	-0.445893	0.197486	-2.25784	0.0239555	0.274509
ENSDARG00000074087	7.19862	-0.446951	0.198018	-2.25712	0.0240005
ENSDARG00000056938	181.193	-0.463946	0.20557	-2.25687	0.024016	0.274907
ENSDARG00000031307	68.081	0.471684	0.209035	2.25649	0.0240402
ENSDARG00000056331	586.028	-0.325553	0.144294	-2.25617	0.0240597	0.275112
ENSDARG00000091800	3.79903	0.364953	0.161905	2.25411	0.024189
ENSDARG00000104814	1266.42	-0.390539	0.173305	-2.25348	0.0242288	0.276537
ENSDARG00000055635	418.905	-0.322376	0.143064	-2.25336	0.0242362	0.276537
ENSDARG00000103092	29.2041	0.529466	0.234984	2.2532	0.0242465
ENSDARG00000100261	55.3042	0.502203	0.222912	2.25292	0.0242642
ENSDARG00000045132	3923	0.325745	0.144649	2.25196	0.0243247	0.277036
ENSDARG00000076622	219.341	-0.444853	0.19755	-2.25185	0.024332	0.277036
ENSDARG00000074275	176.21	0.457077	0.203108	2.25042	0.0244225	0.27777
ENSDARG00000021399	72.346	-0.499737	0.222208	-2.24896	0.024515	0.277855
ENSDARG00000042881	68.8974	0.503253	0.223786	2.24881	0.0245245
ENSDARG00000016375	118.979	-0.471048	0.20947	-2.24876	0.0245275	0.277855
ENSDARG00000076627	158.07	-0.42707	0.189918	-2.24871	0.0245307	0.277855
ENSDARG00000033009	4427.37	-0.322763	0.143564	-2.24822	0.0245625	0.277855
ENSDARG00000087657	158.39	-0.43636	0.194136	-2.24771	0.024595	0.277855
ENSDARG00000071652	167.594	0.454393	0.202164	2.24764	0.024599	0.277855
ENSDARG00000016754	707.13	-0.323933	0.144135	-2.24743	0.0246125	0.277855
ENSDARG00000094132	19.7459	0.504502	0.224631	2.24591	0.0247099
ENSDARG00000031116	14.0048	-0.489424	0.217978	-2.24529	0.0247497
ENSDARG00000036875	43050.8	0.283775	0.12639	2.24524	0.0247529	0.279144
ENSDARG00000087753	8.9848	0.444196	0.197855	2.24506	0.0247644
ENSDARG00000069438	464.694	0.36149	0.161056	2.2445	0.0248006	0.279386
ENSDARG00000069867	4.30444	0.367747	0.163899	2.24374	0.0248489
ENSDARG00000044975	466.155	0.355339	0.158379	2.24361	0.0248578	0.279736
ENSDARG00000102511	58.3783	-0.517758	0.230775	-2.24356	0.0248606
ENSDARG00000012688	6766.21	-0.254431	0.113446	-2.24275	0.0249127	0.279856
ENSDARG00000073857	465.18	0.335498	0.149611	2.24247	0.0249311	0.279856
ENSDARG00000063527	585.257	0.379153	0.169097	2.24222	0.0249473	0.279856
ENSDARG00000080006	17.9665	-0.499542	0.222875	-2.24136	0.025003
ENSDARG00000102940	2.83464	-0.321126	0.143284	-2.24118	0.0250142
ENSDARG00000098924	243.662	-0.394137	0.175886	-2.24087	0.0250344	0.280329
ENSDARG00000037158	78.6009	-0.495924	0.22132	-2.24075	0.025042	0.280329
ENSDARG00000087994	4.05718	0.369389	0.164887	2.24025	0.0250745
ENSDARG00000101713	258.173	0.440639	0.196766	2.23941	0.025129	0.281008
ENSDARG00000105027	41.3809	-0.520702	0.232541	-2.23918	0.025144
ENSDARG00000024204	358.971	-0.350662	0.156636	-2.23871	0.025175	0.281227
ENSDARG00000071013	24.3322	0.525552	0.234772	2.23856	0.0251847
ENSDARG00000097620	6.58786	-0.438463	0.195903	-2.23817	0.0252101
ENSDARG00000013128	13.6108	-0.495935	0.221611	-2.23786	0.0252301
ENSDARG00000028335	8879.32	-0.33081	0.147834	-2.23771	0.0252402	0.281659
ENSDARG00000027131	215.364	0.461197	0.206234	2.23628	0.0253334	0.282404
ENSDARG00000008398	36.9903	0.522896	0.233874	2.23581	0.0253644
ENSDARG00000099368	393.489	0.321912	0.144025	2.23512	0.0254096	0.282848
ENSDARG00000105441	409.85	0.343196	0.153564	2.23486	0.0254263	0.282848
ENSDARG00000027978	426.286	0.375548	0.168086	2.23426	0.0254656	0.282872
ENSDARG00000099241	3136.83	-0.258336	0.115652	-2.23373	0.0255006	0.282872
ENSDARG00000021735	119.017	-0.482638	0.216079	-2.23362	0.0255082	0.282872
ENSDARG00000091872	51.7284	0.513761	0.230026	2.23349	0.0255165
ENSDARG00000042658	178.198	-0.381725	0.170979	-2.23258	0.0255767	0.283338
ENSDARG00000092155	5885.98	-0.37445	0.167753	-2.23215	0.0256051	0.283358
ENSDARG00000021905	317.858	-0.352204	0.157831	-2.23153	0.025646	0.283516
ENSDARG00000033175	747.256	-0.314503	0.140997	-2.23057	0.0257098	0.283797
ENSDARG00000062277	73.6716	0.506553	0.227119	2.23034	0.0257247	0.283797
ENSDARG00000017246	681.145	0.347529	0.15585	2.22989	0.0257548	0.283836
ENSDARG00000104084	97.177	0.454731	0.204076	2.22825	0.0258641	0.284312
ENSDARG00000020258	1454.52	-0.281459	0.126322	-2.22811	0.0258731	0.284312
ENSDARG00000067964	810.644	0.310775	0.139484	2.22804	0.0258781	0.284312
ENSDARG00000068114	19.0085	-0.496828	0.223021	-2.22772	0.0258991
ENSDARG00000038185	194.416	0.390634	0.1754	2.22711	0.02594	0.284598
ENSDARG00000089372	3010.22	0.334771	0.15036	2.22646	0.0259833	0.284598
ENSDARG00000037109	149.598	-0.40624	0.182461	-2.22645	0.0259842	0.284598
ENSDARG00000096962	33.4749	0.52583	0.236186	2.22634	0.0259912
ENSDARG00000012389	75.7279	-0.470077	0.211173	-2.22603	0.026012	0.284609
ENSDARG00000053463	50.0852	-0.496584	0.223117	-2.22567	0.0260363
ENSDARG00000075824	396.965	-0.357267	0.160552	-2.22524	0.0260653	0.2849
ENSDARG00000003382	616.134	0.301319	0.135442	2.2247	0.0261011	0.285
ENSDARG00000091728	40.9737	0.504247	0.226746	2.22384	0.0261595
ENSDARG00000011094	204.768	-0.45505	0.204671	-2.22332	0.0261941	0.285358
ENSDARG00000079555	72.1304	-0.461022	0.20738	-2.22308	0.0262104	0.285358
ENSDARG00000093469	90.1601	0.487835	0.219453	2.22296	0.0262187	0.285358
ENSDARG00000068289	702.012	0.378212	0.170165	2.22263	0.026241	0.285358
ENSDARG00000055868	810.335	0.405277	0.1824	2.22191	0.0262895	0.285477
ENSDARG00000040298	7132.54	-0.420139	0.189127	-2.22146	0.0263196	0.285477
ENSDARG00000052617	125.77	-0.449629	0.202447	-2.22097	0.0263531	0.285477
ENSDARG00000039099	460.097	-0.431095	0.194113	-2.22084	0.0263615	0.285477
ENSDARG00000078888	202.838	-0.388777	0.175112	-2.22016	0.026408	0.285477
ENSDARG00000039062	109.221	-0.445675	0.200746	-2.22009	0.0264127	0.285477
ENSDARG00000037188	167.908	-0.452828	0.204025	-2.21947	0.0264549	0.28553
ENSDARG00000074742	7.10229	-0.437881	0.197291	-2.21947	0.026455
ENSDARG00000103235	339.576	-0.315742	0.142298	-2.21888	0.0264949	0.28553
ENSDARG00000093535	681.425	0.299321	0.134915	2.21859	0.0265148	0.28553
ENSDARG00000044167	109.627	-0.487571	0.219781	-2.21844	0.0265248	0.28553
ENSDARG00000018619	140.413	0.443354	0.199935	2.21749	0.0265898	0.285852
ENSDARG00000006782	36.3466	-0.523597	0.236175	-2.21698	0.0266243
ENSDARG00000091652	244.472	-0.361396	0.163014	-2.21697	0.0266252	0.285852
ENSDARG00000105265	468.29	0.392376	0.176999	2.21682	0.0266351	0.285852
ENSDARG00000099269	474.516	0.368208	0.166179	2.21573	0.0267102	0.286369
ENSDARG00000061490	2657.51	0.277801	0.125416	2.21504	0.0267576	0.286589
ENSDARG00000021309	464.48	-0.367814	0.166099	-2.21442	0.0267999	0.286753
ENSDARG00000052057	103.677	-0.484859	0.219033	-2.21363	0.0268543	0.287047
ENSDARG00000043553	215.966	0.415181	0.187593	2.2132	0.0268839	0.287076
ENSDARG00000076618	298.819	0.358207	0.161885	2.21272	0.0269167	0.287139
ENSDARG00000040282	456.096	0.48618	0.219778	2.21214	0.0269571	0.287155
ENSDARG00000037966	75.4906	-0.514182	0.232482	-2.2117	0.0269871	0.287155
ENSDARG00000018985	262.416	0.397117	0.179567	2.21153	0.0269991	0.287155
ENSDARG00000018073	147.503	-0.43871	0.198419	-2.21103	0.0270339	0.287239
ENSDARG00000030250	16.036	0.500526	0.226393	2.21087	0.0270445
ENSDARG00000103774	599.254	0.326605	0.147744	2.21061	0.0270629	0.287261
ENSDARG00000044488	207.289	0.38436	0.173968	2.20937	0.0271487	0.287885
ENSDARG00000105639	95.4638	0.482605	0.218664	2.20706	0.02731	0.289307
ENSDARG00000037618	97.04	0.514337	0.233238	2.2052	0.0274401	0.289986
ENSDARG00000009771	891.143	0.327136	0.148362	2.20499	0.0274548	0.289986
ENSDARG00000091131	375.385	0.390712	0.177196	2.20498	0.0274558	0.289986
ENSDARG00000028082	131.972	-0.436718	0.198127	-2.20424	0.0275077	0.290187
ENSDARG00000078694	298.715	0.439697	0.199526	2.20371	0.027545	0.290187
ENSDARG00000087873	84.1256	-0.477164	0.216556	-2.20343	0.0275648	0.290187
ENSDARG00000068262	206.026	-0.473421	0.214883	-2.20316	0.0275837	0.290187
ENSDARG00000078283	25.9494	-0.519394	0.235815	-2.20254	0.0276269
ENSDARG00000061654	49.2822	0.482718	0.21917	2.20248	0.0276311
ENSDARG00000062000	72.6413	0.445879	0.202452	2.2024	0.0276373	0.290464
ENSDARG00000042014	38.6695	0.511804	0.232496	2.20134	0.0277118
ENSDARG00000043697	968.205	0.362259	0.164575	2.20117	0.0277239	0.291088
ENSDARG00000045131	421.775	-0.373561	0.169821	-2.19973	0.0278262	0.291575
ENSDARG00000007024	855.742	0.339785	0.154517	2.19901	0.0278772	0.291575
ENSDARG00000045877	1014.66	0.350049	0.159199	2.19882	0.0278909	0.291575
ENSDARG00000058039	691.394	0.31199	0.141892	2.19878	0.0278933	0.291575
ENSDARG00000098802	623.847	0.402682	0.183155	2.19859	0.0279071	0.291575
ENSDARG00000004261	725.81	-0.323512	0.147181	-2.19806	0.0279446	0.29168
ENSDARG00000030972	146.379	-0.411559	0.18734	-2.19686	0.0280308	0.291794
ENSDARG00000060362	104.412	-0.477248	0.217274	-2.19653	0.0280541	0.291794
ENSDARG00000062606	78.3785	0.468778	0.21342	2.1965	0.0280562	0.291794
ENSDARG00000105816	89.1413	0.468589	0.213364	2.1962	0.0280778	0.291794
ENSDARG00000098890	15.9746	-0.50865	0.231625	-2.196	0.0280916
ENSDARG00000009267	97.6594	-0.444166	0.202262	-2.19599	0.0280924	0.291794
ENSDARG00000007671	206.59	0.434645	0.197989	2.1953	0.0281419	0.291867
ENSDARG00000086957	120.722	0.463685	0.211233	2.19513	0.0281542	0.291867
ENSDARG00000056214	65.4759	-0.498101	0.226952	-2.19474	0.0281822
ENSDARG00000009253	578.916	-0.367265	0.167404	-2.19388	0.0282442	0.29234
ENSDARG00000060679	1154.85	-0.294978	0.134473	-2.19358	0.0282653	0.29234
ENSDARG00000088745	262.148	-0.430019	0.196112	-2.19272	0.0283276	0.29234
ENSDARG00000092478	55.8478	-0.507143	0.231295	-2.19263	0.0283343
ENSDARG00000104026	3.31992	0.307574	0.140286	2.19247	0.0283453
ENSDARG00000045513	1092.3	0.316722	0.144483	2.19211	0.0283716	0.29234
ENSDARG00000045360	176.537	0.374282	0.170742	2.1921	0.0283726	0.29234
ENSDARG00000013845	869.126	0.367821	0.167823	2.19172	0.0284001	0.29234
ENSDARG00000056741	170.489	-0.401081	0.183012	-2.19155	0.0284119	0.29234
ENSDARG00000061385	63.5278	-0.491345	0.224206	-2.19149	0.0284165
ENSDARG00000100242	166.461	-0.436047	0.198976	-2.19145	0.0284193	0.29234
ENSDARG00000098475	552.101	0.381754	0.174278	2.19049	0.028489	0.292774
ENSDARG00000105183	16.2228	0.493416	0.22536	2.18946	0.0285634
ENSDARG00000009553	1424.84	0.327153	0.149486	2.18853	0.0286313	0.293928
ENSDARG00000024651	737.419	-0.385009	0.175949	-2.18818	0.0286564	0.293928
ENSDARG00000036084	3.9755	-0.345112	0.157776	-2.18735	0.0287167
ENSDARG00000018266	104.585	-0.48833	0.223422	-2.18568	0.0288388	0.295515
ENSDARG00000097342	36.5517	0.512397	0.234582	2.1843	0.0289403
ENSDARG00000099104	27275.8	0.265052	0.121344	2.18429	0.0289406	0.296206
ENSDARG00000005172	273.494	-0.414042	0.189579	-2.184	0.0289619	0.296206
ENSDARG00000052408	112.43	-0.454524	0.208171	-2.18342	0.029005	0.296363
ENSDARG00000105568	15.7633	0.495043	0.226783	2.1829	0.0290435
ENSDARG00000060319	305.272	0.394207	0.180589	2.18289	0.0290436	0.296473
ENSDARG00000013795	34.3975	-0.50856	0.23298	-2.18285	0.0290471
ENSDARG00000086665	231.518	0.438868	0.201113	2.1822	0.029095	0.296678
ENSDARG00000088087	1373	0.3139	0.143868	2.18187	0.0291194	0.296678
ENSDARG00000041830	144.104	-0.4539	0.208172	-2.18041	0.0292274	0.297494
ENSDARG00000008829	633.198	0.356201	0.163403	2.17989	0.0292654	0.297597
ENSDARG00000037559	1328.92	-0.327387	0.15023	-2.17925	0.0293135	0.297717
ENSDARG00000014803	191.744	0.446641	0.204977	2.17898	0.0293331	0.297717
ENSDARG00000088807	92.9653	0.450789	0.206956	2.17819	0.0293918	0.297822
ENSDARG00000040190	2653.56	0.300286	0.137886	2.17779	0.0294217	0.297822
ENSDARG00000020377	913.013	-0.306368	0.140683	-2.17771	0.0294273	0.297822
ENSDARG00000100497	53.6409	-0.511816	0.235052	-2.17746	0.029446
ENSDARG00000097299	66.7571	-0.47059	0.216249	-2.17615	0.0295437
ENSDARG00000042816	48.9567	-0.50484	0.232004	-2.17599	0.0295559
ENSDARG00000067701	291.814	-0.477146	0.219314	-2.17563	0.0295827	0.298944
ENSDARG00000076924	316.818	0.362009	0.166404	2.17548	0.0295943	0.298944
ENSDARG00000092134	32.2955	0.512328	0.235581	2.17474	0.0296494
ENSDARG00000096857	180.283	0.392023	0.180281	2.1745	0.0296673	0.29926
ENSDARG00000091419	479.822	0.378577	0.174113	2.17431	0.0296817	0.29926
ENSDARG00000007429	66.1853	-0.463658	0.213358	-2.17314	0.0297697
ENSDARG00000036784	229.415	-0.38806	0.178637	-2.17234	0.0298298	0.300469
ENSDARG00000088232	35.1024	-0.511669	0.235597	-2.1718	0.0298708
ENSDARG00000045814	314.868	-0.338978	0.156089	-2.1717	0.0298781	0.300553
ENSDARG00000003820	368.63	0.439541	0.202415	2.17148	0.0298946	0.300553
ENSDARG00000104584	23.1393	0.511787	0.235742	2.17096	0.0299339
ENSDARG00000029296	204.674	0.423244	0.194969	2.17083	0.0299438	0.300553
ENSDARG00000045835	2467.15	0.429144	0.197695	2.17074	0.029951	0.300553
ENSDARG00000007387	106.98	-0.428382	0.197391	-2.17022	0.0299904	0.300666
ENSDARG00000056028	94.9258	-0.476312	0.21955	-2.16949	0.0300455	0.300935
ENSDARG00000091817	16.1925	0.4842	0.223247	2.1689	0.0300902
ENSDARG00000074526	151.255	0.392718	0.181095	2.16857	0.0301151	0.301135
ENSDARG00000071235	330.354	0.427452	0.19712	2.16848	0.030122	0.301135
ENSDARG00000007751	29.2502	0.512103	0.23618	2.16828	0.0301377
ENSDARG00000007241	486.996	0.310761	0.143338	2.16804	0.030156	0.301192
ENSDARG00000003938	634.443	-0.395457	0.182462	-2.16734	0.030209	0.301323
ENSDARG00000042115	655.071	0.365831	0.16881	2.16712	0.0302256	0.301323
ENSDARG00000102240	8.78297	0.454524	0.209797	2.16649	0.0302739
ENSDARG00000058044	690.52	-0.389146	0.179625	-2.16644	0.0302778	0.301561
ENSDARG00000011934	891.485	0.294242	0.135858	2.1658	0.0303267	0.301622
ENSDARG00000068415	299.118	-0.391735	0.180899	-2.16549	0.0303504	0.301622
ENSDARG00000077489	65.6068	-0.47538	0.219547	-2.16528	0.0303666
ENSDARG00000070479	269.406	0.416165	0.192208	2.16518	0.0303737	0.301622
ENSDARG00000032242	92.1851	-0.447754	0.206826	-2.16488	0.0303971	0.301622
ENSDARG00000105179	15.6957	-0.49656	0.229434	-2.16428	0.0304428
ENSDARG00000044365	230.43	0.342525	0.158315	2.16357	0.0304972	0.301629
ENSDARG00000045620	249.752	-0.421388	0.194766	-2.16356	0.0304982	0.301629
ENSDARG00000006356	313.595	0.375059	0.173355	2.16353	0.0305008	0.301629
ENSDARG00000089519	247.61	0.360933	0.166839	2.16336	0.0305135	0.301629
ENSDARG00000016280	995.848	0.329091	0.152144	2.16302	0.0305393	0.301629
ENSDARG00000038005	116.83	-0.414129	0.191578	-2.16167	0.0306435	0.302364
ENSDARG00000055086	791.166	0.302416	0.139922	2.16132	0.0306705	0.302364
ENSDARG00000103422	861.58	-0.279042	0.129196	-2.15984	0.0307851	0.303213
ENSDARG00000038882	619.729	-0.375372	0.174092	-2.15616	0.0310709	0.3052
ENSDARG00000099039	790.837	0.322245	0.149487	2.15567	0.0311091	0.3052
ENSDARG00000099115	883.353	0.345372	0.16022	2.15561	0.031114	0.3052
ENSDARG00000089467	64.9566	0.462088	0.214366	2.1556	0.031115
ENSDARG00000013422	133.444	0.406303	0.188506	2.15539	0.0311314	0.3052
ENSDARG00000095896	1020.38	0.363339	0.168628	2.15468	0.031187	0.3052
ENSDARG00000098787	15.7484	0.494566	0.229535	2.15464	0.0311898
ENSDARG00000012215	190.455	-0.416683	0.193402	-2.15449	0.0312017	0.3052
ENSDARG00000091234	13.6663	0.449355	0.208636	2.15377	0.031258
ENSDARG00000004301	74.2675	-0.479588	0.222685	-2.15366	0.0312666	0.3052
ENSDARG00000012682	2353.47	-0.247117	0.114752	-2.15349	0.03128	0.3052
ENSDARG00000040864	196.364	-0.360506	0.167411	-2.15341	0.0312861	0.3052
ENSDARG00000054696	2902.71	-0.295992	0.137459	-2.15331	0.0312946	0.3052
ENSDARG00000102128	128.337	0.420916	0.195483	2.15321	0.0313018	0.3052
ENSDARG00000101163	11.3469	0.484663	0.225149	2.15264	0.0313471
ENSDARG00000063385	186.103	-0.376389	0.174869	-2.1524	0.0313655	0.305541
ENSDARG00000041421	215.675	0.391702	0.182056	2.15155	0.0314332	0.305921
ENSDARG00000098761	23.3058	0.507316	0.23585	2.15101	0.0314752
ENSDARG00000077587	14.8688	-0.485057	0.225531	-2.15073	0.0314972
ENSDARG00000039424	420.038	-0.322288	0.149871	-2.15044	0.0315202	0.306488
ENSDARG00000093010	2.86714	-0.298873	0.139011	-2.14999	0.0315557
ENSDARG00000100918	75.3013	-0.473642	0.220423	-2.14879	0.0316512	0.307481
ENSDARG00000076815	6050.42	0.308111	0.143423	2.14827	0.0316921	0.307598
ENSDARG00000030598	13.0135	-0.470646	0.219147	-2.14762	0.0317436
ENSDARG00000070824	1305.84	-0.435084	0.202682	-2.14663	0.0318227	0.308393
ENSDARG00000040265	95.7531	-0.455435	0.212174	-2.14652	0.0318318	0.308393
ENSDARG00000062667	4.78678	0.392342	0.182835	2.14588	0.0318827
ENSDARG00000098245	3.99143	-0.329601	0.153641	-2.14526	0.0319319
ENSDARG00000038639	19.1976	0.498377	0.232336	2.14507	0.0319476
ENSDARG00000102124	4.10782	-0.352176	0.164216	-2.14459	0.0319859
ENSDARG00000027930	130.373	-0.419151	0.195458	-2.14446	0.031996	0.309411
ENSDARG00000037517	758.352	-0.294197	0.137212	-2.1441	0.0320248	0.309411
ENSDARG00000075129	333.577	-0.330158	0.153988	-2.14405	0.0320288	0.309411
ENSDARG00000079903	4.92184	-0.37419	0.174529	-2.144	0.0320329
ENSDARG00000099143	254.514	-0.427851	0.199581	-2.14375	0.0320531	0.309411
ENSDARG00000003684	47.4508	-0.492756	0.22999	-2.14251	0.0321521
ENSDARG00000098811	3.62903	0.32584	0.152095	2.14234	0.0321659
ENSDARG00000052438	536.061	-0.389341	0.181769	-2.14196	0.0321966	0.310443
ENSDARG00000062096	159.813	0.425374	0.198664	2.14117	0.03226	0.310443
ENSDARG00000103525	5.55307	-0.398282	0.186013	-2.14116	0.0322612
ENSDARG00000091792	482.094	0.329502	0.153903	2.14097	0.0322762	0.310443
ENSDARG00000098367	274.46	-0.362086	0.169122	-2.14097	0.0322766	0.310443
ENSDARG00000053574	228.663	-0.439021	0.205182	-2.13966	0.032382	0.311177
ENSDARG00000030154	133.948	0.406526	0.190038	2.13918	0.0324208	0.311269
ENSDARG00000003641	513.618	-0.333459	0.155922	-2.13862	0.0324666	0.311428
ENSDARG00000006062	125.485	-0.423431	0.198088	-2.13759	0.0325502	0.31195
ENSDARG00000003281	388.759	0.337411	0.157913	2.13668	0.0326239	0.31218
ENSDARG00000006758	357.662	0.403376	0.18881	2.13641	0.0326462	0.31218
ENSDARG00000080694	19.3642	-0.433455	0.202903	-2.13627	0.0326573
ENSDARG00000077339	42.1693	-0.495887	0.232177	-2.13581	0.0326949
ENSDARG00000016360	351.218	-0.362835	0.169882	-2.13581	0.0326953	0.31218
ENSDARG00000016056	48.0914	0.49043	0.229623	2.1358	0.0326955
ENSDARG00000069630	678.826	0.502801	0.235476	2.13526	0.03274	0.31218
ENSDARG00000078876	29.4635	0.500507	0.234414	2.13514	0.0327496
ENSDARG00000097892	86.6158	-0.491417	0.230168	-2.13504	0.0327579	0.31218
ENSDARG00000062346	205.411	0.395781	0.1854	2.13474	0.0327826	0.31218
ENSDARG00000009136	248.744	0.339385	0.159002	2.13448	0.0328037	0.31218
ENSDARG00000010773	303.966	0.357387	0.16744	2.13442	0.0328087	0.31218
ENSDARG00000104517	4115.69	-0.263019	0.123383	-2.13172	0.0330295	0.313255
ENSDARG00000015536	1781.46	0.287822	0.135039	2.13141	0.0330558	0.313255
ENSDARG00000098746	299.483	-0.337138	0.158178	-2.13139	0.0330569	0.313255
ENSDARG00000069318	113.103	0.418266	0.196244	2.13136	0.0330597	0.313255
ENSDARG00000054362	564.985	-0.303874	0.142602	-2.13093	0.0330948	0.313255
ENSDARG00000038635	100.605	-0.407469	0.19122	-2.13089	0.0330979	0.313255
ENSDARG00000039225	415.427	0.338783	0.159104	2.12931	0.0332283	0.31398
ENSDARG00000099730	3275.07	0.316932	0.148847	2.12925	0.0332335	0.31398
ENSDARG00000093088	7.28373	0.394583	0.185335	2.12902	0.0332528
ENSDARG00000017901	727.634	0.338291	0.158933	2.12852	0.0332943	0.314166
ENSDARG00000101789	6.60497	0.408022	0.191706	2.12837	0.0333061
ENSDARG00000038615	360.604	0.364651	0.171334	2.1283	0.0333122	0.314166
ENSDARG00000010654	5.60029	-0.409589	0.19259	-2.12674	0.0334413
ENSDARG00000092776	59.9011	0.497946	0.234177	2.12636	0.033473
ENSDARG00000061836	167.765	0.408404	0.192138	2.12557	0.0335388	0.315893
ENSDARG00000100398	433.461	-0.348022	0.163752	-2.1253	0.0335617	0.315893
ENSDARG00000105587	324.816	0.347106	0.163356	2.12484	0.0336003	0.315893
ENSDARG00000018914	833.931	-0.356584	0.167864	-2.12424	0.0336497	0.315893
ENSDARG00000061373	99.0388	0.459645	0.2164	2.12405	0.0336656	0.315893
ENSDARG00000007745	3665.04	-0.290215	0.136638	-2.12396	0.0336731	0.315893
ENSDARG00000094310	10849.7	0.320288	0.15084	2.12336	0.0337237	0.316089
ENSDARG00000095046	135.419	-0.38582	0.181747	-2.12284	0.033767	0.316217
ENSDARG00000008403	42.4087	-0.497634	0.234566	-2.12152	0.0338785
ENSDARG00000075989	2514.56	-0.256409	0.120867	-2.12142	0.0338862	0.316543
ENSDARG00000036415	98.7931	0.467047	0.220185	2.12115	0.033909	0.316543
ENSDARG00000095533	63.3543	-0.500037	0.235743	-2.12111	0.0339123
ENSDARG00000010785	1058	-0.325574	0.153516	-2.12078	0.0339403	0.316543
ENSDARG00000076025	124.779	0.448593	0.211535	2.12066	0.0339505	0.316543
ENSDARG00000031511	1301.13	-0.313873	0.148049	-2.12006	0.0340012	0.316543
ENSDARG00000019137	615.589	-0.304482	0.143622	-2.12003	0.0340039	0.316543
ENSDARG00000056027	417.936	0.335588	0.158299	2.11996	0.0340097	0.316543
ENSDARG00000005134	368.759	-0.354067	0.167071	-2.11926	0.0340683	0.316811
ENSDARG00000077297	454.851	0.357925	0.16896	2.11841	0.0341407	0.317208
ENSDARG00000029533	27460.8	0.260499	0.122992	2.11802	0.0341731	0.317233
ENSDARG00000103902	64.9285	-0.479382	0.226388	-2.11752	0.0342158
ENSDARG00000068192	91.1319	0.459882	0.2172	2.11732	0.0342324	0.317506
ENSDARG00000097712	33.5502	-0.499098	0.235752	-2.11705	0.034256
ENSDARG00000063191	8.4317	0.418548	0.197734	2.11672	0.0342834
ENSDARG00000102435	181.868	-0.363718	0.171951	-2.11524	0.0344098	0.318583
ENSDARG00000059774	210.908	0.383216	0.181183	2.11507	0.0344239	0.318583
ENSDARG00000082131	95.9834	0.469396	0.221964	2.11474	0.0344519	0.318583
ENSDARG00000020893	1024.02	0.271447	0.128371	2.11455	0.034468	0.318583
ENSDARG00000086699	530.017	-0.306203	0.144836	-2.11413	0.034504	0.318639
ENSDARG00000054906	334.734	-0.324557	0.153551	-2.11367	0.0345434	0.318726
ENSDARG00000100179	20.0034	0.490646	0.232143	2.11355	0.0345539
ENSDARG00000045308	804.329	-0.25569	0.120995	-2.11323	0.0345808	0.318795
ENSDARG00000103123	43.9884	0.499021	0.236185	2.11284	0.0346146
ENSDARG00000089947	2.47207	0.289462	0.137016	2.11261	0.0346339
ENSDARG00000055899	61.9134	-0.472583	0.223735	-2.11225	0.0346654
ENSDARG00000015915	231.177	0.346855	0.164292	2.11121	0.0347541	0.320115
ENSDARG00000037038	844.806	-0.313054	0.14831	-2.11081	0.0347886	0.320115
ENSDARG00000002240	1563.52	-0.271312	0.128553	-2.11052	0.034814	0.320115
ENSDARG00000018903	2463.27	0.338387	0.160422	2.10935	0.0349141	0.320262
ENSDARG00000045019	467.056	0.321609	0.152471	2.10932	0.0349174	0.320262
ENSDARG00000090912	674.181	-0.423474	0.200767	-2.10928	0.0349202	0.320262
ENSDARG00000015263	46.4951	0.498253	0.236266	2.10887	0.0349561
ENSDARG00000043177	69.4787	-0.47709	0.226258	-2.10861	0.0349782
ENSDARG00000100428	19.1424	-0.479829	0.227657	-2.10768	0.0350584
ENSDARG00000002591	234.149	-0.34917	0.165667	-2.10766	0.0350601	0.321269
ENSDARG00000097573	54.4421	-0.487939	0.231529	-2.10746	0.0350776
ENSDARG00000075616	288.052	-0.400796	0.190268	-2.10648	0.0351624	0.321929
ENSDARG00000056798	3.4599	0.339244	0.161108	2.10569	0.0352309
ENSDARG00000088140	201.115	-0.398691	0.189375	-2.1053	0.0352649	0.322591
ENSDARG00000100857	106.815	0.398391	0.189295	2.1046	0.0353263	0.322681
ENSDARG00000044815	102.451	0.425445	0.202183	2.10426	0.0353558	0.322681
ENSDARG00000034823	465.7	-0.373097	0.177315	-2.10415	0.0353656	0.322681
ENSDARG00000101670	72.725	-0.473618	0.22513	-2.10375	0.0353999	0.322717
ENSDARG00000074633	12.6579	0.453976	0.21585	2.1032	0.0354481
ENSDARG00000074293	11.8183	-0.456601	0.217142	-2.10278	0.0354853
ENSDARG00000070568	313.95	-0.383867	0.182578	-2.10247	0.0355117	0.32346
ENSDARG00000057365	73.7688	-0.482802	0.229753	-2.10139	0.0356063	0.323638
ENSDARG00000038258	101.821	0.436479	0.207755	2.10093	0.0356468	0.323638
ENSDARG00000036671	2374.32	0.293615	0.139755	2.10093	0.0356473	0.323638
ENSDARG00000005913	203.187	0.435789	0.207433	2.10087	0.0356527	0.323638
ENSDARG00000030161	215.481	-0.40591	0.193258	-2.10036	0.0356976	0.32377
ENSDARG00000009871	585.315	-0.336024	0.160059	-2.09937	0.0357842	0.324279
ENSDARG00000055622	13.3398	-0.470501	0.224165	-2.09891	0.035825
ENSDARG00000061240	81.6589	-0.441298	0.210275	-2.09867	0.0358457	0.324561
ENSDARG00000098261	59.5219	0.484754	0.231057	2.09799	0.0359061
ENSDARG00000074807	47.7005	-0.471084	0.224573	-2.09769	0.0359328
ENSDARG00000095594	14.384	0.451512	0.215243	2.09768	0.0359335
ENSDARG00000059581	22.0289	-0.465269	0.221804	-2.09766	0.0359352
ENSDARG00000076526	413.076	-0.35722	0.17031	-2.09747	0.0359522	0.325239
ENSDARG00000037941	1045.19	0.292606	0.13953	2.09708	0.0359866	0.325239
ENSDARG00000057392	14.8752	0.482308	0.229998	2.09701	0.0359929
ENSDARG00000055357	733.277	0.328377	0.156616	2.0967	0.03602	0.325239
ENSDARG00000053129	488.256	0.297407	0.141862	2.09645	0.0360427	0.325239
ENSDARG00000101404	67.815	0.476657	0.22743	2.09583	0.0360969
ENSDARG00000063895	33919.8	-0.276949	0.132185	-2.09515	0.0361575	0.325427
ENSDARG00000003205	143.214	-0.394151	0.188141	-2.09498	0.036173	0.325427
ENSDARG00000103271	1295.23	-0.314699	0.150219	-2.09493	0.0361769	0.325427
ENSDARG00000056678	83.6466	-0.48675	0.232357	-2.09484	0.0361856	0.325427
ENSDARG00000103277	211.961	0.423347	0.202161	2.09411	0.0362502	0.325733
ENSDARG00000007808	59.6153	-0.452767	0.216284	-2.09339	0.0363141
ENSDARG00000043130	536.528	0.292936	0.139961	2.09298	0.0363512	0.325865
ENSDARG00000030508	4.29983	0.348707	0.166632	2.09267	0.0363783
ENSDARG00000012694	2321.06	-0.390898	0.186797	-2.09264	0.0363816	0.325865
ENSDARG00000088084	5.14873	-0.370046	0.176833	-2.09263	0.0363819
ENSDARG00000003616	771.81	0.321612	0.153728	2.09209	0.0364308	0.325865
ENSDARG00000043806	306.516	-0.45247	0.216287	-2.09199	0.0364393	0.325865
ENSDARG00000055737	574.18	0.357635	0.170962	2.0919	0.0364471	0.325865
ENSDARG00000055439	87.2572	-0.435743	0.208301	-2.09189	0.0364485	0.325865
ENSDARG00000029250	53.604	0.463074	0.221378	2.09178	0.0364578
ENSDARG00000068855	10.6999	-0.464701	0.222235	-2.09104	0.0365248
ENSDARG00000046124	143.627	0.414035	0.19802	2.09087	0.0365395	0.326406
ENSDARG00000054334	54.7889	-0.470578	0.225112	-2.09041	0.0365806
ENSDARG00000033854	187.001	0.40209	0.192465	2.08916	0.0366935	0.327507
ENSDARG00000039681	203.67	-0.353033	0.169016	-2.08876	0.0367297	0.327555
ENSDARG00000055416	879.391	0.326442	0.156397	2.08726	0.0368643	0.328481
ENSDARG00000011498	91.4307	-0.458259	0.219663	-2.08619	0.0369616	0.328637
ENSDARG00000076462	212.327	0.404458	0.193881	2.08611	0.0369684	0.328637
ENSDARG00000014871	1403.86	0.369488	0.177133	2.08594	0.0369838	0.328637
ENSDARG00000040334	911.565	-0.282073	0.135243	-2.08568	0.0370078	0.328637
ENSDARG00000099283	1139.75	0.301986	0.144812	2.08537	0.0370361	0.328637
ENSDARG00000095765	35.271	0.491054	0.235546	2.08475	0.0370924
ENSDARG00000062651	105.873	-0.430654	0.206713	-2.08334	0.0372198	0.329993
ENSDARG00000075014	633.12	0.391996	0.188297	2.08179	0.0373615	0.330974
ENSDARG00000103755	12.3157	-0.446863	0.214653	-2.08179	0.0373617
ENSDARG00000076296	96.8669	-0.46418	0.223041	-2.08114	0.0374207	0.331223
ENSDARG00000074169	47.0747	0.457603	0.219944	2.08055	0.0374754
ENSDARG00000002285	180.209	-0.40376	0.194099	-2.08018	0.0375088	0.331621
ENSDARG00000018891	258.455	-0.443164	0.213062	-2.07997	0.0375279	0.331621
ENSDARG00000099911	16.6501	-0.478555	0.230093	-2.07983	0.0375407
ENSDARG00000008790	39.6036	0.488887	0.235147	2.07907	0.0376109
ENSDARG00000059680	590.645	-0.299672	0.144183	-2.07841	0.0376715	0.332614
ENSDARG00000009311	988.81	0.323125	0.155532	2.07754	0.0377514	0.332951
ENSDARG00000033861	76.1799	0.435469	0.20963	2.07732	0.0377721	0.332951
ENSDARG00000078592	285.466	-0.304223	0.146487	-2.07679	0.0378209	0.33298
ENSDARG00000032261	45.4228	-0.465682	0.224234	-2.07677	0.0378226
ENSDARG00000033539	1285	-0.482148	0.232204	-2.07639	0.0378576	0.33298
ENSDARG00000057882	1782.05	-0.350475	0.1688	-2.07627	0.0378692	0.33298
ENSDARG00000012899	174.659	0.366144	0.176487	2.07463	0.0380212	0.334041
ENSDARG00000058978	21.5305	0.489731	0.236068	2.07453	0.0380303
ENSDARG00000029848	15.2401	0.484778	0.233782	2.07363	0.0381136
ENSDARG00000097613	4261.13	0.328228	0.158316	2.07324	0.0381496	0.334893
ENSDARG00000100703	165.65	0.391794	0.189026	2.0727	0.0382002	0.335061
ENSDARG00000039880	10.823	-0.434403	0.209704	-2.0715	0.038312
ENSDARG00000073962	178.388	-0.363877	0.175675	-2.07131	0.0383298	0.335922
ENSDARG00000104412	3.98322	0.278367	0.134429	2.07074	0.0383832
ENSDARG00000041723	225.579	-0.364839	0.176188	-2.07073	0.0383837	0.335922
ENSDARG00000067850	567.555	0.318453	0.153804	2.07051	0.0384047	0.335922
ENSDARG00000025826	94.4381	-0.432989	0.209143	-2.0703	0.0384244	0.335922
ENSDARG00000102325	44.4164	-0.488709	0.236097	-2.06995	0.0384569
ENSDARG00000075849	1577.62	0.306914	0.148287	2.06972	0.0384782	0.336116
ENSDARG00000095170	72.476	0.456384	0.220606	2.06878	0.0385672	0.336338
ENSDARG00000058454	2421.42	-0.370853	0.179283	-2.06853	0.0385901	0.336338
ENSDARG00000031240	549.662	0.332165	0.160596	2.06833	0.0386089	0.336338
ENSDARG00000100468	5.73926	-0.384618	0.185957	-2.06832	0.0386102
ENSDARG00000010936	1040.77	0.374523	0.181094	2.06811	0.0386298	0.336338
ENSDARG00000012948	7.98876	0.38383	0.185623	2.06779	0.0386599
ENSDARG00000007196	225.924	-0.377331	0.182579	-2.06667	0.0387653	0.337142
ENSDARG00000086912	9565.65	0.34087	0.164954	2.06646	0.0387854	0.337142
ENSDARG00000005448	49.5067	0.46136	0.2233	2.0661	0.0388188
ENSDARG00000100451	4.75366	-0.321311	0.155595	-2.06505	0.0389179
ENSDARG00000045802	77.6684	0.472574	0.22893	2.06427	0.0389917	0.338659
ENSDARG00000074558	29.1202	-0.486796	0.235835	-2.06414	0.0390042
ENSDARG00000074995	26.9105	-0.487095	0.236047	-2.06355	0.0390604
ENSDARG00000079702	121.013	0.392473	0.190239	2.06306	0.0391072	0.3391
ENSDARG00000052082	1910.2	0.27173	0.131719	2.06296	0.0391165	0.3391
ENSDARG00000025788	116.819	0.385999	0.187147	2.06254	0.0391566	0.3391
ENSDARG00000062347	146.194	0.43873	0.212728	2.0624	0.0391697	0.3391
ENSDARG00000033544	35.8082	0.486852	0.236091	2.06213	0.0391949
ENSDARG00000058148	1146.19	-0.274052	0.132912	-2.0619	0.0392172	0.339235
ENSDARG00000095615	65.72	0.449348	0.217995	2.06127	0.0392768
ENSDARG00000077169	36.9445	-0.486589	0.236084	-2.06109	0.0392946
ENSDARG00000102626	65.7826	-0.4768	0.231362	-2.06084	0.0393185
ENSDARG00000058775	33.2944	-0.481158	0.233516	-2.0605	0.0393512
ENSDARG00000037917	50.2207	-0.483228	0.234584	-2.05993	0.0394049
ENSDARG00000029822	598.026	0.403935	0.196092	2.05993	0.0394055	0.340325
ENSDARG00000054930	37.1014	-0.479414	0.232738	-2.05989	0.0394093
ENSDARG00000092387	272.509	-0.389057	0.188875	-2.05987	0.0394112	0.340325
ENSDARG00000054911	946.422	-0.292857	0.142193	-2.05958	0.039439	0.340325
ENSDARG00000062630	4.03801	0.306332	0.148772	2.05907	0.0394873
ENSDARG00000005629	227.45	-0.431612	0.20965	-2.05873	0.0395204	0.340552
ENSDARG00000023797	1688.85	0.288755	0.140265	2.05863	0.0395293	0.340552
ENSDARG00000033273	36.6275	-0.486093	0.236175	-2.05819	0.0395721
ENSDARG00000093672	26.4535	0.485948	0.236115	2.0581	0.0395805
ENSDARG00000054290	4195.04	0.273469	0.132974	2.05656	0.0397284	0.341684
ENSDARG00000056986	45.2324	-0.484687	0.235712	-2.05627	0.0397569
ENSDARG00000041592	579.234	0.346153	0.168354	2.0561	0.0397729	0.341684
ENSDARG00000017522	244.608	0.349297	0.16989	2.05602	0.0397803	0.341684
ENSDARG00000035860	23205.9	0.276741	0.134606	2.05593	0.0397888	0.341684
ENSDARG00000103054	22.6486	0.483969	0.235438	2.05561	0.0398202
ENSDARG00000037598	21.2914	0.483484	0.235234	2.05533	0.0398468
ENSDARG00000077304	53.3715	0.475933	0.231591	2.05506	0.0398735
ENSDARG00000100515	168.416	0.425545	0.207145	2.05434	0.0399432	0.342733
ENSDARG00000045519	60.7011	-0.468156	0.227933	-2.05392	0.0399833
[truncated: 30,126 more rows]

## Sheet: PFOS (ultra-low)
id	baseMean	log2FoldChange	lfcSE	stat	pvalue	padj
[truncated: 32,520 more rows]

## Sheet: PFOS (very low)
id	baseMean	log2FoldChange	lfcSE	stat	pvalue	padj
[truncated: 32,520 more rows]

[truncated: 4 more sheets: PFOS (low), Mix (ultra-low), Mix (very low), Mix (low)]
