# Supplementary material for: Multi- and Transgenerational Effects of Developmental Exposure to Environmental Levels of PFAS and PFAS Mixture in Zebrafish (Danio rerio)
Source: Toxics. 2022 Jun 18;10(6):334. doi: 10.3390/toxics10060334 (PMC9228135; doi:10.3390/toxics10060334)
Supplement: Supplementary file 1 [file toxics-10-00334-s001.zip › Table S5_F2 DEGs.xlsx]

## Sheet: PFOA (ultra-low)
ENSDARG00000043802	14.573	-2.20673	0.562872	-3.92049	8.83704e-05	0.583067
ENSDARG00000042835	20.9881	-1.95138	0.543032	-3.59348	0.000326286	0.917461
ENSDARG00000073742	1760.38	-1.93488	0.413988	-4.67377	2.95727e-06	0.0293124
ENSDARG00000027734	24.0993	-1.84631	0.549614	-3.35929	0.000781419	0.99618
ENSDARG00000103691	39.226	-1.81511	0.514286	-3.52939	0.000416523	0.917461
ENSDARG00000103980	27.3101	-1.79693	0.531989	-3.37775	0.000730814	0.99618
ENSDARG00000012656	43.9576	-1.79227	0.479057	-3.74125	0.000183108	0.622349
ENSDARG00000071601	51.3685	-1.7896	0.522369	-3.42594	0.000612678	0.99618
ENSDARG00000076568	31.3338	-1.7541	0.551596	-3.18005	0.0014725	0.99618
ENSDARG00000076317	22.1434	-1.75287	0.561566	-3.12139	0.00180001	0.99618
ENSDARG00000103199	73.6253	-1.75093	0.523902	-3.34209	0.000831511	0.99618
ENSDARG00000102249	20.8035	-1.74935	0.550474	-3.1779	0.00148346	0.99618
ENSDARG00000017365	15.0171	-1.73472	0.559875	-3.0984	0.0019457	0.99618
ENSDARG00000006672	39.7485	-1.72979	0.507732	-3.40689	0.00065707	0.99618
ENSDARG00000021343	89.437	-1.71815	0.486293	-3.53315	0.000410641	0.917461
ENSDARG00000033364	74.2241	-1.70059	0.514367	-3.30619	0.000945754	0.99618
ENSDARG00000043173	26.0221	-1.67536	0.542478	-3.08836	0.00201267	0.99618
ENSDARG00000034541	9.47225	-1.67226	0.562153	-2.97475	0.00293231	0.99618
ENSDARG00000058352	9.03311	-1.65374	0.561932	-2.94294	0.00325108	0.99618
ENSDARG00000039605	29.12	-1.6356	0.559421	-2.92374	0.00345857	0.99618
ENSDARG00000019360	24.3726	-1.62852	0.539072	-3.02098	0.00251959	0.99618
ENSDARG00000038030	29.7399	-1.62105	0.525721	-3.08348	0.00204595	0.99618
ENSDARG00000016979	11.2868	-1.61344	0.563797	-2.86173	0.00421334	0.99618
ENSDARG00000075015	10.1226	-1.58671	0.56391	-2.81377	0.00489649	0.99618
ENSDARG00000038658	34.7503	-1.58516	0.510432	-3.10552	0.00189947	0.99618
ENSDARG00000063309	14.506	-1.58074	0.564294	-2.80126	0.00509032	0.99618
ENSDARG00000024317	11.1622	-1.57859	0.563384	-2.80198	0.00507896	0.99618
ENSDARG00000056633	13.8244	-1.56988	0.563538	-2.78576	0.00534027	0.99618
ENSDARG00000095459	8.88641	-1.56694	0.559834	-2.79894	0.00512707	0.99618
ENSDARG00000053209	16.2101	-1.55335	0.562261	-2.76268	0.00573282	0.99618
ENSDARG00000060639	23.6345	-1.55166	0.524647	-2.95754	0.00310105	0.99618
ENSDARG00000099694	12.3173	-1.5348	0.562921	-2.7265	0.00640101	0.99618
ENSDARG00000089076	13.5074	-1.52097	0.55957	-2.71811	0.00656553	0.99618
ENSDARG00000070824	104.628	-1.51783	0.502347	-3.02149	0.00251537	0.99618
ENSDARG00000061909	21.421	-1.51278	0.559092	-2.70578	0.00681442	0.99618
ENSDARG00000038281	15.9813	-1.50181	0.558173	-2.69058	0.00713271	0.99618
ENSDARG00000036456	38.4663	-1.4981	0.50699	-2.95488	0.00312786	0.99618
ENSDARG00000068886	11.047	-1.49805	0.564285	-2.65478	0.00793611	0.99618
ENSDARG00000031222	25.032	-1.4898	0.549725	-2.71009	0.00672653	0.99618
ENSDARG00000113899	17.5565	-1.47224	0.563748	-2.61152	0.00901408	0.99618
ENSDARG00000077037	12.0564	-1.46286	0.563614	-2.5955	0.00944537	0.99618
ENSDARG00000069013	37.6697	-1.46135	0.48775	-2.99609	0.00273462	0.99618
ENSDARG00000060004	24.6704	-1.46115	0.524491	-2.78584	0.00533885	0.99618
ENSDARG00000042978	15.1558	-1.46108	0.561183	-2.60357	0.00922588	0.99618
ENSDARG00000031261	12.9454	-1.45999	0.56088	-2.60304	0.0092401	0.99618
ENSDARG00000077737	28.0148	-1.4546	0.533059	-2.72877	0.00635708	0.99618
ENSDARG00000003655	60.5746	-1.45347	0.458477	-3.17022	0.00152322	0.99618
ENSDARG00000040274	17.9542	-1.44557	0.552868	-2.61468	0.00893113	0.99618
ENSDARG00000045945	30.3955	-1.44252	0.503661	-2.86406	0.00418246	0.99618
ENSDARG00000056515	10.6252	-1.4407	0.563996	-2.55445	0.0106355	0.99618
ENSDARG00000013976	24.6842	-1.44066	0.541195	-2.66201	0.00776758	0.99618
ENSDARG00000000631	7.40349	-1.42565	0.555749	-2.56527	0.0103094	0.99618
ENSDARG00000076780	22.65	-1.41845	0.534975	-2.65143	0.00801512	0.99618
ENSDARG00000011272	9.58698	-1.41816	0.564227	-2.51346	0.0119552	0.99618
ENSDARG00000088040	12.5117	-1.41624	0.564281	-2.50982	0.0120794	0.99618
ENSDARG00000059333	28.9088	-1.4131	0.507071	-2.78678	0.00532341	0.99618
ENSDARG00000036057	17.9919	-1.41088	0.555388	-2.54035	0.0110742	0.99618
ENSDARG00000011998	29.4256	-1.40863	0.52786	-2.66857	0.00761742	0.99618
ENSDARG00000063466	8.95638	-1.40485	0.560976	-2.5043	0.0122694	0.99618
ENSDARG00000102015	7.04737	-1.40235	0.555044	-2.52655	0.011519	0.99618
ENSDARG00000074378	7.08898	-1.39936	0.554845	-2.52207	0.0116668	0.99618
ENSDARG00000102744	42.4826	-1.3974	0.534349	-2.61514	0.00891913	0.99618
ENSDARG00000046074	13.5213	-1.39508	0.563469	-2.47588	0.0132907	0.99618
ENSDARG00000015315	28.6116	-1.3914	0.55107	-2.52491	0.0115727	0.99618
ENSDARG00000096834	13.6207	-1.39075	0.559372	-2.48627	0.0129089	0.99618
ENSDARG00000026359	15.1918	-1.39047	0.562457	-2.47213	0.013431	0.99618
ENSDARG00000056464	8.52091	-1.39039	0.561044	-2.47822	0.0132041	0.99618
ENSDARG00000087260	13.0344	-1.38781	0.563173	-2.46426	0.0137296	0.99618
ENSDARG00000002945	15.2526	-1.38316	0.557997	-2.47879	0.0131828	0.99618
ENSDARG00000037363	31.3465	-1.38213	0.505827	-2.73242	0.00628715	0.99618
ENSDARG00000061794	64.486	-1.38023	0.478617	-2.88379	0.00392916	0.99618
ENSDARG00000011360	7.16801	-1.38006	0.553854	-2.49173	0.0127122	0.99618
ENSDARG00000035781	11.2964	-1.37923	0.564188	-2.44464	0.0144998	0.99618
ENSDARG00000030915	51.0685	-1.37912	0.497417	-2.77257	0.00556147	0.99618
ENSDARG00000076221	41.0537	-1.37803	0.484091	-2.84663	0.00441841	0.99618
ENSDARG00000098367	18.1072	-1.36958	0.543846	-2.51832	0.0117918	0.99618
ENSDARG00000055276	14.1864	-1.36935	0.555171	-2.46654	0.0136425	0.99618
ENSDARG00000022303	27.3386	-1.36717	0.532619	-2.56687	0.010262	0.99618
ENSDARG00000019280	17.6588	-1.36622	0.549817	-2.48486	0.0129603	0.99618
ENSDARG00000056650	7.10384	-1.35874	0.55288	-2.45757	0.0139881	0.99618
ENSDARG00000015854	47.4393	-1.3457	0.449672	-2.99263	0.00276587	0.99618
ENSDARG00000071213	7.25662	-1.3452	0.551936	-2.43725	0.0147996	0.99618
ENSDARG00000105153	12.7695	-1.34277	0.564057	-2.38055	0.0172868	0.99618
ENSDARG00000117145	10.5542	-1.34186	0.564202	-2.37833	0.0173912	0.99618
ENSDARG00000054890	25.5556	-1.32881	0.546953	-2.42947	0.0151208	0.99618
ENSDARG00000060315	10.0961	-1.32867	0.564274	-2.35465	0.0185401	0.99618
ENSDARG00000057105	10.4808	-1.32794	0.564241	-2.3535	0.0185975	0.99618
ENSDARG00000004757	220.346	-1.32699	0.456734	-2.90538	0.00366806	0.99618
ENSDARG00000020363	6.89211	-1.32593	0.551336	-2.40495	0.0161748	0.99618
ENSDARG00000003113	33.5052	-1.32386	0.495984	-2.66917	0.00760389	0.99618
ENSDARG00000052242	23.916	-1.3222	0.529196	-2.4985	0.0124721	0.99618
ENSDARG00000044280	41.6824	-1.32129	0.530538	-2.49047	0.0127573	0.99618
ENSDARG00000086990	26.6497	-1.32096	0.531087	-2.48728	0.0128723	0.99618
ENSDARG00000074734	6.45996	-1.32012	0.551429	-2.394	0.0166656	0.99618
ENSDARG00000006125	37.1197	-1.31823	0.505332	-2.60865	0.00909007	0.99618
ENSDARG00000027200	23.0941	-1.31759	0.556182	-2.36899	0.0178366	0.99618
ENSDARG00000067656	14.0308	-1.31737	0.558154	-2.36023	0.0182635	0.99618
ENSDARG00000098584	9.76341	-1.31664	0.548338	-2.40115	0.0163435	0.99618
ENSDARG00000030583	62.0423	-1.31629	0.469902	-2.80121	0.00509121	0.99618
ENSDARG00000102081	12.2614	-1.30915	0.563881	-2.32168	0.02025	0.99618
ENSDARG00000042469	88.7527	-1.30822	0.495868	-2.63824	0.00833386	0.99618
ENSDARG00000019501	7.3922	-1.30607	0.559684	-2.33358	0.0196176	0.99618
ENSDARG00000062055	37.2618	-1.30486	0.517045	-2.52368	0.0116133	0.99618
ENSDARG00000070155	41.8445	-1.30363	0.51403	-2.5361	0.0112094	0.99618
ENSDARG00000006840	42.578	-1.29454	0.483273	-2.6787	0.00739086	0.99618
ENSDARG00000004307	7.867	-1.2944	0.55829	-2.3185	0.0204221	0.99618
ENSDARG00000006220	21.0053	-1.28741	0.551017	-2.33643	0.0194689	0.99618
ENSDARG00000079605	24.1596	-1.28561	0.553046	-2.32459	0.0200939	0.99618
ENSDARG00000021991	15.833	-1.2842	0.564309	-2.2757	0.0228639	0.99618
ENSDARG00000019117	23.1874	-1.28403	0.522225	-2.45878	0.0139411	0.99618
ENSDARG00000104696	11.1475	-1.27748	0.564018	-2.26497	0.0235148	0.99618
ENSDARG00000070487	12.525	-1.27649	0.563264	-2.26624	0.0234367	0.99618
ENSDARG00000098992	17.3252	-1.27437	0.547426	-2.32792	0.0199161	0.99618
ENSDARG00000099101	7.12636	-1.27274	0.547841	-2.32319	0.0201691	0.99618
ENSDARG00000005629	15.0869	-1.27102	0.55545	-2.28827	0.0221217	0.99618
ENSDARG00000075126	7.37181	-1.27011	0.558018	-2.27612	0.0228391	0.99618
ENSDARG00000043631	11.3549	-1.26932	0.563861	-2.25113	0.0243774	0.99618
ENSDARG00000092787	12.3979	-1.26917	0.56167	-2.25963	0.023844	0.99618
ENSDARG00000006314	6.31049	-1.26641	0.548371	-2.30941	0.0209209	0.99618
ENSDARG00000089063	12.6703	-1.2656	0.564125	-2.24347	0.0248668	0.99618
ENSDARG00000079725	18.9188	-1.26491	0.545663	-2.31812	0.0204428	0.99618
ENSDARG00000010571	16.3952	-1.26382	0.559666	-2.25817	0.0239352	0.99618
ENSDARG00000103926	9.95333	-1.26296	0.564074	-2.23899	0.0251567	0.99618
ENSDARG00000000212	180.68	-1.26211	0.433702	-2.91008	0.0036134	0.99618
ENSDARG00000035535	16.7286	-1.26024	0.545318	-2.31103	0.0208313	0.99618
ENSDARG00000094112	6.41608	-1.25838	0.547776	-2.29726	0.0216038	0.99618
ENSDARG00000026489	56.3924	-1.2571	0.501234	-2.50802	0.0121411	0.99618
ENSDARG00000027687	6.02562	-1.25618	0.548118	-2.29181	0.0219168	0.99618
ENSDARG00000070923	7.0205	-1.25584	0.546857	-2.29646	0.0216494	0.99618
ENSDARG00000074675	9.04378	-1.25331	0.562491	-2.22814	0.0258711	0.99618
ENSDARG00000060153	14.9936	-1.25273	0.563191	-2.22434	0.0261258	0.99618
ENSDARG00000102572	14.0039	-1.25216	0.554561	-2.25794	0.0239494	0.99618
ENSDARG00000097728	11.7501	-1.25194	0.559738	-2.23666	0.0253085	0.99618
ENSDARG00000061774	21.9849	-1.25182	0.547716	-2.28553	0.0222818	0.99618
ENSDARG00000015208	18.4411	-1.25048	0.564092	-2.2168	0.0266365	0.99618
ENSDARG00000007693	31.1502	-1.25032	0.524322	-2.38463	0.0170961	0.99618
ENSDARG00000104478	26.023	-1.24582	0.528656	-2.35658	0.0184442	0.99618
ENSDARG00000003109	17.2557	-1.24226	0.554373	-2.24084	0.0250364	0.99618
ENSDARG00000024844	131.857	-1.24207	0.434584	-2.85807	0.00426221	0.99618
ENSDARG00000028067	28.4372	-1.24157	0.503922	-2.4638	0.0137472	0.99618
ENSDARG00000102997	19.9124	-1.24131	0.542367	-2.2887	0.022097	0.99618
ENSDARG00000092954	26.9899	-1.23817	0.535255	-2.31323	0.0207101	0.99618
ENSDARG00000073893	12.3001	-1.23793	0.562734	-2.19984	0.027818	0.99618
ENSDARG00000103019	20.8413	-1.23616	0.559477	-2.20949	0.0271408	0.99618
ENSDARG00000097660	17.3987	-1.23393	0.548529	-2.24953	0.0244786	0.99618
ENSDARG00000028804	9.8365	-1.23333	0.561075	-2.19816	0.0279381	0.99618
ENSDARG00000057064	13.3031	-1.22937	0.56333	-2.18232	0.0290856	0.99618
ENSDARG00000044575	12.8646	-1.22833	0.561528	-2.18748	0.0287075	0.99618
ENSDARG00000004173	18.8184	-1.22652	0.540319	-2.27	0.0232078	0.99618
ENSDARG00000059163	57.4259	-1.22596	0.481569	-2.54577	0.0109037	0.99618
ENSDARG00000105102	6.17082	-1.22571	0.545846	-2.24553	0.0247343	0.99618
ENSDARG00000099766	120.844	-1.2198	0.562755	-2.16755	0.0301928	0.99618
ENSDARG00000068262	9.03204	-1.21914	0.561574	-2.17094	0.0299354	0.99618
ENSDARG00000040991	6.09568	-1.21722	0.545337	-2.23206	0.0256112	0.99618
ENSDARG00000035146	9.79416	-1.21128	0.563972	-2.14776	0.0317327	0.99618
ENSDARG00000052638	21.1629	-1.21056	0.563763	-2.14728	0.031771	0.99618
ENSDARG00000056765	366.58	-1.20969	0.393057	-3.07764	0.00208643	0.99618
ENSDARG00000099411	7.85219	-1.20817	0.553699	-2.18199	0.02911	0.99618
ENSDARG00000077815	5.95714	-1.20511	0.54467	-2.21255	0.0269289	0.99618
ENSDARG00000002172	27.8691	-1.20445	0.506557	-2.37772	0.01742	0.99618
ENSDARG00000091298	50.8187	-1.20353	0.464053	-2.59352	0.0095	0.99618
ENSDARG00000008772	16.1996	-1.20259	0.557375	-2.15759	0.0309599	0.99618
ENSDARG00000097082	8.54826	-1.20137	0.561644	-2.13902	0.0324337	0.99618
ENSDARG00000029885	37.7013	-1.19933	0.514204	-2.33239	0.0196802	0.99618
ENSDARG00000092788	6.56427	-1.19905	0.556257	-2.15557	0.031117	0.99618
ENSDARG00000087765	86.862	-1.19549	0.464644	-2.57291	0.0100846	0.99618
ENSDARG00000069485	5.60914	-1.19509	0.544448	-2.19506	0.0281596	0.99618
ENSDARG00000099439	50.242	-1.19438	0.450721	-2.64993	0.00805073	0.99618
ENSDARG00000096920	12.3208	-1.19335	0.561651	-2.12472	0.03361	0.99618
ENSDARG00000079712	18.4635	-1.19068	0.538619	-2.21062	0.0270625	0.99618
ENSDARG00000105118	6.92234	-1.18764	0.554599	-2.14145	0.032238	0.99618
ENSDARG00000005015	8.54647	-1.18743	0.559412	-2.12265	0.0337836	0.99618
ENSDARG00000077360	8.40696	-1.18702	0.561394	-2.11441	0.0344802	0.99618
ENSDARG00000074535	13.2442	-1.18658	0.556114	-2.1337	0.0328675	0.99618
ENSDARG00000092033	101.907	-1.18257	0.475357	-2.48775	0.0128554	0.99618
ENSDARG00000043283	18.7981	-1.18148	0.54281	-2.1766	0.0295108	0.99618
ENSDARG00000060326	9.99854	-1.1809	0.56398	-2.09387	0.0362714	0.99618
ENSDARG00000002445	6.46539	-1.18034	0.5554	-2.12521	0.0335694	0.99618
ENSDARG00000052713	9.37378	-1.17888	0.563823	-2.09086	0.0365403	0.99618
ENSDARG00000100968	8.28319	-1.17841	0.561286	-2.09948	0.0357748	0.99618
ENSDARG00000096712	13.723	-1.17724	0.556815	-2.11423	0.0344957	0.99618
ENSDARG00000039343	50.4436	-1.17666	0.487491	-2.41371	0.0157909	0.99618
ENSDARG00000023916	9.09285	-1.17592	0.564016	-2.08491	0.0370773	0.99618
ENSDARG00000031299	9.92239	-1.17273	0.555694	-2.11038	0.0348254	0.99618
ENSDARG00000038743	19.4077	-1.17272	0.551654	-2.12583	0.0335172	0.99618
ENSDARG00000045095	8.34156	-1.17125	0.56096	-2.08794	0.036803	0.99618
ENSDARG00000012591	25.4396	-1.16943	0.541628	-2.1591	0.0308424	0.99618
ENSDARG00000100467	9.1922	-1.1688	0.559753	-2.08807	0.0367916	0.99618
ENSDARG00000067701	32.7402	-1.16534	0.490022	-2.37814	0.0174003	0.99618
ENSDARG00000025824	8.61929	-1.16401	0.563668	-2.06506	0.0389174	0.99618
ENSDARG00000058857	5.42701	-1.16192	0.54218	-2.14305	0.0321094	0.99618
ENSDARG00000103505	29.9951	-1.16072	0.497736	-2.33201	0.0197003	0.99618
ENSDARG00000022712	9.8554	-1.16015	0.564299	-2.05592	0.03979	0.99618
ENSDARG00000002271	104.882	-1.15977	0.421706	-2.7502	0.00595591	0.99618
ENSDARG00000069752	30.8926	-1.15776	0.556379	-2.08087	0.0374454	0.99618
ENSDARG00000102722	5.46865	-1.15523	0.541581	-2.13307	0.032919	0.99618
ENSDARG00000102414	41.2892	-1.15349	0.482603	-2.39014	0.0168418	0.99618
ENSDARG00000041728	21.5949	-1.15247	0.524195	-2.19856	0.0279095	0.99618
ENSDARG00000102493	6.22602	-1.15153	0.55431	-2.07741	0.0377636	0.99618
ENSDARG00000060594	35.0523	-1.14743	0.513566	-2.23423	0.0254676	0.99618
ENSDARG00000016233	7.46254	-1.14723	0.550494	-2.084	0.03716	0.99618
ENSDARG00000043168	15.1971	-1.14346	0.560164	-2.0413	0.0412207	0.99618
ENSDARG00000110528	250.588	-1.1418	0.560407	-2.03744	0.0416055	0.99618
ENSDARG00000014047	8.25076	-1.1383	0.548051	-2.077	0.0378016	0.99618
ENSDARG00000009978	404.971	-1.13754	0.556376	-2.04455	0.0408989	0.99618
ENSDARG00000097931	6.69498	-1.13659	0.551778	-2.05987	0.0394112	0.99618
ENSDARG00000039082	30.0631	-1.13506	0.534493	-2.12361	0.0337024	0.99618
ENSDARG00000015394	13.5191	-1.13497	0.558806	-2.03106	0.0422487	0.99618
ENSDARG00000060937	8.02397	-1.13464	0.560146	-2.02561	0.0428049	0.99618
ENSDARG00000057334	7.49761	-1.1346	0.559516	-2.02783	0.0425772	0.99618
ENSDARG00000021483	20.155	-1.13404	0.534986	-2.11975	0.0340272	0.99618
ENSDARG00000088967	11.1014	-1.13162	0.564278	-2.00543	0.0449169	0.99618
ENSDARG00000014273	38.2769	-1.12864	0.519195	-2.17382	0.0297185	0.99618
ENSDARG00000035565	5.42392	-1.12851	0.539417	-2.09209	0.0364307	0.99618
ENSDARG00000103747	60.4219	-1.12845	0.46237	-2.44057	0.014664	0.99618
ENSDARG00000013853	12.8812	-1.12747	0.56247	-2.00449	0.0450173	0.99618
ENSDARG00000103032	65.5878	-1.12737	0.51945	-2.17031	0.029983	0.99618
ENSDARG00000103659	15.835	-1.1272	0.548533	-2.05494	0.0398852	0.99618
ENSDARG00000015050	491.07	-1.12717	0.422603	-2.66721	0.00764847	0.99618
ENSDARG00000016301	29.4597	-1.12506	0.547794	-2.0538	0.0399954	0.99618
ENSDARG00000090914	43.0354	-1.12367	0.47947	-2.34357	0.0191003	0.99618
ENSDARG00000101324	2851.09	-1.12202	0.564115	-1.98899	0.0467024	0.99618
ENSDARG00000103683	19.4738	-1.12183	0.531885	-2.10915	0.0349315	0.99618
ENSDARG00000086985	8.63699	-1.12136	0.563551	-1.98981	0.046612	0.99618
ENSDARG00000055838	12.7716	-1.11993	0.563761	-1.98653	0.0469744	0.99618
ENSDARG00000105281	9.93525	-1.11956	0.563782	-1.9858	0.0470553	0.99618
ENSDARG00000104721	17.0721	-1.11756	0.543065	-2.05788	0.0396017	0.99618
ENSDARG00000033855	12.447	-1.11598	0.563424	-1.98071	0.047624	0.99618
ENSDARG00000063370	5.17281	-1.11581	0.53871	-2.07125	0.038335	0.99618
ENSDARG00000093318	16.9722	-1.11431	0.560947	-1.98649	0.0469791	0.99618
ENSDARG00000102906	6.10035	-1.1141	0.552239	-2.01742	0.0436522	0.99618
ENSDARG00000060112	5.15496	-1.11368	0.538604	-2.06771	0.0386675	0.99618
ENSDARG00000096457	22.868	-1.1129	0.54589	-2.0387	0.0414804	0.99618
ENSDARG00000097441	6.08163	-1.11206	0.552103	-2.01422	0.0439863	0.99618
ENSDARG00000006434	13.1711	-1.11183	0.56327	-1.97388	0.0483954	0.99618
ENSDARG00000018787	8.23825	-1.1117	0.562917	-1.97489	0.0482806	0.99618
ENSDARG00000025507	5.31638	-1.10714	0.537634	-2.05929	0.0394664	0.99618
ENSDARG00000055162	19.8406	-1.10698	0.530076	-2.08835	0.0367663	0.99618
ENSDARG00000052271	6.63166	-1.10646	0.535622	-2.06574	0.0388527	0.99618
ENSDARG00000094422	8.33417	-1.1062	0.563588	-1.96278	0.0496714	0.99618
ENSDARG00000043554	14.4077	-1.1057	0.557297	-1.98405	0.0472504	0.99618
ENSDARG00000094300	127.079	-1.10564	0.480495	-2.30104	0.0213895	0.99618
ENSDARG00000113771	13.1786	-1.10554	0.563426	-1.96218	0.0497419	0.99618
ENSDARG00000038900	33.2702	-1.10528	0.528737	-2.09042	0.0365802	0.99618
ENSDARG00000044751	26.4389	-1.10509	0.554804	-1.99185	0.0463878	0.99618
ENSDARG00000034600	32.9939	-1.10413	0.523361	-2.10969	0.0348848	0.99618
ENSDARG00000070081	8.50231	-1.10408	0.563334	-1.95991	0.0500067	0.99618
ENSDARG00000086272	11.3334	-1.10238	0.561225	-1.96424	0.0495024	0.99618
ENSDARG00000019130	9.42464	-1.10238	0.561893	-1.9619	0.0497745	0.99618
ENSDARG00000035958	143.888	-1.10228	0.439595	-2.5075	0.0121588	0.99618
ENSDARG00000102650	11.9845	-1.10093	0.563152	-1.95495	0.0505892	0.99618
ENSDARG00000044573	98.0202	-1.10087	0.421647	-2.61088	0.00903097	0.99618
ENSDARG00000042613	5.18093	-1.10073	0.537296	-2.04864	0.040497	0.99618
ENSDARG00000057456	9.79764	-1.09988	0.56423	-1.94935	0.051253	0.99618
ENSDARG00000098386	36.1022	-1.09848	0.508757	-2.15915	0.0308382	0.99618
ENSDARG00000076169	16.401	-1.09456	0.551657	-1.98413	0.0472413	0.99618
ENSDARG00000035913	23.7126	-1.09419	0.525945	-2.08042	0.0374867	0.99618
ENSDARG00000015869	12.266	-1.09214	0.563755	-1.93725	0.0527144	0.99618
ENSDARG00000104593	10.8567	-1.09063	0.564176	-1.93314	0.0532192	0.99618
ENSDARG00000061413	7.49647	-1.08983	0.556971	-1.95671	0.0503821	0.99618
ENSDARG00000041140	23.4112	-1.08975	0.523364	-2.08221	0.0373237	0.99618
ENSDARG00000100012	17.1024	-1.08913	0.542338	-2.00822	0.04462	0.99618
ENSDARG00000053858	111.493	-1.08858	0.444249	-2.45038	0.0142704	0.99618
ENSDARG00000029291	16.4698	-1.08852	0.547665	-1.98757	0.0468595	0.99618
ENSDARG00000079462	5.32001	-1.08751	0.535901	-2.02932	0.0424261	0.99618
ENSDARG00000058806	6.27319	-1.0868	0.549524	-1.97771	0.047961	0.99618
ENSDARG00000062248	6.11593	-1.0805	0.549572	-1.96607	0.04929	0.99618
ENSDARG00000062025	8.2184	-1.0798	0.561764	-1.92217	0.0545845	0.99618
ENSDARG00000045364	4.98678	-1.0797	0.535754	-2.01528	0.043875	0.99618
ENSDARG00000098681	18.2095	-1.0786	0.554795	-1.94415	0.0518773	0.99618
ENSDARG00000070656	23.8537	-1.07506	0.553057	-1.94385	0.0519135	0.99618
ENSDARG00000107086	9.0848	-1.07494	0.563961	-1.90606	0.0566428	0.99618
ENSDARG00000079008	5.89864	-1.07324	0.549629	-1.95266	0.0508602	0.99618
ENSDARG00000013076	10.9141	-1.07317	0.563883	-1.90318	0.057017	0.99618
ENSDARG00000087178	13.4973	-1.07315	0.563379	-1.90484	0.0568004	0.99618
ENSDARG00000068974	46.1639	-1.07253	0.486189	-2.20599	0.0273849	0.99618
ENSDARG00000032997	33.9909	-1.07223	0.525267	-2.0413	0.0412205	0.99618
ENSDARG00000077545	5.78665	-1.07196	0.550191	-1.94833	0.0513751	0.99618
ENSDARG00000076952	11.4689	-1.07003	0.56422	-1.89649	0.0578959	0.99618
ENSDARG00000105592	11.7193	-1.06959	0.562192	-1.90253	0.0571013	0.99618
ENSDARG00000059642	15.392	-1.06869	0.563498	-1.89653	0.0578904	0.99618
ENSDARG00000036967	35.7061	-1.06613	0.510559	-2.08817	0.0367824	0.99618
ENSDARG00000035519	70.8186	-1.06569	0.466997	-2.28202	0.0224883	0.99618
ENSDARG00000012848	87.7552	-1.06324	0.467253	-2.27552	0.022875	0.99618
ENSDARG00000029157	32.6361	-1.06302	0.534768	-1.98782	0.0468314	0.99618
ENSDARG00000075824	29.0279	-1.06275	0.542784	-1.95796	0.0502352	0.99618
ENSDARG00000026771	14.5689	-1.06117	0.557812	-1.90238	0.0571212	0.99618
ENSDARG00000040930	53.8921	-1.06074	0.43463	-2.44056	0.0146647	0.99618
ENSDARG00000040198	37.5578	-1.06054	0.497456	-2.13193	0.0330129	0.99618
ENSDARG00000070835	2823.1	-1.06015	0.365168	-2.9032	0.00369376	0.99618
ENSDARG00000053058	546.969	-1.05803	0.554219	-1.90905	0.0562555	0.99618
ENSDARG00000059311	25.9713	-1.05642	0.518676	-2.03675	0.0416746	0.99618
ENSDARG00000033609	24.1636	-1.05629	0.539861	-1.9566	0.0503941	0.99618
ENSDARG00000087443	12.7818	-1.0552	0.562776	-1.87499	0.0607935	0.99618
ENSDARG00000002249	7.66846	-1.05475	0.562284	-1.87583	0.0606791	0.99618
ENSDARG00000042561	4.91976	-1.05436	0.533343	-1.97689	0.0480535	0.99618
ENSDARG00000043818	5.06976	-1.05379	0.533115	-1.97666	0.0480798	0.99618
ENSDARG00000059774	17.127	-1.05324	0.540541	-1.9485	0.0513549	0.99618
ENSDARG00000098312	8.67612	-1.05292	0.564055	-1.8667	0.0619438	0.99618
ENSDARG00000056450	11.1173	-1.05292	0.563283	-1.86925	0.0615881	0.99618
ENSDARG00000074390	28.3906	-1.05245	0.51078	-2.06047	0.0393534	0.99618
ENSDARG00000058508	11.8215	-1.05	0.559665	-1.87611	0.0606397	0.99618
ENSDARG00000029587	10.6264	-1.04987	0.563982	-1.86152	0.0626703	0.99618
ENSDARG00000044861	317.161	-1.04947	0.391862	-2.67817	0.00740247	0.99618
ENSDARG00000052594	10.5957	-1.04905	0.56396	-1.86015	0.0628646	0.99618
ENSDARG00000013031	38.7896	-1.04881	0.527463	-1.98841	0.0467666	0.99618
ENSDARG00000020084	4.9217	-1.04825	0.532719	-1.96773	0.049099	0.99618
ENSDARG00000059368	4.85916	-1.0479	0.532936	-1.96628	0.0492659	0.99618
ENSDARG00000019332	90.2576	-1.0475	0.465964	-2.24803	0.0245741	0.99618
ENSDARG00000070913	23.4781	-1.04734	0.539226	-1.9423	0.0521013	0.99618
ENSDARG00000027424	36.7467	-1.04719	0.5082	-2.06059	0.0393421	0.99618
ENSDARG00000034933	11.9897	-1.04671	0.56072	-1.86672	0.0619411	0.99618
ENSDARG00000070454	5.38925	-1.04495	0.53155	-1.96586	0.0493152	0.99618
ENSDARG00000040118	24.3955	-1.04462	0.539814	-1.93514	0.0529727	0.99618
ENSDARG00000110151	17.5235	-1.04454	0.540071	-1.93408	0.0531037	0.99618
ENSDARG00000079012	115.59	-1.04375	0.436882	-2.38909	0.0168902	0.99618
ENSDARG00000019208	7.47285	-1.04301	0.557095	-1.87223	0.0611741	0.99618
ENSDARG00000003520	23.8282	-1.04245	0.516411	-2.01865	0.0435237	0.99618
ENSDARG00000033320	17.0718	-1.04167	0.562564	-1.85165	0.0640758	0.99618
ENSDARG00000075858	6.80156	-1.04063	0.556069	-1.87141	0.0612877	0.99618
ENSDARG00000009524	4.70105	-1.04053	0.532422	-1.95434	0.0506609	0.99618
ENSDARG00000078266	7.28421	-1.03998	0.554067	-1.87699	0.0605188	0.99618
ENSDARG00000100524	68.8244	-1.03998	0.449112	-2.31564	0.0205782	0.99618
ENSDARG00000098680	24.2965	-1.03751	0.540118	-1.9209	0.0547443	0.99618
ENSDARG00000040822	17.946	-1.0368	0.545636	-1.90017	0.0574106	0.99618
ENSDARG00000005462	30.7237	-1.03447	0.498729	-2.07422	0.0380592	0.99618
ENSDARG00000102471	4.81276	-1.03435	0.531533	-1.94598	0.0516569	0.99618
ENSDARG00000061505	12.9994	-1.03388	0.563805	-1.83376	0.0666899	0.99618
ENSDARG00000039543	10.331	-1.03362	0.557078	-1.85544	0.0635341	0.99618
ENSDARG00000061544	6.83401	-1.03359	0.555713	-1.85993	0.0628959	0.99618
ENSDARG00000036107	130.805	-1.03352	0.485231	-2.12995	0.0331754	0.99618
ENSDARG00000070844	622.403	-1.03277	0.418714	-2.46652	0.0136435	0.99618
ENSDARG00000034757	9.64521	-1.03205	0.564309	-1.82887	0.0674196	0.99618
ENSDARG00000069160	8.53563	-1.03162	0.563862	-1.82956	0.0673153	0.99618
ENSDARG00000013056	27.4425	-1.0316	0.522366	-1.97487	0.0482831	0.99618
ENSDARG00000043907	16.1569	-1.03069	0.563236	-1.82995	0.0672574	0.99618
ENSDARG00000101076	19.1717	-1.02969	0.539113	-1.90997	0.0561374	0.99618
ENSDARG00000038805	5.47409	-1.02893	0.547834	-1.87818	0.0603572	0.99618
ENSDARG00000006607	4.5882	-1.02793	0.531385	-1.93444	0.0530589	0.99618
ENSDARG00000009160	4.76807	-1.02771	0.530999	-1.93543	0.0529378	0.99618
ENSDARG00000097268	5.28738	-1.02765	0.530028	-1.93887	0.0525177	0.99618
ENSDARG00000035823	10.5976	-1.02692	0.563917	-1.82105	0.0685997	0.99618
ENSDARG00000004891	32.9848	-1.02594	0.500527	-2.04971	0.0403927	0.99618
ENSDARG00000070991	4.7533	-1.02591	0.530872	-1.9325	0.0532984	0.99618
ENSDARG00000056019	11.6597	-1.02426	0.563131	-1.81887	0.0689315	0.99618
ENSDARG00000070589	17.8347	-1.02159	0.564183	-1.81074	0.0701813	0.99618
ENSDARG00000074617	5.00359	-1.02092	0.529838	-1.92686	0.0539974	0.99618
ENSDARG00000057741	7.70012	-1.02076	0.562421	-1.81494	0.0695325	0.99618
ENSDARG00000103639	167.677	-1.01961	0.399607	-2.55154	0.0107249	0.99618
ENSDARG00000033999	4.70191	-1.01889	0.530221	-1.92163	0.0546524	0.99618
ENSDARG00000079977	21.2117	-1.01845	0.534787	-1.90441	0.056857	0.99618
ENSDARG00000002344	212.004	-1.01741	0.381174	-2.66916	0.00760421	0.99618
ENSDARG00000015918	36.0664	-1.01696	0.500814	-2.0306	0.0422952	0.99618
ENSDARG00000045289	4.9513	-1.01688	0.529362	-1.92096	0.0547367	0.99618
ENSDARG00000054753	39.3671	-1.01615	0.513479	-1.97896	0.0478209	0.99618
ENSDARG00000059978	30.4302	-1.01606	0.491648	-2.06664	0.0387678	0.99618
ENSDARG00000062745	7.01087	-1.01382	0.55675	-1.82097	0.0686119	0.99618
ENSDARG00000069302	48.5481	-1.01323	0.488818	-2.07281	0.0381896	0.99618
ENSDARG00000002167	5.30201	-1.01222	0.547029	-1.8504	0.0642565	0.99618
ENSDARG00000098355	186.643	-1.0115	0.446898	-2.26337	0.023613	0.99618
ENSDARG00000019941	18.7571	-1.00904	0.556475	-1.81327	0.06979	0.99618
ENSDARG00000100504	5.00387	-1.00866	0.528403	-1.90889	0.0562766	0.99618
ENSDARG00000025797	16.9976	-1.00761	0.552419	-1.824	0.0681527	0.99618
ENSDARG00000032799	33.5673	-1.00703	0.500328	-2.01274	0.0441419	0.99618
ENSDARG00000042091	19.6426	-1.00696	0.542116	-1.85746	0.063246	0.99618
ENSDARG00000033466	64.6423	-1.00667	0.432176	-2.32931	0.0198427	0.99618
ENSDARG00000003127	46.3594	-1.00636	0.51545	-1.95239	0.0508917	0.99618
ENSDARG00000090219	12.598	-1.00625	0.559383	-1.79885	0.0720422	0.99618
ENSDARG00000102415	30.2198	-1.00589	0.540471	-1.86113	0.0627259	0.99618
ENSDARG00000038667	56.1069	-1.0046	0.438139	-2.29289	0.0218546	0.99618
ENSDARG00000070261	13.7462	-1.00441	0.558737	-1.79764	0.0722335	0.99618
ENSDARG00000060148	4.57619	-1.00253	0.528702	-1.89622	0.0579314	0.99618
ENSDARG00000090963	19.9283	-1.00216	0.544203	-1.84153	0.0655446	0.99618
ENSDARG00000103643	20.1142	-1.00199	0.547269	-1.83089	0.0671169	0.99618
ENSDARG00000075718	8.49686	-1.00194	0.564101	-1.77618	0.0757034	0.99618
ENSDARG00000046148	4.64938	-1.00146	0.528432	-1.89515	0.0580732	0.99618
ENSDARG00000040214	24.0754	-1.0011	0.52834	-1.8948	0.0581185	0.99618
ENSDARG00000076435	4.46054	-1.00084	0.528722	-1.89294	0.058366	0.99618
ENSDARG00000052074	9.56163	-0.999975	0.562377	-1.77812	0.0753836	0.99618
ENSDARG00000036754	54.3009	-0.999172	0.453501	-2.20324	0.0275777	0.99618
ENSDARG00000056087	17.8454	-0.9976	0.561876	-1.77548	0.0758186	0.99618
ENSDARG00000104068	200.4	-0.997496	0.458716	-2.17454	0.0296648	0.99618
ENSDARG00000074613	50.909	-0.997411	0.491785	-2.02814	0.0425455	0.99618
ENSDARG00000045411	7.41703	-0.997338	0.560292	-1.78003	0.075071	0.99618
ENSDARG00000045944	571.987	-0.996684	0.561004	-1.77661	0.075633	0.99618
ENSDARG00000099154	26.322	-0.996083	0.526185	-1.89303	0.0583545	0.99618
ENSDARG00000025011	34.4448	-0.996069	0.475254	-2.09587	0.036094	0.99618
ENSDARG00000012244	114.84	-0.99574	0.443492	-2.24523	0.0247534	0.99618
ENSDARG00000100032	7.55179	-0.995533	0.561838	-1.77192	0.0764079	0.99618
ENSDARG00000060596	14.2744	-0.995428	0.563724	-1.76581	0.077428	0.99618
ENSDARG00000015385	85.5543	-0.99531	0.46757	-2.12869	0.0332801	0.99618
ENSDARG00000099814	26.1375	-0.995224	0.514559	-1.93413	0.0530975	0.99618
ENSDARG00000031494	26.5305	-0.994629	0.535676	-1.85677	0.0633435	0.99618
ENSDARG00000103834	8.21214	-0.994262	0.563464	-1.76455	0.0776392	0.99618
ENSDARG00000079555	4.49435	-0.993924	0.527813	-1.8831	0.0596868	0.99618
ENSDARG00000041787	10.9048	-0.993849	0.562879	-1.76565	0.0774541	0.99618
ENSDARG00000014179	17.611	-0.99367	0.561581	-1.76941	0.0768249	0.99618
ENSDARG00000015654	15.1912	-0.99333	0.555914	-1.78684	0.0739634	0.99618
ENSDARG00000035882	62.8956	-0.991873	0.490305	-2.02297	0.043076	0.99618
ENSDARG00000075549	21.0296	-0.990193	0.525673	-1.88367	0.0596102	0.99618
ENSDARG00000037618	17.4331	-0.990084	0.557508	-1.77591	0.0757476	0.99618
ENSDARG00000019815	5.31484	-0.988943	0.544623	-1.81583	0.0693963	0.99618
ENSDARG00000102199	13.187	-0.988441	0.560423	-1.76374	0.0777756	0.99618
ENSDARG00000006526	156.864	-0.98837	0.39998	-2.47105	0.0134718	0.99618
ENSDARG00000029911	13.0318	-0.987348	0.559414	-1.76497	0.0775689	0.99618
ENSDARG00000060751	11.3495	-0.986957	0.561446	-1.75788	0.0787673	0.99618
ENSDARG00000012204	9.51483	-0.986432	0.563918	-1.74925	0.0802483	0.99618
ENSDARG00000011770	5.32657	-0.986085	0.544417	-1.81127	0.0700994	0.99618
ENSDARG00000099351	66.5036	-0.98535	0.453492	-2.17281	0.0297949	0.99618
ENSDARG00000102308	32.3142	-0.985169	0.500862	-1.96694	0.0491896	0.99618
ENSDARG00000069027	8.26358	-0.984314	0.563096	-1.74804	0.0804569	0.99618
ENSDARG00000100455	7.50439	-0.983475	0.553377	-1.77723	0.0755312	0.99618
ENSDARG00000055989	10.4862	-0.982565	0.563611	-1.74334	0.0812744	0.99618
ENSDARG00000002494	5.18133	-0.9815	0.544567	-1.80235	0.0714906	0.99618
ENSDARG00000020840	37.4221	-0.981147	0.497779	-1.97105	0.0487185	0.99618
ENSDARG00000020798	7.43976	-0.979588	0.561565	-1.74439	0.0810912	0.99618
ENSDARG00000079745	165.011	-0.979379	0.386906	-2.53131	0.0113638	0.99618
ENSDARG00000039162	31.4933	-0.979044	0.515623	-1.89876	0.0575961	0.99618
ENSDARG00000042527	5.20199	-0.97727	0.544102	-1.79612	0.0724759	0.99618
ENSDARG00000057630	7.89866	-0.976542	0.560157	-1.74334	0.0812748	0.99618
ENSDARG00000021681	4.90747	-0.975935	0.524956	-1.85908	0.0630159	0.99618
ENSDARG00000018153	4.36165	-0.975578	0.52603	-1.85461	0.0636525	0.99618
ENSDARG00000014588	10.2899	-0.974839	0.563536	-1.72986	0.083655	0.99618
ENSDARG00000015931	86.6395	-0.974671	0.407625	-2.3911	0.0167981	0.99618
ENSDARG00000089225	45.3618	-0.973922	0.469996	-2.07219	0.0382475	0.99618
ENSDARG00000020595	19.4824	-0.971822	0.544655	-1.78429	0.0743766	0.99618
ENSDARG00000022261	52.8276	-0.970725	0.439521	-2.2086	0.0272026	0.99618
ENSDARG00000021309	57.0662	-0.970398	0.439988	-2.20551	0.0274183	0.99618
ENSDARG00000102059	4.49938	-0.970167	0.52501	-1.8479	0.0646165	0.99618
ENSDARG00000069615	34.1444	-0.969195	0.516998	-1.87466	0.0608396	0.99618
ENSDARG00000062721	5.22448	-0.967958	0.523223	-1.84999	0.0643145	0.99618
ENSDARG00000071413	13.8719	-0.967899	0.553088	-1.74999	0.0801196	0.99618
ENSDARG00000014676	34.4305	-0.967774	0.516673	-1.87309	0.0610561	0.99618
ENSDARG00000011597	21.0845	-0.967498	0.533358	-1.81397	0.0696818	0.99618
ENSDARG00000105648	30.217	-0.967312	0.53386	-1.81192	0.0699984	0.99618
ENSDARG00000014488	4.58231	-0.966289	0.524368	-1.84277	0.0653627	0.99618
ENSDARG00000076386	12.1998	-0.965725	0.560433	-1.72317	0.0848569	0.99618
ENSDARG00000100114	33.8364	-0.965403	0.479123	-2.01494	0.043911	0.99618
ENSDARG00000063242	10.2497	-0.965205	0.561964	-1.71756	0.0858776	0.99618
ENSDARG00000059606	8.1586	-0.964303	0.563892	-1.71009	0.0872501	0.99618
ENSDARG00000059722	18.3199	-0.963774	0.558879	-1.72448	0.0846216	0.99618
ENSDARG00000070045	172.429	-0.963615	0.398138	-2.4203	0.0155077	0.99618
ENSDARG00000021097	4.34964	-0.963575	0.524688	-1.83647	0.0662876	0.99618
ENSDARG00000045835	323.065	-0.963399	0.358977	-2.68373	0.00728049	0.99618
ENSDARG00000022509	29.662	-0.963347	0.512672	-1.87907	0.0602347	0.99618
ENSDARG00000035596	29.2808	-0.962389	0.492973	-1.95221	0.050913	0.99618
ENSDARG00000094929	16.4353	-0.961967	0.557086	-1.72678	0.0842065	0.99618
ENSDARG00000075830	39.5472	-0.961515	0.505758	-1.90114	0.0572839	0.99618
ENSDARG00000105863	4.87231	-0.961052	0.523155	-1.83703	0.0662056	0.99618
ENSDARG00000012138	16.1347	-0.960922	0.553036	-1.73754	0.0822919	0.99618
ENSDARG00000056605	31.9468	-0.960236	0.489784	-1.96053	0.0499337	0.99618
ENSDARG00000076360	12.6148	-0.96005	0.56005	-1.71422	0.0864878	0.99618
ENSDARG00000015292	54.0277	-0.959868	0.483484	-1.98531	0.0471095	0.99618
ENSDARG00000041450	156.288	-0.959266	0.425296	-2.25552	0.0241004	0.99618
ENSDARG00000078529	14.8514	-0.95904	0.55259	-1.73554	0.0826456	0.99618
ENSDARG00000094975	6.38703	-0.958412	0.551288	-1.7385	0.0821233	0.99618
ENSDARG00000059707	4.98247	-0.957826	0.543332	-1.76287	0.0779218	0.99618
ENSDARG00000097503	22.4785	-0.957713	0.540002	-1.77354	0.07614	0.99618
ENSDARG00000008852	12.8308	-0.957679	0.556402	-1.7212	0.0852146	0.99618
ENSDARG00000063177	15.182	-0.956927	0.555421	-1.72289	0.0849089	0.99618
ENSDARG00000015392	54.3856	-0.956573	0.492136	-1.94371	0.0519299	0.99618
ENSDARG00000007275	253.646	-0.956542	0.376943	-2.53763	0.0111606	0.99618
ENSDARG00000101510	10.0001	-0.956533	0.564304	-1.69507	0.0900625	0.99618
ENSDARG00000039929	208.076	-0.956531	0.392299	-2.43827	0.0147578	0.99618
ENSDARG00000100969	4.8186	-0.956447	0.522679	-1.82989	0.0672657	0.99618
ENSDARG00000059933	21.9348	-0.95622	0.522181	-1.8312	0.0670702	0.99618
ENSDARG00000095807	8.39482	-0.954857	0.561404	-1.70084	0.0889734	0.99618
ENSDARG00000070702	16.2619	-0.954765	0.54841	-1.74097	0.0816888	0.99618
ENSDARG00000038360	7.86496	-0.954679	0.563013	-1.69566	0.0899501	0.99618
ENSDARG00000006766	162.835	-0.953812	0.416367	-2.2908	0.0219752	0.99618
ENSDARG00000035120	4.19352	-0.952626	0.523715	-1.81898	0.0689146	0.99618
ENSDARG00000061201	10.3054	-0.952274	0.560578	-1.69874	0.0893687	0.99618
ENSDARG00000022995	62.9101	-0.952228	0.443317	-2.14796	0.0317166	0.99618
ENSDARG00000021346	180.871	-0.951915	0.411135	-2.31533	0.0205947	0.99618
ENSDARG00000067918	4.19044	-0.95182	0.523653	-1.81765	0.0691173	0.99618
ENSDARG00000096270	9.23161	-0.951757	0.564294	-1.68663	0.0916736	0.99618
ENSDARG00000061904	9.14638	-0.951661	0.563787	-1.68798	0.0914153	0.99618
ENSDARG00000043972	10.9548	-0.951228	0.56356	-1.68789	0.091432	0.99618
ENSDARG00000045487	905.313	-0.951137	0.36263	-2.62288	0.00871889	0.99618
ENSDARG00000086034	4.21727	-0.951053	0.523466	-1.81684	0.0692419	0.99618
ENSDARG00000076843	6.23621	-0.950841	0.551897	-1.72286	0.0849137	0.99618
ENSDARG00000078435	18.9487	-0.950223	0.530797	-1.79018	0.0734248	0.99618
ENSDARG00000056026	7.57959	-0.950162	0.556044	-1.70879	0.0874904	0.99618
ENSDARG00000037708	28.7966	-0.948638	0.518506	-1.82956	0.0673159	0.99618
ENSDARG00000069640	7.27077	-0.947756	0.56057	-1.6907	0.090894	0.99618
ENSDARG00000014190	21.0193	-0.947178	0.531011	-1.78373	0.074468	0.99618
ENSDARG00000025593	19.6405	-0.947153	0.545536	-1.73619	0.0825308	0.99618
ENSDARG00000033614	82.9385	-0.94699	0.421797	-2.24513	0.0247597	0.99618
ENSDARG00000036626	10.9512	-0.946385	0.564012	-1.67795	0.0933567	0.99618
ENSDARG00000041391	91.71	-0.946033	0.486612	-1.94412	0.0518808	0.99618
ENSDARG00000042557	16.6469	-0.946003	0.547739	-1.7271	0.0841488	0.99618
ENSDARG00000010630	6.84248	-0.94538	0.559532	-1.68959	0.0911066	0.99618
ENSDARG00000045540	26.219	-0.944548	0.514102	-1.83728	0.0661686	0.99618
ENSDARG00000079840	47.5692	-0.94434	0.467254	-2.02104	0.0432757	0.99618
ENSDARG00000033832	232.344	-0.944259	0.388006	-2.43362	0.0149487	0.99618
ENSDARG00000043510	10.3954	-0.943087	0.564256	-1.67138	0.0946465	0.99618
ENSDARG00000009953	6.95841	-0.942054	0.558585	-1.6865	0.0916996	0.99618
ENSDARG00000013522	53.3586	-0.94077	0.514144	-1.82978	0.067283	0.99618
ENSDARG00000093244	5.50363	-0.9407	0.538464	-1.74701	0.0806362	0.99618
ENSDARG00000001969	10.7908	-0.940157	0.563817	-1.66749	0.0954178	0.99618
ENSDARG00000016691	64.7769	-0.938183	0.501083	-1.87231	0.0611633	0.99618
ENSDARG00000040727	10.8104	-0.937795	0.562074	-1.66845	0.0952254	0.99618
ENSDARG00000013310	4.19855	-0.937565	0.521783	-1.79685	0.0723596	0.99618
ENSDARG00000025912	6.97485	-0.937435	0.558341	-1.67897	0.0931586	0.99618
ENSDARG00000027345	7.94606	-0.93701	0.563646	-1.66241	0.096431	0.99618
ENSDARG00000045913	35.8168	-0.93676	0.471326	-1.9875	0.046867	0.99618
ENSDARG00000040944	31.3084	-0.935811	0.510038	-1.83479	0.0665375	0.99618
ENSDARG00000002339	19.4295	-0.935559	0.533186	-1.75466	0.0793178	0.99618
ENSDARG00000098941	8.66581	-0.935138	0.562034	-1.66385	0.096143	0.99618
ENSDARG00000061952	12.172	-0.934938	0.559255	-1.67176	0.0945723	0.99618
ENSDARG00000043171	4.95519	-0.934924	0.519689	-1.79901	0.0720177	0.99618
ENSDARG00000042658	6.78103	-0.934247	0.559183	-1.67073	0.0947742	0.99618
ENSDARG00000006207	28.1443	-0.933833	0.521147	-1.79188	0.0731522	0.99618
ENSDARG00000100482	26.7218	-0.933662	0.53878	-1.73292	0.0831102	0.99618
ENSDARG00000076805	63.3658	-0.933227	0.483814	-1.9289	0.0537436	0.99618
ENSDARG00000012915	42.5168	-0.933016	0.47907	-1.94756	0.0514682	0.99618
ENSDARG00000097789	11.5247	-0.932871	0.562751	-1.6577	0.0973784	0.99618
ENSDARG00000059226	4.21532	-0.932698	0.521158	-1.78966	0.0735078	0.99618
ENSDARG00000069245	50.8013	-0.931492	0.450196	-2.06908	0.0385386	0.99618
ENSDARG00000075677	35.2734	-0.931392	0.518539	-1.79618	0.0724652	0.99618
ENSDARG00000070929	11.5026	-0.931352	0.562558	-1.65556	0.09781	0.99618
ENSDARG00000027187	9.58139	-0.930025	0.564262	-1.64822	0.0993084	0.99618
ENSDARG00000021147	9.60904	-0.928773	0.564286	-1.64593	0.0997791	0.99618
ENSDARG00000021582	37.6525	-0.928673	0.519826	-1.78651	0.074017	0.99618
ENSDARG00000017703	25.902	-0.927526	0.504236	-1.83947	0.0658464	0.99618
ENSDARG00000045968	7.13613	-0.927288	0.560031	-1.65578	0.0977666	0.99618
ENSDARG00000023267	4.41812	-0.926993	0.519934	-1.78291	0.0746017	0.99618
ENSDARG00000039699	12.9414	-0.926367	0.556591	-1.66436	0.0960407	0.99618
ENSDARG00000038981	13.7693	-0.926	0.552768	-1.67521	0.0938936	0.99618
ENSDARG00000016059	15.5807	-0.925743	0.545729	-1.69634	0.0898211	0.99618
ENSDARG00000004754	52.3759	-0.925677	0.503671	-1.83786	0.0660833	0.99618
ENSDARG00000017115	6.68019	-0.924527	0.558982	-1.65395	0.0981379	0.99618
ENSDARG00000017058	10.9707	-0.92403	0.563352	-1.64023	0.100956	0.99618
ENSDARG00000069102	5.76947	-0.92382	0.552152	-1.67312	0.0943028	0.99618
ENSDARG00000077847	23.4567	-0.923392	0.533075	-1.7322	0.0832385	0.99618
ENSDARG00000002768	12440.5	-0.923295	0.365623	-2.52527	0.011561	0.99618
ENSDARG00000095774	8.85358	-0.923202	0.563443	-1.6385	0.101317	0.99618
ENSDARG00000060723	36.0813	-0.922898	0.480667	-1.92003	0.0548535	0.99618
ENSDARG00000054087	57.7402	-0.922649	0.456074	-2.02303	0.0430704	0.99618
ENSDARG00000032849	151.06	-0.922336	0.43764	-2.10752	0.0350721	0.99618
ENSDARG00000057042	8.81441	-0.922031	0.560947	-1.6437	0.100238	0.99618
ENSDARG00000071288	5.8742	-0.921506	0.551273	-1.6716	0.0946037	0.99618
ENSDARG00000044092	62.6113	-0.921328	0.440063	-2.09363	0.0362932	0.99618
ENSDARG00000023820	24.4979	-0.921261	0.528549	-1.743	0.0813337	0.99618
ENSDARG00000051785	4.87185	-0.919668	0.539449	-1.70483	0.0882264	0.99618
ENSDARG00000041359	7.09874	-0.919641	0.559766	-1.6429	0.100403	0.99618
ENSDARG00000003208	6.9641	-0.919458	0.560272	-1.64109	0.100779	0.99618
ENSDARG00000033802	9.76052	-0.919131	0.563981	-1.62972	0.103161	0.99618
ENSDARG00000060753	13.0378	-0.919072	0.558203	-1.64648	0.0996643	0.99618
ENSDARG00000030824	16.7901	-0.918308	0.540814	-1.69801	0.0895057	0.99618
ENSDARG00000058459	4.91707	-0.918127	0.539156	-1.7029	0.0885872	0.99618
ENSDARG00000071673	11.9438	-0.917655	0.559657	-1.63967	0.101073	0.99618
ENSDARG00000104572	5.00898	-0.916472	0.538529	-1.7018	0.088792	0.99618
ENSDARG00000036305	9.57355	-0.916377	0.564302	-1.62391	0.104395	0.99618
ENSDARG00000032639	42.3208	-0.914825	0.457905	-1.99785	0.045733	0.99618
ENSDARG00000070960	7.84296	-0.91455	0.563288	-1.62359	0.104463	0.99618
ENSDARG00000039579	88.6983	-0.913525	0.455207	-2.00683	0.0447675	0.99618
ENSDARG00000075362	9.627	-0.913334	0.564221	-1.61875	0.1055	0.99618
ENSDARG00000008370	60.0749	-0.913246	0.477819	-1.91128	0.0559685	0.99618
ENSDARG00000098702	4.21333	-0.912524	0.518444	-1.76012	0.078387	0.99618
ENSDARG00000023316	10.4327	-0.911025	0.56211	-1.62072	0.105077	0.99618
ENSDARG00000055652	4.07592	-0.91063	0.518553	-1.7561	0.0790717	0.99618
ENSDARG00000016357	17.5348	-0.910205	0.54382	-1.67372	0.094185	0.99618
ENSDARG00000020442	8.63146	-0.910162	0.560889	-1.62271	0.104651	0.99618
ENSDARG00000040121	27.9601	-0.910157	0.541327	-1.68134	0.0926962	0.99618
ENSDARG00000036501	24.3006	-0.909957	0.510646	-1.78197	0.0747539	0.99618
ENSDARG00000074270	4.93022	-0.909916	0.537864	-1.69172	0.0906991	0.99618
ENSDARG00000074634	33.6793	-0.909519	0.497666	-1.82757	0.0676145	0.99618
ENSDARG00000102171	18.3828	-0.908507	0.532282	-1.70682	0.0878564	0.99618
ENSDARG00000092833	15.0205	-0.908471	0.563656	-1.61175	0.107017	0.99618
ENSDARG00000003175	5.71722	-0.907762	0.550582	-1.64873	0.0992025	0.99618
ENSDARG00000031317	204.37	-0.907266	0.345594	-2.62524	0.00865878	0.99618
ENSDARG00000029718	3.92732	-0.905242	0.518342	-1.74642	0.0807385	0.99618
ENSDARG00000037655	28.112	-0.905173	0.5252	-1.72348	0.0848014	0.99618
ENSDARG00000056801	39.5966	-0.905088	0.500622	-1.80793	0.0706178	0.99618
ENSDARG00000099572	152.327	-0.904426	0.428123	-2.11254	0.0346403	0.99618
ENSDARG00000074695	7.65611	-0.90431	0.563393	-1.60511	0.108469	0.99618
ENSDARG00000044143	7.06602	-0.903269	0.558889	-1.61619	0.106054	0.99618
ENSDARG00000016086	5.71917	-0.903082	0.550077	-1.64174	0.100645	0.99618
ENSDARG00000045003	13.9377	-0.902952	0.563794	-1.60157	0.109252	0.99618
ENSDARG00000103034	4.06472	-0.902946	0.517637	-1.74436	0.0810963	0.99618
ENSDARG00000070343	6.41538	-0.902393	0.55134	-1.63673	0.101687	0.99618
ENSDARG00000029865	3.96892	-0.90204	0.517719	-1.74233	0.0814499	0.99618
ENSDARG00000062897	26.8358	-0.901951	0.509502	-1.77026	0.0766838	0.99618
ENSDARG00000036846	10.4503	-0.901479	0.562587	-1.60238	0.109071	0.99618
ENSDARG00000098359	8.54885	-0.900413	0.563486	-1.59793	0.110058	0.99618
ENSDARG00000020607	18.2219	-0.900057	0.550642	-1.63456	0.102142	0.99618
ENSDARG00000025094	18.0183	-0.89825	0.549526	-1.63459	0.102134	0.99618
ENSDARG00000028815	6.26397	-0.897671	0.551589	-1.62743	0.103646	0.99618
ENSDARG00000017261	7.29656	-0.897506	0.547243	-1.64005	0.100995	0.99618
ENSDARG00000100708	12.1061	-0.897385	0.563401	-1.5928	0.111205	0.99618
ENSDARG00000105416	9.05704	-0.89641	0.561697	-1.59589	0.110512	0.99618
ENSDARG00000026540	8.39196	-0.896044	0.557088	-1.60844	0.107738	0.99618
ENSDARG00000037099	6.84817	-0.89511	0.559503	-1.59983	0.109636	0.99618
ENSDARG00000052688	8.87518	-0.894378	0.56398	-1.58583	0.112777	0.99618
ENSDARG00000038954	44.2137	-0.894234	0.499739	-1.7894	0.0735505	0.99618
ENSDARG00000020364	101.963	-0.894008	0.402623	-2.22046	0.0263879	0.99618
ENSDARG00000087346	6.86798	-0.892756	0.559175	-1.59656	0.110364	0.99618
ENSDARG00000069608	4.0955	-0.892708	0.516203	-1.72937	0.0837421	0.99618
ENSDARG00000077533	283.637	-0.892242	0.330819	-2.69707	0.00699529	0.99618
ENSDARG00000039022	26.1561	-0.891382	0.551607	-1.61597	0.1061	0.99618
ENSDARG00000062752	88.9371	-0.891301	0.394677	-2.2583	0.0239267	0.99618
ENSDARG00000003822	6.59726	-0.89115	0.556795	-1.6005	0.109487	0.99618
ENSDARG00000020866	65.0561	-0.890959	0.519384	-1.71542	0.0862691	0.99618
ENSDARG00000001431	164.863	-0.890924	0.425567	-2.0935	0.0363046	0.99618
ENSDARG00000104889	68.766	-0.890865	0.433128	-2.05682	0.0397039	0.99618
ENSDARG00000068629	4.02226	-0.890119	0.515936	-1.72525	0.0844824	0.99618
ENSDARG00000105644	17.929	-0.889432	0.540092	-1.64682	0.0995956	0.99618
ENSDARG00000060350	535.779	-0.889125	0.298772	-2.97593	0.002921	0.99618
ENSDARG00000012640	6.86802	-0.889083	0.559092	-1.59023	0.111784	0.99618
ENSDARG00000011703	3.85608	-0.888724	0.516245	-1.72151	0.0851575	0.99618
ENSDARG00000040291	142.539	-0.888686	0.404926	-2.19469	0.028186	0.99618
ENSDARG00000044204	16.5627	-0.888581	0.543913	-1.63368	0.102326	0.99618
ENSDARG00000042780	40.0455	-0.887107	0.530481	-1.67227	0.0944712	0.99618
ENSDARG00000030006	3.98261	-0.886824	0.515648	-1.71982	0.0854646	0.99618
ENSDARG00000063075	14.3525	-0.88671	0.560178	-1.58291	0.113442	0.99618
ENSDARG00000019228	13.0771	-0.886587	0.561884	-1.57788	0.114593	0.99618
ENSDARG00000010948	3.94517	-0.886281	0.515594	-1.71895	0.0856231	0.99618
ENSDARG00000057729	5.78121	-0.885988	0.5483	-1.61588	0.10612	0.99618
ENSDARG00000095580	29.2092	-0.885653	0.493247	-1.79556	0.0725651	0.99618
ENSDARG00000112644	5.51025	-0.885095	0.550057	-1.6091	0.107595	0.99618
ENSDARG00000044194	5.19107	-0.884778	0.533236	-1.65926	0.0970629	0.99618
ENSDARG00000101611	3.86895	-0.884768	0.515702	-1.71566	0.0862248	0.99618
ENSDARG00000100242	39.7716	-0.884595	0.503713	-1.75615	0.0790628	0.99618
ENSDARG00000063249	7.38032	-0.884411	0.561291	-1.57567	0.115101	0.99618
ENSDARG00000094978	14.8468	-0.884258	0.551668	-1.60288	0.108961	0.99618
ENSDARG00000090185	79.1364	-0.884198	0.434166	-2.03655	0.0416956	0.99618
ENSDARG00000001873	28.2405	-0.884078	0.512715	-1.72431	0.0846528	0.99618
ENSDARG00000015917	14.0825	-0.883816	0.561293	-1.57461	0.115347	0.99618
ENSDARG00000076490	6.70877	-0.883279	0.559266	-1.57935	0.114255	0.99618
ENSDARG00000101181	12.3374	-0.882473	0.56097	-1.57312	0.115691	0.99618
ENSDARG00000022690	19.3852	-0.88124	0.530048	-1.66257	0.0963991	0.99618
ENSDARG00000012426	14.9921	-0.880993	0.546922	-1.61082	0.107219	0.99618
ENSDARG00000075870	6.87999	-0.88044	0.558273	-1.57708	0.114778	0.99618
ENSDARG00000007449	9.2824	-0.880228	0.560461	-1.57054	0.116289	0.99618
ENSDARG00000089663	51.1157	-0.879882	0.463629	-1.89782	0.0577204	0.99618
ENSDARG00000036510	31.1489	-0.878877	0.486923	-1.80496	0.071081	0.99618
ENSDARG00000014165	39.0737	-0.878613	0.476697	-1.84313	0.0653105	0.99618
ENSDARG00000012942	4.55706	-0.878307	0.536798	-1.6362	0.101798	0.99618
ENSDARG00000112909	3.82454	-0.87801	0.514821	-1.70547	0.0881071	0.99618
ENSDARG00000099185	308.287	-0.877509	0.311421	-2.81776	0.00483605	0.99618
ENSDARG00000040133	6.11061	-0.876977	0.550566	-1.59286	0.111191	0.99618
ENSDARG00000004695	3.81167	-0.875679	0.514473	-1.70209	0.0887386	0.99618
ENSDARG00000056239	15.1851	-0.874488	0.550936	-1.58728	0.11245	0.99618
ENSDARG00000102636	6.8286	-0.87418	0.558074	-1.56642	0.11725	0.99618
ENSDARG00000100636	8.22764	-0.873244	0.563283	-1.55028	0.121076	0.99618
ENSDARG00000070109	14.7753	-0.873223	0.561515	-1.55512	0.119918	0.99618
ENSDARG00000052734	33.9977	-0.872447	0.474748	-1.83771	0.0661056	0.99618
ENSDARG00000094730	17.052	-0.872192	0.561465	-1.55342	0.120322	0.99618
ENSDARG00000032704	5.03667	-0.871895	0.532849	-1.63629	0.101779	0.99618
ENSDARG00000043635	11.0834	-0.869834	0.561712	-1.54854	0.121492	0.99618
ENSDARG00000061173	9.26911	-0.869686	0.563938	-1.54217	0.123033	0.99618
ENSDARG00000036878	12.8113	-0.86937	0.564309	-1.54059	0.123416	0.99618
ENSDARG00000058799	9.88296	-0.86908	0.56415	-1.54051	0.123435	0.99618
ENSDARG00000054050	6.1355	-0.868804	0.549715	-1.58046	0.114001	0.99618
ENSDARG00000075133	79.1052	-0.868486	0.397184	-2.18661	0.0287713	0.99618
ENSDARG00000069065	12.3427	-0.867985	0.563623	-1.54001	0.123558	0.99618
ENSDARG00000023989	5.63283	-0.867844	0.546997	-1.58656	0.112612	0.99618
ENSDARG00000023495	6.38157	-0.867461	0.548598	-1.58123	0.113824	0.99618
ENSDARG00000067670	4.74781	-0.866472	0.533845	-1.62308	0.104573	0.99618
ENSDARG00000004714	192.727	-0.866347	0.389898	-2.22198	0.0262844	0.99618
ENSDARG00000101701	11.5016	-0.866172	0.561013	-1.54394	0.122602	0.99618
ENSDARG00000063911	12152.2	-0.865924	0.364554	-2.37529	0.017535	0.99618
ENSDARG00000040298	365.946	-0.865161	0.558724	-1.54846	0.121512	0.99618
ENSDARG00000076127	4.88273	-0.864446	0.532251	-1.62413	0.104348	0.99618
ENSDARG00000005713	4.52239	-0.863659	0.534948	-1.61447	0.106425	0.99618
ENSDARG00000015053	3.81253	-0.863176	0.512777	-1.68334	0.09231	0.99618
ENSDARG00000040666	18.3732	-0.862301	0.559116	-1.54226	0.123011	0.99618
ENSDARG00000105239	6.32408	-0.861958	0.556205	-1.54971	0.12121	0.99618
ENSDARG00000060679	76.3043	-0.861702	0.432016	-1.99461	0.0460859	0.99618
ENSDARG00000055388	10.665	-0.861406	0.563653	-1.52826	0.126449	0.99618
ENSDARG00000097606	7.40473	-0.860638	0.562683	-1.52953	0.126134	0.99618
ENSDARG00000013856	230.059	-0.860614	0.433041	-1.98738	0.0468808	0.99618
ENSDARG00000078011	7.25831	-0.86061	0.543702	-1.58287	0.113451	0.99618
ENSDARG00000070955	20.5143	-0.860546	0.539972	-1.59369	0.111006	0.99618
ENSDARG00000061602	4.48696	-0.860012	0.534733	-1.6083	0.107769	0.99618
ENSDARG00000059858	4.03232	-0.86001	0.511519	-1.68129	0.0927072	0.99618
ENSDARG00000069139	8.29954	-0.859033	0.564155	-1.52269	0.127836	0.99618
ENSDARG00000044914	18.1934	-0.858739	0.555471	-1.54597	0.122113	0.99618
ENSDARG00000098903	3.82259	-0.857482	0.51183	-1.67532	0.0938706	0.99618
ENSDARG00000071011	39.771	-0.857296	0.520851	-1.64595	0.0997736	0.99618
ENSDARG00000090618	4.13202	-0.856448	0.510775	-1.67676	0.0935895	0.99618
ENSDARG00000094469	5.48678	-0.856069	0.546473	-1.56653	0.117224	0.99618
ENSDARG00000054789	3.96616	-0.855948	0.511123	-1.67464	0.0940042	0.99618
ENSDARG00000099692	23.6476	-0.855834	0.54152	-1.58043	0.114009	0.99618
ENSDARG00000071644	3.84434	-0.855246	0.511352	-1.67252	0.094422	0.99618
ENSDARG00000095185	3.73458	-0.855144	0.511671	-1.67128	0.0946672	0.99618
ENSDARG00000100209	74.2708	-0.854972	0.480621	-1.77889	0.0752579	0.99618
ENSDARG00000015174	107.861	-0.854953	0.387705	-2.20517	0.0274425	0.99618
ENSDARG00000023771	21.2921	-0.854514	0.532668	-1.60422	0.108667	0.99618
ENSDARG00000029069	2268.49	-0.854353	0.338783	-2.52183	0.0116746	0.99618
ENSDARG00000058494	27.6303	-0.853701	0.530372	-1.60963	0.107479	0.99618
ENSDARG00000021794	5.47558	-0.853515	0.546534	-1.56169	0.118362	0.99618
ENSDARG00000011956	9.1203	-0.852623	0.564211	-1.51118	0.130743	0.99618
ENSDARG00000098691	5.91341	-0.852397	0.524916	-1.62387	0.104403	0.99618
ENSDARG00000104451	22.5155	-0.852137	0.543728	-1.56721	0.117065	0.99618
ENSDARG00000086104	25.2361	-0.852073	0.546457	-1.55927	0.118933	0.99618
ENSDARG00000005454	6.28085	-0.851761	0.540139	-1.57693	0.114812	0.99618
ENSDARG00000074533	74.3397	-0.851735	0.415095	-2.0519	0.0401791	0.99618
ENSDARG00000040526	3.6424	-0.851495	0.511503	-1.66469	0.095974	0.99618
ENSDARG00000020529	3.77315	-0.84956	0.510773	-1.66328	0.0962558	0.99618
ENSDARG00000021004	15.1716	-0.84872	0.557032	-1.52365	0.127597	0.99618
ENSDARG00000011693	31.8128	-0.848372	0.506971	-1.67341	0.094246	0.99618
ENSDARG00000078685	5.27591	-0.848322	0.547732	-1.54879	0.121432	0.99618
ENSDARG00000030687	26.2572	-0.847825	0.515707	-1.644	0.100175	0.99618
ENSDARG00000014463	9.57832	-0.847537	0.562975	-1.50546	0.132205	0.99618
ENSDARG00000010721	26.4786	-0.847374	0.519361	-1.63157	0.10277	0.99618
ENSDARG00000091996	70.3403	-0.847368	0.45019	-1.88225	0.0598024	0.99618
ENSDARG00000075570	21.9772	-0.847365	0.529086	-1.60156	0.109252	0.99618
ENSDARG00000063914	1846.29	-0.847139	0.371485	-2.28042	0.0225831	0.99618
ENSDARG00000103744	36.6695	-0.846822	0.487972	-1.73539	0.0826719	0.99618
ENSDARG00000094719	48.4297	-0.846126	0.453976	-1.86381	0.0623481	0.99618
ENSDARG00000038826	13.9336	-0.846122	0.553102	-1.52978	0.126072	0.99618
ENSDARG00000016532	39.2214	-0.845703	0.498968	-1.69491	0.0900934	0.99618
ENSDARG00000098080	78.292	-0.845545	0.419243	-2.01684	0.0437125	0.99618
ENSDARG00000058471	14.8765	-0.845414	0.560663	-1.50788	0.131584	0.99618
ENSDARG00000023303	14.6846	-0.8453	0.549787	-1.53751	0.12417	0.99618
ENSDARG00000008395	7.32456	-0.84413	0.562286	-1.50125	0.133292	0.99618
ENSDARG00000102470	12.6424	-0.843337	0.557918	-1.51158	0.130641	0.99618
ENSDARG00000070471	11.1494	-0.843238	0.560689	-1.50393	0.132599	0.99618
ENSDARG00000027586	16.3222	-0.84322	0.549256	-1.5352	0.124734	0.99618
ENSDARG00000079011	10.061	-0.842895	0.563802	-1.49502	0.13491	0.99618
ENSDARG00000102261	3.76417	-0.842578	0.509682	-1.65314	0.0983015	0.99618
ENSDARG00000056196	4.16755	-0.842304	0.50869	-1.65583	0.0977563	0.99618
ENSDARG00000017988	5.42614	-0.840837	0.545339	-1.54186	0.123108	0.99618
ENSDARG00000043442	6.58809	-0.840682	0.556975	-1.50937	0.131204	0.99618
ENSDARG00000074506	21.5204	-0.840671	0.526211	-1.59759	0.110134	0.99618
ENSDARG00000068851	4.27912	-0.840665	0.533756	-1.575	0.115257	0.99618
ENSDARG00000073936	3.85807	-0.839792	0.509131	-1.64946	0.099053	0.99618
ENSDARG00000052701	15.935	-0.839736	0.546074	-1.53777	0.124105	0.99618
ENSDARG00000075263	9.7891	-0.839349	0.564308	-1.48739	0.136911	0.99618
ENSDARG00000091699	5.75238	-0.837666	0.54246	-1.5442	0.12254	0.99618
ENSDARG00000030913	32.648	-0.837396	0.49335	-1.69737	0.0896271	0.99618
ENSDARG00000069244	4.27718	-0.836681	0.53321	-1.56914	0.116615	0.99618
ENSDARG00000018425	149.639	-0.8366	0.381429	-2.19333	0.0282836	0.99618
ENSDARG00000042927	9.27812	-0.836215	0.555693	-1.50481	0.132372	0.99618
ENSDARG00000062164	6.04809	-0.835131	0.555622	-1.50305	0.132825	0.99618
ENSDARG00000034670	17.0295	-0.83494	0.549047	-1.52071	0.128333	0.99618
ENSDARG00000079687	268.227	-0.834931	0.328297	-2.54322	0.0109835	0.99618
ENSDARG00000045123	19.8803	-0.834919	0.537979	-1.55195	0.120673	0.99618
ENSDARG00000011245	9.00941	-0.834684	0.56428	-1.4792	0.139087	0.99618
ENSDARG00000100940	26.9659	-0.833859	0.509712	-1.63594	0.101852	0.99618
ENSDARG00000076657	9.51483	-0.833798	0.564202	-1.47784	0.139452	0.99618
ENSDARG00000001721	4.39867	-0.833292	0.531907	-1.56661	0.117205	0.99618
ENSDARG00000016889	129.986	-0.833201	0.387305	-2.15128	0.0314544	0.99618
ENSDARG00000075952	11.0704	-0.832924	0.561004	-1.4847	0.137623	0.99618
ENSDARG00000059789	13.6427	-0.832679	0.558086	-1.49203	0.135692	0.99618
ENSDARG00000035741	116.254	-0.832222	0.404294	-2.05846	0.0395462	0.99618
ENSDARG00000003754	42.6067	-0.8322	0.453213	-1.83622	0.0663251	0.99618
ENSDARG00000040039	17.5763	-0.832194	0.545509	-1.52554	0.127125	0.99618
ENSDARG00000005078	10.2867	-0.831396	0.560495	-1.48333	0.137988	0.99618
ENSDARG00000102558	249.695	-0.831356	0.39081	-2.12726	0.0333981	0.99618
ENSDARG00000078640	11.8492	-0.83117	0.564293	-1.47294	0.140767	0.99618
ENSDARG00000027609	8.06824	-0.830689	0.563917	-1.47307	0.140732	0.99618
ENSDARG00000000068	27.6658	-0.83017	0.544813	-1.52377	0.127566	0.99618
ENSDARG00000070724	3.75805	-0.830093	0.507923	-1.63429	0.102198	0.99618
ENSDARG00000102362	27.2728	-0.829862	0.538312	-1.5416	0.123171	0.99618
ENSDARG00000071493	5.70168	-0.829724	0.52261	-1.58766	0.112364	0.99618
ENSDARG00000032496	7.04287	-0.829675	0.559291	-1.48344	0.137957	0.99618
ENSDARG00000045296	140.91	-0.82942	0.386674	-2.14501	0.0319519	0.99618
ENSDARG00000039304	9.77774	-0.828858	0.563377	-1.47123	0.141228	0.99618
ENSDARG00000087625	22.883	-0.828846	0.522243	-1.58709	0.112493	0.99618
ENSDARG00000011570	4.25148	-0.828571	0.532235	-1.55678	0.119523	0.99618
ENSDARG00000058966	14.4683	-0.828478	0.558487	-1.48343	0.137959	0.99618
ENSDARG00000013741	8.8013	-0.828407	0.563752	-1.46945	0.14171	0.99618
ENSDARG00000022623	3.684	-0.827913	0.507657	-1.63085	0.102922	0.99618
ENSDARG00000041505	38.3004	-0.827551	0.494052	-1.67503	0.0939286	0.99618
ENSDARG00000027065	28.9608	-0.827452	0.493789	-1.67572	0.0937932	0.99618
ENSDARG00000075608	15.3559	-0.827248	0.547899	-1.50985	0.13108	0.99618
ENSDARG00000112087	18.3357	-0.826192	0.534691	-1.54518	0.122304	0.99618
ENSDARG00000092307	21.1589	-0.825663	0.532569	-1.55034	0.12106	0.99618
ENSDARG00000058666	25.4918	-0.824945	0.536955	-1.53634	0.124455	0.99618
ENSDARG00000094992	15.3419	-0.824785	0.548283	-1.5043	0.132503	0.99618
ENSDARG00000030980	28.9284	-0.824663	0.4983	-1.65495	0.0979342	0.99618
ENSDARG00000101195	4.05997	-0.824366	0.505991	-1.62921	0.103268	0.99618
ENSDARG00000003584	15.3349	-0.82427	0.556899	-1.48011	0.138845	0.99618
ENSDARG00000102755	20.7749	-0.823966	0.524508	-1.57093	0.116199	0.99618
ENSDARG00000055502	73.4485	-0.823397	0.412939	-1.99399	0.0461527	0.99618
ENSDARG00000099148	19.024	-0.823218	0.54314	-1.51566	0.129604	0.99618
ENSDARG00000100093	4.56513	-0.822944	0.528563	-1.55695	0.119483	0.99618
ENSDARG00000029936	6.00961	-0.822706	0.538239	-1.52851	0.126385	0.99618
ENSDARG00000044304	6.47021	-0.822284	0.55637	-1.47795	0.139422	0.99618
ENSDARG00000097692	9.07197	-0.821792	0.562957	-1.45978	0.144352	0.99618
ENSDARG00000063435	4.64634	-0.821733	0.504363	-1.62925	0.103261	0.99618
ENSDARG00000052388	8.37133	-0.821567	0.562798	-1.45979	0.144347	0.99618
ENSDARG00000018283	6.34985	-0.820698	0.556715	-1.47418	0.140433	0.99618
ENSDARG00000057987	32.2152	-0.820451	0.516072	-1.5898	0.11188	0.99618
ENSDARG00000071211	9.51169	-0.820438	0.564295	-1.45392	0.145969	0.99618
ENSDARG00000034633	4.29503	-0.819768	0.530336	-1.54575	0.122165	0.99618
ENSDARG00000017431	6.06177	-0.819669	0.554119	-1.47923	0.139079	0.99618
ENSDARG00000040910	3.4614	-0.819532	0.507104	-1.6161	0.106072	0.99618
ENSDARG00000009040	16.4368	-0.818752	0.547573	-1.49524	0.134852	0.99618
ENSDARG00000019404	812.893	-0.818647	0.353287	-2.31723	0.0204912	0.99618
ENSDARG00000092920	5.07116	-0.818508	0.54584	-1.49954	0.133734	0.99618
ENSDARG00000031657	8.92858	-0.818304	0.563031	-1.45339	0.146115	0.99618
ENSDARG00000042571	10.5931	-0.818254	0.564146	-1.45043	0.146939	0.99618
ENSDARG00000104665	17.8871	-0.818122	0.550172	-1.48703	0.137007	0.99618
ENSDARG00000037860	440.937	-0.817495	0.350347	-2.33338	0.019628	0.99618
ENSDARG00000116344	9.47631	-0.817435	0.564291	-1.4486	0.147448	0.99618
ENSDARG00000070000	6.39507	-0.817282	0.55636	-1.46898	0.141838	0.99618
ENSDARG00000005108	42.9766	-0.817097	0.480981	-1.69881	0.0893544	0.99618
ENSDARG00000024017	7.25668	-0.816916	0.560899	-1.45644	0.145271	0.99618
ENSDARG00000090986	17.2166	-0.8168	0.537045	-1.52092	0.128281	0.99618
ENSDARG00000079324	7.68744	-0.816781	0.562816	-1.45124	0.146714	0.99618
ENSDARG00000099776	340.057	-0.816763	0.347338	-2.35149	0.0186983	0.99618
ENSDARG00000079166	9.45255	-0.816634	0.560827	-1.45612	0.145358	0.99618
ENSDARG00000044282	19.1311	-0.816453	0.534472	-1.52759	0.126615	0.99618
ENSDARG00000055787	5.04238	-0.816398	0.54595	-1.49537	0.134818	0.99618
ENSDARG00000102367	32.3223	-0.815576	0.501304	-1.62691	0.103756	0.99618
ENSDARG00000087911	17.9804	-0.815384	0.564222	-1.44515	0.148416	0.99618
ENSDARG00000044820	10.368	-0.815096	0.563779	-1.44577	0.148241	0.99618
ENSDARG00000034504	21.8264	-0.814963	0.530548	-1.53608	0.124519	0.99618
ENSDARG00000015829	7.7081	-0.814786	0.562681	-1.44804	0.147605	0.99618
ENSDARG00000010146	5.1071	-0.814384	0.524029	-1.55408	0.120165	0.99618
ENSDARG00000045342	40.9551	-0.814229	0.469972	-1.7325	0.083184	0.99618
ENSDARG00000037835	12.1512	-0.813369	0.561561	-1.44841	0.147503	0.99618
ENSDARG00000055679	8.13963	-0.813279	0.560032	-1.4522	0.146446	0.99618
ENSDARG00000078073	6.35375	-0.813183	0.556109	-1.46227	0.143666	0.99618
ENSDARG00000057625	6.79796	-0.813028	0.540759	-1.5035	0.132711	0.99618
ENSDARG00000018898	30.1932	-0.812621	0.534775	-1.51956	0.128622	0.99618
ENSDARG00000055575	11.5164	-0.812571	0.563618	-1.4417	0.149386	0.99618
ENSDARG00000079416	3.50386	-0.811818	0.505773	-1.6051	0.108471	0.99618
ENSDARG00000040707	4.24056	-0.811151	0.529561	-1.53174	0.125586	0.99618
ENSDARG00000087333	3.65522	-0.811023	0.505063	-1.60579	0.108321	0.99618
ENSDARG00000100829	4.01166	-0.810593	0.503871	-1.60873	0.107675	0.99618
ENSDARG00000070918	16.1243	-0.80962	0.555551	-1.45733	0.145026	0.99618
ENSDARG00000059634	15.3188	-0.809432	0.549506	-1.47302	0.140746	0.99618
ENSDARG00000070916	10.79	-0.809398	0.564036	-1.43501	0.151284	0.99618
ENSDARG00000092225	3.57311	-0.809016	0.505011	-1.60198	0.109161	0.99618
ENSDARG00000099577	3.41195	-0.808923	0.505532	-1.60014	0.109567	0.99618
ENSDARG00000029476	11.3706	-0.808651	0.564231	-1.43319	0.151803	0.99618
ENSDARG00000007812	4.36518	-0.808293	0.528433	-1.5296	0.126115	0.99618
ENSDARG00000013057	60.5825	-0.807964	0.415212	-1.94591	0.0516661	0.99618
ENSDARG00000103361	30.6437	-0.807948	0.521145	-1.55033	0.121061	0.99618
ENSDARG00000099307	6.97846	-0.807854	0.561766	-1.43806	0.150417	0.99618
ENSDARG00000028201	16.2024	-0.807843	0.549457	-1.47026	0.141492	0.99618
ENSDARG00000038446	15.6931	-0.807823	0.552695	-1.46161	0.143849	0.99618
ENSDARG00000097008	436.85	-0.807671	0.348059	-2.3205	0.0203139	0.99618
ENSDARG00000016858	5.16302	-0.807289	0.543339	-1.48579	0.137334	0.99618
ENSDARG00000105424	8.79128	-0.806872	0.563334	-1.43231	0.152054	0.99618
ENSDARG00000068387	3.71781	-0.806193	0.503995	-1.5996	0.109687	0.99618
ENSDARG00000100443	72.431	-0.804473	0.433074	-1.85759	0.0632277	0.99618
ENSDARG00000079283	11.1974	-0.804311	0.563392	-1.42762	0.1534	0.99618
ENSDARG00000021250	16.3288	-0.804089	0.559114	-1.43815	0.150392	0.99618
ENSDARG00000116058	68.832	-0.803789	0.493992	-1.62713	0.103709	0.99618
ENSDARG00000007098	163.653	-0.80357	0.357181	-2.24976	0.0244644	0.99618
ENSDARG00000035832	7.58157	-0.803328	0.562592	-1.42791	0.153319	0.99618
ENSDARG00000031214	12.8368	-0.801356	0.560763	-1.42904	0.152991	0.99618
ENSDARG00000043509	1380.98	-0.80049	0.343864	-2.32792	0.0199162	0.99618
ENSDARG00000044073	23.6513	-0.800147	0.520516	-1.53722	0.12424	0.99618
ENSDARG00000024209	14.4741	-0.800023	0.560021	-1.42856	0.153132	0.99618
ENSDARG00000114760	14.227	-0.799996	0.551465	-1.45067	0.146871	0.99618
ENSDARG00000030700	41.9919	-0.799646	0.503475	-1.58825	0.112229	0.99618
ENSDARG00000012953	6.43781	-0.799451	0.554452	-1.44188	0.149337	0.99618
ENSDARG00000077339	3.50105	-0.79933	0.503582	-1.58729	0.112447	0.99618
ENSDARG00000037679	8.24836	-0.799143	0.55948	-1.42837	0.153186	0.99618
ENSDARG00000100162	3.41504	-0.7991	0.503853	-1.58598	0.112744	0.99618
ENSDARG00000033489	7.79244	-0.798897	0.560949	-1.42419	0.154392	0.99618
ENSDARG00000007657	5.97901	-0.798616	0.543529	-1.46932	0.141747	0.99618
ENSDARG00000025338	23.7723	-0.798419	0.51776	-1.54207	0.123058	0.99618
ENSDARG00000099352	4.04365	-0.797657	0.529495	-1.50645	0.131952	0.99618
ENSDARG00000024717	9.07652	-0.797299	0.556097	-1.43374	0.151646	0.99618
ENSDARG00000002792	18.7992	-0.796855	0.539625	-1.47668	0.139761	0.99618
ENSDARG00000043180	61.3238	-0.796776	0.463252	-1.71996	0.0854392	0.99618
ENSDARG00000059498	8.4794	-0.796559	0.558304	-1.42675	0.153652	0.99618
ENSDARG00000088332	9.99539	-0.796207	0.563615	-1.41268	0.15775	0.99618
ENSDARG00000090895	41.8414	-0.796077	0.479297	-1.66093	0.096728	0.99618
ENSDARG00000027418	12.1218	-0.795882	0.563307	-1.41287	0.157693	0.99618
ENSDARG00000020292	4.00241	-0.795876	0.501542	-1.58686	0.112545	0.99618
ENSDARG00000056640	24.1639	-0.795157	0.525045	-1.51445	0.129911	0.99618
ENSDARG00000044975	79.4141	-0.794809	0.417023	-1.90591	0.0566614	0.99618
ENSDARG00000005023	13.2847	-0.794627	0.562772	-1.41199	0.157954	0.99618
ENSDARG00000061424	8.53367	-0.7944	0.563579	-1.40956	0.158669	0.99618
ENSDARG00000034470	1305.2	-0.794041	0.391752	-2.0269	0.0426728	0.99618
ENSDARG00000098057	5.60921	-0.793798	0.545167	-1.45606	0.145375	0.99618
ENSDARG00000012306	29.0497	-0.793218	0.498089	-1.59252	0.111267	0.99618
ENSDARG00000077087	15.2714	-0.790907	0.545159	-1.45078	0.14684	0.99618
ENSDARG00000061149	10.1049	-0.790668	0.563882	-1.40219	0.16086	0.99618
ENSDARG00000056874	7.57477	-0.790482	0.534164	-1.47985	0.138914	0.99618
ENSDARG00000031890	7.09942	-0.790346	0.560014	-1.4113	0.158157	0.99618
ENSDARG00000105380	6.22341	-0.790054	0.541087	-1.46012	0.144256	0.99618
ENSDARG00000053362	7.86072	-0.789817	0.563181	-1.40242	0.160789	0.99618
ENSDARG00000069283	12.9535	-0.789682	0.563642	-1.40104	0.161204	0.99618
ENSDARG00000043431	4.01419	-0.789641	0.500595	-1.57741	0.114702	0.99618
ENSDARG00000068515	47.9514	-0.789169	0.464054	-1.7006	0.0890186	0.99618
ENSDARG00000095533	4.35032	-0.788843	0.525075	-1.50235	0.133008	0.99618
ENSDARG00000068323	17.655	-0.788738	0.541695	-1.45605	0.145377	0.99618
ENSDARG00000031496	6.05292	-0.788301	0.556068	-1.41763	0.156298	0.99618
ENSDARG00000096415	3.30609	-0.788117	0.502428	-1.56862	0.116737	0.99618
ENSDARG00000091595	10.2146	-0.787952	0.564102	-1.39683	0.162466	0.99618
ENSDARG00000097691	18.6419	-0.787184	0.53972	-1.4585	0.144702	0.99618
ENSDARG00000009922	19.3471	-0.786701	0.529081	-1.48692	0.137036	0.99618
ENSDARG00000045773	5.81846	-0.786442	0.552323	-1.42388	0.154481	0.99618
ENSDARG00000098671	33.8311	-0.785906	0.530625	-1.4811	0.138581	0.99618
ENSDARG00000075178	13.9624	-0.785812	0.556258	-1.41268	0.157751	0.99618
ENSDARG00000009568	7.69925	-0.785728	0.563561	-1.39422	0.163251	0.99618
ENSDARG00000051888	49.3253	-0.78569	0.455456	-1.72506	0.084516	0.99618
ENSDARG00000070543	48.1935	-0.785684	0.443427	-1.77184	0.0764204	0.99618
ENSDARG00000035327	2480.85	-0.785591	0.344787	-2.27848	0.022698	0.99618
ENSDARG00000006491	5.25561	-0.785404	0.517999	-1.51623	0.129462	0.99618
ENSDARG00000069313	9.92094	-0.784247	0.564258	-1.38987	0.164567	0.99618
ENSDARG00000070849	910.32	-0.783994	0.328719	-2.385	0.0170791	0.99618
ENSDARG00000098368	178.146	-0.783948	0.363812	-2.15481	0.0311763	0.99618
ENSDARG00000006508	3.48401	-0.78368	0.501103	-1.56391	0.117839	0.99618
ENSDARG00000028071	52.3967	-0.782213	0.454363	-1.72156	0.0851497	0.99618
ENSDARG00000114742	5.79979	-0.782169	0.55216	-1.41656	0.156611	0.99618
ENSDARG00000042826	6.18534	-0.781996	0.554968	-1.40908	0.158811	0.99618
ENSDARG00000045568	8.75656	-0.781919	0.562463	-1.39017	0.164477	0.99618
ENSDARG00000054907	61.517	-0.78183	0.482786	-1.61941	0.105359	0.99618
ENSDARG00000101215	13.0327	-0.781746	0.558075	-1.40079	0.161277	0.99618
ENSDARG00000041295	9.71406	-0.781659	0.559359	-1.39742	0.162287	0.99618
ENSDARG00000062997	14.4478	-0.781026	0.550307	-1.41926	0.155824	0.99618
ENSDARG00000063417	10.0722	-0.780809	0.564019	-1.38437	0.166247	0.99618
ENSDARG00000057910	32.0478	-0.78073	0.531777	-1.46815	0.142063	0.99618
ENSDARG00000021433	6.63813	-0.780284	0.558015	-1.39832	0.162017	0.99618
ENSDARG00000075831	153.994	-0.78007	0.404957	-1.9263	0.0540667	0.99618
ENSDARG00000090408	3.71953	-0.779887	0.499779	-1.56046	0.11865	0.99618
ENSDARG00000069292	5.53212	-0.779349	0.544047	-1.4325	0.152	0.99618
ENSDARG00000022978	5.47262	-0.77887	0.544498	-1.43044	0.152592	0.99618
ENSDARG00000019236	19.8298	-0.778074	0.535712	-1.45241	0.146387	0.99618
ENSDARG00000037108	37.2702	-0.777967	0.503702	-1.5445	0.122468	0.99618
ENSDARG00000091734	3.97354	-0.777502	0.526736	-1.47608	0.139924	0.99618
ENSDARG00000098221	8.98285	-0.777262	0.563459	-1.37945	0.167757	0.99618
ENSDARG00000094889	10.098	-0.777177	0.562432	-1.38182	0.167028	0.99618
ENSDARG00000032072	3.38512	-0.776877	0.500226	-1.55305	0.12041	0.99618
ENSDARG00000076833	105.883	-0.776671	0.396668	-1.95799	0.0502312	0.99618
ENSDARG00000074547	18.0053	-0.776566	0.536359	-1.44785	0.14766	0.99618
ENSDARG00000062991	31.0843	-0.776508	0.508441	-1.52723	0.126703	0.99618
ENSDARG00000037057	43.2559	-0.775808	0.45565	-1.70264	0.0886357	0.99618
ENSDARG00000001760	34.999	-0.775774	0.477103	-1.62601	0.103947	0.99618
ENSDARG00000076735	6.73198	-0.77559	0.55692	-1.39264	0.163728	0.99618
ENSDARG00000003235	17.8135	-0.775328	0.550415	-1.40863	0.158946	0.99618
ENSDARG00000019845	3.92224	-0.774647	0.498139	-1.55508	0.119927	0.99618
ENSDARG00000021539	14.7273	-0.774597	0.554116	-1.3979	0.162144	0.99618
ENSDARG00000069671	6.76682	-0.774435	0.550233	-1.40747	0.159289	0.99618
ENSDARG00000087979	7.75454	-0.774115	0.562985	-1.37502	0.169126	0.99618
ENSDARG00000079128	4.29585	-0.77327	0.523027	-1.47845	0.139287	0.99618
ENSDARG00000058873	12.1637	-0.773214	0.557271	-1.3875	0.165289	0.99618
ENSDARG00000074750	22.3744	-0.77275	0.515894	-1.49788	0.134163	0.99618
ENSDARG00000104782	740.522	-0.772617	0.357288	-2.16245	0.0305834	0.99618
ENSDARG00000110361	3.47649	-0.772323	0.498992	-1.54777	0.121679	0.99618
ENSDARG00000104108	48.8341	-0.772251	0.45473	-1.69826	0.0894582	0.99618
ENSDARG00000055046	10.6617	-0.771969	0.562703	-1.37189	0.170096	0.99618
ENSDARG00000057100	3.229	-0.771466	0.499787	-1.54359	0.122688	0.99618
ENSDARG00000007127	14.7877	-0.771138	0.551055	-1.39939	0.161697	0.99618
ENSDARG00000038258	8.29063	-0.770584	0.563147	-1.36835	0.171202	0.99618
ENSDARG00000012972	76.2015	-0.770559	0.422207	-1.82507	0.0679902	0.99618
ENSDARG00000043474	41.4923	-0.770496	0.4597	-1.67609	0.0937212	0.99618
ENSDARG00000042056	94.0449	-0.770208	0.397915	-1.93561	0.0529157	0.99618
ENSDARG00000088689	3.26952	-0.769771	0.499409	-1.54136	0.123228	0.99618
ENSDARG00000017337	3.34071	-0.769405	0.499005	-1.54188	0.123103	0.99618
ENSDARG00000056204	8.44578	-0.768795	0.564277	-1.36244	0.173059	0.99618
ENSDARG00000030177	11.9417	-0.768549	0.560626	-1.37088	0.170414	0.99618
ENSDARG00000101628	5.14666	-0.768087	0.51579	-1.48915	0.136448	0.99618
ENSDARG00000016783	47.6064	-0.767803	0.459536	-1.67082	0.0947568	0.99618
ENSDARG00000098908	3.28429	-0.767612	0.498914	-1.53857	0.12391	0.99618
ENSDARG00000077822	5.64054	-0.767243	0.551612	-1.39091	0.164252	0.99618
ENSDARG00000094709	7.04771	-0.76707	0.55875	-1.37283	0.169805	0.99618
ENSDARG00000056438	13.5437	-0.766906	0.556558	-1.37794	0.168221	0.99618
ENSDARG00000012125	20.9223	-0.76679	0.523689	-1.46421	0.143137	0.99618
ENSDARG00000093193	4.40674	-0.765057	0.520576	-1.46963	0.141661	0.99618
ENSDARG00000041875	84.0377	-0.76496	0.46503	-1.64497	0.0999759	0.99618
ENSDARG00000101343	4.05457	-0.764728	0.524169	-1.45893	0.144583	0.99618
ENSDARG00000007959	41.6673	-0.764433	0.471077	-1.62274	0.104646	0.99618
ENSDARG00000056915	6.60745	-0.764368	0.556999	-1.3723	0.169971	0.99618
ENSDARG00000038882	72.9455	-0.763913	0.445047	-1.71648	0.086075	0.99618
ENSDARG00000053761	8.68398	-0.763878	0.563809	-1.35485	0.175465	0.99618
ENSDARG00000113977	18.2018	-0.763784	0.531756	-1.43634	0.150905	0.99618
ENSDARG00000090727	3.2329	-0.763659	0.498377	-1.53229	0.12545	0.99618
ENSDARG00000023443	13.2067	-0.76364	0.557977	-1.36859	0.171128	0.99618
ENSDARG00000057255	13.9355	-0.762892	0.560859	-1.36022	0.17376	0.99618
ENSDARG00000002402	8.38428	-0.762875	0.564265	-1.35198	0.176382	0.99618
ENSDARG00000096533	35.7066	-0.762621	0.484632	-1.57361	0.115578	0.99618
ENSDARG00000070470	5.58411	-0.762534	0.551711	-1.38213	0.166933	0.99618
ENSDARG00000004517	5.05407	-0.762306	0.537973	-1.417	0.156484	0.99618
ENSDARG00000017037	14.3573	-0.762168	0.554082	-1.37555	0.168961	0.99618
ENSDARG00000030368	86.0078	-0.761803	0.400239	-1.90337	0.0569926	0.99618
ENSDARG00000041595	42.6599	-0.76144	0.498078	-1.52876	0.126325	0.99618
ENSDARG00000019355	5.71086	-0.76133	0.540962	-1.40736	0.15932	0.99618
ENSDARG00000087193	18.418	-0.761228	0.538739	-1.41298	0.157661	0.99618
ENSDARG00000101110	5.98168	-0.760724	0.554096	-1.37291	0.16978	0.99618
ENSDARG00000069006	40.2995	-0.760543	0.483079	-1.57437	0.115403	0.99618
ENSDARG00000018944	12.0905	-0.759884	0.558215	-1.36127	0.173427	0.99618
ENSDARG00000090564	4.72284	-0.759508	0.541539	-1.4025	0.160766	0.99618
ENSDARG00000005374	11.2124	-0.758518	0.560221	-1.35396	0.175748	0.99618
ENSDARG00000095147	3.37144	-0.758141	0.496848	-1.5259	0.127035	0.99618
ENSDARG00000006413	861.786	-0.758101	0.310715	-2.43986	0.0146928	0.99618
ENSDARG00000045926	19.5077	-0.757697	0.534906	-1.41651	0.156627	0.99618
ENSDARG00000070142	4.715	-0.7571	0.540885	-1.39974	0.16159	0.99618
ENSDARG00000004305	8.26868	-0.757033	0.564297	-1.34155	0.179742	0.99618
ENSDARG00000022165	101.527	-0.757019	0.48703	-1.55436	0.120099	0.99618
ENSDARG00000078859	6.71716	-0.756846	0.548173	-1.38067	0.16738	0.99618
ENSDARG00000032010	31.6017	-0.756314	0.48131	-1.57137	0.116098	0.99618
ENSDARG00000038005	7.61097	-0.755613	0.562805	-1.34258	0.179407	0.99618
ENSDARG00000098809	40.3625	-0.755418	0.491327	-1.5375	0.12417	0.99618
ENSDARG00000070339	5.4863	-0.755321	0.541894	-1.39385	0.163362	0.99618
ENSDARG00000070494	88.5673	-0.754959	0.395291	-1.90988	0.0561485	0.99618
ENSDARG00000079552	3.14689	-0.754867	0.497133	-1.51844	0.128903	0.99618
ENSDARG00000098171	3.3287	-0.75483	0.496512	-1.52027	0.128444	0.99618
ENSDARG00000101023	6.37809	-0.754674	0.557615	-1.3534	0.175929	0.99618
ENSDARG00000011076	11.4784	-0.754093	0.561745	-1.34241	0.179462	0.99618
ENSDARG00000088356	3.64662	-0.75385	0.495209	-1.52229	0.127937	0.99618
ENSDARG00000014361	17.9517	-0.753682	0.538017	-1.40085	0.161259	0.99618
ENSDARG00000016460	29.0061	-0.753599	0.515506	-1.46186	0.143779	0.99618
ENSDARG00000087742	12.8915	-0.753586	0.556123	-1.35507	0.175395	0.99618
ENSDARG00000037501	9.21711	-0.752965	0.56426	-1.33443	0.182063	0.99618
ENSDARG00000097938	6.76397	-0.752855	0.559479	-1.34564	0.17842	0.99618
ENSDARG00000063538	63.1828	-0.751959	0.426976	-1.76113	0.0782169	0.99618
ENSDARG00000045262	13.1929	-0.751356	0.564257	-1.33158	0.182997	0.99618
ENSDARG00000054911	121.65	-0.750785	0.415526	-1.80683	0.070789	0.99618
ENSDARG00000007077	7.41324	-0.750688	0.563361	-1.33252	0.182691	0.99618
ENSDARG00000009447	1257.23	-0.750614	0.375123	-2.00098	0.0453943	0.99618
ENSDARG00000018891	14.8876	-0.74962	0.561604	-1.33478	0.181947	0.99618
ENSDARG00000037790	137.449	-0.749508	0.473935	-1.58146	0.113774	0.99618
ENSDARG00000117264	35.479	-0.749022	0.481852	-1.55447	0.120073	0.99618
ENSDARG00000112234	6.66476	-0.748961	0.559863	-1.33776	0.180975	0.99618
ENSDARG00000097902	16.1842	-0.748907	0.554953	-1.3495	0.177178	0.99618
ENSDARG00000077419	7.39258	-0.748756	0.563307	-1.32921	0.183777	0.99618
ENSDARG00000011171	18.9107	-0.748534	0.546831	-1.36886	0.171044	0.99618
ENSDARG00000011581	15.6333	-0.748212	0.544391	-1.3744	0.169317	0.99618
ENSDARG00000017905	31.5309	-0.748139	0.493137	-1.5171	0.129241	0.99618
ENSDARG00000035808	8.82625	-0.748133	0.564238	-1.32592	0.184868	0.99618
ENSDARG00000013561	151.527	-0.748012	0.417423	-1.79198	0.0731369	0.99618
ENSDARG00000054337	17.1674	-0.747824	0.547378	-1.36619	0.171878	0.99618
ENSDARG00000086342	10.6234	-0.747655	0.56429	-1.32495	0.185188	0.99618
ENSDARG00000030402	12.5123	-0.747627	0.5643	-1.32488	0.185213	0.99618
ENSDARG00000101602	5.95793	-0.747361	0.552976	-1.35153	0.176527	0.99618
ENSDARG00000016160	3.09241	-0.747345	0.495987	-1.50678	0.131866	0.99618
ENSDARG00000057128	34.708	-0.74708	0.486666	-1.5351	0.12476	0.99618
ENSDARG00000006811	11.9644	-0.747051	0.562519	-1.32804	0.184163	0.99618
ENSDARG00000035326	5.69214	-0.747039	0.539236	-1.38537	0.16594	0.99618
ENSDARG00000034001	6.31469	-0.74664	0.557562	-1.33912	0.180533	0.99618
ENSDARG00000057238	3.78556	-0.746557	0.523536	-1.42599	0.153871	0.99618
ENSDARG00000059993	3.96932	-0.746471	0.521693	-1.43086	0.15247	0.99618
ENSDARG00000105344	3.89618	-0.745885	0.522638	-1.42715	0.153536	0.99618
ENSDARG00000108535	32.717	-0.745782	0.487578	-1.52957	0.126124	0.99618
ENSDARG00000011583	5.03681	-0.745613	0.535004	-1.39366	0.163421	0.99618
ENSDARG00000036005	3.53064	-0.745173	0.493957	-1.50858	0.131406	0.99618
ENSDARG00000051986	93.2174	-0.745084	0.452345	-1.64716	0.0995251	0.99618
ENSDARG00000003998	15.5418	-0.74489	0.546787	-1.36231	0.173102	0.99618
ENSDARG00000055463	5.7641	-0.744609	0.554251	-1.34345	0.179126	0.99618
ENSDARG00000042221	17.1216	-0.744084	0.564303	-1.31859	0.187306	0.99618
ENSDARG00000008662	8.97746	-0.743856	0.563956	-1.319	0.18717	0.99618
ENSDARG00000100916	8.97746	-0.743856	0.563956	-1.319	0.18717	0.99618
ENSDARG00000028163	3.14575	-0.743781	0.495131	-1.50219	0.133048	0.99618
ENSDARG00000096995	4.03889	-0.743666	0.52006	-1.42996	0.152727	0.99618
ENSDARG00000062720	8.23821	-0.743181	0.562567	-1.32105	0.186484	0.99618
ENSDARG00000097630	3.82607	-0.742897	0.522654	-1.42139	0.155202	0.99618
ENSDARG00000067805	20.5356	-0.742845	0.530393	-1.40055	0.161347	0.99618
ENSDARG00000019081	40.3489	-0.742714	0.465174	-1.59664	0.110346	0.99618
ENSDARG00000020143	17.5084	-0.742606	0.536316	-1.38464	0.166161	0.99618
ENSDARG00000094910	17.7458	-0.742599	0.542285	-1.36939	0.170878	0.99618
ENSDARG00000077804	13.2019	-0.742304	0.554711	-1.33818	0.180837	0.99618
ENSDARG00000060534	3.22089	-0.742183	0.494576	-1.50065	0.133447	0.99618
ENSDARG00000036427	35.647	-0.742153	0.475312	-1.5614	0.118429	0.99618
ENSDARG00000018968	13.1583	-0.741895	0.554406	-1.33818	0.180837	0.99618
ENSDARG00000103207	3.06867	-0.741783	0.49503	-1.49846	0.134013	0.99618
ENSDARG00000059747	16.2099	-0.741203	0.552431	-1.34171	0.179689	0.99618
ENSDARG00000104702	67.2107	-0.740813	0.460305	-1.6094	0.10753	0.99618
ENSDARG00000011141	18.0329	-0.740675	0.560314	-1.32189	0.186203	0.99618
ENSDARG00000041621	6.0086	-0.740639	0.536297	-1.38102	0.167271	0.99618
ENSDARG00000054879	16.3803	-0.740416	0.541099	-1.36836	0.171201	0.99618
ENSDARG00000063574	4.83654	-0.740394	0.537398	-1.37774	0.168284	0.99618
ENSDARG00000078866	16.3258	-0.740273	0.547455	-1.35221	0.176308	0.99618
ENSDARG00000023950	3.84479	-0.740052	0.522111	-1.41742	0.15636	0.99618
ENSDARG00000037334	3.10134	-0.740018	0.494527	-1.49641	0.134546	0.99618
ENSDARG00000011257	3.8428	-0.739825	0.521725	-1.41804	0.15618	0.99618
ENSDARG00000011373	63.6799	-0.73973	0.428942	-1.72455	0.0846091	0.99618
ENSDARG00000063252	18.6536	-0.739443	0.5297	-1.39596	0.162725	0.99618
ENSDARG00000093549	286.817	-0.739152	0.387904	-1.9055	0.0567149	0.99618
ENSDARG00000006773	23.8619	-0.739133	0.533248	-1.3861	0.165718	0.99618
ENSDARG00000030872	25.0146	-0.739042	0.525676	-1.40589	0.159757	0.99618
ENSDARG00000027825	17.2474	-0.738958	0.539945	-1.36858	0.17113	0.99618
ENSDARG00000028971	31.0324	-0.738816	0.485052	-1.52317	0.127717	0.99618
ENSDARG00000061473	7.66295	-0.738683	0.561374	-1.31585	0.188225	0.99618
ENSDARG00000024828	8.5823	-0.738484	0.548885	-1.34543	0.178488	0.99618
ENSDARG00000031761	17.8829	-0.738415	0.544852	-1.35526	0.175335	0.99618
ENSDARG00000079932	58.297	-0.738219	0.449561	-1.64209	0.100572	0.99618
ENSDARG00000017294	17.1784	-0.738219	0.544745	-1.35516	0.175365	0.99618
ENSDARG00000099860	359.077	-0.738174	0.563733	-1.30944	0.190385	0.99618
ENSDARG00000056101	39.0819	-0.738145	0.481993	-1.53144	0.12566	0.99618
ENSDARG00000099375	5.34722	-0.737961	0.540441	-1.36548	0.172102	0.99618
ENSDARG00000021569	8.1508	-0.737544	0.564253	-1.30712	0.191174	0.99618
ENSDARG00000101593	3.12817	-0.737473	0.493912	-1.49313	0.135404	0.99618
ENSDARG00000077323	3.26059	-0.73746	0.493572	-1.49413	0.135142	0.99618
ENSDARG00000089456	8.37746	-0.737381	0.560422	-1.31576	0.188254	0.99618
ENSDARG00000070124	9.77549	-0.737192	0.564222	-1.30656	0.191361	0.99618
ENSDARG00000007955	33.5377	-0.736854	0.512542	-1.43765	0.150534	0.99618
ENSDARG00000077726	5.48658	-0.73682	0.539268	-1.36633	0.171834	0.99618
ENSDARG00000003845	6.75374	-0.736442	0.551799	-1.33462	0.182001	0.99618
ENSDARG00000028048	19.6345	-0.736234	0.530744	-1.38717	0.165389	0.99618
ENSDARG00000078145	5.39613	-0.736128	0.550481	-1.33725	0.181142	0.99618
ENSDARG00000008407	42.1949	-0.735768	0.47756	-1.54068	0.123394	0.99618
ENSDARG00000007671	23.9273	-0.735729	0.518287	-1.41954	0.155741	0.99618
ENSDARG00000045359	45.0992	-0.735685	0.48781	-1.50814	0.131519	0.99618
ENSDARG00000008170	34.94	-0.735443	0.478445	-1.53715	0.124256	0.99618
ENSDARG00000019342	13.6918	-0.735443	0.555877	-1.32303	0.185825	0.99618
ENSDARG00000079055	3.18432	-0.735073	0.493417	-1.48976	0.136287	0.99618
ENSDARG00000006427	488.851	-0.735011	0.331292	-2.21862	0.0265124	0.99618
ENSDARG00000089805	17.8273	-0.734746	0.546936	-1.34339	0.179147	0.99618
ENSDARG00000039577	26.2981	-0.734704	0.504787	-1.45547	0.145539	0.99618
ENSDARG00000079306	18.4148	-0.734286	0.548835	-1.3379	0.18093	0.99618
ENSDARG00000005359	116.266	-0.733675	0.400625	-1.83132	0.0670522	0.99618
ENSDARG00000043781	5.77303	-0.733334	0.552981	-1.32615	0.184791	0.99618
ENSDARG00000069857	27.5589	-0.733174	0.546353	-1.34194	0.179615	0.99618
ENSDARG00000079374	98.1322	-0.733089	0.418935	-1.74989	0.080138	0.99618
ENSDARG00000022183	4.61108	-0.732646	0.538301	-1.36103	0.173503	0.99618
ENSDARG00000099833	25.0114	-0.73258	0.538266	-1.361	0.173514	0.99618
ENSDARG00000030573	3.34352	-0.73215	0.492281	-1.48726	0.136946	0.99618
ENSDARG00000017119	5.85207	-0.731821	0.552251	-1.32516	0.185118	0.99618
ENSDARG00000038608	76.7927	-0.731639	0.558985	-1.30887	0.190578	0.99618
ENSDARG00000074852	5.78867	-0.731468	0.552893	-1.32298	0.185841	0.99618
ENSDARG00000021149	48.3978	-0.731193	0.451445	-1.61967	0.105303	0.99618
ENSDARG00000099772	6.42149	-0.729761	0.560055	-1.30302	0.192569	0.99618
ENSDARG00000076861	9.92566	-0.729756	0.563795	-1.29436	0.19554	0.99618
ENSDARG00000055225	10.3657	-0.729537	0.562596	-1.29673	0.194723	0.99618
ENSDARG00000035569	3.40217	-0.729402	0.491367	-1.48444	0.137693	0.99618
ENSDARG00000019492	6.72508	-0.729368	0.5579	-1.30734	0.191096	0.99618
ENSDARG00000062687	5.65638	-0.729082	0.537286	-1.35697	0.174791	0.99618
ENSDARG00000104169	74.7447	-0.728752	0.434932	-1.67555	0.0938255	0.99618
ENSDARG00000019392	35.0953	-0.728503	0.475556	-1.5319	0.125548	0.99618
ENSDARG00000045834	111.074	-0.727848	0.417859	-1.74185	0.0815345	0.99618
ENSDARG00000037574	9.3841	-0.727664	0.563941	-1.29032	0.19694	0.99618
ENSDARG00000051889	3.83776	-0.727358	0.519634	-1.39975	0.161588	0.99618
ENSDARG00000016256	9.43729	-0.727038	0.56412	-1.2888	0.197467	0.99618
ENSDARG00000000551	19.2841	-0.726347	0.53593	-1.3553	0.175321	0.99618
ENSDARG00000104181	398.027	-0.725871	0.35662	-2.03542	0.0418086	0.99618
ENSDARG00000060551	3.13098	-0.725521	0.491773	-1.47532	0.140128	0.99618
ENSDARG00000006192	41.4004	-0.724189	0.466622	-1.55198	0.120666	0.99618
ENSDARG00000020573	99.6744	-0.724163	0.409397	-1.76885	0.0769185	0.99618
ENSDARG00000007639	53.8961	-0.724131	0.434832	-1.66531	0.0958502	0.99618
ENSDARG00000054208	5.10363	-0.724014	0.540747	-1.33892	0.180598	0.99618
ENSDARG00000104693	64.2265	-0.723772	0.452591	-1.59918	0.109782	0.99618
ENSDARG00000018562	102.879	-0.72352	0.427693	-1.69168	0.0907067	0.99618
ENSDARG00000012248	20.8681	-0.723405	0.533058	-1.35708	0.174754	0.99618
ENSDARG00000104786	4.74654	-0.723236	0.534935	-1.35201	0.176373	0.99618
ENSDARG00000010051	20.7077	-0.722927	0.53354	-1.35496	0.175429	0.99618
ENSDARG00000046002	33.5172	-0.722873	0.495732	-1.45819	0.144787	0.99618
ENSDARG00000027316	35.1976	-0.722696	0.524902	-1.37682	0.168567	0.99618
ENSDARG00000009534	18.2544	-0.72255	0.551324	-1.31057	0.190003	0.99618
ENSDARG00000079255	3.02425	-0.722426	0.491432	-1.47004	0.14155	0.99618
ENSDARG00000071233	4.65749	-0.722417	0.536606	-1.34627	0.178215	0.99618
ENSDARG00000116835	13.6451	-0.722298	0.560748	-1.2881	0.197712	0.99618
ENSDARG00000036588	20.3678	-0.721827	0.525324	-1.37406	0.169423	0.99618
ENSDARG00000038442	106.273	-0.721591	0.410093	-1.75958	0.0784792	0.99618
ENSDARG00000025608	5.87391	-0.721493	0.551279	-1.30876	0.190615	0.99618
ENSDARG00000044254	5.38217	-0.721416	0.548876	-1.31435	0.188728	0.99618
ENSDARG00000102146	12.0257	-0.721068	0.557285	-1.2939	0.195702	0.99618
ENSDARG00000017255	17.3899	-0.720801	0.542485	-1.3287	0.183946	0.99618
ENSDARG00000055472	9.49847	-0.720509	0.564237	-1.27696	0.201615	0.99618
ENSDARG00000059057	32.2357	-0.720371	0.489576	-1.47142	0.141178	0.99618
ENSDARG00000077095	82.9484	-0.72024	0.456599	-1.5774	0.114703	0.99618
ENSDARG00000002949	12.2768	-0.720193	0.560271	-1.28544	0.19864	0.99618
ENSDARG00000099315	3.92686	-0.719969	0.517076	-1.39238	0.163806	0.99618
ENSDARG00000071065	30.4758	-0.719946	0.499079	-1.44255	0.149148	0.99618
ENSDARG00000008457	27.0469	-0.71993	0.530488	-1.35711	0.174747	0.99618
ENSDARG00000043304	23.1993	-0.719297	0.516173	-1.39352	0.163463	0.99618
ENSDARG00000071425	13.7469	-0.718744	0.554133	-1.29706	0.19461	0.99618
ENSDARG00000011521	9.46811	-0.718645	0.562068	-1.27857	0.201048	0.99618
ENSDARG00000105098	15.9082	-0.718639	0.546199	-1.31571	0.188271	0.99618
ENSDARG00000039299	3.85286	-0.718445	0.517389	-1.3886	0.164955	0.99618
ENSDARG00000098924	20.8488	-0.71836	0.532146	-1.34993	0.177039	0.99618
ENSDARG00000061791	3.73892	-0.718187	0.519319	-1.38294	0.166684	0.99618
ENSDARG00000056768	5.27403	-0.717717	0.538342	-1.3332	0.182466	0.99618
ENSDARG00000062971	25.8709	-0.71766	0.512602	-1.40003	0.161504	0.99618
ENSDARG00000063076	3.87774	-0.717659	0.516891	-1.38841	0.165011	0.99618
ENSDARG00000102701	6.92572	-0.717648	0.560639	-1.28005	0.200526	0.99618
ENSDARG00000060397	22.2807	-0.717593	0.52449	-1.36817	0.171258	0.99618
ENSDARG00000075030	9.58345	-0.717206	0.563162	-1.27353	0.202829	0.99618
ENSDARG00000092115	93.8943	-0.717151	0.542448	-1.32206	0.186147	0.99618
ENSDARG00000021402	15.823	-0.717078	0.545171	-1.31533	0.1884	0.99618
ENSDARG00000018738	11.9536	-0.716904	0.561128	-1.27761	0.201386	0.99618
ENSDARG00000062750	26.675	-0.71612	0.498843	-1.43556	0.151127	0.99618
ENSDARG00000098820	15.5137	-0.715788	0.550067	-1.30127	0.193165	0.99618
ENSDARG00000002877	11.9693	-0.715318	0.557364	-1.28339	0.199354	0.99618
ENSDARG00000101377	6.08425	-0.715194	0.556284	-1.28566	0.19856	0.99618
ENSDARG00000045898	53.8223	-0.714946	0.440128	-1.6244	0.104289	0.99618
ENSDARG00000011418	11.2004	-0.714861	0.563096	-1.26952	0.204256	0.99618
ENSDARG00000059391	32.2265	-0.714332	0.483575	-1.47719	0.139625	0.99618
ENSDARG00000003381	2.96588	-0.713858	0.490016	-1.45681	0.14517	0.99618
ENSDARG00000021702	25.9909	-0.713752	0.525523	-1.35817	0.174408	0.99618
ENSDARG00000060885	3.3307	-0.713613	0.488772	-1.46001	0.144287	0.99618
ENSDARG00000117240	22.209	-0.71346	0.521281	-1.36867	0.171103	0.99618
ENSDARG00000062446	2.98963	-0.712779	0.489718	-1.45549	0.145534	0.99618
ENSDARG00000102615	13.6958	-0.712504	0.555007	-1.28377	0.199221	0.99618
ENSDARG00000057296	18.7833	-0.712245	0.540369	-1.31807	0.18748	0.99618
ENSDARG00000043757	430.824	-0.711882	0.393804	-1.80771	0.0706521	0.99618
ENSDARG00000010956	35.6635	-0.711714	0.484217	-1.46982	0.14161	0.99618
ENSDARG00000077515	25.4516	-0.711415	0.509011	-1.39764	0.16222	0.99618
ENSDARG00000097285	9.00814	-0.711371	0.564231	-1.26078	0.207388	0.99618
ENSDARG00000102320	23.3438	-0.711301	0.536363	-1.32616	0.184788	0.99618
ENSDARG00000044874	29.1321	-0.71097	0.501478	-1.41775	0.156264	0.99618
ENSDARG00000076913	3.8892	-0.71069	0.51629	-1.37653	0.168657	0.99618
ENSDARG00000062146	66.7449	-0.710573	0.406686	-1.74723	0.080598	0.99618
ENSDARG00000040179	5.09584	-0.710105	0.539044	-1.31734	0.187724	0.99618
ENSDARG00000082131	5.91317	-0.709763	0.53257	-1.33271	0.182626	0.99618
ENSDARG00000077215	12.8544	-0.709592	0.555207	-1.27807	0.201226	0.99618
ENSDARG00000034823	25.2934	-0.709565	0.537353	-1.32048	0.186674	0.99618
ENSDARG00000069846	32.609	-0.708849	0.511239	-1.38653	0.165584	0.99618
ENSDARG00000043328	8.11248	-0.708786	0.560049	-1.26558	0.205664	0.99618
ENSDARG00000037932	7.30341	-0.708649	0.556786	-1.27275	0.203107	0.99618
ENSDARG00000045156	12.4284	-0.708604	0.557002	-1.27218	0.203311	0.99618
ENSDARG00000056704	8.13257	-0.708239	0.560987	-1.26249	0.206773	0.99618
ENSDARG00000060366	5.33192	-0.708076	0.547308	-1.29374	0.195754	0.99618
ENSDARG00000044295	13.0837	-0.707674	0.559569	-1.26468	0.205987	0.99618
ENSDARG00000117231	4.41027	-0.707613	0.53716	-1.31732	0.18773	0.99618
ENSDARG00000037191	58.4265	-0.707474	0.426371	-1.65929	0.0970574	0.99618
ENSDARG00000004948	75.1538	-0.707383	0.416119	-1.69995	0.0891397	0.99618
ENSDARG00000090346	2.93013	-0.707169	0.488923	-1.44638	0.14807	0.99618
ENSDARG00000088589	9.17518	-0.707168	0.562268	-1.25771	0.208498	0.99618
ENSDARG00000039497	10.761	-0.707028	0.560951	-1.26041	0.207521	0.99618
ENSDARG00000033161	6.44057	-0.706836	0.544474	-1.2982	0.194218	0.99618
ENSDARG00000068982	3.3525	-0.706737	0.487336	-1.4502	0.147002	0.99618
ENSDARG00000044565	213.854	-0.706647	0.344366	-2.05202	0.0401676	0.99618
ENSDARG00000001880	10.2508	-0.70661	0.564237	-1.25233	0.21045	0.99618
ENSDARG00000103718	29.0442	-0.706233	0.504075	-1.40105	0.1612	0.99618
ENSDARG00000013441	3.59644	-0.706194	0.518549	-1.36187	0.17324	0.99618
ENSDARG00000010280	16.355	-0.706026	0.554552	-1.27315	0.202966	0.99618
ENSDARG00000078918	19.1184	-0.705964	0.542089	-1.3023	0.192813	0.99618
ENSDARG00000063187	2.92818	-0.705919	0.488682	-1.44454	0.148588	0.99618
ENSDARG00000114948	2.92818	-0.705919	0.488682	-1.44454	0.148588	0.99618
ENSDARG00000036764	6.02442	-0.705882	0.547647	-1.28894	0.19742	0.99618
ENSDARG00000055835	13.5363	-0.705488	0.553582	-1.27441	0.202519	0.99618
ENSDARG00000104326	5.3324	-0.705146	0.536123	-1.31527	0.188419	0.99618
ENSDARG00000098017	3.91485	-0.704872	0.514543	-1.3699	0.170718	0.99618
ENSDARG00000060862	36.6753	-0.704524	0.465088	-1.51482	0.129818	0.99618
ENSDARG00000071871	13.8053	-0.703996	0.558729	-1.26	0.207671	0.99618
ENSDARG00000069184	4.36278	-0.703973	0.537137	-1.3106	0.189992	0.99618
ENSDARG00000104945	391.058	-0.703634	0.334403	-2.10415	0.0353652	0.99618
ENSDARG00000037238	17.3472	-0.703509	0.540478	-1.30164	0.193038	0.99618
ENSDARG00000114067	17.5914	-0.703503	0.545343	-1.29002	0.197044	0.99618
ENSDARG00000103106	28.9313	-0.703268	0.496573	-1.41624	0.156704	0.99618
ENSDARG00000043182	2.97481	-0.702913	0.487731	-1.44119	0.149531	0.99618
ENSDARG00000098129	3.07456	-0.702829	0.487526	-1.44162	0.149408	0.99618
ENSDARG00000088882	3.93475	-0.70249	0.514234	-1.36609	0.171911	0.99618
ENSDARG00000053709	4.879	-0.701928	0.53026	-1.32374	0.185589	0.99618
ENSDARG00000070810	9.15242	-0.701744	0.564091	-1.24403	0.213489	0.99618
ENSDARG00000015947	93.374	-0.70174	0.443739	-1.58143	0.113781	0.99618
ENSDARG00000060308	4.37171	-0.701715	0.536377	-1.30825	0.190789	0.99618
ENSDARG00000036489	22.1958	-0.701685	0.544114	-1.28959	0.197193	0.99618
ENSDARG00000086345	12.342	-0.70133	0.557099	-1.2589	0.208068	0.99618
ENSDARG00000103308	6.96116	-0.701268	0.558675	-1.25523	0.209394	0.99618
ENSDARG00000046054	11.5421	-0.700997	0.563173	-1.24473	0.213232	0.99618
ENSDARG00000097187	7.48384	-0.700977	0.555945	-1.26087	0.207354	0.99618
ENSDARG00000078502	12.4688	-0.700942	0.558832	-1.2543	0.209734	0.99618
ENSDARG00000030830	42.6445	-0.70065	0.464497	-1.5084	0.131451	0.99618
ENSDARG00000038154	8.73106	-0.7006	0.564303	-1.24153	0.21441	0.99618
ENSDARG00000008832	2.91531	-0.700534	0.487569	-1.43679	0.150778	0.99618
ENSDARG00000067560	8.00847	-0.700381	0.559637	-1.25149	0.210755	0.99618
ENSDARG00000068366	8.57742	-0.700267	0.563774	-1.24211	0.214198	0.99618
ENSDARG00000074314	2.87873	-0.700212	0.487711	-1.43571	0.151085	0.99618
ENSDARG00000097826	2.87873	-0.700212	0.487711	-1.43571	0.151085	0.99618
ENSDARG00000052304	117.441	-0.700203	0.408123	-1.71567	0.0862225	0.99618
ENSDARG00000008765	26.5585	-0.700111	0.507286	-1.38011	0.167553	0.99618
ENSDARG00000002506	26.066	-0.699882	0.498746	-1.40328	0.160532	0.99618
ENSDARG00000003320	26.889	-0.699746	0.510242	-1.3714	0.170251	0.99618
ENSDARG00000032087	8.39419	-0.699704	0.564146	-1.24029	0.214868	0.99618
ENSDARG00000042759	2.90248	-0.69953	0.487483	-1.43498	0.151292	0.99618
ENSDARG00000035821	51.7186	-0.699473	0.450027	-1.55429	0.120115	0.99618
ENSDARG00000019995	7.75897	-0.699197	0.554136	-1.26178	0.207029	0.99618
ENSDARG00000043806	10.6857	-0.698932	0.564057	-1.23911	0.215303	0.99618
ENSDARG00000052351	2.88961	-0.698438	0.487239	-1.43346	0.151726	0.99618
ENSDARG00000032959	3.93154	-0.69832	0.483765	-1.44351	0.148877	0.99618
ENSDARG00000077955	19.7434	-0.698201	0.535386	-1.30411	0.192196	0.99618
ENSDARG00000040534	195.115	-0.698077	0.370678	-1.88325	0.0596671	0.99618
ENSDARG00000045758	3.10053	-0.698024	0.48626	-1.43549	0.151146	0.99618
ENSDARG00000045592	108.46	-0.697976	0.395104	-1.76656	0.0773014	0.99618
ENSDARG00000102888	5.24639	-0.6979	0.535849	-1.30242	0.192773	0.99618
ENSDARG00000056938	9.21106	-0.697823	0.564272	-1.23668	0.216207	0.99618
ENSDARG00000098968	57.0731	-0.697685	0.442453	-1.57686	0.114828	0.99618
ENSDARG00000010149	815.994	-0.697603	0.375288	-1.85885	0.0630485	0.99618
ENSDARG00000009153	58.6519	-0.697322	0.443082	-1.5738	0.115534	0.99618
ENSDARG00000086336	5.13355	-0.697153	0.536797	-1.29873	0.194037	0.99618
ENSDARG00000096110	2.88263	-0.696884	0.487006	-1.43095	0.152443	0.99618
ENSDARG00000008306	5.15481	-0.69649	0.547904	-1.27119	0.203661	0.99618
ENSDARG00000102288	25.0742	-0.695771	0.526828	-1.32068	0.186608	0.99618
ENSDARG00000059075	5.47919	-0.695741	0.551661	-1.26117	0.207246	0.99618
ENSDARG00000044199	55.4499	-0.69567	0.442076	-1.57364	0.11557	0.99618
ENSDARG00000015445	36.5254	-0.695471	0.491944	-1.41372	0.157445	0.99618
ENSDARG00000014230	117.488	-0.695461	0.444655	-1.56404	0.117807	0.99618
ENSDARG00000028327	36.8377	-0.695291	0.488688	-1.42277	0.154803	0.99618
ENSDARG00000099054	3.16588	-0.695285	0.485391	-1.43242	0.152023	0.99618
ENSDARG00000031737	2.90833	-0.695181	0.486557	-1.42878	0.153068	0.99618
ENSDARG00000104311	2.90833	-0.695181	0.486557	-1.42878	0.153068	0.99618
ENSDARG00000097546	7.84152	-0.694753	0.560627	-1.23924	0.215256	0.99618
ENSDARG00000052039	117.957	-0.694506	0.37451	-1.85444	0.0636763	0.99618
ENSDARG00000099491	7.8343	-0.694193	0.563937	-1.23098	0.218331	0.99618
ENSDARG00000036038	6.21285	-0.693964	0.558725	-1.24205	0.214218	0.99618
ENSDARG00000100394	45.7408	-0.693856	0.446646	-1.55348	0.120308	0.99618
ENSDARG00000021789	40.5631	-0.693698	0.454802	-1.52528	0.12719	0.99618
ENSDARG00000021399	5.3626	-0.693601	0.543989	-1.27503	0.202299	0.99618
ENSDARG00000020924	17.0585	-0.693029	0.542531	-1.2774	0.201461	0.99618
ENSDARG00000100908	36.9654	-0.692951	0.485361	-1.4277	0.153377	0.99618
ENSDARG00000071021	4.35888	-0.692906	0.535209	-1.29465	0.195442	0.99618
ENSDARG00000059916	3.16474	-0.692562	0.484871	-1.42834	0.153193	0.99618
ENSDARG00000054454	17.6788	-0.692529	0.551674	-1.25532	0.209361	0.99618
ENSDARG00000014871	206.854	-0.692468	0.404442	-1.71216	0.0868675	0.99618
ENSDARG00000094488	16.8548	-0.692146	0.538967	-1.28421	0.199069	0.99618
ENSDARG00000035868	34.3107	-0.692086	0.491643	-1.4077	0.15922	0.99618
ENSDARG00000033928	82.0947	-0.691343	0.391104	-1.76767	0.0771164	0.99618
ENSDARG00000057032	4.4608	-0.691325	0.532879	-1.29734	0.194514	0.99618
ENSDARG00000109742	13.2201	-0.691193	0.560735	-1.23266	0.217704	0.99618
ENSDARG00000042703	4.983	-0.690745	0.53753	-1.28504	0.198779	0.99618
ENSDARG00000055022	13.5006	-0.690703	0.55588	-1.24254	0.214038	0.99618
ENSDARG00000035175	153.581	-0.690398	0.369953	-1.86618	0.0620166	0.99618
ENSDARG00000027915	20.0463	-0.689577	0.545103	-1.26504	0.205857	0.99618
ENSDARG00000101631	44.5924	-0.689404	0.477201	-1.44468	0.148546	0.99618
ENSDARG00000075192	3.03015	-0.689289	0.484852	-1.42165	0.155129	0.99618
ENSDARG00000021812	21.4884	-0.689172	0.528665	-1.30361	0.192367	0.99618
ENSDARG00000044685	19.4802	-0.689163	0.537788	-1.28148	0.200026	0.99618
ENSDARG00000035325	41.4474	-0.688954	0.475275	-1.44959	0.147173	0.99618
ENSDARG00000029822	90.5328	-0.688695	0.412986	-1.6676	0.0953956	0.99618
ENSDARG00000087693	44.0981	-0.688446	0.471343	-1.4606	0.144124	0.99618
ENSDARG00000070441	6.44415	-0.688399	0.556789	-1.23637	0.216319	0.99618
ENSDARG00000005643	12.0987	-0.688328	0.556011	-1.23798	0.215725	0.99618
ENSDARG00000058285	17.2644	-0.687716	0.537447	-1.2796	0.200687	0.99618
ENSDARG00000060682	35.3199	-0.68764	0.468751	-1.46696	0.142387	0.99618
ENSDARG00000037652	3.13596	-0.687493	0.483954	-1.42057	0.155441	0.99618
ENSDARG00000056628	3.53137	-0.687438	0.515212	-1.33428	0.182112	0.99618
ENSDARG00000056378	36.603	-0.687247	0.487265	-1.41042	0.158417	0.99618
ENSDARG00000076520	29.3316	-0.68712	0.505506	-1.35927	0.174061	0.99618
ENSDARG00000056594	2.99937	-0.686937	0.484398	-1.41812	0.156155	0.99618
ENSDARG00000032933	8.98732	-0.686679	0.564147	-1.2172	0.223529	0.99618
ENSDARG00000069563	4.85728	-0.686578	0.538078	-1.27598	0.201961	0.99618
ENSDARG00000088590	31.7266	-0.686537	0.501957	-1.36772	0.1714	0.99618
ENSDARG00000030494	4.54292	-0.686078	0.530641	-1.29292	0.196038	0.99618
ENSDARG00000093420	4.54292	-0.686078	0.530641	-1.29292	0.196038	0.99618
ENSDARG00000070222	3.64113	-0.68585	0.513455	-1.33576	0.181629	0.99618
ENSDARG00000052139	39.4425	-0.685685	0.495291	-1.38441	0.166234	0.99618
ENSDARG00000034368	9.90864	-0.685436	0.563608	-1.21616	0.223925	0.99618
ENSDARG00000006307	14.0772	-0.685334	0.552558	-1.24029	0.214867	0.99618
ENSDARG00000019213	24.0404	-0.684947	0.54826	-1.24931	0.211552	0.99618
ENSDARG00000074166	68.4775	-0.684818	0.41226	-1.66113	0.096687	0.99618
ENSDARG00000021948	126.089	-0.684753	0.410798	-1.66689	0.0955372	0.99618
ENSDARG00000040306	3.11027	-0.684419	0.483399	-1.41585	0.15682	0.99618
ENSDARG00000015025	5.63581	-0.684355	0.531328	-1.28801	0.197744	0.99618
ENSDARG00000077431	2.87176	-0.684246	0.484486	-1.41231	0.157858	0.99618
ENSDARG00000074183	70.7665	-0.684087	0.463975	-1.47441	0.140373	0.99618
ENSDARG00000042641	20.841	-0.683883	0.55563	-1.23082	0.218389	0.99618
ENSDARG00000055078	3.77002	-0.681958	0.480807	-1.41836	0.156085	0.99618
ENSDARG00000104264	59.3112	-0.681832	0.435175	-1.5668	0.117161	0.99618
ENSDARG00000105341	28.4378	-0.681686	0.520588	-1.30945	0.190381	0.99618
ENSDARG00000092970	33.5302	-0.681596	0.494703	-1.37779	0.168269	0.99618
ENSDARG00000117312	5.1171	-0.68149	0.546378	-1.24729	0.212292	0.99618
ENSDARG00000032264	8.99694	-0.681061	0.563531	-1.20856	0.226832	0.99618
ENSDARG00000060994	2.79857	-0.680804	0.484042	-1.4065	0.159576	0.99618
ENSDARG00000020015	17.9231	-0.680746	0.553197	-1.23057	0.218485	0.99618
ENSDARG00000029600	9.49954	-0.680714	0.560957	-1.21349	0.224944	0.99618
ENSDARG00000104024	12.5418	-0.680498	0.555803	-1.22435	0.22082	0.99618
ENSDARG00000076754	24.4177	-0.680184	0.516683	-1.31644	0.188025	0.99618
ENSDARG00000105693	55.6608	-0.679956	0.485858	-1.39949	0.161665	0.99618
ENSDARG00000105287	21.8255	-0.67984	0.526798	-1.29051	0.196873	0.99618
ENSDARG00000007418	4.31918	-0.679676	0.533197	-1.27472	0.202409	0.99618
ENSDARG00000028559	34.0864	-0.678918	0.502104	-1.35215	0.176328	0.99618
ENSDARG00000039483	25.3054	-0.678853	0.519047	-1.30788	0.190913	0.99618
ENSDARG00000011246	19.3334	-0.678819	0.5319	-1.27622	0.201879	0.99618
ENSDARG00000007526	120.562	-0.678238	0.420568	-1.61267	0.106816	0.99618
ENSDARG00000037000	53.1223	-0.678205	0.426394	-1.59056	0.111708	0.99618
ENSDARG00000003570	124.644	-0.678198	0.449212	-1.50975	0.131107	0.99618
ENSDARG00000031658	8.92392	-0.678101	0.564162	-1.20196	0.229378	0.99618
ENSDARG00000104587	171.135	-0.677965	0.352919	-1.92102	0.0547288	0.99618
ENSDARG00000002826	2.80944	-0.677947	0.48332	-1.40269	0.16071	0.99618
ENSDARG00000076978	21.184	-0.677816	0.526732	-1.28683	0.198153	0.99618
ENSDARG00000052766	11.3031	-0.677803	0.560169	-1.21	0.22628	0.99618
ENSDARG00000062633	3.02317	-0.677776	0.482504	-1.4047	0.160109	0.99618
ENSDARG00000040559	2.7561	-0.677772	0.483501	-1.4018	0.160975	0.99618
ENSDARG00000109370	2.7561	-0.677772	0.483501	-1.4018	0.160975	0.99618
ENSDARG00000077285	4.90197	-0.677769	0.536102	-1.26425	0.206139	0.99618
ENSDARG00000077377	20.3146	-0.677756	0.528327	-1.28283	0.19955	0.99618
ENSDARG00000026454	4.32621	-0.677406	0.532965	-1.27102	0.203723	0.99618
ENSDARG00000055698	33.0171	-0.67716	0.503707	-1.34435	0.178835	0.99618
ENSDARG00000077650	4.23512	-0.677137	0.534183	-1.26761	0.204936	0.99618
ENSDARG00000061191	2.86981	-0.677016	0.482962	-1.4018	0.160976	0.99618
ENSDARG00000116680	106.258	-0.676564	0.379774	-1.78149	0.0748319	0.99618
ENSDARG00000006266	127.844	-0.676564	0.389465	-1.73716	0.082359	0.99618
ENSDARG00000014378	4.22927	-0.676283	0.534153	-1.26609	0.205482	0.99618
ENSDARG00000032326	7.88406	-0.676032	0.563026	-1.20071	0.229863	0.99618
ENSDARG00000071377	21.947	-0.675993	0.538438	-1.25547	0.209308	0.99618
ENSDARG00000004363	12.7094	-0.675773	0.564297	-1.19755	0.231093	0.99618
ENSDARG00000074836	4.78409	-0.675297	0.537112	-1.25727	0.208655	0.99618
ENSDARG00000009844	30.306	-0.674952	0.542392	-1.2444	0.213353	0.99618
ENSDARG00000035887	9.01268	-0.674938	0.564282	-1.1961	0.231658	0.99618
ENSDARG00000017775	266.203	-0.674483	0.382101	-1.7652	0.0775306	0.99618
ENSDARG00000102482	11.2819	-0.674391	0.563827	-1.19609	0.23166	0.99618
ENSDARG00000045636	45.1806	-0.674388	0.451204	-1.49464	0.135008	0.99618
ENSDARG00000056934	5.90909	-0.673479	0.552761	-1.21839	0.223075	0.99618
ENSDARG00000038378	117.369	-0.673435	0.418453	-1.60935	0.107541	0.99618
ENSDARG00000004311	3.10719	-0.673359	0.481105	-1.39961	0.16163	0.99618
ENSDARG00000112670	6.05446	-0.673135	0.558297	-1.20569	0.227936	0.99618
ENSDARG00000062082	36.938	-0.672883	0.473237	-1.42187	0.155063	0.99618
ENSDARG00000056639	47.0339	-0.672326	0.456115	-1.47403	0.140474	0.99618
ENSDARG00000004577	18.3083	-0.672308	0.549033	-1.22453	0.220752	0.99618
ENSDARG00000040705	22.5395	-0.672178	0.519956	-1.29276	0.196094	0.99618
ENSDARG00000035549	9.14039	-0.671975	0.556905	-1.20662	0.227577	0.99618
ENSDARG00000025076	12.4179	-0.671853	0.563842	-1.19156	0.233433	0.99618
ENSDARG00000035629	3.05579	-0.671848	0.480956	-1.3969	0.162443	0.99618
ENSDARG00000038881	40.3773	-0.671697	0.520645	-1.29012	0.197007	0.99618
ENSDARG00000056803	6.81151	-0.671289	0.536244	-1.25183	0.21063	0.99618
ENSDARG00000092204	2.74717	-0.670887	0.482124	-1.39152	0.164067	0.99618
ENSDARG00000052344	3.03318	-0.670843	0.480777	-1.39533	0.162916	0.99618
ENSDARG00000056248	2709.13	-0.670555	0.344266	-1.94778	0.0514408	0.99618
ENSDARG00000094077	22.7423	-0.670522	0.551093	-1.21671	0.223714	0.99618
ENSDARG00000013582	21.8456	-0.669565	0.539649	-1.24074	0.214702	0.99618
ENSDARG00000013946	7.40146	-0.669277	0.557622	-1.20023	0.230049	0.99618
ENSDARG00000093569	8.0563	-0.669121	0.558771	-1.19749	0.231117	0.99618
ENSDARG00000061451	3.40651	-0.66894	0.51368	-1.30225	0.192831	0.99618
ENSDARG00000069280	11.2715	-0.668834	0.560784	-1.19268	0.232996	0.99618
ENSDARG00000008049	18.0676	-0.668752	0.548031	-1.22028	0.222359	0.99618
ENSDARG00000045299	9.77567	-0.668665	0.564294	-1.18496	0.236033	0.99618
ENSDARG00000061732	16.9761	-0.668609	0.535701	-1.2481	0.211993	0.99618
ENSDARG00000092610	32.613	-0.668327	0.48277	-1.38436	0.166249	0.99618
ENSDARG00000010144	43.1654	-0.667858	0.475986	-1.4031	0.160586	0.99618
ENSDARG00000088357	44.0134	-0.667648	0.487557	-1.36937	0.170882	0.99618
ENSDARG00000103001	8.97953	-0.667499	0.564307	-1.18286	0.236863	0.99618
ENSDARG00000068996	61.9049	-0.667471	0.463858	-1.43895	0.150163	0.99618
ENSDARG00000104829	10.8702	-0.667078	0.563991	-1.18278	0.236896	0.99618
ENSDARG00000034042	3.0044	-0.667043	0.480096	-1.38939	0.164713	0.99618
ENSDARG00000052462	3.66415	-0.666775	0.477883	-1.39527	0.162935	0.99618
ENSDARG00000012899	20.2841	-0.666769	0.533834	-1.24902	0.211659	0.99618
ENSDARG00000036080	1085.11	-0.666743	0.390455	-1.70761	0.0877095	0.99618
ENSDARG00000004527	22.4221	-0.666468	0.526998	-1.26465	0.205997	0.99618
ENSDARG00000036912	2.81756	-0.666401	0.480693	-1.38633	0.165645	0.99618
ENSDARG00000055607	2.76113	-0.666387	0.480965	-1.38552	0.165893	0.99618
ENSDARG00000114516	129.516	-0.666063	0.43134	-1.54417	0.122547	0.99618
ENSDARG00000036549	40.9104	-0.665719	0.49255	-1.35158	0.176511	0.99618
ENSDARG00000004325	3.60233	-0.665396	0.510487	-1.30345	0.19242	0.99618
ENSDARG00000067806	7.54184	-0.665002	0.56141	-1.18452	0.236207	0.99618
ENSDARG00000020850	4456.75	-0.664882	0.321113	-2.07055	0.0384005	0.99618
ENSDARG00000053104	3.37887	-0.664643	0.513141	-1.29524	0.195236	0.99618
ENSDARG00000077588	2.72732	-0.664575	0.480817	-1.38218	0.166917	0.99618
ENSDARG00000011727	7.85034	-0.664218	0.549836	-1.20803	0.227037	0.99618
ENSDARG00000002546	29.6975	-0.663887	0.513385	-1.29316	0.195957	0.99618
ENSDARG00000007362	7.58096	-0.663786	0.563847	-1.17724	0.239098	0.99618
ENSDARG00000104840	5.54145	-0.663688	0.547095	-1.21311	0.225087	0.99618
ENSDARG00000013928	13.4233	-0.663652	0.55694	-1.1916	0.233417	0.99618
ENSDARG00000040152	2.70666	-0.663629	0.480635	-1.38074	0.16736	0.99618
ENSDARG00000021339	1802.6	-0.663588	0.315744	-2.10167	0.0355825	0.99618
ENSDARG00000052497	2.91222	-0.663046	0.479699	-1.38221	0.166907	0.99618
ENSDARG00000088877	8.0972	-0.661927	0.563553	-1.17456	0.240171	0.99618
ENSDARG00000040527	4.9816	-0.661804	0.544642	-1.21512	0.224322	0.99618
ENSDARG00000012369	5.50569	-0.661643	0.54743	-1.20863	0.226803	0.99618
ENSDARG00000103837	6.20161	-0.661511	0.522692	-1.26558	0.205662	0.99618
ENSDARG00000000760	23.9107	-0.661327	0.531811	-1.24354	0.21367	0.99618
ENSDARG00000088862	5.15059	-0.661076	0.542224	-1.21919	0.222771	0.99618
ENSDARG00000040027	34.1512	-0.661065	0.500853	-1.31988	0.186876	0.99618
ENSDARG00000040684	10.559	-0.660858	0.564223	-1.17127	0.24149	0.99618
ENSDARG00000007407	6.15022	-0.660795	0.522926	-1.26365	0.206356	0.99618
ENSDARG00000104871	33.9195	-0.660535	0.52868	-1.2494	0.211517	0.99618
ENSDARG00000040620	14.4342	-0.66042	0.559967	-1.17939	0.238242	0.99618
ENSDARG00000054804	143.127	-0.660343	0.415547	-1.58909	0.112039	0.99618
ENSDARG00000013881	7.59184	-0.660172	0.563636	-1.17127	0.241488	0.99618
ENSDARG00000039996	6.00684	-0.659306	0.549441	-1.19996	0.230155	0.99618
ENSDARG00000027590	33.8053	-0.659269	0.48855	-1.34944	0.177196	0.99618
ENSDARG00000053992	4.92323	-0.659011	0.545274	-1.20859	0.226821	0.99618
ENSDARG00000007823	9.95012	-0.6589	0.55556	-1.18601	0.235619	0.99618
ENSDARG00000052747	27.5564	-0.658801	0.499509	-1.3189	0.187204	0.99618
ENSDARG00000075569	20.7589	-0.658591	0.523202	-1.25877	0.208113	0.99618
ENSDARG00000057949	11.165	-0.658493	0.5632	-1.1692	0.242323	0.99618
ENSDARG00000102375	2.79073	-0.658436	0.479092	-1.37434	0.169336	0.99618
ENSDARG00000037646	5.09076	-0.658433	0.531466	-1.2389	0.215383	0.99618
ENSDARG00000003750	3.53568	-0.65713	0.476127	-1.38016	0.167539	0.99618
ENSDARG00000021806	19.5122	-0.657063	0.557002	-1.17964	0.238143	0.99618
ENSDARG00000042252	54.9917	-0.656898	0.455841	-1.44107	0.149566	0.99618
ENSDARG00000045155	7.37917	-0.656884	0.560977	-1.17096	0.241613	0.99618
ENSDARG00000076379	3.36795	-0.656682	0.511284	-1.28438	0.19901	0.99618
ENSDARG00000099241	483.889	-0.656623	0.338725	-1.93851	0.0525606	0.99618
ENSDARG00000103379	121.9	-0.65639	0.370136	-1.77338	0.0761663	0.99618
ENSDARG00000018069	12.2739	-0.656259	0.555829	-1.18068	0.237728	0.99618
ENSDARG00000056144	2.78964	-0.656223	0.478792	-1.37058	0.170506	0.99618
ENSDARG00000096979	5.48727	-0.656131	0.51355	-1.27764	0.201377	0.99618
ENSDARG00000070666	4.9361	-0.656049	0.544827	-1.20414	0.228534	0.99618
ENSDARG00000031702	97.406	-0.656026	0.436936	-1.50142	0.133246	0.99618
ENSDARG00000023967	25.6598	-0.6558	0.517699	-1.26676	0.205241	0.99618
ENSDARG00000077151	28.1145	-0.655735	0.497682	-1.31758	0.187644	0.99618
ENSDARG00000007804	6.47657	-0.655697	0.558719	-1.17357	0.240567	0.99618
ENSDARG00000076742	56.9516	-0.65552	0.456094	-1.43725	0.150647	0.99618
ENSDARG00000017676	11.9769	-0.65524	0.559241	-1.17166	0.241334	0.99618
ENSDARG00000058005	39.8043	-0.655168	0.456342	-1.43569	0.151089	0.99618
ENSDARG00000042319	10.6739	-0.654428	0.562009	-1.16444	0.244245	0.99618
ENSDARG00000076001	4.99561	-0.654025	0.543101	-1.20424	0.228496	0.99618
ENSDARG00000098130	22.3485	-0.653942	0.526447	-1.24218	0.21417	0.99618
ENSDARG00000037038	107.786	-0.653617	0.42325	-1.54428	0.12252	0.99618
ENSDARG00000070019	78.2191	-0.653503	0.474549	-1.3771	0.168481	0.99618
ENSDARG00000041429	6.62988	-0.653313	0.556222	-1.17456	0.240173	0.99618
ENSDARG00000031757	2.66701	-0.653291	0.478634	-1.36491	0.172282	0.99618
ENSDARG00000011886	10.5295	-0.65325	0.563091	-1.16012	0.246002	0.99618
ENSDARG00000055443	57.2721	-0.653237	0.462281	-1.41307	0.157635	0.99618
ENSDARG00000104735	6.72581	-0.653232	0.561498	-1.16337	0.244677	0.99618
ENSDARG00000091009	2.72927	-0.653098	0.478258	-1.36558	0.172072	0.99618
ENSDARG00000062929	6.90762	-0.653	0.560281	-1.16549	0.243822	0.99618
ENSDARG00000095832	12.137	-0.652708	0.5571	-1.17162	0.241351	0.99618
ENSDARG00000057497	28.9165	-0.652643	0.499958	-1.3054	0.191758	0.99618
ENSDARG00000033443	25.192	-0.652394	0.507841	-1.28464	0.198917	0.99618
ENSDARG00000094803	3.33446	-0.652204	0.510803	-1.27682	0.201665	0.99618
ENSDARG00000075891	2.66895	-0.652102	0.478354	-1.36322	0.172813	0.99618
ENSDARG00000101462	4.52226	-0.651766	0.523852	-1.24418	0.213433	0.99618
ENSDARG00000036820	7.63137	-0.651736	0.557764	-1.16848	0.242613	0.99618
ENSDARG00000041723	12.8951	-0.651704	0.562613	-1.15835	0.246721	0.99618
ENSDARG00000017773	5.34654	-0.651628	0.548203	-1.18866	0.234572	0.99618
ENSDARG00000038978	5.26859	-0.651552	0.548479	-1.18792	0.234863	0.99618
ENSDARG00000056557	49.2879	-0.6514	0.473566	-1.37552	0.16897	0.99618
ENSDARG00000086302	9.59688	-0.65129	0.564276	-1.15421	0.248416	0.99618
ENSDARG00000054251	3.36097	-0.651019	0.51034	-1.27566	0.202077	0.99618
ENSDARG00000082167	2.64326	-0.651012	0.478218	-1.36133	0.17341	0.99618
ENSDARG00000038059	87.6394	-0.650655	0.412936	-1.57568	0.1151	0.99618
ENSDARG00000025147	102.978	-0.649903	0.453219	-1.43397	0.15158	0.99618
ENSDARG00000017093	7.62319	-0.649821	0.550044	-1.1814	0.237445	0.99618
ENSDARG00000043857	33.8133	-0.6497	0.473995	-1.37069	0.170471	0.99618
ENSDARG00000075513	4.84614	-0.649525	0.54478	-1.19227	0.233155	0.99618
ENSDARG00000001777	4.11643	-0.649176	0.530984	-1.22259	0.221484	0.99618
ENSDARG00000053323	6.66549	-0.64866	0.561663	-1.15489	0.248135	0.99618
ENSDARG00000105011	2.73934	-0.648565	0.477085	-1.35943	0.174009	0.99618
ENSDARG00000098855	14.3893	-0.648356	0.550545	-1.17766	0.238932	0.99618
ENSDARG00000070651	20.9519	-0.648311	0.532091	-1.21842	0.223064	0.99618
ENSDARG00000091215	5.32778	-0.648251	0.547413	-1.18421	0.236331	0.99618
ENSDARG00000060601	23.1028	-0.647986	0.543328	-1.19262	0.233017	0.99618
ENSDARG00000057719	34.863	-0.647841	0.532705	-1.21614	0.223933	0.99618
ENSDARG00000006038	21.681	-0.647755	0.526452	-1.23042	0.218541	0.99618
ENSDARG00000033768	47.4675	-0.647569	0.490264	-1.32086	0.186549	0.99618
ENSDARG00000075249	8.09299	-0.647513	0.562806	-1.15051	0.249935	0.99618
ENSDARG00000076192	42.1066	-0.647344	0.47729	-1.35629	0.175006	0.99618
ENSDARG00000036076	3.74278	-0.647259	0.50417	-1.28381	0.199208	0.99618
ENSDARG00000101393	9.49503	-0.646933	0.54759	-1.18142	0.237437	0.99618
ENSDARG00000104197	9.91546	-0.646817	0.5635	-1.14786	0.251028	0.99618
ENSDARG00000032373	17.8461	-0.646621	0.55667	-1.16159	0.245403	0.99618
ENSDARG00000094974	4.6326	-0.646287	0.522211	-1.2376	0.215866	0.99618
ENSDARG00000096045	3.37384	-0.646099	0.509318	-1.26856	0.204599	0.99618
ENSDARG00000092870	96.9191	-0.646073	0.486088	-1.32913	0.183806	0.99618
ENSDARG00000028088	2.87284	-0.645927	0.475926	-1.3572	0.174718	0.99618
ENSDARG00000069471	5.90223	-0.645884	0.556957	-1.15967	0.246185	0.99618
ENSDARG00000052027	4.12227	-0.645753	0.530117	-1.21813	0.223173	0.99618
ENSDARG00000096663	2.83713	-0.645467	0.476185	-1.35549	0.17526	0.99618
ENSDARG00000060991	19.2449	-0.645424	0.534156	-1.20831	0.22693	0.99618
ENSDARG00000077465	12.6012	-0.645357	0.56312	-1.14604	0.251779	0.99618
ENSDARG00000068369	11.0218	-0.645291	0.560317	-1.15165	0.249463	0.99618
ENSDARG00000060641	6.74671	-0.645144	0.554094	-1.16432	0.244294	0.99618
ENSDARG00000059327	19.0686	-0.645063	0.559807	-1.1523	0.249199	0.99618
ENSDARG00000021408	15.8625	-0.645037	0.550402	-1.17194	0.241221	0.99618
ENSDARG00000042980	7.51167	-0.64481	0.563342	-1.14462	0.252368	0.99618
ENSDARG00000060445	9.33001	-0.644746	0.561831	-1.14758	0.251142	0.99618
ENSDARG00000102204	41.6651	-0.644721	0.489878	-1.31609	0.188145	0.99618
ENSDARG00000042069	6.786	-0.644701	0.553131	-1.16555	0.243798	0.99618
ENSDARG00000007141	47.5075	-0.644628	0.476038	-1.35415	0.175687	0.99618
ENSDARG00000056228	4.87574	-0.644382	0.543312	-1.18603	0.235612	0.99618
ENSDARG00000034817	5.96926	-0.644116	0.556448	-1.15755	0.247048	0.99618
ENSDARG00000104835	18.4441	-0.643869	0.547168	-1.17673	0.239304	0.99618
ENSDARG00000097467	4.74037	-0.643792	0.519726	-1.23871	0.215452	0.99618
ENSDARG00000077007	4.81347	-0.643594	0.544476	-1.18204	0.237188	0.99618
ENSDARG00000018206	4.76651	-0.643515	0.532274	-1.20899	0.226666	0.99618
ENSDARG00000034753	41.6701	-0.643422	0.502741	-1.27983	0.200606	0.99618
ENSDARG00000060645	4.92912	-0.643037	0.542752	-1.18477	0.236108	0.99618
ENSDARG00000099380	1905.27	-0.642855	0.319431	-2.0125	0.0441672	0.99618
ENSDARG00000035622	144.661	-0.642203	0.413289	-1.55388	0.120212	0.99618
ENSDARG00000056218	16.875	-0.642116	0.541244	-1.18637	0.235477	0.99618
ENSDARG00000043796	4.9592	-0.641991	0.530091	-1.2111	0.225859	0.99618
ENSDARG00000063690	6.85514	-0.641557	0.560039	-1.14556	0.251978	0.99618
ENSDARG00000060457	83.2228	-0.6412	0.405931	-1.57958	0.114203	0.99618
ENSDARG00000104117	7.58312	-0.641191	0.559643	-1.14571	0.251914	0.99618
ENSDARG00000035399	5.62925	-0.641151	0.552116	-1.16126	0.245536	0.99618
ENSDARG00000042261	2.67983	-0.641046	0.47572	-1.34753	0.17781	0.99618
ENSDARG00000008384	2.65413	-0.640921	0.475798	-1.34705	0.177966	0.99618
ENSDARG00000014313	180.525	-0.640852	0.427051	-1.50065	0.133447	0.99618
ENSDARG00000039534	2.6888	-0.640316	0.475597	-1.34634	0.178192	0.99618
ENSDARG00000038242	2.83011	-0.640301	0.474954	-1.34813	0.177616	0.99618
ENSDARG00000116445	3.31982	-0.64022	0.473233	-1.35286	0.176099	0.99618
ENSDARG00000031587	16.5755	-0.639513	0.544602	-1.17428	0.240285	0.99618
ENSDARG00000051824	16.6526	-0.639396	0.538345	-1.18771	0.234949	0.99618
ENSDARG00000062129	44.9248	-0.639333	0.467794	-1.3667	0.17172	0.99618
ENSDARG00000045676	22.3154	-0.639256	0.536033	-1.19257	0.233039	0.99618
ENSDARG00000103173	3.34842	-0.639225	0.507278	-1.26011	0.20763	0.99618
ENSDARG00000055644	8.75541	-0.639114	0.563983	-1.13322	0.257123	0.99618
ENSDARG00000041400	110.299	-0.639069	0.369919	-1.72759	0.0840617	0.99618
ENSDARG00000031483	116.491	-0.638978	0.43784	-1.45939	0.144459	0.99618
ENSDARG00000026908	50.9469	-0.638939	0.46791	-1.36552	0.172091	0.99618
ENSDARG00000057706	17.4195	-0.638875	0.543891	-1.17464	0.24014	0.99618
ENSDARG00000055100	32.4668	-0.638647	0.52824	-1.20901	0.226659	0.99618
ENSDARG00000012553	29.2138	-0.638067	0.521454	-1.22363	0.221092	0.99618
ENSDARG00000034705	247.032	-0.637936	0.341575	-1.86763	0.0618134	0.99618
ENSDARG00000018623	2.57007	-0.637855	0.475517	-1.34139	0.179793	0.99618
ENSDARG00000103759	5.96419	-0.637769	0.520279	-1.22582	0.220266	0.99618
ENSDARG00000038609	16.6333	-0.637766	0.548545	-1.16265	0.244971	0.99618
ENSDARG00000088247	4.90781	-0.637718	0.529864	-1.20355	0.228763	0.99618
ENSDARG00000030512	4.88692	-0.637605	0.530725	-1.20138	0.229602	0.99618
ENSDARG00000003751	15.3285	-0.637554	0.561864	-1.13471	0.256496	0.99618
ENSDARG00000056491	39.3109	-0.63741	0.483384	-1.31864	0.187289	0.99618
ENSDARG00000039203	12.3661	-0.63725	0.559766	-1.13842	0.254944	0.99618
ENSDARG00000089223	3.40679	-0.636497	0.505702	-1.25864	0.20816	0.99618
ENSDARG00000103163	17.1334	-0.635943	0.538043	-1.18196	0.237223	0.99618
ENSDARG00000059653	4.36749	-0.635344	0.523507	-1.21363	0.224889	0.99618
ENSDARG00000077677	10.1646	-0.634776	0.562743	-1.128	0.259319	0.99618
ENSDARG00000110756	4.09182	-0.634243	0.527399	-1.20259	0.229136	0.99618
ENSDARG00000087013	25.0523	-0.634008	0.535186	-1.18465	0.236156	0.99618
ENSDARG00000075962	2.81144	-0.633923	0.473627	-1.33844	0.180752	0.99618
ENSDARG00000018566	18.5931	-0.633838	0.537989	-1.17816	0.238732	0.99618
ENSDARG00000076351	2.85023	-0.633787	0.47318	-1.33942	0.180434	0.99618
ENSDARG00000100047	2.89546	-0.633414	0.473013	-1.3391	0.180537	0.99618
ENSDARG00000099093	9.7651	-0.633402	0.56375	-1.12355	0.261204	0.99618
ENSDARG00000059826	3.17607	-0.633281	0.509187	-1.24371	0.213607	0.99618
ENSDARG00000100435	15.3357	-0.633258	0.543547	-1.16505	0.244	0.99618
ENSDARG00000075833	5.12194	-0.632875	0.548201	-1.15446	0.248313	0.99618
ENSDARG00000038576	42.0651	-0.632653	0.473414	-1.33636	0.181431	0.99618
ENSDARG00000100797	5.69043	-0.632585	0.550204	-1.14973	0.250256	0.99618
ENSDARG00000101844	615.438	-0.632568	0.359665	-1.75877	0.0786168	0.99618
ENSDARG00000020876	29.0533	-0.632551	0.520417	-1.21547	0.224187	0.99618
ENSDARG00000024047	150.362	-0.632041	0.41309	-1.53003	0.126009	0.99618
ENSDARG00000056966	17.8824	-0.631671	0.542163	-1.1651	0.24398	0.99618
ENSDARG00000045797	10.8892	-0.631621	0.564191	-1.11952	0.26292	0.99618
ENSDARG00000088116	19.6918	-0.631144	0.544478	-1.15917	0.246386	0.99618
ENSDARG00000098224	49.315	-0.630975	0.475096	-1.3281	0.184146	0.99618
ENSDARG00000030964	4.60698	-0.630581	0.532109	-1.18506	0.235994	0.99618
ENSDARG00000068575	3.17802	-0.630149	0.508412	-1.23945	0.215181	0.99618
ENSDARG00000056978	17.6242	-0.630053	0.550268	-1.14499	0.252212	0.99618
ENSDARG00000024829	40.2171	-0.630045	0.51309	-1.22794	0.219468	0.99618
ENSDARG00000103902	6.58142	-0.629784	0.560948	-1.12272	0.261558	0.99618
ENSDARG00000075382	7.01905	-0.629599	0.552104	-1.14036	0.254135	0.99618
ENSDARG00000059342	2.5969	-0.629391	0.473368	-1.3296	0.183649	0.99618
ENSDARG00000053129	37.7188	-0.629359	0.466119	-1.35021	0.176949	0.99618
ENSDARG00000026180	66.1438	-0.629164	0.442717	-1.42114	0.155275	0.99618
ENSDARG00000042112	3.22941	-0.628885	0.507344	-1.23956	0.215137	0.99618
ENSDARG00000089838	4.52795	-0.62883	0.532639	-1.18059	0.237764	0.99618
ENSDARG00000104231	5.8081	-0.628805	0.556493	-1.12994	0.258501	0.99618
ENSDARG00000071658	161.662	-0.628689	0.357325	-1.75943	0.078504	0.99618
ENSDARG00000042620	119.488	-0.628429	0.429731	-1.46238	0.143637	0.99618
ENSDARG00000062217	2.58489	-0.628424	0.473321	-1.32769	0.18428	0.99618
ENSDARG00000003808	48.5505	-0.628194	0.49313	-1.27389	0.202702	0.99618
ENSDARG00000059003	3.32395	-0.627772	0.470128	-1.33532	0.181771	0.99618
ENSDARG00000102229	14.5425	-0.627714	0.546897	-1.14777	0.251062	0.99618
ENSDARG00000055120	53.6069	-0.627548	0.453148	-1.38486	0.166094	0.99618
ENSDARG00000078217	3.40148	-0.627369	0.50459	-1.24332	0.213748	0.99618
ENSDARG00000103543	1223.88	-0.627096	0.354934	-1.7668	0.0772625	0.99618
ENSDARG00000060889	11.535	-0.626981	0.561429	-1.11676	0.264097	0.99618
ENSDARG00000105744	28.2666	-0.626838	0.49585	-1.26417	0.20617	0.99618
ENSDARG00000030975	4.365	-0.626774	0.520747	-1.2036	0.228742	0.99618
ENSDARG00000009494	10.3868	-0.626121	0.561848	-1.1144	0.265109	0.99618
ENSDARG00000019507	14.1073	-0.6261	0.563904	-1.1103	0.266872	0.99618
ENSDARG00000017180	19.6726	-0.625945	0.539395	-1.16046	0.245863	0.99618
ENSDARG00000071445	215.64	-0.625422	0.390718	-1.6007	0.109443	0.99618
ENSDARG00000069893	3.96502	-0.625201	0.528659	-1.18262	0.236962	0.99618
ENSDARG00000104283	4.99841	-0.625101	0.538057	-1.16178	0.245327	0.99618
ENSDARG00000092143	77.0383	-0.624485	0.422733	-1.47726	0.139607	0.99618
ENSDARG00000058390	2.53545	-0.624455	0.472594	-1.32133	0.18639	0.99618
ENSDARG00000013965	31.2489	-0.624455	0.497067	-1.25628	0.209015	0.99618
ENSDARG00000077382	2.70752	-0.624439	0.471861	-1.32335	0.185719	0.99618
ENSDARG00000095553	5.81817	-0.624336	0.555598	-1.12372	0.261132	0.99618
ENSDARG00000069082	3.27214	-0.624281	0.504997	-1.23621	0.216382	0.99618
ENSDARG00000109820	85.2145	-0.624115	0.408695	-1.52709	0.126738	0.99618
ENSDARG00000042642	21.4361	-0.623565	0.545277	-1.14358	0.2528	0.99618
ENSDARG00000087197	2.5117	-0.623378	0.47244	-1.31949	0.187007	0.99618
ENSDARG00000117097	2.5117	-0.623378	0.47244	-1.31949	0.187007	0.99618
ENSDARG00000037997	114.141	-0.623364	0.447905	-1.39173	0.164004	0.99618
ENSDARG00000060006	21.9382	-0.622953	0.521796	-1.19386	0.232531	0.99618
ENSDARG00000076302	14.1986	-0.622869	0.548326	-1.13595	0.255979	0.99618
ENSDARG00000025074	44.9497	-0.622745	0.449086	-1.38669	0.165535	0.99618
ENSDARG00000029768	45.7865	-0.622496	0.453263	-1.37337	0.169639	0.99618
ENSDARG00000063686	8.78728	-0.622447	0.564024	-1.10358	0.269774	0.99618
ENSDARG00000057414	100.386	-0.622059	0.424043	-1.46697	0.142384	0.99618
ENSDARG00000026796	3.90815	-0.621906	0.496244	-1.25323	0.210123	0.99618
ENSDARG00000099757	3.90815	-0.621906	0.496244	-1.25323	0.210123	0.99618
ENSDARG00000093877	2.51365	-0.621299	0.471928	-1.31651	0.188002	0.99618
ENSDARG00000012506	2.68178	-0.620985	0.471002	-1.31843	0.187359	0.99618
ENSDARG00000068641	33.2973	-0.620894	0.481591	-1.28926	0.197309	0.99618
ENSDARG00000007409	5.81395	-0.620745	0.555508	-1.11744	0.263808	0.99618
ENSDARG00000021974	2.68572	-0.620591	0.471026	-1.31753	0.18766	0.99618
ENSDARG00000074560	2.63238	-0.620541	0.471244	-1.31682	0.1879	0.99618
ENSDARG00000000542	4.75007	-0.620405	0.541569	-1.14557	0.251973	0.99618
ENSDARG00000092532	12.25	-0.620253	0.556589	-1.11438	0.265115	0.99618
ENSDARG00000054916	50.2816	-0.620247	0.472013	-1.31405	0.188831	0.99618
ENSDARG00000089429	52.2147	-0.620236	0.437642	-1.41722	0.156418	0.99618
ENSDARG00000105162	3.91557	-0.620129	0.528425	-1.17354	0.240578	0.99618
ENSDARG00000079175	17.9807	-0.620103	0.545158	-1.13747	0.25534	0.99618
ENSDARG00000062933	121.421	-0.62009	0.381191	-1.62672	0.103797	0.99618
ENSDARG00000013476	2.48795	-0.619864	0.4717	-1.3141	0.188811	0.99618
ENSDARG00000102184	57.7384	-0.619806	0.418941	-1.47946	0.139017	0.99618
ENSDARG00000002897	6.89111	-0.619791	0.552374	-1.12205	0.261841	0.99618
ENSDARG00000061248	6.34415	-0.61966	0.55499	-1.11653	0.264197	0.99618
ENSDARG00000104817	7.12215	-0.619494	0.550101	-1.12615	0.260104	0.99618
ENSDARG00000053480	23.3035	-0.618907	0.520606	-1.18882	0.23451	0.99618
ENSDARG00000093120	13.5452	-0.618824	0.558003	-1.109	0.267431	0.99618
ENSDARG00000044982	2.58013	-0.618672	0.470819	-1.31403	0.188836	0.99618
ENSDARG00000055757	3.34656	-0.618521	0.467911	-1.32188	0.186209	0.99618
ENSDARG00000077265	9.21104	-0.618501	0.561053	-1.10239	0.270291	0.99618
ENSDARG00000074337	5.49769	-0.618419	0.550468	-1.12344	0.26125	0.99618
ENSDARG00000060101	8.9552	-0.618202	0.564297	-1.09553	0.273286	0.99618
ENSDARG00000097750	17.3003	-0.617973	0.539381	-1.14571	0.251915	0.99618
ENSDARG00000089050	2.58294	-0.617711	0.470773	-1.31212	0.189479	0.99618
ENSDARG00000061208	40.5568	-0.617413	0.457264	-1.35023	0.176941	0.99618
ENSDARG00000019614	18.4873	-0.617233	0.538241	-1.14676	0.251481	0.99618
ENSDARG00000078222	6.73807	-0.617173	0.553132	-1.11578	0.264517	0.99618
ENSDARG00000043587	51.1797	-0.617101	0.451093	-1.36801	0.171308	0.99618
ENSDARG00000095717	2.62763	-0.617087	0.470248	-1.31226	0.189432	0.99618
ENSDARG00000037266	14.5397	-0.616718	0.55085	-1.11958	0.262895	0.99618
ENSDARG00000102624	4.63463	-0.616622	0.529503	-1.16453	0.24421	0.99618
ENSDARG00000037873	17.4665	-0.616615	0.539813	-1.14227	0.25334	0.99618
ENSDARG00000096080	11.456	-0.61645	0.558916	-1.10294	0.270053	0.99618
ENSDARG00000037537	7.80954	-0.616373	0.563275	-1.09427	0.273838	0.99618
ENSDARG00000045705	7.21738	-0.616279	0.553219	-1.11399	0.265284	0.99618
ENSDARG00000003757	5.90694	-0.616206	0.553663	-1.11296	0.265725	0.99618
ENSDARG00000104022	15.8899	-0.615797	0.549194	-1.12128	0.262171	0.99618
ENSDARG00000062280	21.1171	-0.615414	0.526975	-1.16782	0.242877	0.99618
ENSDARG00000004580	23.7198	-0.615413	0.511156	-1.20396	0.228604	0.99618
ENSDARG00000104329	6.79726	-0.61535	0.552483	-1.11379	0.265369	0.99618
ENSDARG00000042904	85.1261	-0.615296	0.394449	-1.55989	0.118787	0.99618
ENSDARG00000003615	30.2208	-0.615234	0.495194	-1.24241	0.214086	0.99618
ENSDARG00000071719	2.49688	-0.61438	0.470257	-1.30648	0.191391	0.99618
ENSDARG00000036094	30.8421	-0.614367	0.527023	-1.16573	0.243723	0.99618
ENSDARG00000091293	120.581	-0.614009	0.366888	-1.67356	0.0942169	0.99618
ENSDARG00000003519	12.9853	-0.613861	0.560222	-1.09575	0.27319	0.99618
ENSDARG00000041113	2.7639	-0.613838	0.468905	-1.30909	0.190504	0.99618
ENSDARG00000061213	5.52582	-0.613743	0.539673	-1.13725	0.255433	0.99618
ENSDARG00000098466	56.3423	-0.613729	0.554845	-1.10613	0.268672	0.99618
ENSDARG00000002210	9.85932	-0.613291	0.564046	-1.08731	0.276901	0.99618
ENSDARG00000061114	5.09035	-0.613255	0.545412	-1.12439	0.260848	0.99618
ENSDARG00000042707	5.19106	-0.613057	0.531585	-1.15326	0.248803	0.99618
ENSDARG00000098497	3.87311	-0.612946	0.527275	-1.16248	0.24504	0.99618
ENSDARG00000094210	43.08	-0.61266	0.468929	-1.30651	0.19138	0.99618
ENSDARG00000020574	2880.2	-0.612578	0.289782	-2.11393	0.0345215	0.99618
ENSDARG00000094646	32.4313	-0.612251	0.485938	-1.25994	0.207693	0.99618
ENSDARG00000042018	35.0754	-0.612147	0.50899	-1.20267	0.229103	0.99618
ENSDARG00000093126	6.65985	-0.612083	0.553251	-1.10634	0.26858	0.99618
ENSDARG00000060095	3.38209	-0.611271	0.466209	-1.31115	0.189807	0.99618
ENSDARG00000026766	2.73317	-0.611153	0.468421	-1.30471	0.191992	0.99618
ENSDARG00000043797	41.5823	-0.610843	0.457666	-1.33469	0.181977	0.99618
ENSDARG00000104200	2.46729	-0.610721	0.469506	-1.30077	0.193336	0.99618
ENSDARG00000087426	2.47118	-0.610579	0.469445	-1.30064	0.193381	0.99618
ENSDARG00000010487	13.4268	-0.610401	0.557707	-1.09448	0.273743	0.99618
ENSDARG00000092142	2.52761	-0.610204	0.46904	-1.30096	0.193271	0.99618
ENSDARG00000103459	17.858	-0.609667	0.545863	-1.11689	0.264042	0.99618
ENSDARG00000090764	31.7493	-0.609298	0.502361	-1.21287	0.22518	0.99618
ENSDARG00000005172	21.1162	-0.609237	0.530232	-1.149	0.250555	0.99618
ENSDARG00000062429	19.8074	-0.60922	0.526765	-1.15653	0.247464	0.99618
ENSDARG00000033539	77.1123	-0.609181	0.499564	-1.21942	0.222683	0.99618
ENSDARG00000088708	19.1053	-0.60873	0.537446	-1.13264	0.257367	0.99618
ENSDARG00000026369	79.0582	-0.608548	0.451619	-1.34748	0.177826	0.99618
ENSDARG00000069832	18.6992	-0.608494	0.5485	-1.10938	0.267267	0.99618
ENSDARG00000060115	3.32548	-0.608422	0.500424	-1.21581	0.224057	0.99618
ENSDARG00000078974	5.51133	-0.608409	0.548299	-1.10963	0.267159	0.99618
ENSDARG00000061634	2.54129	-0.607968	0.468558	-1.29753	0.194449	0.99618
ENSDARG00000036375	79.2434	-0.607941	0.428344	-1.41928	0.155817	0.99618
ENSDARG00000007366	6.30726	-0.607849	0.554117	-1.09697	0.272655	0.99618
ENSDARG00000101481	24.4331	-0.607642	0.516426	-1.17663	0.239344	0.99618
ENSDARG00000040445	4.68077	-0.607618	0.540118	-1.12497	0.2606	0.99618
ENSDARG00000058365	22.5761	-0.607575	0.511964	-1.18675	0.235325	0.99618
ENSDARG00000038428	30.4301	-0.607571	0.491493	-1.23617	0.216394	0.99618
ENSDARG00000070497	2.75501	-0.607374	0.467546	-1.29907	0.19392	0.99618
ENSDARG00000055223	11.6946	-0.607215	0.56333	-1.0779	0.281077	0.99618
ENSDARG00000018145	25.5402	-0.607181	0.497747	-1.21986	0.222518	0.99618
ENSDARG00000038040	4.42403	-0.606791	0.530236	-1.14438	0.252467	0.99618
ENSDARG00000101456	10.1189	-0.606667	0.563628	-1.07636	0.281766	0.99618
ENSDARG00000098252	2.48405	-0.60661	0.468493	-1.29481	0.195385	0.99618
ENSDARG00000019838	3.34112	-0.606576	0.500121	-1.21286	0.225184	0.99618
ENSDARG00000103811	26.618	-0.60653	0.500725	-1.2113	0.225779	0.99618
ENSDARG00000021584	4.74109	-0.606427	0.538432	-1.12628	0.260046	0.99618
ENSDARG00000039987	17.744	-0.606421	0.544878	-1.11295	0.26573	0.99618
ENSDARG00000101407	9.62516	-0.606209	0.563442	-1.0759	0.281971	0.99618
ENSDARG00000089071	7.61201	-0.606195	0.559792	-1.08289	0.278856	0.99618
ENSDARG00000035388	9.39727	-0.606112	0.564283	-1.07413	0.282765	0.99618
ENSDARG00000058574	8.80923	-0.606019	0.558916	-1.08428	0.278242	0.99618
ENSDARG00000060900	8.532	-0.605863	0.56419	-1.07386	0.282883	0.99618
ENSDARG00000044129	7.16448	-0.605811	0.563175	-1.07571	0.282059	0.99618
ENSDARG00000104114	3.8572	-0.605516	0.526501	-1.15008	0.250113	0.99618
ENSDARG00000058865	4.61262	-0.605179	0.540592	-1.11947	0.262938	0.99618
ENSDARG00000003142	25.9904	-0.604838	0.500908	-1.20748	0.227246	0.99618
ENSDARG00000042021	10.4732	-0.604764	0.562789	-1.07458	0.282561	0.99618
ENSDARG00000074442	3.90579	-0.604604	0.52443	-1.15288	0.24896	0.99618
ENSDARG00000075887	2.7078	-0.604445	0.466793	-1.29489	0.195358	0.99618
ENSDARG00000042961	21.6631	-0.604422	0.522359	-1.1571	0.247231	0.99618
ENSDARG00000035332	2.50191	-0.604379	0.467716	-1.29219	0.196291	0.99618
ENSDARG00000101443	29.9164	-0.604147	0.497159	-1.2152	0.22429	0.99618
ENSDARG00000027584	5.544	-0.604005	0.546674	-1.10487	0.269215	0.99618
ENSDARG00000052099	43.9421	-0.603906	0.494781	-1.22055	0.222256	0.99618
ENSDARG00000011825	11.2433	-0.603762	0.561616	-1.07504	0.282355	0.99618
ENSDARG00000027141	75.9047	-0.603679	0.45715	-1.32053	0.186659	0.99618
ENSDARG00000104103	14.7314	-0.603521	0.545988	-1.10537	0.268998	0.99618
ENSDARG00000087349	2.49801	-0.603411	0.467502	-1.29071	0.196803	0.99618
ENSDARG00000038855	5.57473	-0.603349	0.545824	-1.10539	0.26899	0.99618
ENSDARG00000102047	35.1425	-0.603329	0.47325	-1.27486	0.202358	0.99618
ENSDARG00000003820	105.576	-0.603261	0.556573	-1.08389	0.278416	0.99618
ENSDARG00000088816	3.21459	-0.603198	0.501083	-1.20379	0.228671	0.99618
ENSDARG00000088168	19.851	-0.602594	0.524247	-1.14945	0.250372	0.99618
ENSDARG00000008100	12.4624	-0.602233	0.562819	-1.07003	0.284606	0.99618
ENSDARG00000058995	4.99427	-0.602043	0.545478	-1.1037	0.269724	0.99618
ENSDARG00000036162	159.757	-0.601859	0.457884	-1.31443	0.1887	0.99618
ENSDARG00000090899	3.1893	-0.601667	0.464327	-1.29578	0.19505	0.99618
ENSDARG00000090512	13.3318	-0.601223	0.554029	-1.08518	0.27784	0.99618
ENSDARG00000009208	34.8712	-0.60117	0.475388	-1.26459	0.206019	0.99618
ENSDARG00000061923	30.6085	-0.600912	0.483138	-1.24377	0.213584	0.99618
ENSDARG00000042920	3.16361	-0.600724	0.464173	-1.29418	0.195603	0.99618
ENSDARG00000020872	2.64439	-0.600652	0.466211	-1.28837	0.197617	0.99618
ENSDARG00000096756	2.6385	-0.600637	0.466108	-1.28862	0.197529	0.99618
ENSDARG00000103687	164.833	-0.60053	0.363769	-1.65086	0.0987678	0.99618
ENSDARG00000076092	8.06129	-0.600509	0.563794	-1.06512	0.286821	0.99618
ENSDARG00000100149	70.0925	-0.60027	0.442089	-1.3578	0.174526	0.99618
ENSDARG00000005645	41.263	-0.600081	0.467659	-1.28316	0.199436	0.99618
ENSDARG00000056583	44.3208	-0.59996	0.513268	-1.1689	0.242443	0.99618
ENSDARG00000073914	2.43153	-0.59911	0.466923	-1.2831	0.199457	0.99618
ENSDARG00000105503	21.2069	-0.599027	0.528891	-1.13261	0.257378	0.99618
ENSDARG00000044628	7.02729	-0.598881	0.560003	-1.06942	0.284879	0.99618
ENSDARG00000020645	14.6884	-0.598482	0.55221	-1.0838	0.278456	0.99618
ENSDARG00000100088	13.3466	-0.598353	0.554516	-1.07905	0.280563	0.99618
ENSDARG00000076820	27.8408	-0.598352	0.523678	-1.14259	0.253207	0.99618
ENSDARG00000006546	58.9206	-0.598289	0.440165	-1.35924	0.174072	0.99618
ENSDARG00000058548	4.42517	-0.598133	0.528594	-1.13156	0.257821	0.99618
ENSDARG00000070818	2.44159	-0.597927	0.466445	-1.28188	0.199885	0.99618
ENSDARG00000013078	489.824	-0.597412	0.298123	-2.00391	0.0450796	0.99618
ENSDARG00000101707	28.8516	-0.597227	0.536414	-1.11337	0.26555	0.99618
ENSDARG00000053110	6.02174	-0.596957	0.549475	-1.08641	0.277296	0.99618
ENSDARG00000056085	79.1884	-0.596937	0.443978	-1.34452	0.17878	0.99618
ENSDARG00000076819	6.42214	-0.596741	0.551025	-1.08297	0.278823	0.99618
ENSDARG00000070085	4.60759	-0.596639	0.539125	-1.10668	0.268432	0.99618
ENSDARG00000004060	59.3243	-0.596595	0.45257	-1.31824	0.187424	0.99618
ENSDARG00000054292	14.7523	-0.595435	0.553053	-1.07663	0.281644	0.99618
ENSDARG00000088699	8.64057	-0.595336	0.561532	-1.0602	0.289053	0.99618
ENSDARG00000010381	38.2534	-0.595311	0.462665	-1.2867	0.198199	0.99618
ENSDARG00000071306	3.14104	-0.595206	0.462925	-1.28575	0.19853	0.99618
ENSDARG00000095339	7.70286	-0.594987	0.562732	-1.05732	0.290366	0.99618
ENSDARG00000013968	231.365	-0.594891	0.355427	-1.67374	0.0941823	0.99618
ENSDARG00000021220	49.1022	-0.594736	0.459707	-1.29373	0.195759	0.99618
ENSDARG00000041449	3.27101	-0.594501	0.497874	-1.19408	0.232448	0.99618
ENSDARG00000043128	42.0041	-0.594299	0.470784	-1.26236	0.206819	0.99618
ENSDARG00000000651	2.47707	-0.594056	0.465448	-1.27631	0.201846	0.99618
ENSDARG00000015273	7.01556	-0.593847	0.55951	-1.06137	0.288522	0.99618
ENSDARG00000054755	4.38551	-0.593815	0.528624	-1.12332	0.261301	0.99618
ENSDARG00000092305	24.9816	-0.593809	0.533289	-1.11348	0.265501	0.99618
ENSDARG00000054749	14.8747	-0.593524	0.564103	-1.05216	0.292728	0.99618
ENSDARG00000087956	4.30729	-0.592869	0.529518	-1.11964	0.262868	0.99618
ENSDARG00000059824	2.60166	-0.592711	0.464561	-1.27585	0.202007	0.99618
ENSDARG00000060120	18.76	-0.5926	0.536409	-1.10476	0.269266	0.99618
ENSDARG00000003328	3.11266	-0.592153	0.500622	-1.18283	0.236875	0.99618
ENSDARG00000053431	4.35479	-0.592064	0.528839	-1.11955	0.262904	0.99618
ENSDARG00000071116	3.18391	-0.591997	0.499479	-1.18523	0.235927	0.99618
ENSDARG00000007560	2.43348	-0.591254	0.464918	-1.27174	0.203467	0.99618
ENSDARG00000039211	20.5981	-0.591118	0.526067	-1.12366	0.261159	0.99618
ENSDARG00000030289	2.60161	-0.591061	0.463999	-1.27384	0.20272	0.99618
ENSDARG00000034957	7.72119	-0.590899	0.56032	-1.05457	0.29162	0.99618
ENSDARG00000034528	4.92108	-0.590856	0.544682	-1.08477	0.278022	0.99618
ENSDARG00000020397	14.7588	-0.5908	0.556503	-1.06163	0.288403	0.99618
ENSDARG00000101644	34.4441	-0.590646	0.48079	-1.22849	0.219263	0.99618
ENSDARG00000016526	41.4964	-0.590624	0.455757	-1.29592	0.195003	0.99618
ENSDARG00000078216	10.9276	-0.590546	0.563845	-1.04736	0.294936	0.99618
ENSDARG00000012499	54.3689	-0.59047	0.460622	-1.2819	0.199878	0.99618
ENSDARG00000028523	7.6831	-0.59032	0.553996	-1.06557	0.28662	0.99618
ENSDARG00000018492	7.10507	-0.590237	0.54657	-1.07989	0.280189	0.99618
ENSDARG00000023176	20.1073	-0.59003	0.561453	-1.0509	0.293305	0.99618
ENSDARG00000025436	25.3813	-0.589944	0.512038	-1.15215	0.24926	0.99618
ENSDARG00000008867	94.3962	-0.58989	0.407689	-1.44691	0.147922	0.99618
ENSDARG00000058821	17.7794	-0.589839	0.54171	-1.08884	0.276222	0.99618
ENSDARG00000105209	30.3327	-0.589778	0.488119	-1.20827	0.226945	0.99618
ENSDARG00000075435	21.2794	-0.589773	0.53081	-1.11108	0.266534	0.99618
ENSDARG00000043031	7.55815	-0.589624	0.563263	-1.0468	0.295191	0.99618
ENSDARG00000034409	118.927	-0.589235	0.400181	-1.47242	0.140907	0.99618
ENSDARG00000044754	6.90771	-0.588858	0.553828	-1.06325	0.287668	0.99618
ENSDARG00000039863	2.45052	-0.58885	0.46403	-1.26899	0.204444	0.99618
ENSDARG00000002204	4.28549	-0.588631	0.529008	-1.11271	0.265834	0.99618
ENSDARG00000074921	7.09154	-0.588626	0.555728	-1.0592	0.28951	0.99618
ENSDARG00000074688	14.0856	-0.58842	0.547509	-1.07472	0.282499	0.99618
ENSDARG00000054191	19.2656	-0.588412	0.5614	-1.04812	0.294585	0.99618
ENSDARG00000034229	41.9833	-0.588393	0.487699	-1.20647	0.227638	0.99618
ENSDARG00000033134	2.38403	-0.588252	0.464377	-1.26675	0.205243	0.99618
ENSDARG00000087779	29.471	-0.58814	0.513497	-1.14536	0.252059	0.99618
ENSDARG00000071458	5.53211	-0.587924	0.554799	-1.05971	0.289278	0.99618
ENSDARG00000037030	5.61817	-0.587755	0.554022	-1.06089	0.288741	0.99618
ENSDARG00000087181	9.16313	-0.587666	0.562609	-1.04454	0.296237	0.99618
ENSDARG00000058803	21.4848	-0.587593	0.522691	-1.12417	0.260942	0.99618
ENSDARG00000025299	2.35444	-0.587461	0.464326	-1.26519	0.205802	0.99618
ENSDARG00000113525	3.03513	-0.587407	0.461243	-1.27353	0.202829	0.99618
ENSDARG00000074927	7.55197	-0.587397	0.562181	-1.04485	0.296091	0.99618
ENSDARG00000054786	18.8992	-0.587314	0.53975	-1.08812	0.276541	0.99618
ENSDARG00000012051	2.96434	-0.587281	0.501846	-1.17024	0.241903	0.99618
ENSDARG00000002006	19.3057	-0.586866	0.545078	-1.07666	0.28163	0.99618
ENSDARG00000052129	2.44857	-0.586865	0.463534	-1.26607	0.205489	0.99618
ENSDARG00000075437	15.9391	-0.586585	0.551882	-1.06288	0.287835	0.99618
ENSDARG00000014439	17.1419	-0.586582	0.543398	-1.07947	0.280377	0.99618
ENSDARG00000059960	29.1121	-0.586264	0.489048	-1.19879	0.230611	0.99618
ENSDARG00000060501	14.0838	-0.586206	0.554381	-1.05741	0.290326	0.99618
ENSDARG00000101216	16.8994	-0.586088	0.541628	-1.08209	0.279214	0.99618
ENSDARG00000062045	27.8556	-0.586034	0.492665	-1.18952	0.234235	0.99618
ENSDARG00000023814	11.8787	-0.585957	0.556613	-1.05272	0.292469	0.99618
ENSDARG00000058638	3.33219	-0.585709	0.495148	-1.1829	0.23685	0.99618
ENSDARG00000031783	2.66728	-0.585559	0.46214	-1.26706	0.205134	0.99618
ENSDARG00000074443	22.1948	-0.585079	0.525066	-1.1143	0.265152	0.99618
ENSDARG00000062693	9.97245	-0.584784	0.564068	-1.03673	0.299864	0.99618
ENSDARG00000029431	4.40532	-0.584493	0.526339	-1.11049	0.266789	0.99618
ENSDARG00000027501	10.0563	-0.584446	0.562718	-1.03861	0.298984	0.99618
ENSDARG00000088745	15.4091	-0.584324	0.555317	-1.05224	0.292692	0.99618
ENSDARG00000098114	17.3407	-0.584201	0.549516	-1.06312	0.287728	0.99618
ENSDARG00000070484	17.4409	-0.583957	0.544778	-1.07192	0.283757	0.99618
ENSDARG00000075758	122.547	-0.583911	0.444796	-1.31276	0.189263	0.99618
ENSDARG00000016649	21.9899	-0.583744	0.524098	-1.11381	0.265362	0.99618
ENSDARG00000079027	4.89661	-0.583417	0.520482	-1.12092	0.262323	0.99618
ENSDARG00000114577	3.74463	-0.583369	0.522765	-1.11593	0.264452	0.99618
ENSDARG00000044132	42.9766	-0.583302	0.48393	-1.20534	0.228071	0.99618
ENSDARG00000003144	5.55976	-0.583288	0.553868	-1.05312	0.292287	0.99618
ENSDARG00000074262	12.4447	-0.582887	0.557575	-1.0454	0.295839	0.99618
ENSDARG00000040396	3.27187	-0.582505	0.495399	-1.17583	0.239663	0.99618
ENSDARG00000089190	4.89734	-0.582285	0.543635	-1.0711	0.284126	0.99618
ENSDARG00000041199	2.94059	-0.582285	0.500945	-1.16237	0.245084	0.99618
ENSDARG00000095030	5.82823	-0.582123	0.54965	-1.05908	0.289564	0.99618
ENSDARG00000017891	175.993	-0.582072	0.371034	-1.56878	0.116699	0.99618
ENSDARG00000020871	5.58772	-0.581963	0.553037	-1.0523	0.29266	0.99618
ENSDARG00000100296	4.78563	-0.581698	0.545286	-1.06678	0.286073	0.99618
ENSDARG00000056932	13.3608	-0.581509	0.559972	-1.03846	0.299056	0.99618
ENSDARG00000062081	10.4153	-0.581473	0.561474	-1.03562	0.30038	0.99618
ENSDARG00000053559	13.4756	-0.581379	0.557651	-1.04255	0.297156	0.99618
ENSDARG00000006031	201.517	-0.58111	0.350548	-1.65772	0.0973742	0.99618
ENSDARG00000005320	3.00635	-0.581072	0.459748	-1.26389	0.206268	0.99618
ENSDARG00000022810	3.00635	-0.581072	0.459748	-1.26389	0.206268	0.99618
ENSDARG00000068030	10.9277	-0.580851	0.560998	-1.03539	0.300488	0.99618
ENSDARG00000077569	6.72835	-0.580759	0.559331	-1.03831	0.299126	0.99618
ENSDARG00000059058	4.5223	-0.580615	0.507613	-1.14381	0.252701	0.99618
ENSDARG00000041878	67.5473	-0.580531	0.463201	-1.2533	0.210096	0.99618
ENSDARG00000045180	341.49	-0.580508	0.330359	-1.7572	0.0788837	0.99618
ENSDARG00000014496	19.1275	-0.58044	0.528504	-1.09827	0.272087	0.99618
ENSDARG00000089413	112.629	-0.580361	0.378446	-1.53354	0.125144	0.99618
ENSDARG00000099117	24.4793	-0.580201	0.532742	-1.08908	0.276117	0.99618
ENSDARG00000006396	2.91295	-0.580003	0.500864	-1.158	0.246862	0.99618
ENSDARG00000061690	2.8282	-0.579912	0.460328	-1.25978	0.207749	0.99618
ENSDARG00000038618	6.21118	-0.579191	0.551102	-1.05097	0.293273	0.99618
ENSDARG00000021137	5.94166	-0.579169	0.548683	-1.05556	0.291168	0.99618
ENSDARG00000038867	6.08298	-0.578899	0.552299	-1.04816	0.294564	0.99618
ENSDARG00000029493	2.42482	-0.57872	0.461524	-1.25393	0.209866	0.99618
ENSDARG00000058381	23.6727	-0.578716	0.52559	-1.10108	0.270863	0.99618
ENSDARG00000101986	20.1566	-0.57865	0.533694	-1.08423	0.278261	0.99618
ENSDARG00000100719	34.1159	-0.578358	0.476789	-1.21303	0.225119	0.99618
ENSDARG00000014571	125.093	-0.578323	0.365879	-1.58064	0.11396	0.99618
ENSDARG00000061651	2.31393	-0.578113	0.462004	-1.25132	0.21082	0.99618
ENSDARG00000068125	7.12223	-0.578097	0.557405	-1.03712	0.299679	0.99618
ENSDARG00000007276	1094.89	-0.57731	0.365777	-1.57831	0.114494	0.99618
ENSDARG00000007764	3.00594	-0.577167	0.497889	-1.15923	0.246363	0.99618
ENSDARG00000069472	2.41866	-0.577103	0.461243	-1.25119	0.210865	0.99618
ENSDARG00000060951	4.76188	-0.577068	0.544876	-1.05908	0.289563	0.99618
ENSDARG00000044811	26.807	-0.57695	0.510047	-1.13117	0.257983	0.99618
ENSDARG00000028521	4.35284	-0.576912	0.526117	-1.09655	0.272839	0.99618
ENSDARG00000098720	2.31198	-0.576781	0.461668	-1.24934	0.21154	0.99618
ENSDARG00000061989	20.6922	-0.576628	0.533176	-1.0815	0.279476	0.99618
ENSDARG00000056873	49.5119	-0.57655	0.506113	-1.13917	0.254631	0.99618
ENSDARG00000015627	4.20135	-0.576397	0.512934	-1.12372	0.26113	0.99618
ENSDARG00000019338	26.0186	-0.576145	0.511383	-1.12664	0.259894	0.99618
ENSDARG00000018432	19.1613	-0.576136	0.541126	-1.0647	0.287013	0.99618
ENSDARG00000012627	160.109	-0.575876	0.471345	-1.22177	0.221794	0.99618
ENSDARG00000058048	7.17143	-0.575799	0.552887	-1.04144	0.297671	0.99618
ENSDARG00000016607	8.26412	-0.575557	0.564013	-1.02047	0.307506	0.99618
ENSDARG00000055278	20.4802	-0.575297	0.532017	-1.08135	0.279541	0.99618
ENSDARG00000059276	3.21654	-0.575263	0.493833	-1.16489	0.244062	0.99618
ENSDARG00000087681	3.11684	-0.575253	0.495153	-1.16177	0.24533	0.99618
ENSDARG00000018174	35.8703	-0.575122	0.472603	-1.21692	0.223633	0.99618
ENSDARG00000039752	21.1102	-0.575009	0.530885	-1.08311	0.278758	0.99618
ENSDARG00000079249	5.16917	-0.574992	0.548411	-1.04847	0.294423	0.99618
ENSDARG00000030078	6.26188	-0.574986	0.559017	-1.02857	0.303683	0.99618
ENSDARG00000053475	24.7665	-0.574708	0.516032	-1.11371	0.265405	0.99618
ENSDARG00000098786	4.82723	-0.574538	0.543117	-1.05785	0.290122	0.99618
ENSDARG00000038074	34.0434	-0.574174	0.482951	-1.18889	0.234484	0.99618
ENSDARG00000054300	25.5163	-0.574172	0.529753	-1.08385	0.278432	0.99618
ENSDARG00000033706	2.48909	-0.573884	0.460046	-1.24745	0.212233	0.99618
ENSDARG00000009493	12.5193	-0.573831	0.561543	-1.02188	0.306836	0.99618
ENSDARG00000079626	18.2775	-0.573809	0.558716	-1.02701	0.304415	0.99618
ENSDARG00000032197	2.32372	-0.573757	0.460964	-1.24469	0.213245	0.99618
ENSDARG00000086699	32.3742	-0.573736	0.485007	-1.18294	0.236831	0.99618
ENSDARG00000088972	3.75945	-0.573358	0.520286	-1.10201	0.270459	0.99618
ENSDARG00000000442	2.34941	-0.573347	0.460729	-1.24444	0.213339	0.99618
ENSDARG00000030703	2.34941	-0.573347	0.460729	-1.24444	0.213339	0.99618
ENSDARG00000090309	41.9466	-0.573304	0.449077	-1.27663	0.201734	0.99618
ENSDARG00000014292	19.7926	-0.572847	0.538836	-1.06312	0.287728	0.99618
ENSDARG00000019103	2.50078	-0.572722	0.459665	-1.24595	0.212781	0.99618
ENSDARG00000015862	1258.97	-0.572269	0.361124	-1.58469	0.113037	0.99618
ENSDARG00000095879	26.9332	-0.57206	0.506808	-1.12875	0.259003	0.99618
ENSDARG00000053526	15.7492	-0.572047	0.548303	-1.0433	0.296807	0.99618
ENSDARG00000042953	38.3712	-0.571666	0.473292	-1.20785	0.227105	0.99618
ENSDARG00000101441	12.2234	-0.5716	0.559802	-1.02108	0.307218	0.99618
ENSDARG00000101577	4.43296	-0.571523	0.523557	-1.09162	0.275001	0.99618
ENSDARG00000033978	23.5967	-0.571445	0.512092	-1.1159	0.264464	0.99618
ENSDARG00000058461	9.8149	-0.571408	0.564133	-1.0129	0.31111	0.99618
ENSDARG00000040815	5.29067	-0.571301	0.545519	-1.04726	0.294979	0.99618
ENSDARG00000002037	5.6074	-0.571236	0.53818	-1.06142	0.288498	0.99618
ENSDARG00000037122	16.9285	-0.571089	0.539965	-1.05764	0.290219	0.99618
ENSDARG00000056125	2.86545	-0.571073	0.499319	-1.1437	0.252747	0.99618
ENSDARG00000037362	4.77081	-0.571072	0.543547	-1.05064	0.293424	0.99618
ENSDARG00000051957	24.0318	-0.570968	0.533066	-1.0711	0.284124	0.99618
ENSDARG00000036830	2906.82	-0.570849	0.356256	-1.60235	0.109077	0.99618
ENSDARG00000054610	11.8385	-0.570746	0.559102	-1.02083	0.307337	0.99618
ENSDARG00000099642	8.47952	-0.570745	0.56343	-1.01298	0.311068	0.99618
ENSDARG00000058556	34.027	-0.570658	0.513321	-1.1117	0.266268	0.99618
ENSDARG00000020494	18.1323	-0.570631	0.537277	-1.06208	0.288199	0.99618
ENSDARG00000079353	2.28823	-0.570454	0.460102	-1.23984	0.215033	0.99618
ENSDARG00000042934	21.7593	-0.569987	0.535906	-1.06359	0.287513	0.99618
ENSDARG00000099294	27.3329	-0.569977	0.502082	-1.13523	0.25628	0.99618
ENSDARG00000018328	44.2543	-0.569717	0.489969	-1.16276	0.244926	0.99618
ENSDARG00000078701	2.55217	-0.56958	0.458614	-1.24196	0.214252	0.99618
ENSDARG00000078901	2.35249	-0.569507	0.459627	-1.23906	0.215322	0.99618
ENSDARG00000025699	12.4225	-0.569398	0.55371	-1.02833	0.303794	0.99618
ENSDARG00000030012	59.693	-0.569398	0.418899	-1.35927	0.174061	0.99618
ENSDARG00000073917	2.95455	-0.569361	0.496675	-1.14634	0.251653	0.99618
ENSDARG00000116259	41.658	-0.569318	0.518738	-1.09751	0.27242	0.99618
ENSDARG00000086288	91.6539	-0.569111	0.468113	-1.21576	0.224078	0.99618
ENSDARG00000078411	19.4236	-0.56907	0.541691	-1.05054	0.293469	0.99618
ENSDARG00000043997	2.27427	-0.568997	0.460305	-1.23613	0.21641	0.99618
ENSDARG00000101652	2.27427	-0.568997	0.460305	-1.23613	0.21641	0.99618
ENSDARG00000019834	15.3489	-0.568869	0.542973	-1.04769	0.294779	0.99618
ENSDARG00000006924	3.69406	-0.568758	0.520368	-1.09299	0.274397	0.99618
ENSDARG00000076334	3.96107	-0.56854	0.514379	-1.1053	0.269032	0.99618
ENSDARG00000035625	30.3921	-0.568393	0.503741	-1.12834	0.259175	0.99618
[truncated: 30,520 more rows]

## Sheet: PFOA (very low)
ENSDARG00000009443	76.6102	3.58116	0.373052	9.59961	8.02456e-22	1.21139e-17
ENSDARG00000101713	29.1927	-2.62223	0.411553	-6.37155	1.87126e-10	1.41243e-06
ENSDARG00000056498	75.9134	2.25039	0.377833	5.95605	2.58411e-09	1.30033e-05
ENSDARG00000043173	32.4509	-2.36344	0.411737	-5.74016	9.45855e-09	3.56966e-05
ENSDARG00000043168	17.5395	-2.23169	0.417493	-5.34546	9.01878e-08	0.000272295
ENSDARG00000040553	12.8586	-2.08741	0.417849	-4.99562	5.86485e-07	0.0014756
ENSDARG00000041433	61.4641	-1.70688	0.358795	-4.75724	1.9626e-06	0.0042325
ENSDARG00000098256	13.0186	-1.90901	0.413732	-4.61412	3.94769e-06	0.00674239
ENSDARG00000099056	11.175	1.91231	0.414785	4.61036	4.01971e-06	0.00674239
ENSDARG00000057691	127.276	-1.52627	0.333158	-4.58123	4.62248e-06	0.0069781
ENSDARG00000073845	179.733	-1.44797	0.32949	-4.39457	1.10991e-05	0.015232
ENSDARG00000045808	32.5691	-1.69776	0.416067	-4.08049	4.49415e-05	0.0565364
ENSDARG00000113572	78.387	-1.37524	0.343011	-4.00933	6.08909e-05	0.068829
ENSDARG00000056765	1662.67	1.37793	0.345998	3.98248	6.81997e-05	0.068829
ENSDARG00000007040	41.5362	-1.62322	0.407658	-3.98181	6.83913e-05	0.068829
ENSDARG00000006672	58.9172	-1.33868	0.345165	-3.87838	0.000105154	0.0992126
ENSDARG00000035835	51.6907	1.54911	0.415435	3.72888	0.000192332	0.170791
ENSDARG00000098201	33.7757	-1.47927	0.40594	-3.64406	0.000268374	0.209862
ENSDARG00000040463	35.2734	-1.37261	0.377094	-3.63997	0.000272672	0.209862
ENSDARG00000037713	9.12736	1.49837	0.412618	3.63139	0.0002819	0.209862
ENSDARG00000079167	43.2093	-1.31081	0.361869	-3.62235	0.000291939	0.209862
ENSDARG00000113284	8.9305	-1.42047	0.398253	-3.56675	0.000361435	0.24801
ENSDARG00000021143	715.289	-1.16024	0.332773	-3.48658	0.000489233	0.315789
ENSDARG00000055876	18.1344	1.4514	0.417994	3.4723	0.000516017	0.315789
ENSDARG00000039051	103.532	1.18238	0.34087	3.46871	0.000522968	0.315789
ENSDARG00000054321	115.362	-1.10287	0.328655	-3.35572	0.000791587	0.459608
ENSDARG00000105265	94.4945	-1.15284	0.348308	-3.30982	0.000933566	0.521967
ENSDARG00000087765	388.165	1.22386	0.377301	3.24373	0.00117974	0.627111
ENSDARG00000053449	12.977	1.3539	0.418159	3.23776	0.0012047	0.627111
ENSDARG00000044280	59.998	-1.20328	0.373022	-3.22576	0.0012564	0.632223
ENSDARG00000117474	12.7302	-1.33743	0.418098	-3.19885	0.00137977	0.656771
ENSDARG00000058679	22.9493	-1.30912	0.40997	-3.19322	0.00140697	0.656771
ENSDARG00000053990	191.421	1.18687	0.372367	3.18737	0.00143571	0.656771
ENSDARG00000059333	43.7289	-1.14155	0.366954	-3.11088	0.00186528	0.80757
ENSDARG00000042627	7.2463	-1.24651	0.400836	-3.10977	0.00187235	0.80757
ENSDARG00000001975	93.7554	-1.08614	0.350388	-3.09983	0.00193628	0.811949
ENSDARG00000101319	18.9057	1.25824	0.408578	3.07957	0.00207299	0.845782
ENSDARG00000057571	997.817	-0.942781	0.307452	-3.06643	0.00216632	0.8606
ENSDARG00000104874	23.3294	-1.2429	0.406594	-3.05685	0.00223672	0.865784
ENSDARG00000060374	24.6496	-1.22901	0.40331	-3.0473	0.00230907	0.871442
ENSDARG00000103095	96.7242	-1.05783	0.352337	-3.00232	0.00267929	0.935023
ENSDARG00000009253	119.81	-0.935852	0.312071	-2.99884	0.00271008	0.935023
ENSDARG00000032765	501.04	-0.874846	0.291875	-2.99733	0.00272354	0.935023
ENSDARG00000045143	835.712	-0.772253	0.258605	-2.98622	0.00282446	0.935023
ENSDARG00000042535	15.2332	1.23282	0.414451	2.97457	0.00293397	0.935023
ENSDARG00000115843	42.9822	-1.22039	0.410289	-2.97447	0.002935	0.935023
ENSDARG00000018923	12.234	1.24154	0.418132	2.96925	0.00298524	0.935023
ENSDARG00000086075	257.753	-1.04025	0.350938	-2.96419	0.00303479	0.935023
ENSDARG00000053835	17.6127	-1.23918	0.418201	-2.96311	0.00304545	0.935023
ENSDARG00000010873	112.253	0.928415	0.314155	2.95528	0.00312387	0.935023
ENSDARG00000096661	37.3263	1.19605	0.405188	2.95184	0.00315886	0.935023
ENSDARG00000096901	6.06042	-1.15894	0.39391	-2.94215	0.00325941	0.946231
ENSDARG00000101411	128.364	-1.1499	0.392002	-2.93341	0.00335262	0.946698
ENSDARG00000099078	5.5247	-1.147	0.39148	-2.9299	0.00339071	0.946698
ENSDARG00000041140	83.4717	0.956993	0.32757	2.92149	0.0034836	0.946698
ENSDARG00000002745	173.67	1.10259	0.377976	2.91708	0.00353321	0.946698
ENSDARG00000102474	60.7756	-1.14517	0.393064	-2.91345	0.00357458	0.946698
ENSDARG00000054906	44.9754	1.10083	0.381508	2.88547	0.00390833	0.999994
ENSDARG00000073724	7.78013	1.17799	0.409286	2.87817	0.00399992	0.999994
ENSDARG00000098660	82.9244	-1.10861	0.385418	-2.8764	0.00402243	0.999994
ENSDARG00000045887	39.8789	1.1237	0.391513	2.87015	0.00410278	0.999994
ENSDARG00000025220	27.785	-1.12871	0.394084	-2.86414	0.00418146	0.999994
ENSDARG00000027582	48.1558	1.02044	0.357452	2.85476	0.00430699	0.999994
ENSDARG00000074533	96.4751	-1.09475	0.384884	-2.84436	0.00445004	0.999994
ENSDARG00000057105	15.3885	-1.17583	0.414364	-2.83768	0.00454428	0.999994
ENSDARG00000014222	106.076	0.856087	0.303977	2.81629	0.00485817	0.999994
ENSDARG00000077830	28.7754	-1.14087	0.4066	-2.80588	0.00501798	0.999994
ENSDARG00000077180	17.6011	-1.16436	0.414973	-2.80587	0.00501807	0.999994
ENSDARG00000098724	195.272	-0.993447	0.355321	-2.79592	0.00517528	0.999994
ENSDARG00000011602	158.491	-0.859427	0.308407	-2.78667	0.00532532	0.999994
ENSDARG00000059939	40.0537	1.06507	0.38349	2.7773	0.00548121	0.999994
ENSDARG00000100000	4.72317	-1.03976	0.374835	-2.77391	0.00553864	0.999994
ENSDARG00000054848	41.0518	1.13104	0.408097	2.77151	0.00557974	0.999994
ENSDARG00000041022	133.026	0.896151	0.323454	2.77056	0.00559593	0.999994
ENSDARG00000089354	49.3895	-1.04344	0.376664	-2.77022	0.00560191	0.999994
ENSDARG00000014571	326.952	0.7754	0.28015	2.76781	0.00564351	0.999994
ENSDARG00000102572	76.1491	1.13247	0.409877	2.76296	0.00572799	0.999994
ENSDARG00000071626	435.844	0.733027	0.265684	2.75901	0.00579761	0.999994
ENSDARG00000115830	13.0548	-1.12861	0.411264	-2.74425	0.0060649	0.999994
ENSDARG00000028804	57.7098	1.12842	0.41215	2.73789	0.00618352	0.999994
ENSDARG00000000002	116.258	-0.967109	0.355599	-2.71966	0.00653492	0.999994
ENSDARG00000069361	6.19862	-1.05328	0.390057	-2.70033	0.006927	0.999994
ENSDARG00000014018	51.7731	0.98932	0.366425	2.69992	0.00693556	0.999994
ENSDARG00000105411	209.304	-0.973984	0.361242	-2.69621	0.00701342	0.999994
ENSDARG00000062865	7.35649	1.09317	0.405451	2.69617	0.00701418	0.999994
ENSDARG00000062794	165.688	-1.00764	0.374248	-2.69244	0.00709317	0.999994
ENSDARG00000089213	7.35156	-1.09189	0.406683	-2.68486	0.00725611	0.999994
ENSDARG00000071644	5.09696	-1.0236	0.381703	-2.68167	0.00732564	0.999994
ENSDARG00000100614	5.20599	-1.03548	0.386377	-2.67997	0.00736298	0.999994
ENSDARG00000019501	11.2214	-1.11312	0.418145	-2.66205	0.00776664	0.999994
ENSDARG00000023797	275.845	-0.813636	0.306555	-2.65413	0.00795131	0.999994
ENSDARG00000062267	42.9342	0.986776	0.371851	2.65368	0.00796186	0.999994
ENSDARG00000111170	19.9129	-1.10497	0.417184	-2.64864	0.00808159	0.999994
ENSDARG00000097239	19.2218	1.09384	0.413293	2.64664	0.00812956	0.999994
ENSDARG00000075798	6.16873	1.06019	0.400966	2.64408	0.00819124	0.999994
ENSDARG00000010279	30.1484	1.02373	0.387334	2.64302	0.00821697	0.999994
ENSDARG00000061131	60.849	-0.930466	0.352284	-2.64123	0.00826046	0.999994
ENSDARG00000101954	10.5051	-1.09967	0.41768	-2.63281	0.00846811	0.999994
ENSDARG00000055046	40.4535	0.999637	0.379775	2.63218	0.00848392	0.999994
ENSDARG00000012422	468.995	-0.835113	0.317676	-2.62882	0.00856816	0.999994
ENSDARG00000038113	39.1642	0.962862	0.367261	2.62174	0.00874818	0.999994
ENSDARG00000070512	43.0229	-0.976529	0.37407	-2.61055	0.00903969	0.999994
ENSDARG00000042641	68.4701	0.93908	0.362062	2.5937	0.009495	0.999994
ENSDARG00000100854	123.938	-0.966012	0.372957	-2.59014	0.00959356	0.999994
ENSDARG00000091298	78.8523	-0.891786	0.344509	-2.58857	0.00963757	0.999994
ENSDARG00000061687	13.5031	-1.08202	0.418131	-2.58775	0.0096606	0.999994
ENSDARG00000008141	67.0658	-0.860758	0.332847	-2.58605	0.00970838	0.999994
ENSDARG00000063126	123.322	-0.943266	0.366212	-2.57574	0.0100026	0.999994
ENSDARG00000043431	5.24403	-0.933745	0.363828	-2.56645	0.0102746	0.999994
ENSDARG00000055754	70.3718	-0.882091	0.344007	-2.56416	0.0103425	0.999994
ENSDARG00000012586	14.7465	-1.06737	0.41819	-2.55236	0.0106995	0.999994
ENSDARG00000054458	381.408	-0.811669	0.318165	-2.55109	0.0107386	0.999994
ENSDARG00000100503	128.901	-0.880583	0.345501	-2.54871	0.0108122	0.999994
ENSDARG00000100829	5.31732	-0.949929	0.374152	-2.53888	0.0111207	0.999994
ENSDARG00000098646	97.3696	-0.870196	0.342971	-2.53723	0.0111734	0.999994
ENSDARG00000079727	77.7873	0.969636	0.382521	2.53485	0.0112494	0.999994
ENSDARG00000105412	6.83167	1.01459	0.400604	2.53265	0.0113204	0.999994
ENSDARG00000012467	15.0474	1.05454	0.417094	2.52831	0.0114614	0.999994
ENSDARG00000058257	5.36514	0.991358	0.392592	2.52516	0.0115645	0.999994
ENSDARG00000052482	72.9	0.900836	0.357003	2.52333	0.011625	0.999994
ENSDARG00000039881	22.7714	1.01901	0.403864	2.52316	0.0116305	0.999994
ENSDARG00000106873	27.6666	-1.00123	0.397205	-2.52068	0.0117129	0.999994
ENSDARG00000071478	11.0286	1.05358	0.418202	2.5193	0.0117588	0.999994
ENSDARG00000092858	7.17008	1.02442	0.406658	2.51911	0.0117652	0.999994
ENSDARG00000060521	25.6266	-0.98146	0.390471	-2.51353	0.0119529	0.999994
ENSDARG00000073673	6.19123	0.987229	0.393273	2.51029	0.0120632	0.999994
ENSDARG00000088899	6.58773	-0.974535	0.388325	-2.50958	0.0120873	0.999994
ENSDARG00000021556	36.0324	0.996931	0.39853	2.50152	0.012366	0.999994
ENSDARG00000068397	73.8661	-0.887577	0.355102	-2.4995	0.0124369	0.999994
ENSDARG00000070057	215.145	-0.793412	0.317652	-2.49774	0.0124987	0.999994
ENSDARG00000098512	5.29376	0.958841	0.385313	2.48847	0.0128294	0.999994
ENSDARG00000044935	89.5418	0.901901	0.362531	2.48779	0.012854	0.999994
ENSDARG00000052982	27.1728	-0.976721	0.392989	-2.48537	0.0129418	0.999994
ENSDARG00000059311	93.3361	0.921812	0.370998	2.48468	0.0129667	0.999994
ENSDARG00000038667	85.2875	-0.82995	0.334351	-2.48227	0.0130549	0.999994
ENSDARG00000055283	172.083	0.901469	0.363226	2.48184	0.0130706	0.999994
ENSDARG00000102879	140.505	-0.840667	0.338753	-2.48165	0.0130776	0.999994
ENSDARG00000006251	273.582	-0.803158	0.324019	-2.47874	0.0131847	0.999994
ENSDARG00000013343	140.475	-0.768204	0.310172	-2.4767	0.0132602	0.999994
ENSDARG00000087303	111.49	0.93129	0.376291	2.47492	0.0133265	0.999994
ENSDARG00000026500	5.07225	-0.950346	0.384172	-2.47375	0.0133704	0.999994
ENSDARG00000002538	20.5745	1.02804	0.415607	2.47359	0.0133762	0.999994
ENSDARG00000105522	10.8777	1.03087	0.416836	2.47309	0.013395	0.999994
ENSDARG00000000563	4903.65	-0.593928	0.240733	-2.46717	0.0136186	0.999994
ENSDARG00000058044	98.9748	0.985545	0.4002	2.46263	0.0137922	0.999994
ENSDARG00000113969	9.57356	0.9873	0.40185	2.45689	0.0140146	0.999994
ENSDARG00000088878	7.98853	-0.988384	0.40234	-2.45659	0.0140262	0.999994
ENSDARG00000079068	13.8016	-1.02488	0.417982	-2.45198	0.0142074	0.999994
ENSDARG00000104316	78.5887	-0.868058	0.35414	-2.45117	0.0142392	0.999994
ENSDARG00000043171	6.79447	-0.93658	0.382953	-2.44568	0.0144579	0.999994
ENSDARG00000076829	10.0197	1.00089	0.409715	2.44288	0.0145705	0.999994
ENSDARG00000037408	5.74421	-0.958132	0.393317	-2.43603	0.0148495	0.999994
ENSDARG00000095783	6.14392	-0.961838	0.395089	-2.43449	0.014913	0.999994
ENSDARG00000055092	16.9129	1.01597	0.417345	2.43438	0.0149174	0.999994
ENSDARG00000015006	104.734	-0.775744	0.318691	-2.43415	0.0149266	0.999994
ENSDARG00000073900	4.2437	0.873398	0.358977	2.43302	0.0149736	0.999994
ENSDARG00000032801	9.75489	1.01341	0.416709	2.43193	0.0150186	0.999994
ENSDARG00000103413	14.9748	-1.01246	0.416505	-2.43085	0.0150636	0.999994
ENSDARG00000033861	40.2275	-0.988692	0.406748	-2.43072	0.0150687	0.999994
ENSDARG00000102161	8.00777	-0.971129	0.399751	-2.42933	0.0151266	0.999994
ENSDARG00000052082	293.605	0.690874	0.285268	2.42185	0.0154419	0.999994
ENSDARG00000078094	38.6432	-0.911103	0.376574	-2.41946	0.0155438	0.999994
ENSDARG00000068589	77.8947	-0.883761	0.365286	-2.41937	0.0155476	0.999994
ENSDARG00000012788	8.54959	1.00008	0.413493	2.41861	0.0155798	0.999994
ENSDARG00000045909	80.9905	-0.933593	0.386052	-2.41831	0.0155927	0.999994
ENSDARG00000078694	218.287	-0.86523	0.358202	-2.41548	0.0157144	0.999994
ENSDARG00000070537	365.632	-0.851965	0.353439	-2.4105	0.0159306	0.999994
ENSDARG00000083118	5.49386	0.952419	0.395239	2.40973	0.0159643	0.999994
ENSDARG00000100712	20.3711	0.994577	0.412882	2.40886	0.0160023	0.999994
ENSDARG00000103231	60.4797	-0.808449	0.335638	-2.40869	0.0160099	0.999994
ENSDARG00000014488	6.53428	-0.953666	0.396184	-2.40713	0.0160785	0.999994
ENSDARG00000061081	41.149	0.898901	0.373526	2.40653	0.0161049	0.999994
ENSDARG00000054890	38.7144	-0.98497	0.409311	-2.40641	0.0161103	0.999994
ENSDARG00000078458	70.7346	0.801632	0.333486	2.40379	0.0162259	0.999994
ENSDARG00000099913	21.2829	-1.0022	0.417578	-2.40004	0.0163934	0.999994
ENSDARG00000076856	72.4966	-0.783101	0.326368	-2.39944	0.0164203	0.999994
ENSDARG00000043802	26.057	-0.938971	0.391429	-2.39883	0.0164475	0.999994
ENSDARG00000009280	1016.71	-0.836418	0.349261	-2.39482	0.0166285	0.999994
ENSDARG00000051874	114.033	-0.745964	0.31159	-2.39405	0.0166633	0.999994
ENSDARG00000099389	333.284	-0.72934	0.304963	-2.39157	0.0167766	0.999994
ENSDARG00000011777	204.739	-0.809907	0.33887	-2.39003	0.0168472	0.999994
ENSDARG00000054087	85.5737	-0.814051	0.341324	-2.38498	0.0170802	0.999994
ENSDARG00000015314	131.464	0.691352	0.290312	2.38141	0.0172463	0.999994
ENSDARG00000033285	56.5672	0.876137	0.368413	2.37814	0.0174002	0.999994
ENSDARG00000054096	6.37255	0.942017	0.396869	2.37362	0.0176146	0.999994
ENSDARG00000099420	12141.2	-0.76141	0.32111	-2.37118	0.0177313	0.999994
ENSDARG00000095451	140.001	0.877776	0.370637	2.36829	0.0178704	0.999994
ENSDARG00000007480	21.0166	-0.98968	0.41816	-2.36675	0.017945	0.999994
ENSDARG00000014169	28.3887	0.942343	0.398824	2.3628	0.0181374	0.999994
ENSDARG00000057468	63.4474	-0.908492	0.384929	-2.36015	0.0182674	0.999994
ENSDARG00000039969	45.5636	-0.860079	0.364828	-2.35749	0.018399	0.999994
ENSDARG00000014244	250.688	-0.706241	0.299705	-2.35646	0.0184501	0.999994
ENSDARG00000074453	5.91378	0.920884	0.391197	2.35401	0.0185719	0.999994
ENSDARG00000094634	6.84544	-0.914074	0.388798	-2.35103	0.0187217	0.999994
ENSDARG00000074662	13.2487	-0.981799	0.418175	-2.34782	0.0188839	0.999994
ENSDARG00000032802	431.943	-0.702018	0.299758	-2.34195	0.0191831	0.999994
ENSDARG00000041572	4.63467	-0.855891	0.365673	-2.34059	0.0192532	0.999994
ENSDARG00000078894	14.6215	0.977815	0.418169	2.33832	0.0193704	0.999994
ENSDARG00000104069	226.59	-0.800718	0.342487	-2.33795	0.0193899	0.999994
ENSDARG00000098103	4.64499	0.897487	0.38396	2.33745	0.019416	0.999994
ENSDARG00000055618	2339.53	-0.611209	0.261585	-2.33656	0.019462	0.999994
ENSDARG00000102888	6.44359	-0.902697	0.387635	-2.32873	0.0198733	0.999994
ENSDARG00000040890	69.5213	0.806638	0.34648	2.32809	0.0199072	0.999994
ENSDARG00000033971	37.4448	-0.860632	0.369708	-2.32787	0.0199189	0.999994
ENSDARG00000078604	103.286	-0.733391	0.315084	-2.32761	0.019933	0.999994
ENSDARG00000098391	27.2443	0.943934	0.405612	2.32719	0.0199554	0.999994
ENSDARG00000061858	67.6481	0.821121	0.353151	2.32513	0.0200652	0.999994
ENSDARG00000022631	8.12608	0.957059	0.413099	2.31678	0.0205158	0.999994
ENSDARG00000105285	52.8576	-0.794454	0.343009	-2.31613	0.0205511	0.999994
ENSDARG00000088277	3.56295	-0.812297	0.351034	-2.31401	0.020667	0.999994
ENSDARG00000012389	11.0258	0.966043	0.417954	2.31136	0.020813	0.999994
ENSDARG00000037618	25.2486	-0.958529	0.41516	-2.30882	0.0209537	0.999994
ENSDARG00000030020	25.9308	0.929516	0.402691	2.30826	0.0209845	0.999994
ENSDARG00000117448	148.715	-0.874237	0.379035	-2.30648	0.0210837	0.999994
ENSDARG00000059305	8.1659	0.938706	0.407104	2.30581	0.0211211	0.999994
ENSDARG00000100242	56.4857	-0.869967	0.377316	-2.30567	0.0211289	0.999994
ENSDARG00000060501	17.2351	-0.960474	0.41768	-2.29955	0.0214738	0.999994
ENSDARG00000038655	38.6918	0.865684	0.376667	2.29828	0.0215461	0.999994
ENSDARG00000028213	5145.95	-0.544513	0.237049	-2.29705	0.0216157	0.999994
ENSDARG00000059473	44.2196	-0.895794	0.390085	-2.2964	0.0216528	0.999994
ENSDARG00000054423	7.9741	0.91987	0.400614	2.29615	0.0216674	0.999994
ENSDARG00000034668	29.2349	0.95585	0.416667	2.29404	0.0217884	0.999994
ENSDARG00000069446	12.5814	0.956522	0.417892	2.28892	0.0220838	0.999994
ENSDARG00000092233	14.9143	0.955445	0.417765	2.28704	0.0221934	0.999994
ENSDARG00000089307	47.3008	0.908528	0.397823	2.28375	0.0223863	0.999994
ENSDARG00000037109	20.3574	0.922496	0.404084	2.28293	0.0224343	0.999994
ENSDARG00000054036	58.227	-0.860709	0.377025	-2.2829	0.0224365	0.999994
ENSDARG00000041150	131.708	0.822463	0.360573	2.28099	0.0225493	0.999994
ENSDARG00000012577	29.6827	0.869321	0.381241	2.28024	0.0225934	0.999994
ENSDARG00000079446	34.3329	0.852175	0.373736	2.28015	0.0225989	0.999994
ENSDARG00000098897	95.5075	0.704633	0.30929	2.27823	0.022713	0.999994
ENSDARG00000067520	61.5431	-0.938114	0.412139	-2.27621	0.0228336	0.999994
ENSDARG00000083588	17.1233	0.935005	0.410982	2.27505	0.022903	0.999994
ENSDARG00000089271	42.517	0.852321	0.374851	2.27376	0.0229803	0.999994
ENSDARG00000003573	24.1774	0.909864	0.400352	2.27266	0.0230466	0.999994
ENSDARG00000079078	6.36237	0.811362	0.357051	2.2724	0.0230626	0.999994
ENSDARG00000042953	100.837	0.744551	0.327684	2.27216	0.0230767	0.999994
ENSDARG00000077045	5.43087	-0.890089	0.391811	-2.27173	0.0231027	0.999994
ENSDARG00000100055	401.413	-0.698571	0.307657	-2.27062	0.0231702	0.999994
ENSDARG00000070600	59.9292	0.835377	0.368295	2.26823	0.0233154	0.999994
ENSDARG00000019228	19.5071	-0.925803	0.408722	-2.26511	0.0235057	0.999994
ENSDARG00000001857	93.2285	-0.7463	0.329828	-2.26269	0.0236547	0.999994
ENSDARG00000076673	160.014	-0.728071	0.322032	-2.26086	0.0237678	0.999994
ENSDARG00000002131	712.03	-0.749615	0.331768	-2.25946	0.023855	0.999994
ENSDARG00000011373	93.4132	-0.717224	0.317677	-2.25771	0.0239637	0.999994
ENSDARG00000028848	36.6911	0.848554	0.375909	2.25734	0.0239867	0.999994
ENSDARG00000013653	4.68392	0.86468	0.383437	2.25508	0.0241286	0.999994
ENSDARG00000077607	16.5833	0.934841	0.414574	2.25494	0.0241369	0.999994
ENSDARG00000089428	18.1983	-0.922476	0.409216	-2.25425	0.0241804	0.999994
ENSDARG00000105273	52.7473	0.832753	0.369453	2.25402	0.024195	0.999994
ENSDARG00000061904	13.3849	-0.941741	0.417893	-2.25355	0.0242247	0.999994
ENSDARG00000059368	7.49947	-0.926547	0.411204	-2.25326	0.024243	0.999994
ENSDARG00000013335	81.524	-0.725359	0.321999	-2.25268	0.0242795	0.999994
ENSDARG00000061836	41.1319	-0.87628	0.389254	-2.25118	0.0243744	0.999994
ENSDARG00000109370	3.71566	-0.819387	0.364452	-2.24827	0.0245589	0.999994
ENSDARG00000031046	17.428	-0.936426	0.416644	-2.24755	0.024605	0.999994
ENSDARG00000043497	52.3518	-0.826149	0.367664	-2.24702	0.0246386	0.999994
ENSDARG00000103684	7.68734	0.921511	0.410336	2.24575	0.0247201	0.999994
ENSDARG00000043210	26.0298	-0.914454	0.407297	-2.24518	0.0247567	0.999994
ENSDARG00000099185	817.967	0.681819	0.303804	2.24428	0.0248146	0.999994
ENSDARG00000092478	13.7158	0.937186	0.417756	2.24338	0.0248723	0.999994
ENSDARG00000070442	21.7319	0.937074	0.417762	2.24308	0.0248915	0.999994
ENSDARG00000108441	4.00157	0.778182	0.347181	2.24143	0.0249984	0.999994
ENSDARG00000038153	3932.16	-0.721857	0.322136	-2.24085	0.0250361	0.999994
ENSDARG00000099533	8.52369	0.926316	0.413529	2.24003	0.0250892	0.999994
ENSDARG00000021239	42.7225	-0.840455	0.376128	-2.23449	0.0254508	0.999994
ENSDARG00000038668	4.50984	-0.836263	0.374516	-2.23292	0.0255542	0.999994
ENSDARG00000010250	150.849	0.670849	0.300567	2.23194	0.0256188	0.999994
ENSDARG00000069422	112.882	0.719668	0.322514	2.23144	0.0256523	0.999994
ENSDARG00000030125	41.6061	0.838153	0.376072	2.2287	0.0258338	0.999994
ENSDARG00000091006	19.9011	0.909644	0.408653	2.22596	0.0260171	0.999994
ENSDARG00000079104	20.8514	0.920906	0.413743	2.22579	0.0260281	0.999994
ENSDARG00000103472	109.524	-0.792848	0.356276	-2.22538	0.026056	0.999994
ENSDARG00000088040	19.9135	-0.929853	0.417981	-2.22463	0.0261061	0.999994
ENSDARG00000059978	46.6836	-0.7854	0.353483	-2.22189	0.0262906	0.999994
ENSDARG00000056672	3.72116	0.808606	0.36452	2.21828	0.0265359	0.999994
ENSDARG00000022684	861.853	0.617542	0.278831	2.21476	0.0267768	0.999994
ENSDARG00000003167	15.7537	0.913936	0.412974	2.21306	0.0268934	0.999994
ENSDARG00000098392	128.279	-0.650909	0.294276	-2.2119	0.0269734	0.999994
ENSDARG00000087247	34.6782	-0.844707	0.382036	-2.21107	0.0270313	0.999994
ENSDARG00000020311	17.1132	0.915004	0.414225	2.20896	0.0271777	0.999994
ENSDARG00000053404	184.78	-0.774012	0.350951	-2.20547	0.0274213	0.999994
ENSDARG00000010553	87.2433	0.708326	0.321906	2.20041	0.0277775	0.999994
ENSDARG00000051955	24.8449	0.89628	0.407743	2.19815	0.0279383	0.999994
ENSDARG00000067676	14.1845	-0.916616	0.417902	-2.19338	0.0282802	0.999994
ENSDARG00000055120	142.197	0.729308	0.332546	2.1931	0.0283	0.999994
ENSDARG00000024116	11.7593	0.915607	0.417634	2.19237	0.0283531	0.999994
ENSDARG00000056650	11.5329	-0.914938	0.417416	-2.19191	0.0283861	0.999994
ENSDARG00000098904	12.5783	0.913986	0.417396	2.18973	0.0285437	0.999994
ENSDARG00000039682	48.2526	-0.817859	0.374016	-2.18669	0.0287648	0.999994
ENSDARG00000033916	41.8693	-0.829773	0.380058	-2.18328	0.0290152	0.999994
ENSDARG00000069796	4.3718	0.815972	0.373792	2.18296	0.029039	0.999994
ENSDARG00000101300	3.80205	0.787998	0.361143	2.18195	0.0291129	0.999994
ENSDARG00000029443	62.5817	-0.777299	0.356285	-2.18168	0.0291335	0.999994
ENSDARG00000032630	1360.6	-0.583077	0.267571	-2.17915	0.0293207	0.999994
ENSDARG00000105665	4.25607	0.786377	0.360881	2.17905	0.029328	0.999994
ENSDARG00000011055	52.49	0.746649	0.342683	2.17884	0.0293439	0.999994
ENSDARG00000019062	47.4519	0.805943	0.370069	2.17782	0.0294197	0.999994
ENSDARG00000105187	18.2742	0.899618	0.413313	2.1766	0.0295103	0.999994
ENSDARG00000006397	12.9869	0.90918	0.417803	2.1761	0.029548	0.999994
ENSDARG00000103929	181.159	-0.785777	0.361146	-2.17579	0.0295711	0.999994
ENSDARG00000055276	22.2518	-0.890389	0.409806	-2.17271	0.0298022	0.999994
ENSDARG00000030896	5.5334	0.85575	0.394011	2.17189	0.0298638	0.999994
ENSDARG00000105121	13.5022	-0.907232	0.417745	-2.17173	0.0298758	0.999994
ENSDARG00000093448	952.193	-0.748121	0.344687	-2.17043	0.029974	0.999994
ENSDARG00000008292	404.129	0.727425	0.33524	2.16986	0.0300173	0.999994
ENSDARG00000053070	84.8953	-0.721608	0.332597	-2.16962	0.0300358	0.999994
ENSDARG00000045447	142.493	-0.78932	0.363981	-2.16857	0.0301151	0.999994
ENSDARG00000076371	9.50445	0.871957	0.402275	2.16757	0.0301917	0.999994
ENSDARG00000013961	199.528	-0.621584	0.286955	-2.16614	0.0303007	0.999994
ENSDARG00000070801	138.347	-0.662786	0.307335	-2.15656	0.0310403	0.999994
ENSDARG00000098821	61.3033	-0.789153	0.365986	-2.15624	0.0310652	0.999994
ENSDARG00000059043	11.9472	0.882002	0.409358	2.1546	0.0311934	0.999994
ENSDARG00000077385	4.292	-0.76515	0.355154	-2.15442	0.0312076	0.999994
ENSDARG00000100508	43.5573	-0.836699	0.388412	-2.15416	0.031228	0.999994
ENSDARG00000011925	18.1274	0.896671	0.416632	2.15219	0.0313824	0.999994
ENSDARG00000007382	5.2742	0.758195	0.352508	2.15086	0.0314873	0.999994
ENSDARG00000057498	41.1366	0.796214	0.370227	2.15061	0.0315071	0.999994
ENSDARG00000001777	5.50789	-0.840009	0.391391	-2.14621	0.0318561	0.999994
ENSDARG00000061185	9.0018	0.883837	0.411883	2.14584	0.0318855	0.999994
ENSDARG00000060518	15.589	-0.880128	0.410202	-2.1456	0.0319051	0.999994
ENSDARG00000104474	6.08648	0.85343	0.398294	2.14271	0.0321361	0.999994
ENSDARG00000028118	79.0553	-0.709018	0.330949	-2.14238	0.0321631	0.999994
ENSDARG00000026247	12.9308	0.894184	0.417433	2.1421	0.0321853	0.999994
ENSDARG00000030913	49.1219	-0.767491	0.358342	-2.14178	0.032211	0.999994
ENSDARG00000069292	7.557	-0.880632	0.411491	-2.1401	0.0323468	0.999994
ENSDARG00000075183	8.82218	0.884297	0.413897	2.13651	0.0326377	0.999994
ENSDARG00000034227	4.24481	0.801769	0.375469	2.13538	0.0327297	0.999994
ENSDARG00000055443	79.5	-0.786792	0.368475	-2.13527	0.0327392	0.999994
ENSDARG00000109310	24.6411	0.85608	0.401274	2.13341	0.0328914	0.999994
ENSDARG00000035741	175.152	-0.689801	0.323388	-2.13305	0.0329209	0.999994
ENSDARG00000089212	4.35421	0.767388	0.360064	2.13125	0.0330685	0.999994
ENSDARG00000018110	18.3583	-0.882533	0.414161	-2.1309	0.0330978	0.999994
ENSDARG00000037514	13.1315	0.884124	0.415471	2.128	0.0333367	0.999994
ENSDARG00000044976	3.81269	0.764597	0.359898	2.12448	0.0336298	0.999994
ENSDARG00000102477	139.649	-0.752111	0.354506	-2.12158	0.0338734	0.999994
ENSDARG00000028957	35.3359	0.865789	0.408563	2.11911	0.0340814	0.999994
ENSDARG00000102147	53.2896	-0.797273	0.376544	-2.11735	0.0342305	0.999994
ENSDARG00000019420	31.119	0.871332	0.412225	2.11373	0.0345385	0.999994
ENSDARG00000103470	4.74977	0.784218	0.371035	2.11359	0.0345499	0.999994
ENSDARG00000041911	6.90201	0.8582	0.406278	2.11235	0.0346565	0.999994
ENSDARG00000100442	46.3165	-0.772582	0.365887	-2.11153	0.0347267	0.999994
ENSDARG00000074337	7.54615	-0.871752	0.412919	-2.1112	0.0347555	0.999994
ENSDARG00000040474	3.08141	0.715887	0.339437	2.10904	0.0349407	0.999994
ENSDARG00000017728	10.7483	0.878556	0.416585	2.10895	0.0349492	0.999994
ENSDARG00000059556	37.5973	-0.836994	0.397272	-2.10685	0.0351302	0.999994
ENSDARG00000017835	27.8354	-0.817257	0.388402	-2.10415	0.0353652	0.999994
ENSDARG00000045074	38.2829	0.820772	0.390185	2.10354	0.0354183	0.999994
ENSDARG00000030786	50.6376	-0.75486	0.358944	-2.103	0.0354657	0.999994
ENSDARG00000101242	7.42387	-0.854492	0.406457	-2.1023	0.0355272	0.999994
ENSDARG00000032623	68.9214	0.701721	0.334099	2.10034	0.0356993	0.999994
ENSDARG00000058327	16.4891	0.87398	0.416139	2.10021	0.0357102	0.999994
ENSDARG00000038000	31.4672	0.846285	0.403333	2.09823	0.0358847	0.999994
ENSDARG00000068484	179.118	-0.759412	0.362024	-2.09768	0.0359333	0.999994
ENSDARG00000070864	52.1567	-0.84467	0.403007	-2.09592	0.0360894	0.999994
ENSDARG00000076870	25.7476	-0.811387	0.387698	-2.09283	0.036364	0.999994
ENSDARG00000057853	1628.68	-0.583999	0.279076	-2.09262	0.0363833	0.999994
ENSDARG00000045199	49.0284	0.772652	0.369368	2.09182	0.0364544	0.999994
ENSDARG00000089878	91.0925	-0.817113	0.391432	-2.0875	0.0368434	0.999994
ENSDARG00000020876	85.0851	0.790277	0.378715	2.08674	0.0369121	0.999994
ENSDARG00000020241	15.8319	0.872076	0.41796	2.0865	0.0369329	0.999994
ENSDARG00000074266	81.1229	-0.829514	0.397878	-2.08484	0.0370835	0.999994
ENSDARG00000075800	9.06953	0.840858	0.403621	2.08329	0.0372249	0.999994
ENSDARG00000016864	134.704	-0.687442	0.330364	-2.08086	0.0374466	0.999994
ENSDARG00000029133	47.8024	0.790473	0.380176	2.07923	0.0375963	0.999994
ENSDARG00000029865	19.699	0.859326	0.413412	2.07862	0.0376525	0.999994
ENSDARG00000002167	8.17877	-0.861058	0.414429	-2.0777	0.0377371	0.999994
ENSDARG00000011961	17.1635	0.862689	0.415667	2.07543	0.0379466	0.999994
ENSDARG00000013856	613.406	0.657384	0.316944	2.07413	0.038067	0.999994
ENSDARG00000079552	4.5847	-0.792545	0.383081	-2.06887	0.0385583	0.999994
ENSDARG00000005468	27.9973	0.814114	0.393586	2.06845	0.0385973	0.999994
ENSDARG00000043182	17.2109	0.864905	0.418172	2.0683	0.038612	0.999994
ENSDARG00000027799	38.26	-0.824911	0.39903	-2.06729	0.0387068	0.999994
ENSDARG00000100971	37.5883	0.750329	0.36298	2.06713	0.0387216	0.999994
ENSDARG00000054829	15.6489	0.859288	0.415898	2.0661	0.0388191	0.999994
ENSDARG00000093480	4.39776	-0.717811	0.347553	-2.06533	0.0388917	0.999994
ENSDARG00000104283	6.50858	-0.792477	0.383793	-2.06485	0.0389367	0.999994
ENSDARG00000060430	101.598	-0.732186	0.354836	-2.06345	0.03907	0.999994
ENSDARG00000043806	38.1909	0.825092	0.399967	2.0629	0.0391224	0.999994
ENSDARG00000087331	6.18422	0.812727	0.394125	2.06211	0.0391975	0.999994
ENSDARG00000076043	9.10944	0.852122	0.413346	2.06152	0.0392532	0.999994
ENSDARG00000036055	12.0678	0.861156	0.417821	2.06107	0.0392967	0.999994
ENSDARG00000090975	3.10501	0.689967	0.335357	2.05741	0.0396468	0.999994
ENSDARG00000013853	45.9672	0.792301	0.385412	2.05572	0.0398092	0.999994
ENSDARG00000109830	40.5179	0.78894	0.383997	2.05455	0.0399228	0.999994
ENSDARG00000035167	60.7198	0.751245	0.36599	2.05264	0.0401075	0.999994
ENSDARG00000081270	78.7538	-0.77838	0.379384	-2.05169	0.0401994	0.999994
ENSDARG00000028521	5.54707	-0.811401	0.395877	-2.04963	0.0404003	0.999994
ENSDARG00000068242	24.2462	-0.810419	0.395535	-2.04892	0.0404702	0.999994
ENSDARG00000009653	88.1278	-0.721679	0.352495	-2.04734	0.0406244	0.999994
ENSDARG00000020465	78.9593	0.73623	0.359676	2.04692	0.0406657	0.999994
ENSDARG00000012499	79.3046	-0.702319	0.34367	-2.04358	0.0409946	0.999994
ENSDARG00000016858	22.318	0.834663	0.408862	2.04143	0.0412082	0.999994
ENSDARG00000075282	49.9508	0.804245	0.394012	2.04117	0.0412341	0.999994
ENSDARG00000003971	16.3335	0.846033	0.414608	2.04056	0.0412947	0.999994
ENSDARG00000035028	13.9659	0.852978	0.418204	2.03962	0.041388	0.999994
ENSDARG00000116259	58.2402	-0.794167	0.389949	-2.03659	0.0416911	0.999994
ENSDARG00000069381	3.72959	0.719741	0.353633	2.03528	0.0418231	0.999994
ENSDARG00000092610	86.8195	0.657138	0.323202	2.03321	0.0420309	0.999994
ENSDARG00000061789	17.4332	-0.83527	0.411253	-2.03104	0.0422514	0.999994
ENSDARG00000023396	43.0218	0.738259	0.363504	2.03095	0.0422602	0.999994
ENSDARG00000079578	264.602	-0.656437	0.323229	-2.03087	0.0422678	0.999994
ENSDARG00000060112	22.5846	0.810236	0.398989	2.03072	0.0422832	0.999994
ENSDARG00000004189	76.77	0.710604	0.349948	2.0306	0.042296	0.999994
ENSDARG00000091253	14.11	0.84888	0.418203	2.02983	0.0423742	0.999994
ENSDARG00000044642	24.4824	0.83161	0.410062	2.02801	0.0425593	0.999994
ENSDARG00000062420	137.121	-0.586922	0.289552	-2.027	0.0426626	0.999994
ENSDARG00000042854	13.7545	0.845387	0.417492	2.02492	0.042876	0.999994
ENSDARG00000077492	345.311	-0.649639	0.320864	-2.02465	0.0429029	0.999994
ENSDARG00000007996	35.9854	0.760263	0.375665	2.02378	0.042993	0.999994
ENSDARG00000070453	29.723	0.814913	0.402963	2.0223	0.043145	0.999994
ENSDARG00000009958	41.0335	-0.741863	0.366921	-2.02186	0.0431908	0.999994
ENSDARG00000069956	10.427	0.810754	0.400999	2.02184	0.0431932	0.999994
ENSDARG00000077905	13.7645	-0.842245	0.416612	-2.02165	0.0432123	0.999994
ENSDARG00000002259	4.27362	-0.774902	0.383507	-2.02057	0.0433244	0.999994
ENSDARG00000100789	199.919	-0.737525	0.36502	-2.0205	0.0433313	0.999994
ENSDARG00000034896	25.3481	-0.788254	0.390457	-2.0188	0.0435084	0.999994
ENSDARG00000089303	19.6519	0.815666	0.404269	2.01763	0.0436295	0.999994
ENSDARG00000091402	78.2361	-0.667535	0.331034	-2.01651	0.0437463	0.999994
ENSDARG00000036894	163.48	-0.722966	0.358626	-2.01593	0.0438069	0.999994
ENSDARG00000089795	116.127	-0.703857	0.349244	-2.01537	0.0438655	0.999994
ENSDARG00000105551	78.812	-0.722144	0.358349	-2.0152	0.0438839	0.999994
ENSDARG00000114031	3.02606	0.668346	0.331837	2.01408	0.0440016	0.999994
ENSDARG00000045750	9.20447	0.835881	0.415102	2.01367	0.0440437	0.999994
ENSDARG00000029112	31.0458	-0.765064	0.380241	-2.01205	0.044215	0.999994
ENSDARG00000056836	96.7018	0.625175	0.310861	2.0111	0.0443144	0.999994
ENSDARG00000016085	205.169	-0.648589	0.322713	-2.0098	0.0444526	0.999994
ENSDARG00000037410	9.2221	0.834195	0.415169	2.00929	0.0445063	0.999994
ENSDARG00000015174	164.936	-0.677956	0.337607	-2.00812	0.0446302	0.999994
ENSDARG00000097425	7.58824	0.801051	0.399021	2.00754	0.0446924	0.999994
ENSDARG00000059855	3.01557	0.665219	0.331415	2.00721	0.0447273	0.999994
ENSDARG00000031164	314.037	0.553882	0.276455	2.00351	0.0451221	0.999994
ENSDARG00000004060	145.021	0.62305	0.311237	2.00185	0.045301	0.999994
ENSDARG00000112691	290.385	-0.736996	0.368574	-1.99959	0.0455448	0.999994
ENSDARG00000075963	4.72595	0.768046	0.38417	1.99923	0.045583	0.999994
ENSDARG00000077785	44.4908	0.776179	0.388241	1.99922	0.0455845	0.999994
ENSDARG00000056764	3.57001	0.696982	0.348654	1.99907	0.045601	0.999994
ENSDARG00000078473	571.467	0.616172	0.308246	1.99896	0.0456126	0.999994
ENSDARG00000058352	16.1401	-0.821847	0.411489	-1.99725	0.0457979	0.999994
ENSDARG00000058857	23.0561	0.788427	0.394819	1.99693	0.0458325	0.999994
ENSDARG00000054334	8.39799	0.820303	0.410884	1.99644	0.0458866	0.999994
ENSDARG00000044433	8.40773	0.828744	0.415146	1.99627	0.0459047	0.999994
ENSDARG00000041317	65.5418	-0.669427	0.335397	-1.99592	0.0459425	0.999994
ENSDARG00000024433	4045.83	0.472981	0.237055	1.99524	0.0460167	0.999994
ENSDARG00000078686	293.934	-0.538716	0.270268	-1.99327	0.0462323	0.999994
ENSDARG00000074844	32.4801	-0.773839	0.388251	-1.99314	0.0462458	0.999994
ENSDARG00000015557	63.146	-0.682472	0.342523	-1.99249	0.0463177	0.999994
ENSDARG00000063011	3.0429	0.656656	0.329776	1.99122	0.0464571	0.999994
ENSDARG00000035308	18.6973	0.811482	0.408103	1.98843	0.0467646	0.999994
ENSDARG00000060542	55.383	0.687818	0.346042	1.98767	0.0468477	0.999994
ENSDARG00000089225	71.5837	-0.701003	0.35269	-1.98759	0.0468575	0.999994
ENSDARG00000032627	23.844	0.782442	0.393734	1.98723	0.0468965	0.999994
ENSDARG00000061100	249.783	-0.666028	0.335163	-1.98718	0.0469027	0.999994
ENSDARG00000101752	33.4231	-0.747739	0.376421	-1.98644	0.046984	0.999994
ENSDARG00000028148	355.809	-0.633793	0.319106	-1.98615	0.0470164	0.999994
ENSDARG00000100003	696.69	0.643234	0.323906	1.98587	0.0470479	0.999994
ENSDARG00000056481	1685.95	-0.639486	0.322096	-1.98539	0.0471011	0.999994
ENSDARG00000023712	211.386	-0.616765	0.310918	-1.98369	0.0472901	0.999994
ENSDARG00000020952	16.3359	-0.818167	0.412461	-1.98362	0.0472979	0.999994
ENSDARG00000077823	33.0126	-0.809079	0.408443	-1.98088	0.0476042	0.999994
ENSDARG00000101569	101.089	-0.609158	0.307535	-1.98078	0.0476165	0.999994
ENSDARG00000056156	58.9131	0.67345	0.339994	1.98077	0.0476167	0.999994
ENSDARG00000002593	38.4409	-0.740728	0.374002	-1.98055	0.0476423	0.999994
ENSDARG00000058603	77.9281	-0.689378	0.348408	-1.97865	0.0478554	0.999994
ENSDARG00000053232	68.9919	-0.755747	0.382079	-1.97799	0.0479302	0.999994
ENSDARG00000103370	9.53338	0.815167	0.412206	1.97757	0.0479772	0.999994
ENSDARG00000097342	4.27817	0.760271	0.384477	1.97742	0.0479945	0.999994
ENSDARG00000077096	9.32204	0.816111	0.413	1.97605	0.0481486	0.999994
ENSDARG00000100636	29.5586	0.757151	0.383176	1.97599	0.048156	0.999994
ENSDARG00000063635	8.31668	-0.794471	0.402083	-1.97589	0.0481676	0.999994
ENSDARG00000079834	25.0789	0.770963	0.39037	1.97496	0.0482732	0.999994
ENSDARG00000038938	34.4629	-0.749297	0.379914	-1.97228	0.0485775	0.999994
ENSDARG00000005823	88.5462	-0.637552	0.323266	-1.97222	0.0485842	0.999994
ENSDARG00000010155	81.9189	-0.632918	0.32113	-1.97091	0.0487344	0.999994
ENSDARG00000033840	26.8988	-0.792101	0.401914	-1.97082	0.0487441	0.999994
ENSDARG00000101690	3.24362	-0.685098	0.347622	-1.97081	0.0487452	0.999994
ENSDARG00000087152	5.85154	0.783545	0.397624	1.97057	0.048773	0.999994
ENSDARG00000002172	82.1083	0.645518	0.327704	1.96982	0.0488589	0.999994
ENSDARG00000063314	9.70792	0.797365	0.40488	1.96939	0.0489088	0.999994
ENSDARG00000029146	485.87	-0.707038	0.359097	-1.96893	0.0489611	0.999994
ENSDARG00000078522	139.081	-0.571486	0.290416	-1.96782	0.0490889	0.999994
ENSDARG00000104889	184.141	0.640473	0.325586	1.96714	0.0491673	0.999994
ENSDARG00000097878	6.03832	0.774777	0.393866	1.96711	0.0491705	0.999994
ENSDARG00000104227	63.4839	0.69757	0.354665	1.96684	0.0492014	0.999994
ENSDARG00000073742	5682.79	0.682145	0.346874	1.96655	0.0492352	0.999994
ENSDARG00000041394	9.09003	0.792816	0.403279	1.96592	0.0493077	0.999994
ENSDARG00000105708	5.28759	0.766741	0.390136	1.96532	0.0493777	0.999994
ENSDARG00000007220	24.5035	-0.819677	0.417261	-1.96442	0.0494812	0.999994
ENSDARG00000022832	8.30537	-0.78961	0.402197	-1.96324	0.0496181	0.999994
ENSDARG00000078322	351.53	-0.570955	0.29091	-1.96265	0.0496864	0.999994
ENSDARG00000061977	18.0653	0.816614	0.416121	1.96244	0.0497108	0.999994
ENSDARG00000078311	5.78105	-0.750878	0.382749	-1.9618	0.0497854	0.999994
ENSDARG00000093463	3.87973	-0.671775	0.342503	-1.96137	0.0498363	0.999994
ENSDARG00000046127	10.0855	0.816657	0.417047	1.95819	0.0502077	0.999994
ENSDARG00000021899	11.9747	-0.818298	0.418029	-1.95751	0.0502872	0.999994
ENSDARG00000004875	26.9935	0.818514	0.418195	1.95726	0.0503174	0.999994
ENSDARG00000062873	7.85506	0.796585	0.407087	1.95679	0.0503718	0.999994
ENSDARG00000101347	37.1883	-0.757114	0.387264	-1.95503	0.0505794	0.999994
ENSDARG00000074756	142.135	-0.657385	0.336735	-1.95223	0.0509107	0.999994
ENSDARG00000042874	71.3201	0.647657	0.331808	1.9519	0.0509496	0.999994
ENSDARG00000010710	38.1762	0.782524	0.401161	1.95065	0.0510992	0.999994
ENSDARG00000045006	11.8827	-0.805194	0.41281	-1.95052	0.0511144	0.999994
ENSDARG00000003961	6.15821	0.777475	0.398747	1.94979	0.0512006	0.999994
ENSDARG00000043663	46.396	0.730845	0.374877	1.94956	0.0512285	0.999994
ENSDARG00000113364	59.4484	-0.731712	0.375413	-1.94909	0.051285	0.999994
ENSDARG00000054823	140.521	0.575519	0.295305	1.9489	0.0513074	0.999994
ENSDARG00000019601	82.1923	-0.740838	0.380287	-1.9481	0.0514027	0.999994
ENSDARG00000042172	3.23521	-0.673263	0.345691	-1.94759	0.0514645	0.999994
ENSDARG00000113977	57.7731	0.76037	0.39053	1.94702	0.0515322	0.999994
ENSDARG00000103019	74.5834	0.760977	0.390861	1.94692	0.051544	0.999994
ENSDARG00000097997	4.36274	0.661987	0.340327	1.94515	0.0517565	0.999994
ENSDARG00000086906	33.1337	0.750614	0.385893	1.94514	0.0517585	0.999994
ENSDARG00000032087	27.9562	0.767777	0.394748	1.94498	0.0517772	0.999994
ENSDARG00000033307	165.311	0.603325	0.310241	1.9447	0.0518112	0.999994
ENSDARG00000059234	36.4776	0.71474	0.367551	1.9446	0.0518228	0.999994
ENSDARG00000059049	12.7532	0.812335	0.417768	1.94446	0.0518395	0.999994
ENSDARG00000100555	26.9228	0.755599	0.388861	1.94311	0.0520028	0.999994
ENSDARG00000012311	39.6586	0.725467	0.37359	1.94188	0.0521516	0.999994
ENSDARG00000104467	8.89659	-0.809356	0.41701	-1.94086	0.0522756	0.999994
ENSDARG00000104701	574.846	-0.679841	0.350462	-1.93984	0.0523991	0.999994
ENSDARG00000053122	99.7404	-0.638327	0.329353	-1.93812	0.052608	0.999994
ENSDARG00000097530	5.56372	0.749636	0.386998	1.93705	0.052739	0.999994
ENSDARG00000053517	109.076	-0.636427	0.328859	-1.93526	0.0529585	0.999994
ENSDARG00000016936	8.96477	-0.806048	0.416518	-1.93521	0.0529651	0.999994
ENSDARG00000074226	28.7567	0.768288	0.397212	1.9342	0.0530881	0.999994
ENSDARG00000099269	193.623	-0.664504	0.343703	-1.93337	0.0531912	0.999994
ENSDARG00000031983	3.38981	-0.663922	0.343409	-1.93333	0.0531956	0.999994
ENSDARG00000018757	25.8665	0.751114	0.388854	1.93161	0.0534078	0.999994
ENSDARG00000040764	255.448	0.575428	0.297906	1.93157	0.0534122	0.999994
ENSDARG00000014171	48.0952	0.705295	0.365249	1.931	0.0534834	0.999994
ENSDARG00000098141	37.962	0.74511	0.385926	1.93071	0.0535193	0.999994
ENSDARG00000034262	51.1936	-0.725862	0.376119	-1.92987	0.0536225	0.999994
ENSDARG00000039563	19.9937	-0.781314	0.404997	-1.92918	0.053708	0.999994
ENSDARG00000104058	8.86489	0.798076	0.413742	1.92892	0.0537403	0.999994
ENSDARG00000041080	4.81027	-0.674767	0.349859	-1.92868	0.0537704	0.999994
ENSDARG00000021808	66.6832	-0.734766	0.380997	-1.92854	0.0537884	0.999994
ENSDARG00000035663	4.50864	-0.749835	0.388829	-1.92844	0.0537999	0.999994
ENSDARG00000090617	54.9649	-0.713347	0.370178	-1.92704	0.053975	0.999994
ENSDARG00000112931	98.4779	-0.698498	0.362565	-1.92655	0.0540364	0.999994
ENSDARG00000012405	2272.85	-0.51109	0.265371	-1.92595	0.054111	0.999994
ENSDARG00000036064	15.6357	0.805098	0.418133	1.92546	0.0541719	0.999994
ENSDARG00000061654	5.76154	-0.732936	0.380671	-1.92538	0.0541818	0.999994
ENSDARG00000044949	77.0501	0.614483	0.319213	1.92499	0.0542302	0.999994
ENSDARG00000019526	8.49801	0.789698	0.410236	1.92498	0.0542313	0.999994
ENSDARG00000086453	6.60403	-0.706772	0.367323	-1.92412	0.0543397	0.999994
ENSDARG00000090986	25.6739	-0.747354	0.38843	-1.92404	0.05435	0.999994
ENSDARG00000036180	4.29209	0.7162	0.372257	1.92394	0.0543624	0.999994
ENSDARG00000097904	3.75037	0.699051	0.363348	1.92392	0.0543652	0.999994
ENSDARG00000097916	5.48633	-0.757685	0.394263	-1.92177	0.0546343	0.999994
ENSDARG00000025348	249.414	0.587826	0.306087	1.92046	0.0548002	0.999994
ENSDARG00000010482	2.83888	0.622829	0.324384	1.92003	0.0548537	0.999994
ENSDARG00000036036	308.271	0.518775	0.270222	1.91981	0.0548819	0.999994
ENSDARG00000095157	126.994	-0.613165	0.319404	-1.91972	0.0548937	0.999994
ENSDARG00000101908	113.939	-0.593808	0.30933	-1.91966	0.0549006	0.999994
ENSDARG00000053381	53.4687	0.749088	0.390307	1.91923	0.0549555	0.999994
ENSDARG00000062872	11.5303	0.80214	0.418055	1.91874	0.0550171	0.999994
ENSDARG00000023583	89.9663	-0.599173	0.312339	-1.91834	0.0550677	0.999994
ENSDARG00000010132	99.4784	-0.722697	0.37712	-1.91636	0.0553196	0.999994
ENSDARG00000103193	7.80922	0.779521	0.408155	1.90986	0.0561508	0.999994
ENSDARG00000062585	12.077	-0.797623	0.41765	-1.90979	0.0561604	0.999994
ENSDARG00000062696	19.4811	-0.793908	0.415852	-1.90911	0.0562477	0.999994
ENSDARG00000069549	14.3205	0.79748	0.418051	1.90761	0.0564415	0.999994
ENSDARG00000041252	10.0068	-0.787447	0.412884	-1.90719	0.0564962	0.999994
ENSDARG00000089124	255.16	0.664828	0.348872	1.90565	0.0566955	0.999994
ENSDARG00000058824	64.3942	-0.644189	0.338283	-1.90429	0.0568727	0.999994
ENSDARG00000007955	49.5633	-0.668899	0.351296	-1.90409	0.0568988	0.999994
ENSDARG00000089043	7.33714	0.776958	0.408263	1.90308	0.0570295	0.999994
ENSDARG00000060288	9.58612	0.777546	0.408637	1.90278	0.057069	0.999994
ENSDARG00000069563	6.52624	-0.761789	0.400508	-1.90206	0.0571635	0.999994
ENSDARG00000042851	40.515	0.7463	0.392382	1.90197	0.057175	0.999994
ENSDARG00000015575	118.495	0.600909	0.316092	1.90106	0.0572947	0.999994
ENSDARG00000044808	22.3686	-0.791961	0.416712	-1.9005	0.0573674	0.999994
ENSDARG00000071013	6.52898	0.742005	0.390678	1.89927	0.0575287	0.999994
ENSDARG00000023916	14.2309	-0.794131	0.418193	-1.89896	0.0575702	0.999994
ENSDARG00000105366	4.0495	0.693057	0.36501	1.89873	0.0575994	0.999994
ENSDARG00000098269	2.89918	-0.653016	0.344012	-1.89824	0.0576649	0.999994
ENSDARG00000008904	262.127	-0.610272	0.321509	-1.89815	0.0576764	0.999994
ENSDARG00000098592	66.4583	0.681888	0.359351	1.89755	0.0577549	0.999994
ENSDARG00000018898	97.1737	0.755609	0.398651	1.89542	0.0580372	0.999994
ENSDARG00000055976	14.444	0.790932	0.417452	1.89467	0.0581366	0.999994
ENSDARG00000058390	3.58582	-0.678966	0.358402	-1.89443	0.0581685	0.999994
ENSDARG00000086856	303.643	-0.66788	0.352552	-1.89442	0.0581695	0.999994
ENSDARG00000105863	7.33811	-0.725866	0.383343	-1.89352	0.0582892	0.999994
ENSDARG00000117264	94.7379	0.643252	0.339729	1.89343	0.0583013	0.999994
ENSDARG00000017219	1497.86	0.534106	0.282191	1.89271	0.0583961	0.999994
ENSDARG00000079347	16.7423	0.787364	0.416031	1.89256	0.0584163	0.999994
ENSDARG00000074921	9.4477	-0.753661	0.398478	-1.89135	0.0585777	0.999994
ENSDARG00000070849	2259.05	0.583383	0.308702	1.8898	0.0587852	0.999994
ENSDARG00000006666	27.8311	0.729557	0.386106	1.88953	0.0588213	0.999994
ENSDARG00000002564	8.84164	-0.745101	0.394446	-1.88898	0.0588944	0.999994
ENSDARG00000099045	26.0353	-0.76328	0.404082	-1.88892	0.058902	0.999994
ENSDARG00000013628	451.087	-0.588152	0.31137	-1.88892	0.0589026	0.999994
ENSDARG00000077352	10.4893	0.780603	0.413639	1.88716	0.0591386	0.999994
ENSDARG00000032876	9.93778	0.77777	0.41218	1.88697	0.0591646	0.999994
ENSDARG00000009844	91.1603	0.737316	0.390916	1.88612	0.0592782	0.999994
ENSDARG00000029718	6.16166	-0.749403	0.398224	-1.88186	0.0598545	0.999994
ENSDARG00000043665	14.9141	0.786682	0.418069	1.8817	0.0598763	0.999994
ENSDARG00000010727	8.39978	0.771895	0.410589	1.87997	0.0601125	0.999994
ENSDARG00000069893	16.5234	0.777425	0.413783	1.87882	0.0602684	0.999994
ENSDARG00000097193	17.6906	-0.766079	0.407792	-1.8786	0.0602986	0.999994
ENSDARG00000104347	841.068	-0.63915	0.340292	-1.87824	0.0603482	0.999994
ENSDARG00000018750	12.7748	-0.782139	0.416647	-1.87722	0.0604878	0.999994
ENSDARG00000076176	11.0595	0.783852	0.417677	1.8767	0.0605597	0.999994
ENSDARG00000028442	2.55963	0.602208	0.320958	1.87629	0.0606161
ENSDARG00000052277	20.5321	0.767811	0.409558	1.87473	0.0608299	0.999994
ENSDARG00000100409	155.521	-0.712406	0.380036	-1.87457	0.0608514	0.999994
ENSDARG00000092283	29.9958	0.730057	0.38952	1.87425	0.0608961	0.999994
ENSDARG00000035859	22.2205	0.7731	0.412632	1.87358	0.0609879	0.999994
ENSDARG00000057729	9.03749	-0.777995	0.415408	-1.87284	0.0610899	0.999994
ENSDARG00000071697	24.6152	0.766317	0.409323	1.87216	0.0611845	0.999994
ENSDARG00000075444	151.414	-0.647946	0.346195	-1.87162	0.0612589	0.999994
ENSDARG00000058302	83.4595	-0.644702	0.34459	-1.87093	0.061355	0.999994
ENSDARG00000093235	23.9165	0.751474	0.401845	1.87006	0.0614754	0.999994
ENSDARG00000055158	45.9591	0.699227	0.374011	1.86954	0.0615479	0.999994
ENSDARG00000012204	15.2959	-0.778835	0.41661	-1.86946	0.0615592	0.999994
ENSDARG00000026406	21.6777	0.772583	0.413268	1.86945	0.0615605	0.999994
ENSDARG00000060338	7.27515	0.763934	0.408685	1.86925	0.0615881	0.999994
ENSDARG00000095022	95.3095	-0.690509	0.369457	-1.86899	0.0616248	0.999994
ENSDARG00000043729	115.788	0.646445	0.345894	1.86891	0.0616352	0.999994
ENSDARG00000075727	57.9885	-0.704833	0.377224	-1.86847	0.0616963	0.999994
ENSDARG00000061810	98.7865	0.617097	0.330323	1.86816	0.0617393	0.999994
ENSDARG00000103285	3.89048	-0.636855	0.341196	-1.86654	0.0619658	0.999994
ENSDARG00000105424	12.3516	-0.778398	0.417264	-1.86548	0.0621137	0.999994
ENSDARG00000009252	5.86516	0.747624	0.400906	1.86484	0.0622041	0.999994
ENSDARG00000088346	5.2066	-0.686558	0.368356	-1.86384	0.0623437	0.999994
ENSDARG00000088087	306.116	-0.516069	0.276915	-1.86364	0.0623726	0.999994
ENSDARG00000062137	18.1205	0.775554	0.416322	1.86287	0.0624806	0.999994
ENSDARG00000071113	453.041	-0.572922	0.307596	-1.86258	0.062521	0.999994
ENSDARG00000078805	5.82993	0.739701	0.39729	1.86187	0.0626218	0.999994
ENSDARG00000105464	2.58958	0.59453	0.319518	1.86071	0.0627853
ENSDARG00000016163	50.8887	-0.715793	0.384718	-1.86056	0.0628058	0.999994
ENSDARG00000045142	181.752	-0.77276	0.415379	-1.86037	0.062833	0.999994
ENSDARG00000063187	4.38696	-0.701974	0.377459	-1.85974	0.0629225	0.999994
ENSDARG00000077084	4.08008	0.699358	0.376182	1.85909	0.063014	0.999994
ENSDARG00000097685	3.80824	-0.654301	0.352077	-1.8584	0.063112	0.999994
ENSDARG00000060411	11.6195	0.774656	0.41691	1.85809	0.0631565	0.999994
ENSDARG00000029431	5.48062	-0.702578	0.37813	-1.85803	0.0631647	0.999994
ENSDARG00000039832	48.3385	-0.659911	0.355217	-1.85777	0.0632017	0.999994
ENSDARG00000099635	428.279	-0.557663	0.300218	-1.85753	0.0632365	0.999994
ENSDARG00000018162	3.18323	0.639584	0.344393	1.85714	0.0632918	0.999994
ENSDARG00000013880	12.7621	-0.774186	0.417104	-1.8561	0.0634394	0.999994
ENSDARG00000052423	27.1789	-0.723152	0.389925	-1.85459	0.0636546	0.999994
ENSDARG00000028900	2.48288	0.591531	0.319056	1.854	0.0637387
ENSDARG00000035909	30.1528	-0.746962	0.402896	-1.85398	0.0637416	0.999994
ENSDARG00000030753	33.3802	-0.70606	0.380954	-1.8534	0.0638253	0.999994
ENSDARG00000062323	105.04	0.619591	0.334302	1.85339	0.0638266	0.999994
ENSDARG00000068567	21.0244	0.759114	0.409856	1.85215	0.0640047	0.999994
ENSDARG00000001621	47.1584	-0.733414	0.396308	-1.85062	0.0642249	0.999994
ENSDARG00000098252	3.52534	-0.65702	0.355163	-1.84991	0.0643267	0.999994
ENSDARG00000087657	27.4463	0.749703	0.405295	1.84977	0.0643468	0.999994
ENSDARG00000087013	37.2864	-0.727934	0.393571	-1.84956	0.0643764	0.999994
ENSDARG00000009505	485.741	-0.671941	0.363323	-1.84943	0.0643957	0.999994
ENSDARG00000078324	4.42651	-0.683505	0.369872	-1.84795	0.0646095	0.999994
ENSDARG00000075164	68.5104	0.757864	0.410221	1.84746	0.0646811	0.999994
ENSDARG00000068621	22.6262	0.746338	0.404188	1.84651	0.0648176	0.999994
ENSDARG00000078964	10.2351	0.762937	0.413235	1.84625	0.0648552	0.999994
ENSDARG00000004154	9.98849	0.766553	0.415351	1.84555	0.0649573	0.999994
ENSDARG00000055270	7.29999	0.757646	0.41055	1.84544	0.0649732	0.999994
ENSDARG00000091619	22.685	-0.739571	0.400802	-1.84523	0.0650047	0.999994
ENSDARG00000101679	2.60008	0.586592	0.317899	1.84522	0.065006	0.999994
ENSDARG00000070497	3.90843	-0.647196	0.350768	-1.84508	0.0650254	0.999994
ENSDARG00000093349	35.5008	-0.727461	0.394328	-1.84481	0.0650647	0.999994
ENSDARG00000023713	104.971	0.57038	0.309186	1.84478	0.0650695	0.999994
ENSDARG00000100823	159.844	0.620835	0.336602	1.84442	0.0651218	0.999994
ENSDARG00000057378	138.17	-0.57325	0.310825	-1.84429	0.0651415	0.999994
ENSDARG00000035066	165.303	0.559965	0.303622	1.84428	0.0651419	0.999994
ENSDARG00000053625	36.7697	-0.737265	0.399853	-1.84384	0.0652068	0.999994
ENSDARG00000030110	20.1617	0.76192	0.413272	1.84363	0.0652371	0.999994
ENSDARG00000091317	25.8111	0.749609	0.40673	1.84301	0.065327	0.999994
ENSDARG00000063270	35.0988	-0.727088	0.394602	-1.84259	0.0653893	0.999994
ENSDARG00000100478	40.5444	-0.670164	0.363835	-1.84195	0.065483	0.999994
ENSDARG00000026907	3.16214	-0.579644	0.314756	-1.84157	0.0655381	0.999994
ENSDARG00000099273	3.62544	0.669272	0.363483	1.84127	0.0655816	0.999994
ENSDARG00000088805	45.94	-0.66363	0.360473	-1.841	0.0656222	0.999994
ENSDARG00000018637	539.35	0.536348	0.291455	1.84024	0.0657331	0.999994
ENSDARG00000042934	70.9556	0.758707	0.412563	1.83901	0.0659135	0.999994
ENSDARG00000104014	14.2392	-0.768634	0.418202	-1.83795	0.0660702	0.999994
ENSDARG00000105223	141.193	0.552486	0.300609	1.83789	0.0660788	0.999994
ENSDARG00000009209	130.925	-0.595507	0.324285	-1.83637	0.0663037	0.999994
ENSDARG00000017365	25.0769	-0.766634	0.417483	-1.83632	0.0663098	0.999994
ENSDARG00000076659	23.7257	0.72556	0.395158	1.83612	0.0663392	0.999994
ENSDARG00000054807	11.3726	0.72085	0.392602	1.83608	0.0663454	0.999994
ENSDARG00000020107	335.871	-0.632921	0.344755	-1.83586	0.0663788	0.999994
ENSDARG00000017314	6822.9	-0.569915	0.310492	-1.83552	0.0664285	0.999994
ENSDARG00000101791	16.9914	0.758114	0.413147	1.83497	0.0665094	0.999994
ENSDARG00000093864	17.97	-0.758784	0.41353	-1.8349	0.0665209	0.999994
ENSDARG00000077469	16.8005	0.760843	0.414678	1.83478	0.0665385	0.999994
ENSDARG00000044282	28.659	-0.724139	0.394853	-1.83395	0.0666621	0.999994
ENSDARG00000011298	35.762	-0.764199	0.416784	-1.83356	0.0667194	0.999994
ENSDARG00000028386	22.0758	0.742226	0.404844	1.83336	0.0667484	0.999994
ENSDARG00000117510	5.44406	0.713313	0.389115	1.83317	0.0667772	0.999994
ENSDARG00000093199	6.60789	0.734134	0.400627	1.83246	0.0668824	0.999994
ENSDARG00000005462	49.1229	-0.646239	0.352703	-1.83224	0.0669152	0.999994
ENSDARG00000054320	703.479	-0.633142	0.345876	-1.83055	0.0671683	0.999994
ENSDARG00000115573	26.5763	0.741441	0.405099	1.83027	0.0672097	0.999994
ENSDARG00000103220	70.3787	-0.688258	0.376085	-1.83006	0.0672409	0.999994
ENSDARG00000098583	172.243	-0.588293	0.321484	-1.82993	0.0672607	0.999994
ENSDARG00000068698	34.7871	0.692935	0.378987	1.82839	0.0674916	0.999994
ENSDARG00000019406	8.41387	0.751106	0.410907	1.82792	0.0675611	0.999994
ENSDARG00000074143	35.3308	-0.684118	0.374261	-1.82791	0.0675624	0.999994
ENSDARG00000087440	12.1832	-0.731558	0.400618	-1.82607	0.0678391	0.999994
ENSDARG00000059227	2418.77	-0.544542	0.298218	-1.82599	0.0678522	0.999994
ENSDARG00000024503	43.2462	0.650141	0.35613	1.82557	0.067915	0.999994
ENSDARG00000044073	66.7246	0.658663	0.360855	1.82529	0.0679578	0.999994
ENSDARG00000013613	20.0286	0.737075	0.403909	1.82485	0.0680231	0.999994
ENSDARG00000021557	74.1431	-0.706991	0.387556	-1.82423	0.0681177	0.999994
ENSDARG00000102902	3.27274	0.57309	0.314377	1.82294	0.068313	0.999994
ENSDARG00000086411	194.39	-0.685244	0.376164	-1.82166	0.0685063	0.999994
ENSDARG00000068787	232.443	-0.584978	0.321322	-1.82054	0.0686775	0.999994
ENSDARG00000088589	12.5589	-0.757712	0.416352	-1.81989	0.0687765	0.999994
ENSDARG00000057590	15.6943	0.753146	0.413977	1.81929	0.0688666	0.999994
ENSDARG00000071684	39.3113	0.709229	0.389873	1.81913	0.068892	0.999994
ENSDARG00000013522	226.718	0.757902	0.416769	1.81852	0.068985	0.999994
ENSDARG00000052746	322.886	-0.673391	0.370533	-1.81736	0.0691624	0.999994
ENSDARG00000009136	64.6356	-0.63403	0.349004	-1.81668	0.0692661	0.999994
ENSDARG00000104129	10.7149	0.733612	0.40388	1.81641	0.0693076	0.999994
ENSDARG00000051857	4.50856	0.671156	0.369678	1.81552	0.0694447	0.999994
ENSDARG00000015199	22.843	0.735014	0.404927	1.81518	0.0694966	0.999994
ENSDARG00000034270	393.475	-0.459577	0.253287	-1.81445	0.0696078	0.999994
ENSDARG00000019941	61.3327	0.712721	0.392813	1.81441	0.0696153	0.999994
ENSDARG00000091111	14.2003	0.754677	0.415963	1.81429	0.069633	0.999994
ENSDARG00000105586	2.93854	-0.609897	0.336427	-1.81286	0.0698528	0.999994
ENSDARG00000068710	28.2446	0.705244	0.389022	1.81286	0.0698529	0.999994
ENSDARG00000053364	6.21425	0.699369	0.385827	1.81265	0.0698861	0.999994
ENSDARG00000080000	19.1681	-0.746157	0.411678	-1.81248	0.0699126	0.999994
ENSDARG00000045900	30.7929	-0.717509	0.396016	-1.81182	0.0700146	0.999994
ENSDARG00000104930	13.8952	0.75719	0.418117	1.81095	0.070148	0.999994
ENSDARG00000102143	3.29103	-0.602879	0.333101	-1.8099	0.0703115	0.999994
ENSDARG00000022261	83.2597	-0.63523	0.35105	-1.80951	0.0703715	0.999994
ENSDARG00000097613	827.648	-0.506184	0.27982	-1.80896	0.0704573	0.999994
ENSDARG00000025404	17.5283	0.756435	0.418205	1.80876	0.0704877	0.999994
ENSDARG00000058256	26.0222	-0.703659	0.389046	-1.80868	0.0705013	0.999994
ENSDARG00000042559	78.2506	-0.648159	0.358439	-1.80828	0.0705623	0.999994
ENSDARG00000059247	9.52082	0.739795	0.409179	1.808	0.070607	0.999994
ENSDARG00000075768	627.654	-0.596416	0.329921	-1.80776	0.0706446	0.999994
ENSDARG00000026165	1446.8	-0.476532	0.263662	-1.80736	0.0707063	0.999994
ENSDARG00000100482	40.7973	-0.720593	0.398823	-1.8068	0.0707936	0.999994
ENSDARG00000037960	18.1386	0.749839	0.415046	1.80664	0.0708184	0.999994
ENSDARG00000079000	55.564	0.63885	0.353695	1.80622	0.0708842	0.999994
ENSDARG00000063177	23.7241	-0.731293	0.405296	-1.80434	0.0711773	0.999994
ENSDARG00000099547	6.83524	-0.714223	0.395859	-1.80423	0.0711945	0.999994
ENSDARG00000088232	3.54641	0.597565	0.331319	1.8036	0.0712946	0.999994
ENSDARG00000074691	14.7202	-0.753664	0.417963	-1.80318	0.0713593	0.999994
ENSDARG00000015707	38.222	-0.680373	0.377364	-1.80296	0.0713944	0.999994
ENSDARG00000089109	84.5004	-0.589141	0.326769	-1.80293	0.0714	0.999994
ENSDARG00000074031	4.09505	0.635201	0.352358	1.80271	0.071433	0.999994
ENSDARG00000043928	14.5395	0.753686	0.418204	1.8022	0.0715145	0.999994
ENSDARG00000016774	13.3611	0.752147	0.417485	1.80161	0.0716062	0.999994
ENSDARG00000042477	22.8381	-0.724377	0.402072	-1.80161	0.0716067	0.999994
ENSDARG00000069006	60.7587	-0.618697	0.343496	-1.80118	0.0716748	0.999994
ENSDARG00000069184	17.0663	0.733434	0.40721	1.80112	0.0716842	0.999994
ENSDARG00000115222	18.3585	-0.733658	0.407345	-1.80107	0.0716911	0.999994
ENSDARG00000099908	2.60298	-0.561222	0.311644	-1.80084	0.0717275	0.999994
ENSDARG00000078619	104.129	0.65528	0.363889	1.80077	0.0717393	0.999994
ENSDARG00000057114	46.4774	-0.633487	0.351805	-1.80068	0.0717535	0.999994
ENSDARG00000101624	86.973	0.70039	0.389108	1.79999	0.0718623	0.999994
ENSDARG00000036993	11.5107	-0.738435	0.410323	-1.79964	0.0719171	0.999994
ENSDARG00000117407	4.13639	0.652508	0.362646	1.7993	0.071972	0.999994
ENSDARG00000097750	24.6366	-0.720957	0.40075	-1.79902	0.0720159	0.999994
ENSDARG00000044861	868.442	0.619856	0.344621	1.79866	0.0720723	0.999994
ENSDARG00000061017	11.5723	0.747328	0.415597	1.7982	0.0721446	0.999994
ENSDARG00000016867	25.7352	0.74132	0.412583	1.79678	0.0723712	0.999994
ENSDARG00000060246	43.2821	-0.736043	0.409826	-1.79599	0.0724962	0.999994
ENSDARG00000016584	70.7998	-0.617333	0.343836	-1.79543	0.0725855	0.999994
ENSDARG00000103316	26.3246	0.706547	0.39354	1.79536	0.072596	0.999994
ENSDARG00000021352	37.3324	0.687371	0.382881	1.79526	0.0726124	0.999994
ENSDARG00000078186	41.8041	-0.645993	0.359972	-1.79456	0.0727236	0.999994
ENSDARG00000010018	181.313	-0.573751	0.319788	-1.79416	0.0727878	0.999994
ENSDARG00000102584	6.2985	-0.672787	0.37508	-1.79371	0.0728589	0.999994
ENSDARG00000087059	4.73921	-0.685106	0.381987	-1.79353	0.0728876	0.999994
ENSDARG00000041811	2957.65	0.468688	0.261542	1.79202	0.0731302	0.999994
ENSDARG00000041595	59.6632	-0.733994	0.409898	-1.79068	0.0733451	0.999994
ENSDARG00000017337	15.2784	0.742801	0.414847	1.79054	0.0733666	0.999994
ENSDARG00000038635	14.8126	0.747585	0.417527	1.79051	0.0733727	0.999994
ENSDARG00000097883	2.70128	-0.60177	0.336102	-1.79044	0.073383	0.999994
ENSDARG00000014674	83.6056	0.599085	0.334635	1.79026	0.0734118	0.999994
ENSDARG00000069438	85.0996	-0.63894	0.357269	-1.7884	0.0737118	0.999994
ENSDARG00000044265	7.77735	0.708729	0.396293	1.7884	0.0737119	0.999994
ENSDARG00000033184	706.831	-0.519078	0.290324	-1.78793	0.0737877	0.999994
ENSDARG00000055426	2.35102	-0.555764	0.310952	-1.7873	0.0738896
ENSDARG00000020007	1176.19	-0.475442	0.266025	-1.78721	0.0739039	0.999994
ENSDARG00000052997	9.97788	0.747285	0.418145	1.78714	0.0739142	0.999994
ENSDARG00000104587	404.392	0.531821	0.297665	1.78664	0.073995	0.999994
ENSDARG00000037760	6.60852	0.726041	0.40639	1.78656	0.0740085	0.999994
ENSDARG00000091377	36.2007	-0.715446	0.40058	-1.78602	0.0740953	0.999994
ENSDARG00000011932	56.0813	0.620587	0.347551	1.7856	0.074164	0.999994
ENSDARG00000076280	119.934	-0.622919	0.349003	-1.78485	0.074285	0.999994
ENSDARG00000056583	119.349	0.671831	0.376555	1.78415	0.0743993	0.999994
ENSDARG00000059483	189.845	-0.508865	0.285453	-1.78266	0.0746418	0.999994
ENSDARG00000004537	218.411	-0.546444	0.30663	-1.7821	0.0747333	0.999994
ENSDARG00000105714	25.734	0.724798	0.406847	1.7815	0.0748305	0.999994
ENSDARG00000037589	36.9807	0.671796	0.377114	1.78141	0.074845	0.999994
ENSDARG00000061699	71.3584	-0.609755	0.342296	-1.78137	0.0748522	0.999994
ENSDARG00000060054	13.4162	0.744306	0.417863	1.78122	0.0748763	0.999994
ENSDARG00000004925	8.02613	0.733806	0.412349	1.77957	0.0751457	0.999994
ENSDARG00000095515	7.37778	0.724798	0.407336	1.77936	0.0751805	0.999994
ENSDARG00000041306	53.7621	0.623515	0.350457	1.77915	0.0752159	0.999994
ENSDARG00000052073	431.758	-0.569731	0.320472	-1.77779	0.075439	0.999994
ENSDARG00000104949	2.37215	-0.55065	0.309828	-1.77728	0.0755226
ENSDARG00000068103	24.8172	0.706095	0.397337	1.77707	0.0755574	0.999994
ENSDARG00000099177	11.086	-0.740211	0.416762	-1.7761	0.0757164	0.999994
ENSDARG00000058218	3.98886	-0.642271	0.36184	-1.77501	0.0758958	0.999994
ENSDARG00000073792	13.0976	-0.740991	0.41758	-1.77449	0.0759823	0.999994
ENSDARG00000096592	3.64318	-0.580288	0.327053	-1.77429	0.0760147	0.999994
ENSDARG00000039827	5.63726	0.708825	0.399545	1.77408	0.0760497	0.999994
ENSDARG00000057166	9.26893	0.731859	0.412583	1.77385	0.0760885	0.999994
ENSDARG00000078055	4.46437	0.658023	0.370967	1.7738	0.0760955	0.999994
ENSDARG00000020028	2.29984	0.55314	0.311868	1.77363	0.0761238
ENSDARG00000078576	119.778	-0.678233	0.382429	-1.77349	0.0761477	0.999994
ENSDARG00000039910	29.7183	0.690106	0.389277	1.77279	0.0762633	0.999994
ENSDARG00000043328	12.191	-0.740467	0.417925	-1.77177	0.0764325	0.999994
ENSDARG00000029057	14.217	-0.740381	0.418016	-1.77118	0.0765308	0.999994
ENSDARG00000055350	5.62067	-0.707793	0.399634	-1.77111	0.0765432	0.999994
ENSDARG00000013687	62.8555	-0.616675	0.348191	-1.77108	0.0765469	0.999994
ENSDARG00000058048	9.81611	-0.711632	0.401907	-1.77064	0.0766209	0.999994
ENSDARG00000062448	13.0443	0.7356	0.415577	1.77007	0.0767154	0.999994
ENSDARG00000094833	31.091	0.700553	0.395868	1.76966	0.0767834	0.999994
ENSDARG00000069737	85.9381	0.641006	0.362345	1.76905	0.0768854	0.999994
ENSDARG00000002710	292.629	0.555099	0.313828	1.7688	0.0769271	0.999994
ENSDARG00000034117	83.2643	-0.560436	0.31691	-1.76844	0.0769874	0.999994
ENSDARG00000058328	77.9652	0.581439	0.328835	1.76818	0.0770311	0.999994
ENSDARG00000097385	5.88836	0.692227	0.391573	1.76781	0.0770929	0.999994
ENSDARG00000098730	78.1714	-0.607599	0.343736	-1.76763	0.077122	0.999994
ENSDARG00000055229	5.3179	0.683677	0.386821	1.76742	0.0771572	0.999994
ENSDARG00000102061	34.7635	0.694566	0.393093	1.76693	0.0772403	0.999994
ENSDARG00000076127	7.39548	-0.695403	0.393681	-1.76641	0.0773268	0.999994
ENSDARG00000105276	66.2484	-0.647316	0.366532	-1.76606	0.0773863	0.999994
ENSDARG00000094709	25.4984	0.721846	0.40894	1.76516	0.0775361	0.999994
ENSDARG00000016448	5.38475	0.645355	0.365657	1.76492	0.0775771	0.999994
ENSDARG00000061901	26.0467	-0.728728	0.413028	-1.76435	0.0776723	0.999994
ENSDARG00000070455	9.14253	0.727613	0.412563	1.76364	0.0777928	0.999994
ENSDARG00000075891	3.88132	-0.63811	0.362089	-1.7623	0.0780182	0.999994
ENSDARG00000070116	10.5232	0.735073	0.417138	1.76218	0.0780382	0.999994
ENSDARG00000101890	5.0633	-0.68511	0.388807	-1.76208	0.0780558	0.999994
ENSDARG00000102470	19.4694	-0.720962	0.409187	-1.76194	0.0780796	0.999994
ENSDARG00000041060	18.5421	0.727193	0.412903	1.76117	0.0782095	0.999994
ENSDARG00000060036	157.7	-0.52423	0.297686	-1.76101	0.0782359	0.999994
ENSDARG00000087893	15.3761	0.733847	0.41672	1.76101	0.0782373	0.999994
ENSDARG00000020761	43.4357	0.650162	0.369283	1.76061	0.078305	0.999994
ENSDARG00000036422	45.3044	-0.681173	0.387013	-1.76008	0.0783943	0.999994
ENSDARG00000071565	102.305	-0.657745	0.373745	-1.75988	0.078429	0.999994
ENSDARG00000054588	55.7952	-0.626959	0.356289	-1.75969	0.07846	0.999994
ENSDARG00000079544	136.364	0.540766	0.307311	1.75967	0.0784634	0.999994
ENSDARG00000016343	18.0266	-0.720273	0.409363	-1.7595	0.0784933	0.999994
ENSDARG00000020178	29.0688	-0.710496	0.403818	-1.75945	0.0785016	0.999994
ENSDARG00000004687	10.6968	0.730629	0.415334	1.75914	0.0785544	0.999994
ENSDARG00000103163	45.5758	0.628639	0.357521	1.75833	0.0786915	0.999994
ENSDARG00000057296	26.8468	-0.72169	0.410534	-1.75793	0.078759	0.999994
ENSDARG00000039215	6.92449	0.71339	0.405862	1.75772	0.0787958	0.999994
ENSDARG00000020845	362.395	-0.55675	0.316807	-1.75738	0.078853	0.999994
ENSDARG00000040727	16.6845	-0.727401	0.414009	-1.75697	0.0789233	0.999994
ENSDARG00000101474	2.89943	0.590811	0.336619	1.75513	0.0792368	0.999994
ENSDARG00000100623	29.101	-0.690991	0.393831	-1.75454	0.0793382	0.999994
ENSDARG00000021252	1768.44	-0.532481	0.303515	-1.75438	0.0793652	0.999994
ENSDARG00000018476	363.926	-0.49095	0.280011	-1.75332	0.0795466	0.999994
ENSDARG00000058005	98.3307	0.561064	0.320055	1.75302	0.0795978	0.999994
ENSDARG00000017272	10.1122	0.715752	0.4083	1.753	0.0796015	0.999994
ENSDARG00000021853	13.3001	-0.732438	0.417894	-1.75269	0.079655	0.999994
ENSDARG00000026875	240.364	-0.591305	0.337606	-1.75147	0.0798658	0.999994
ENSDARG00000002002	17.2313	0.720204	0.411378	1.75071	0.0799954	0.999994
ENSDARG00000076068	46.5009	-0.632056	0.361101	-1.75036	0.0800567	0.999994
ENSDARG00000079860	5.91962	0.668649	0.382224	1.74936	0.0802283	0.999994
ENSDARG00000077082	2.78044	0.590955	0.337899	1.74891	0.0803068	0.999994
ENSDARG00000056213	3.83934	0.648497	0.371021	1.74787	0.0804864	0.999994
ENSDARG00000033832	573.036	0.51467	0.294534	1.74741	0.0805671	0.999994
ENSDARG00000090752	3.92381	0.632467	0.362049	1.74691	0.0806527	0.999994
ENSDARG00000061819	14.1144	-0.726978	0.416167	-1.74684	0.0806648	0.999994
ENSDARG00000045519	2.84782	-0.577746	0.330767	-1.74669	0.0806918	0.999994
ENSDARG00000106579	4.78334	-0.631023	0.361271	-1.74668	0.0806937	0.999994
ENSDARG00000046074	48.0918	0.679436	0.389091	1.74621	0.0807739	0.999994
ENSDARG00000090783	4.85974	0.67851	0.388565	1.7462	0.0807769	0.999994
ENSDARG00000022437	6.50545	0.680568	0.389866	1.74565	0.0808721	0.999994
ENSDARG00000003822	10.3626	-0.726832	0.416678	-1.74435	0.0810978	0.999994
ENSDARG00000021806	55.5867	0.674898	0.386906	1.74435	0.0810989	0.999994
ENSDARG00000031049	126.053	-0.572444	0.328219	-1.74409	0.0811432	0.999994
ENSDARG00000045827	3.46533	0.620001	0.355515	1.74395	0.0811675	0.999994
ENSDARG00000043035	7.76836	-0.719843	0.412821	-1.74372	0.0812087	0.999994
ENSDARG00000057529	21.9329	-0.697063	0.399759	-1.74371	0.0812096	0.999994
ENSDARG00000003203	25.8935	0.723412	0.414903	1.74357	0.0812346	0.999994
ENSDARG00000078904	381.684	-0.530989	0.304875	-1.74166	0.0815672	0.999994
ENSDARG00000025824	14.843	-0.720225	0.413602	-1.74135	0.0816224	0.999994
ENSDARG00000061180	21.1669	0.702849	0.403668	1.74116	0.0816562	0.999994
ENSDARG00000101456	13.9506	-0.727542	0.417996	-1.74055	0.0817628	0.999994
ENSDARG00000068868	228.812	0.511354	0.293806	1.74045	0.0817798	0.999994
ENSDARG00000099600	4.78045	-0.65617	0.377018	-1.74042	0.0817852	0.999994
ENSDARG00000039343	145.359	0.607336	0.349075	1.73984	0.0818868	0.999994
ENSDARG00000030173	2.67345	0.580394	0.333595	1.73982	0.0818909	0.999994
ENSDARG00000000394	293.454	-0.467709	0.268861	-1.73959	0.081931	0.999994
ENSDARG00000017658	49.2392	-0.657569	0.378041	-1.73941	0.0819626	0.999994
ENSDARG00000031108	148.921	-0.526162	0.302495	-1.73941	0.0819633	0.999994
ENSDARG00000093044	8.43949	0.722435	0.415483	1.73878	0.0820726	0.999994
ENSDARG00000071548	49.1576	-0.608932	0.350357	-1.73803	0.0822051	0.999994
ENSDARG00000100514	47.3016	-0.616715	0.354841	-1.738	0.0822101	0.999994
ENSDARG00000087625	34.7424	-0.664731	0.382703	-1.73694	0.0823984	0.999994
ENSDARG00000097746	62.8056	0.659001	0.379515	1.73643	0.0824879	0.999994
ENSDARG00000018846	13.0355	0.725786	0.418157	1.73568	0.082621	0.999994
ENSDARG00000031560	42.2528	-0.643909	0.371004	-1.73558	0.0826374	0.999994
ENSDARG00000045130	44.5417	0.650874	0.375089	1.73525	0.0826964	0.999994
ENSDARG00000104210	3.0066	0.531478	0.306311	1.73509	0.0827248	0.999994
ENSDARG00000096367	16.603	-0.725071	0.418172	-1.73391	0.0829345	0.999994
ENSDARG00000045092	57.2184	-0.605416	0.349188	-1.73378	0.0829573	0.999994
ENSDARG00000056950	1006.81	-0.457488	0.263885	-1.73367	0.0829771	0.999994
ENSDARG00000025567	33.227	-0.695227	0.401076	-1.7334	0.0830237	0.999994
ENSDARG00000071424	333.09	-0.462992	0.267177	-1.73291	0.0831122	0.999994
ENSDARG00000040440	60.6843	0.638947	0.368741	1.73278	0.0831348	0.999994
ENSDARG00000076566	25.5574	0.696709	0.402204	1.73223	0.0832329	0.999994
ENSDARG00000039095	8.52422	-0.721921	0.416809	-1.73202	0.0832702	0.999994
ENSDARG00000075914	14.6755	-0.719534	0.415483	-1.7318	0.0833089	0.999994
ENSDARG00000007135	217.576	-0.528592	0.305238	-1.73174	0.0833201	0.999994
ENSDARG00000026453	88.546	-0.602267	0.347823	-1.73153	0.083357	0.999994
ENSDARG00000037487	6.91122	-0.682533	0.394206	-1.73141	0.0833783	0.999994
ENSDARG00000058819	8.77099	0.721586	0.416793	1.73128	0.0834018	0.999994
ENSDARG00000061373	17.2199	-0.721239	0.416728	-1.73072	0.083502	0.999994
ENSDARG00000069266	3.87701	0.625168	0.361475	1.72949	0.0837214	0.999994
ENSDARG00000090145	59.6511	-0.647728	0.37471	-1.72861	0.0838789	0.999994
ENSDARG00000022650	48.7015	0.63143	0.365365	1.72822	0.0839491	0.999994
ENSDARG00000103403	411.677	-0.588977	0.340956	-1.72743	0.0840903	0.999994
ENSDARG00000058461	14.2267	-0.720315	0.417301	-1.72613	0.0843239	0.999994
ENSDARG00000069339	103.303	-0.582204	0.337313	-1.72601	0.0843462	0.999994
ENSDARG00000088584	21.892	-0.711678	0.412853	-1.72381	0.0847428	0.999994
ENSDARG00000088157	3.25436	0.525338	0.30495	1.7227	0.0849423	0.999994
ENSDARG00000055752	22.445	0.705394	0.410174	1.71974	0.085479	0.999994
ENSDARG00000105230	12.4577	-0.716287	0.416523	-1.71968	0.08549	0.999994
ENSDARG00000086107	9.53284	0.705393	0.410204	1.71962	0.0855023	0.999994
ENSDARG00000078567	47.8797	0.633336	0.368675	1.71787	0.0858206	0.999994
ENSDARG00000005772	58.3037	0.606579	0.353234	1.71722	0.0859395	0.999994
ENSDARG00000099514	6.07223	0.67184	0.391368	1.71665	0.0860438	0.999994
ENSDARG00000024465	74.7607	-0.568939	0.331481	-1.71635	0.0860971	0.999994
ENSDARG00000005416	57.9258	-0.624277	0.363758	-1.71619	0.0861272	0.999994
ENSDARG00000040966	7.98017	0.707104	0.412109	1.71582	0.0861954	0.999994
ENSDARG00000102733	14.8184	-0.71425	0.4163	-1.71571	0.0862151	0.999994
ENSDARG00000086169	12.7838	-0.715315	0.417039	-1.71522	0.0863041	0.999994
ENSDARG00000007438	339.295	-0.479915	0.279841	-1.71496	0.0863527	0.999994
ENSDARG00000102590	26.1497	0.711809	0.415122	1.7147	0.0864003	0.999994
ENSDARG00000071772	6.35116	-0.691599	0.40347	-1.71413	0.0865057	0.999994
ENSDARG00000091728	11.3157	-0.7166	0.418074	-1.71405	0.0865193	0.999994
ENSDARG00000016866	11.6519	0.716679	0.418168	1.71385	0.0865556	0.999994
ENSDARG00000060921	25.5168	0.696222	0.406438	1.71299	0.0867152	0.999994
ENSDARG00000057606	34.6702	0.657048	0.383576	1.71295	0.086721	0.999994
ENSDARG00000038011	2.76586	0.52123	0.304418	1.71222	0.0868569	0.999994
ENSDARG00000003421	10.8897	-0.70687	0.412966	-1.71169	0.0869537	0.999994
ENSDARG00000018399	5.39014	0.628464	0.367194	1.71153	0.0869827	0.999994
ENSDARG00000058476	17.4324	0.69938	0.408667	1.71137	0.0870128	0.999994
ENSDARG00000016854	4.22869	0.658967	0.385137	1.71099	0.0870825	0.999994
ENSDARG00000098671	93.9045	0.63494	0.3711	1.71097	0.0870869	0.999994
ENSDARG00000078459	257.496	-0.519697	0.303773	-1.7108	0.0871172	0.999994
ENSDARG00000012987	1042.46	-0.540629	0.31609	-1.71037	0.0871983	0.999994
ENSDARG00000100969	7.64921	-0.67805	0.396498	-1.7101	0.0872481	0.999994
ENSDARG00000097224	40.9482	0.639512	0.374034	1.70977	0.0873088	0.999994
ENSDARG00000071643	2.10571	-0.519046	0.303604	-1.70962	0.0873366
ENSDARG00000016889	313.399	0.499361	0.292191	1.70902	0.0874471	0.999994
ENSDARG00000094675	5.77689	0.688332	0.402806	1.70884	0.0874799	0.999994
ENSDARG00000053646	5.3404	0.659174	0.385793	1.70862	0.0875215	0.999994
ENSDARG00000078075	34.3503	-0.663463	0.388333	-1.70849	0.0875459	0.999994
ENSDARG00000087102	3.8421	0.636209	0.372461	1.70812	0.0876138	0.999994
ENSDARG00000029587	17.0058	-0.702314	0.411172	-1.70808	0.0876214	0.999994
ENSDARG00000013822	158.225	-0.510834	0.29912	-1.70779	0.0876748	0.999994
ENSDARG00000030064	21.3978	0.713339	0.417752	1.70757	0.0877169	0.999994
ENSDARG00000008388	41.3912	0.629297	0.368574	1.70739	0.0877505	0.999994
ENSDARG00000102793	5.73251	0.668677	0.391656	1.70731	0.0877647	0.999994
ENSDARG00000070832	80.4735	-0.554657	0.324914	-1.70709	0.0878057	0.999994
ENSDARG00000055652	6.54082	-0.677042	0.396687	-1.70674	0.0878699	0.999994
ENSDARG00000101216	46.2248	0.641716	0.376144	1.70604	0.0880015	0.999994
ENSDARG00000011809	20.0852	-0.705477	0.413913	-1.70441	0.088305	0.999994
ENSDARG00000036107	364.283	0.603008	0.353836	1.7042	0.0883431	0.999994
ENSDARG00000011000	187.984	0.487944	0.286387	1.70379	0.08842	0.999994
ENSDARG00000043287	33.493	0.651389	0.382396	1.70344	0.0884858	0.999994
ENSDARG00000089586	3.18947	-0.605894	0.355699	-1.70339	0.0884951	0.999994
ENSDARG00000100121	3.02001	0.605782	0.3557	1.70307	0.0885545	0.999994
ENSDARG00000074611	32.7879	0.662148	0.388941	1.70244	0.0886731	0.999994
ENSDARG00000105134	8.86322	0.70855	0.41622	1.70235	0.0886904	0.999994
ENSDARG00000098639	185.992	-0.589523	0.346383	-1.70194	0.0887666	0.999994
ENSDARG00000081443	9.11497	0.694335	0.407989	1.70185	0.0887843	0.999994
ENSDARG00000041947	7.74094	0.700329	0.411662	1.70122	0.0889013	0.999994
ENSDARG00000013841	6.8962	0.67685	0.397892	1.70109	0.0889263	0.999994
ENSDARG00000079777	39.7821	-0.667005	0.392298	-1.70025	0.0890837	0.999994
ENSDARG00000103906	4.02777	0.635	0.373488	1.70019	0.089095	0.999994
ENSDARG00000007065	24.8628	0.663114	0.390095	1.69988	0.0891533	0.999994
ENSDARG00000036056	6.72377	0.678671	0.399307	1.69962	0.0892023	0.999994
ENSDARG00000098745	2.888	-0.512099	0.301409	-1.69902	0.0893154	0.999994
ENSDARG00000014527	2.49532	-0.560282	0.329775	-1.69898	0.0893222
ENSDARG00000030560	30.0574	0.660213	0.388691	1.69856	0.0894028	0.999994
ENSDARG00000029230	846.357	-0.560985	0.330373	-1.69803	0.0895014	0.999994
ENSDARG00000076435	18.537	0.693565	0.408484	1.6979	0.0895266	0.999994
ENSDARG00000089913	5.21202	0.64806	0.381767	1.69753	0.0895968	0.999994
ENSDARG00000005560	576.715	-0.47907	0.282257	-1.69728	0.0896437	0.999994
ENSDARG00000004386	37.3022	0.622397	0.366888	1.69642	0.0898058	0.999994
ENSDARG00000034808	42.4432	0.62027	0.36565	1.69635	0.0898197	0.999994
ENSDARG00000052190	17.2847	-0.705611	0.416049	-1.69598	0.0898891	0.999994
ENSDARG00000101967	113.113	-0.547607	0.322902	-1.69589	0.0899066	0.999994
ENSDARG00000023963	93.8149	0.5543	0.326888	1.69569	0.0899454	0.999994
ENSDARG00000039264	14.9978	-0.706606	0.416815	-1.69525	0.090028	0.999994
ENSDARG00000036915	16.8733	-0.703318	0.414882	-1.69523	0.0900325	0.999994
ENSDARG00000104808	94.7352	-0.597467	0.352482	-1.69503	0.0900698	0.999994
ENSDARG00000090086	54.9688	0.633429	0.373751	1.69479	0.0901156	0.999994
ENSDARG00000016979	43.3926	0.673495	0.397478	1.69442	0.0901853	0.999994
ENSDARG00000075825	2.1636	0.515335	0.304144	1.69438	0.0901932
ENSDARG00000041295	35.8808	0.704255	0.415916	1.69326	0.0904052	0.999994
ENSDARG00000007496	60.5747	-0.598593	0.353611	-1.6928	0.0904937	0.999994
ENSDARG00000053884	25.9503	0.683572	0.40382	1.69276	0.0905008	0.999994
ENSDARG00000052192	2.12315	0.514779	0.304142	1.69256	0.0905387
ENSDARG00000102274	96.5426	-0.585573	0.34603	-1.69226	0.0905962	0.999994
ENSDARG00000051730	17.1768	-0.697878	0.412434	-1.6921	0.0906276	0.999994
ENSDARG00000102004	588.426	-0.515972	0.304932	-1.69209	0.0906294	0.999994
ENSDARG00000099054	4.78144	-0.631134	0.372999	-1.69205	0.0906364	0.999994
ENSDARG00000101471	41.4129	-0.634533	0.375135	-1.69148	0.0907455	0.999994
ENSDARG00000052734	91.7885	0.595337	0.351999	1.6913	0.090779	0.999994
ENSDARG00000103196	7.92839	0.691718	0.409299	1.69001	0.0910263	0.999994
ENSDARG00000004305	11.4834	-0.694731	0.411167	-1.68966	0.0910935	0.999994
ENSDARG00000013542	66.8533	-0.59279	0.350885	-1.68942	0.0911397	0.999994
ENSDARG00000045789	80.8167	-0.614268	0.363684	-1.68902	0.0912162	0.999994
ENSDARG00000003517	20.6448	0.676422	0.400506	1.68892	0.0912351	0.999994
ENSDARG00000070903	175.146	-0.624523	0.369807	-1.68878	0.0912613	0.999994
ENSDARG00000046079	13.0905	0.703393	0.416871	1.68732	0.0915428	0.999994
ENSDARG00000078979	7.82946	0.650659	0.38571	1.68691	0.0916201	0.999994
ENSDARG00000035519	200.669	0.620478	0.367939	1.68636	0.0917259	0.999994
ENSDARG00000103650	2.2136	-0.507716	0.301075	-1.68635	0.0917291
ENSDARG00000034368	30.4884	0.670977	0.398052	1.68565	0.091863	0.999994
ENSDARG00000057583	202.392	-0.515507	0.305832	-1.68559	0.0918745	0.999994
ENSDARG00000035618	16.606	0.695055	0.412452	1.68518	0.0919541	0.999994
ENSDARG00000078042	227.435	-0.617666	0.366616	-1.68477	0.0920323	0.999994
ENSDARG00000099182	15.7255	0.702171	0.416816	1.68461	0.0920648	0.999994
ENSDARG00000016089	6.1614	0.682961	0.405417	1.68459	0.0920679	0.999994
ENSDARG00000026629	24.4072	0.661784	0.393	1.68393	0.0921956	0.999994
ENSDARG00000012341	20.1474	0.693708	0.412066	1.68349	0.0922808	0.999994
ENSDARG00000029242	7.72561	0.688602	0.409221	1.68271	0.0924307	0.999994
ENSDARG00000056683	3.09555	-0.580034	0.34473	-1.68257	0.0924574	0.999994
ENSDARG00000075569	30.8878	-0.656392	0.390114	-1.68256	0.0924595	0.999994
ENSDARG00000103977	15.945	0.703619	0.418205	1.68247	0.0924769	0.999994
ENSDARG00000088929	134.32	-0.649568	0.386175	-1.68206	0.0925577	0.999994
ENSDARG00000012397	31.4327	0.663022	0.394368	1.68123	0.092719	0.999994
ENSDARG00000100851	75.3502	-0.586435	0.34885	-1.68105	0.0927526	0.999994
ENSDARG00000004378	21.0457	-0.694286	0.413359	-1.67962	0.0930313	0.999994
ENSDARG00000106669	25.4529	-0.674752	0.401754	-1.67952	0.0930514	0.999994
ENSDARG00000093093	4.04541	0.595946	0.354845	1.67945	0.0930641	0.999994
ENSDARG00000031283	919.23	-0.540055	0.321604	-1.67925	0.0931028	0.999994
ENSDARG00000090871	9.62359	0.693043	0.412928	1.67836	0.0932762	0.999994
ENSDARG00000020544	6.98114	0.683985	0.407702	1.67766	0.0934139	0.999994
ENSDARG00000042613	21.3978	0.682499	0.406843	1.67755	0.0934347	0.999994
ENSDARG00000094602	5.12286	0.647822	0.386186	1.67749	0.093447	0.999994
ENSDARG00000030512	6.68056	-0.653799	0.38975	-1.67748	0.0934484	0.999994
ENSDARG00000100867	13.8433	0.697076	0.415558	1.67745	0.0934549	0.999994
ENSDARG00000111388	7.0964	-0.678995	0.404799	-1.67736	0.0934716	0.999994
ENSDARG00000033609	73.7768	0.652467	0.389095	1.67689	0.0935648	0.999994
ENSDARG00000061631	41.0534	0.629198	0.375375	1.67619	0.0937018	0.999994
ENSDARG00000034174	6.43003	-0.6837	0.408094	-1.67535	0.0938658	0.999994
ENSDARG00000097567	2.30399	0.505226	0.301583	1.67525	0.093886
ENSDARG00000045516	51.8797	-0.629208	0.375732	-1.67462	0.0940094	0.999994
ENSDARG00000060069	32.475	0.663346	0.396132	1.67456	0.0940207	0.999994
ENSDARG00000097718	105.276	-0.655738	0.391629	-1.67438	0.0940553	0.999994
ENSDARG00000068191	5.83385	-0.658173	0.393098	-1.67432	0.0940673	0.999994
ENSDARG00000078541	33.2144	-0.641758	0.383404	-1.67385	0.094161	0.999994
ENSDARG00000073688	11.7791	0.697015	0.416625	1.67301	0.0943263	0.999994
ENSDARG00000031075	2.6544	0.54658	0.326757	1.67274	0.0943782	0.999994
ENSDARG00000039270	18.0006	-0.684608	0.409281	-1.67271	0.0943848	0.999994
ENSDARG00000037929	54.2336	-0.597091	0.357043	-1.67232	0.094461	0.999994
ENSDARG00000069423	24.2396	0.68115	0.407312	1.6723	0.0944643	0.999994
ENSDARG00000020926	116.724	0.51634	0.30883	1.67192	0.0945394	0.999994
ENSDARG00000022410	86.9029	0.551273	0.329802	1.67153	0.0946174	0.999994
ENSDARG00000043447	4.65447	0.634628	0.379697	1.67141	0.0946416	0.999994
ENSDARG00000058322	26.8271	0.654118	0.391482	1.67087	0.0947467	0.999994
ENSDARG00000070658	2.69511	-0.499117	0.298736	-1.67076	0.0947687	0.999994
ENSDARG00000103054	2.69511	-0.499117	0.298736	-1.67076	0.0947687	0.999994
ENSDARG00000078752	2.70678	0.501757	0.300355	1.67055	0.0948113	0.999994
ENSDARG00000077078	2.42643	-0.546965	0.327497	-1.67014	0.0948925
ENSDARG00000006963	99.2031	-0.531506	0.318291	-1.66987	0.0949443	0.999994
ENSDARG00000075536	100.205	-0.512668	0.307078	-1.6695	0.0950177	0.999994
ENSDARG00000027957	152.313	-0.505868	0.303037	-1.66933	0.0950527	0.999994
ENSDARG00000028000	144.652	-0.51374	0.30786	-1.66875	0.0951677	0.999994
ENSDARG00000071331	768.136	-0.425186	0.254834	-1.66848	0.0952199	0.999994
ENSDARG00000078105	38.6324	-0.609903	0.365706	-1.66774	0.0953674	0.999994
ENSDARG00000058949	2.74682	0.49949	0.299719	1.66653	0.0956087	0.999994
ENSDARG00000039730	3015.47	-0.536226	0.321824	-1.66621	0.0956717	0.999994
ENSDARG00000024398	83.7499	-0.575172	0.345314	-1.66565	0.0957832	0.999994
ENSDARG00000011152	12.4995	0.694465	0.416936	1.66564	0.095785	0.999994
ENSDARG00000059886	74.1158	-0.639881	0.384222	-1.66539	0.0958344	0.999994
ENSDARG00000014181	14.9914	-0.687479	0.413048	-1.66441	0.0960312	0.999994
ENSDARG00000053263	24.2031	-0.679869	0.408514	-1.66425	0.0960628	0.999994
ENSDARG00000053165	2.74881	-0.495643	0.297859	-1.66402	0.0961084	0.999994
ENSDARG00000092810	58.4048	-0.587312	0.352978	-1.66388	0.0961372	0.999994
ENSDARG00000102874	237.543	-0.482395	0.289924	-1.66387	0.096139	0.999994
ENSDARG00000117442	14.8005	-0.689664	0.414739	-1.66289	0.0963353	0.999994
ENSDARG00000093318	60.4216	0.672976	0.405285	1.6605	0.0968141	0.999994
ENSDARG00000056193	19.8253	-0.678513	0.408685	-1.66024	0.0968667	0.999994
ENSDARG00000101062	5.15093	-0.582902	0.351173	-1.65987	0.0969406	0.999994
ENSDARG00000005456	20.6911	0.670255	0.403817	1.6598	0.0969546	0.999994
ENSDARG00000017014	101.528	-0.560292	0.33757	-1.65978	0.0969594	0.999994
ENSDARG00000026333	5.26663	0.656608	0.395608	1.65974	0.0969658	0.999994
ENSDARG00000063150	318.349	-0.595942	0.359116	-1.65947	0.0970209	0.999994
ENSDARG00000034862	36.8268	-0.650442	0.392025	-1.65919	0.0970782	0.999994
ENSDARG00000012593	1386.09	-0.418745	0.252559	-1.65801	0.0973148	0.999994
ENSDARG00000078435	56.1282	0.630481	0.38033	1.65772	0.097374	0.999994
ENSDARG00000046124	23.3473	-0.661673	0.399245	-1.65731	0.0974569	0.999994
ENSDARG00000090912	62.494	0.679174	0.409932	1.6568	0.0975604	0.999994
ENSDARG00000078072	35.7993	0.613955	0.370578	1.65675	0.0975703	0.999994
ENSDARG00000020143	49.6308	0.620186	0.374377	1.65658	0.0976045	0.999994
ENSDARG00000101200	7.55319	0.653576	0.394614	1.65624	0.0976733	0.999994
ENSDARG00000022260	137.608	-0.565127	0.341319	-1.65571	0.0977796	0.999994
ENSDARG00000045465	130.724	-0.590416	0.356607	-1.65565	0.097793	0.999994
ENSDARG00000025131	9.02976	0.688287	0.415762	1.65548	0.0978264	0.999994
ENSDARG00000105344	5.92512	-0.650996	0.393253	-1.65541	0.0978405	0.999994
ENSDARG00000005989	40.8938	0.661727	0.399773	1.65526	0.0978725	0.999994
ENSDARG00000009387	22.4327	0.678182	0.40973	1.65519	0.0978855	0.999994
ENSDARG00000079497	17.2242	0.689743	0.416892	1.65449	0.0980284	0.999994
ENSDARG00000069271	18.2221	0.681562	0.41225	1.65327	0.0982749	0.999994
ENSDARG00000042753	13.1018	0.690044	0.417701	1.652	0.0985336	0.999994
ENSDARG00000063626	1885.47	-0.55119	0.333703	-1.65174	0.098588	0.999994
ENSDARG00000023330	87.2202	0.535744	0.324443	1.65127	0.0986827	0.999994
ENSDARG00000054794	24.242	-0.663053	0.40161	-1.65099	0.0987414	0.999994
ENSDARG00000043814	3.93833	0.611159	0.370355	1.6502	0.0989026	0.999994
ENSDARG00000000086	11.1845	0.680862	0.412656	1.64995	0.0989532	0.999994
ENSDARG00000043359	148.587	-0.474803	0.287817	-1.64967	0.0990102	0.999994
ENSDARG00000100562	626.195	-0.485565	0.294368	-1.64952	0.0990413	0.999994
ENSDARG00000039830	87.3794	0.593025	0.359554	1.64934	0.0990787	0.999994
ENSDARG00000020647	25.7399	0.658729	0.399434	1.64915	0.0991161	0.999994
ENSDARG00000104300	3.18967	-0.560627	0.339998	-1.64891	0.0991653	0.999994
ENSDARG00000018958	3.15556	0.56422	0.342194	1.64883	0.0991821	0.999994
ENSDARG00000111240	32.5724	-0.644942	0.391243	-1.64844	0.0992617	0.999994
ENSDARG00000026599	6.84261	0.613513	0.372213	1.64828	0.0992948	0.999994
ENSDARG00000104231	7.90432	-0.668532	0.405751	-1.64764	0.0994269	0.999994
ENSDARG00000102824	122.354	0.498065	0.302292	1.64763	0.0994288	0.999994
ENSDARG00000095572	2.07595	0.492898	0.299213	1.64732	0.099493
ENSDARG00000031649	30.1236	0.624961	0.379534	1.64665	0.0996297	0.999994
ENSDARG00000062083	4.10625	0.615498	0.373823	1.64649	0.0996619	0.999994
ENSDARG00000102506	53.0005	-0.570584	0.346595	-1.64625	0.0997115	0.999994
ENSDARG00000104071	82.8891	-0.606239	0.368463	-1.64532	0.0999039	0.999994
ENSDARG00000099197	56766.8	-0.499434	0.30361	-1.64499	0.0999725	0.999994
ENSDARG00000037503	581.114	-0.431267	0.262176	-1.64495	0.0999801	0.999994
ENSDARG00000095553	7.95273	-0.667472	0.405794	-1.64485	0.1	0.999994
ENSDARG00000032072	5.26523	-0.63105	0.383689	-1.64469	0.100034	0.999994
ENSDARG00000055797	12.0335	-0.68731	0.418139	-1.64374	0.100231	0.999994
ENSDARG00000028164	2.0696	0.4911	0.298813	1.6435	0.100279
ENSDARG00000102394	53.128	-0.634389	0.386122	-1.64298	0.100388	0.999994
ENSDARG00000076850	123.146	-0.579264	0.352981	-1.64106	0.100785	0.999994
ENSDARG00000097082	30.9124	0.659215	0.401914	1.64019	0.100966	0.999994
ENSDARG00000032126	6.15586	0.656637	0.400508	1.63951	0.101107	0.999994
ENSDARG00000077641	30.837	-0.682168	0.416219	-1.63896	0.101221	0.999994
ENSDARG00000071406	3.17786	-0.555058	0.338836	-1.63813	0.101394	0.999994
ENSDARG00000076710	7.17101	0.641724	0.391846	1.63769	0.101486	0.999994
ENSDARG00000044532	20.3203	0.670519	0.409628	1.6369	0.101652	0.999994
ENSDARG00000042995	35.016	0.615519	0.376043	1.63683	0.101666	0.999994
ENSDARG00000007406	86.8945	-0.635056	0.387997	-1.63675	0.101682	0.999994
ENSDARG00000062216	4.59995	0.629248	0.384525	1.63643	0.10175	0.999994
ENSDARG00000099747	8.24471	-0.681351	0.416411	-1.63625	0.101788	0.999994
ENSDARG00000032405	451.134	-0.550413	0.33653	-1.63556	0.101933	0.999994
ENSDARG00000087145	14.8137	0.683959	0.418204	1.63547	0.101951	0.999994
ENSDARG00000069245	83.0232	-0.561657	0.343796	-1.63369	0.102324	0.999994
ENSDARG00000102960	39.255	0.637655	0.39035	1.63354	0.102355	0.999994
ENSDARG00000042658	23.6997	0.643224	0.393776	1.63348	0.102369	0.999994
ENSDARG00000059746	10.6349	-0.680405	0.41664	-1.63308	0.102453	0.999994
ENSDARG00000071468	116.413	-0.508318	0.311293	-1.63292	0.102485	0.999994
ENSDARG00000036376	54.7185	0.617353	0.378126	1.63267	0.102539	0.999994
ENSDARG00000101407	13.0613	-0.679926	0.416655	-1.63187	0.102707	0.999994
ENSDARG00000074652	6.78731	-0.632338	0.387495	-1.63186	0.102709	0.999994
ENSDARG00000032117	5.86047	0.660312	0.404653	1.6318	0.102722	0.999994
ENSDARG00000087996	2.1741	0.484903	0.297203	1.63155	0.102774
ENSDARG00000055875	39.1341	0.636847	0.390364	1.63142	0.102802	0.999994
ENSDARG00000078775	2.78279	0.539005	0.330502	1.63087	0.102919	0.999994
ENSDARG00000073786	32.2135	-0.666287	0.408615	-1.6306	0.102975	0.999994
ENSDARG00000007597	6.93938	0.660042	0.404881	1.63021	0.103056	0.999994
ENSDARG00000038006	108.968	-0.640048	0.392642	-1.6301	0.103079	0.999994
ENSDARG00000075892	40.9695	-0.600793	0.368569	-1.63007	0.103086	0.999994
ENSDARG00000074384	4.40153	0.615505	0.377645	1.62985	0.103133	0.999994
ENSDARG00000021059	654.116	-0.491626	0.301777	-1.6291	0.103291	0.999994
ENSDARG00000023967	65.9351	0.583468	0.358236	1.62873	0.103371	0.999994
ENSDARG00000020122	45.2527	0.572235	0.351501	1.62798	0.10353	0.999994
ENSDARG00000040309	9.6731	0.672268	0.413005	1.62775	0.103578	0.999994
ENSDARG00000098802	149.576	-0.558645	0.343349	-1.62705	0.103727	0.999994
ENSDARG00000004692	44.1212	-0.574002	0.352865	-1.62669	0.103803	0.999994
ENSDARG00000000212	497.417	0.557031	0.342451	1.6266	0.103822	0.999994
ENSDARG00000067997	1625.34	-0.471146	0.289675	-1.62646	0.103852	0.999994
ENSDARG00000102975	232.359	0.465863	0.286452	1.62632	0.103881	0.999994
ENSDARG00000001930	24.1481	-0.655802	0.403344	-1.62591	0.103969	0.999994
ENSDARG00000059279	137.175	0.508367	0.312733	1.62556	0.104043	0.999994
ENSDARG00000061566	5.43717	0.645703	0.397437	1.62467	0.104233	0.999994
ENSDARG00000102154	13.2562	-0.677418	0.417104	-1.6241	0.104355	0.999994
ENSDARG00000099999	70.9486	-0.540602	0.332908	-1.62388	0.104402	0.999994
ENSDARG00000060618	1.95696	0.482163	0.297033	1.62326	0.104533
ENSDARG00000039943	106.364	-0.527471	0.324946	-1.62326	0.104534	0.999994
ENSDARG00000060395	27.4768	-0.659486	0.406539	-1.62219	0.104762	0.999994
ENSDARG00000060023	6.65139	0.664897	0.409948	1.62191	0.104823	0.999994
ENSDARG00000054264	23.8328	-0.640673	0.395025	-1.62186	0.104834	0.999994
ENSDARG00000015425	55.9405	-0.570102	0.351587	-1.62151	0.104908	0.999994
ENSDARG00000030750	4.55126	0.580164	0.357952	1.62079	0.105063	0.999994
ENSDARG00000041581	6.5756	0.658439	0.406247	1.62079	0.105064	0.999994
ENSDARG00000022254	90.2334	-0.516929	0.318938	-1.62078	0.105064	0.999994
ENSDARG00000056015	2.40732	0.526028	0.324561	1.62074	0.105074
ENSDARG00000013881	23.6502	0.644461	0.39767	1.62059	0.105105	0.999994
ENSDARG00000094910	50.0104	0.60547	0.373683	1.62028	0.105173	0.999994
ENSDARG00000101975	3.72125	-0.599217	0.369833	-1.62024	0.105181	0.999994
ENSDARG00000075211	584.105	-0.508804	0.314151	-1.61962	0.105314	0.999994
ENSDARG00000103364	365.828	0.513027	0.316837	1.61921	0.105402	0.999994
ENSDARG00000063375	51.1845	-0.596127	0.368216	-1.61896	0.105456	0.999994
ENSDARG00000003113	102.447	0.607346	0.37521	1.61868	0.105515	0.999994
ENSDARG00000090183	5.33178	0.623222	0.385142	1.61816	0.105627	0.999994
ENSDARG00000006621	34.3873	0.617149	0.381474	1.6178	0.105706	0.999994
ENSDARG00000074365	15.6741	0.669143	0.41371	1.61742	0.105788	0.999994
ENSDARG00000075513	17.5204	0.663361	0.410194	1.61719	0.105837	0.999994
ENSDARG00000002949	37.2345	0.634876	0.3926	1.61711	0.105856	0.999994
ENSDARG00000037891	28.4603	-0.625197	0.386642	-1.61699	0.10588	0.999994
ENSDARG00000114948	4.5827	-0.613222	0.379356	-1.61648	0.10599	0.999994
ENSDARG00000010625	18.7776	0.659649	0.408324	1.6155	0.106202	0.999994
ENSDARG00000097391	5.44318	0.625359	0.387303	1.61465	0.106386	0.999994
ENSDARG00000060316	99.4456	0.521402	0.322952	1.61449	0.106422	0.999994
ENSDARG00000078383	35.2217	0.612371	0.379299	1.61448	0.106423	0.999994
ENSDARG00000011605	10.7916	0.673329	0.417062	1.61446	0.106428	0.999994
ENSDARG00000086112	20.7071	-0.669905	0.414969	-1.61435	0.106452	0.999994
ENSDARG00000117361	3.82824	-0.605754	0.375388	-1.61367	0.106598	0.999994
ENSDARG00000074676	184.953	-0.492158	0.305075	-1.61324	0.106693	0.999994
ENSDARG00000007245	2.46046	0.520455	0.322635	1.61314	0.106715
ENSDARG00000045299	13.8508	-0.670926	0.415946	-1.61301	0.106741	0.999994
ENSDARG00000041119	18.9196	0.666477	0.413214	1.61291	0.106763	0.999994
ENSDARG00000044718	66.9319	-0.599862	0.372019	-1.61245	0.106865	0.999994
ENSDARG00000105643	2.34108	-0.52013	0.322582	-1.6124	0.106876
ENSDARG00000019438	69.3543	0.579441	0.359393	1.61228	0.106901	0.999994
ENSDARG00000076724	8.46474	-0.666013	0.413107	-1.6122	0.106917	0.999994
ENSDARG00000019845	18.1001	0.67418	0.418175	1.6122	0.106919	0.999994
ENSDARG00000056026	29.2618	0.66586	0.413051	1.61205	0.106951	0.999994
ENSDARG00000075107	15.1876	-0.666213	0.413392	-1.61158	0.107054	0.999994
ENSDARG00000103703	2.80506	-0.509461	0.316188	-1.61126	0.107123	0.999994
ENSDARG00000068702	5.00986	0.627353	0.389403	1.61106	0.107166	0.999994
ENSDARG00000079271	28.9836	0.64679	0.401576	1.61063	0.107261	0.999994
ENSDARG00000097445	21.1265	-0.669917	0.415994	-1.6104	0.10731	0.999994
ENSDARG00000042467	28.5021	-0.656719	0.407879	-1.61008	0.10738	0.999994
ENSDARG00000076891	57.3219	0.553032	0.343628	1.60939	0.107531	0.999994
ENSDARG00000018961	303.075	0.458251	0.284736	1.60939	0.107531	0.999994
ENSDARG00000029051	2.46751	0.527978	0.328111	1.60914	0.107585
ENSDARG00000105422	13.7004	-0.672936	0.418201	-1.60912	0.10759	0.999994
ENSDARG00000086892	3.11664	0.567195	0.352737	1.60798	0.107839	0.999994
ENSDARG00000060564	9.46578	0.655449	0.40764	1.60791	0.107855	0.999994
ENSDARG00000017986	9.79806	0.658742	0.409707	1.60784	0.107871	0.999994
ENSDARG00000078703	36.2523	-0.625214	0.388943	-1.60747	0.107951	0.999994
ENSDARG00000092508	52.5051	-0.584253	0.363519	-1.60722	0.108007	0.999994
ENSDARG00000006031	311.647	-0.456645	0.284143	-1.60709	0.108034	0.999994
ENSDARG00000002336	13.0785	-0.66582	0.414355	-1.60688	0.10808	0.999994
ENSDARG00000077652	7.87727	-0.664647	0.413711	-1.60655	0.108154	0.999994
ENSDARG00000013161	64.4198	-0.583972	0.363502	-1.60652	0.108161	0.999994
ENSDARG00000117309	9.64186	-0.670873	0.417629	-1.60639	0.108189	0.999994
ENSDARG00000094874	2.2806	-0.518366	0.322705	-1.60631	0.108205
ENSDARG00000096999	2.28901	-0.517791	0.322528	-1.60542	0.108402
ENSDARG00000006112	22.5805	-0.639762	0.398557	-1.6052	0.10845	0.999994
ENSDARG00000097375	2.94518	-0.503689	0.313799	-1.60513	0.108464	0.999994
ENSDARG00000042703	7.29641	-0.654869	0.408252	-1.60408	0.108696	0.999994
ENSDARG00000093022	364.234	-0.476398	0.297038	-1.60383	0.108752	0.999994
ENSDARG00000031952	64.5849	-0.522609	0.325865	-1.60376	0.108767	0.999994
ENSDARG00000058479	9.28548	0.645949	0.402875	1.60335	0.108857	0.999994
ENSDARG00000060116	2.06366	0.47235	0.294609	1.60331	0.108866
ENSDARG00000060081	3.65745	-0.574575	0.35848	-1.60281	0.108977	0.999994
ENSDARG00000038235	18.2919	0.667292	0.416491	1.60217	0.109117	0.999994
ENSDARG00000011219	2.80702	0.559695	0.349421	1.60178	0.109204	0.999994
ENSDARG00000074905	1.95061	0.471769	0.294595	1.60141	0.109285
ENSDARG00000077549	8.34805	0.642785	0.401403	1.60135	0.1093	0.999994
ENSDARG00000089698	12.8949	0.662987	0.414059	1.60119	0.109335	0.999994
ENSDARG00000061145	17.2558	0.656694	0.410171	1.60103	0.109371	0.999994
ENSDARG00000020252	361.338	-0.50485	0.315384	-1.60075	0.109433	0.999994
ENSDARG00000105558	2.50975	0.521265	0.325642	1.60073	0.109437
ENSDARG00000039669	8.34563	0.658603	0.411445	1.60071	0.109442	0.999994
ENSDARG00000097537	212.731	-0.576537	0.360307	-1.60013	0.10957	0.999994
ENSDARG00000014498	80.028	0.558362	0.349038	1.59972	0.109662	0.999994
ENSDARG00000040917	195.4	-0.469894	0.293838	-1.59916	0.109785	0.999994
ENSDARG00000005549	56.3695	-0.558458	0.349353	-1.59855	0.109921	0.999994
ENSDARG00000042742	27.4155	0.640641	0.400776	1.5985	0.109932	0.999994
ENSDARG00000040854	14.7261	-0.667671	0.417693	-1.59847	0.109938	0.999994
ENSDARG00000103799	429.682	-0.446683	0.279458	-1.59839	0.109956	0.999994
ENSDARG00000104839	3.05224	-0.538469	0.336884	-1.59838	0.109958	0.999994
ENSDARG00000102257	6.33671	-0.626602	0.392163	-1.59781	0.110086	0.999994
ENSDARG00000016348	3.54857	0.5406	0.338362	1.59769	0.110111	0.999994
ENSDARG00000078599	15.4209	-0.65815	0.412119	-1.59699	0.110268	0.999994
ENSDARG00000071558	91.6133	-0.573818	0.359383	-1.59668	0.110338	0.999994
ENSDARG00000097008	1058.08	0.513264	0.321528	1.59633	0.110416	0.999994
ENSDARG00000010478	138.552	-0.538725	0.337494	-1.59625	0.110433	0.999994
ENSDARG00000101510	33.5023	0.627274	0.393196	1.59532	0.110641	0.999994
ENSDARG00000022399	20.8357	0.647555	0.405916	1.59529	0.110647	0.999994
ENSDARG00000055437	1.88656	0.469076	0.294054	1.5952	0.110667
ENSDARG00000038056	115.3	-0.527086	0.330533	-1.59466	0.110789	0.999994
ENSDARG00000099117	65.0273	0.595613	0.373545	1.59449	0.110826	0.999994
ENSDARG00000105154	185.018	-0.606566	0.380473	-1.59424	0.110882	0.999994
ENSDARG00000105178	38.1412	-0.622536	0.390494	-1.59423	0.110885	0.999994
ENSDARG00000015891	57.0738	-0.591405	0.371007	-1.59405	0.110924	0.999994
ENSDARG00000045373	257.532	0.528124	0.331334	1.59393	0.110951	0.999994
ENSDARG00000101051	133.999	-0.575001	0.360882	-1.59332	0.111088	0.999994
ENSDARG00000056554	2.48703	0.465548	0.292237	1.59305	0.111149
ENSDARG00000008884	43.2461	0.566692	0.355754	1.59293	0.111175	0.999994
ENSDARG00000117406	2.86812	-0.54188	0.34024	-1.59264	0.111241	0.999994
ENSDARG00000042182	8.26153	-0.66117	0.415167	-1.59254	0.111264	0.999994
ENSDARG00000003769	7.75671	0.656261	0.41209	1.59252	0.111268	0.999994
ENSDARG00000098627	108.245	0.535015	0.335999	1.59231	0.111314	0.999994
ENSDARG00000006385	57.1584	-0.566288	0.355659	-1.59222	0.111334	0.999994
ENSDARG00000109262	8.02007	-0.64441	0.40476	-1.59208	0.111367	0.999994
ENSDARG00000025346	10.3751	0.664014	0.417165	1.59173	0.111445	0.999994
ENSDARG00000060210	2.37618	0.46514	0.292275	1.59145	0.111509
ENSDARG00000014976	63.2955	-0.609131	0.38291	-1.5908	0.111656	0.999994
ENSDARG00000032197	3.46447	-0.556039	0.349589	-1.59055	0.111711	0.999994
ENSDARG00000022939	10.4327	0.656977	0.413172	1.59008	0.111816	0.999994
ENSDARG00000054539	28.4418	0.626174	0.393846	1.5899	0.111858	0.999994
ENSDARG00000003701	3.77244	0.529471	0.333046	1.58978	0.111884	0.999994
ENSDARG00000033443	36.3706	-0.619101	0.389458	-1.58965	0.111914	0.999994
ENSDARG00000038476	14.0501	0.661039	0.415951	1.58922	0.11201	0.999994
ENSDARG00000099846	15.6523	-0.658528	0.41443	-1.589	0.112061	0.999994
ENSDARG00000012381	294.013	0.444648	0.27991	1.58854	0.112165	0.999994
ENSDARG00000036764	22.7151	0.663346	0.417611	1.58843	0.112189	0.999994
ENSDARG00000037154	34.3383	-0.607947	0.383086	-1.58697	0.112519	0.999994
ENSDARG00000093584	422.62	-0.565904	0.356775	-1.58616	0.112702	0.999994
ENSDARG00000040374	7.222	-0.647091	0.408107	-1.58559	0.112832	0.999994
ENSDARG00000101116	13.0159	0.662705	0.418095	1.58506	0.112953	0.999994
ENSDARG00000057241	8.5892	0.660133	0.416479	1.58503	0.112959	0.999994
ENSDARG00000075132	70.8419	0.61283	0.386742	1.58459	0.113059	0.999994
ENSDARG00000075650	64.8631	-0.619145	0.390748	-1.58451	0.113077	0.999994
ENSDARG00000040432	22.3887	0.659954	0.416573	1.58424	0.113138	0.999994
ENSDARG00000074390	79.9592	0.573591	0.362178	1.58373	0.113256	0.999994
ENSDARG00000014891	253.274	-0.46592	0.294201	-1.58368	0.113267	0.999994
ENSDARG00000015111	147.148	0.551958	0.348561	1.58353	0.1133	0.999994
ENSDARG00000000943	15.9429	0.662071	0.418167	1.58327	0.11336	0.999994
ENSDARG00000071235	108.25	-0.580255	0.366504	-1.58321	0.113373	0.999994
ENSDARG00000003811	117.898	-0.562756	0.355557	-1.58274	0.11348	0.999994
ENSDARG00000097934	3.58653	-0.519108	0.327991	-1.58269	0.113492	0.999994
ENSDARG00000054879	44.2515	0.57847	0.365551	1.58246	0.113544	0.999994
ENSDARG00000091215	18.6249	0.656267	0.414741	1.58235	0.113569	0.999994
ENSDARG00000013968	510.368	0.445348	0.281494	1.58209	0.11363	0.999994
ENSDARG00000039373	2.33725	-0.45814	0.28961	-1.58192	0.113667
ENSDARG00000036139	44.1088	0.573612	0.362622	1.58184	0.113685	0.999994
ENSDARG00000035630	61.608	-0.57661	0.364598	-1.58149	0.113765	0.999994
ENSDARG00000044436	5.23843	-0.580759	0.367268	-1.5813	0.113811	0.999994
ENSDARG00000053058	1606.56	0.575703	0.364114	1.58111	0.113854	0.999994
ENSDARG00000010145	5.22024	0.620286	0.392367	1.58088	0.113905	0.999994
ENSDARG00000104470	157.37	-0.506082	0.320183	-1.5806	0.113969	0.999994
ENSDARG00000116806	79.9936	0.571738	0.361809	1.58022	0.114056	0.999994
ENSDARG00000092499	33.2398	0.631871	0.399918	1.58	0.114107	0.999994
ENSDARG00000012194	158.472	0.484015	0.306344	1.57997	0.114113	0.999994
ENSDARG00000078389	2.84718	0.539406	0.341496	1.57954	0.114212	0.999994
ENSDARG00000043209	16.0293	0.65398	0.414091	1.57932	0.114264	0.999994
ENSDARG00000090872	928.589	-0.535812	0.339287	-1.57923	0.114283	0.999994
ENSDARG00000011890	36.1138	-0.615044	0.389462	-1.57921	0.114287	0.999994
ENSDARG00000025974	68.8579	-0.547163	0.346576	-1.57877	0.114389	0.999994
ENSDARG00000030078	20.5446	0.650275	0.412031	1.57822	0.114515	0.999994
ENSDARG00000014496	27.0453	-0.633975	0.401708	-1.5782	0.11452	0.999994
ENSDARG00000100116	26.6165	-0.613809	0.388948	-1.57812	0.114537	0.999994
ENSDARG00000013794	6.83098	0.62893	0.398531	1.57812	0.114538	0.999994
ENSDARG00000025703	3.14312	-0.543859	0.344661	-1.57795	0.114577	0.999994
ENSDARG00000018179	9.27187	0.658753	0.417508	1.57782	0.114607	0.999994
ENSDARG00000104404	3.0635	0.553949	0.351095	1.57778	0.114617	0.999994
ENSDARG00000040559	12.1397	0.658076	0.417093	1.57777	0.114619	0.999994
ENSDARG00000070583	6.26211	0.627082	0.39751	1.57753	0.114674	0.999994
ENSDARG00000007693	88.5871	0.557593	0.353511	1.5773	0.114726	0.999994
ENSDARG00000007387	20.6828	0.641552	0.406905	1.57666	0.114873	0.999994
ENSDARG00000035913	38.2002	-0.617873	0.391949	-1.57641	0.114931	0.999994
ENSDARG00000029544	19.9182	0.637775	0.404595	1.57633	0.11495	0.999994
ENSDARG00000060512	4.47917	0.609135	0.386534	1.57589	0.115051	0.999994
ENSDARG00000055192	1607.57	-0.500556	0.317687	-1.57563	0.115112	0.999994
ENSDARG00000089461	7.94378	0.651887	0.413782	1.57543	0.115156	0.999994
ENSDARG00000002396	21.8876	0.631094	0.400699	1.57498	0.11526	0.999994
ENSDARG00000015495	119.406	0.479541	0.304476	1.57497	0.115263	0.999994
ENSDARG00000001939	38.8668	-0.579275	0.36782	-1.57489	0.115282	0.999994
ENSDARG00000097481	1.92701	0.459053	0.291519	1.57469	0.115328
ENSDARG00000045913	59.2933	-0.538265	0.34183	-1.57465	0.115336	0.999994
ENSDARG00000008049	51.073	0.59362	0.377115	1.57411	0.115462	0.999994
ENSDARG00000116058	185.67	0.595005	0.378021	1.574	0.115487	0.999994
ENSDARG00000095224	31.5071	-0.635052	0.403601	-1.57347	0.115611	0.999994
ENSDARG00000032256	6.58969	0.641112	0.407738	1.57236	0.115867	0.999994
ENSDARG00000020847	87.6022	-0.50175	0.319128	-1.57225	0.115892	0.999994
ENSDARG00000104886	2.3969	-0.499643	0.317807	-1.57216	0.115914
ENSDARG00000035986	31.8341	0.621989	0.395653	1.57206	0.115938	0.999994
ENSDARG00000104077	13.1622	-0.656733	0.417815	-1.57183	0.11599	0.999994
ENSDARG00000079388	272.266	-0.46848	0.298052	-1.57181	0.115995	0.999994
ENSDARG00000104682	2930.51	-0.470861	0.299771	-1.57074	0.116244	0.999994
ENSDARG00000100862	2.36348	0.455367	0.289945	1.57053	0.116293
ENSDARG00000078802	76.0349	-0.511246	0.325551	-1.5704	0.116322	0.999994
ENSDARG00000043705	9.60723	0.647146	0.412179	1.57006	0.116401	0.999994
ENSDARG00000110642	2.61539	0.454802	0.289681	1.57001	0.116413	0.999994
ENSDARG00000052641	458.724	-0.52454	0.334115	-1.56994	0.116429	0.999994
ENSDARG00000070795	18.1745	0.64504	0.41092	1.56975	0.116474	0.999994
ENSDARG00000037071	1407.08	0.373808	0.238259	1.56891	0.116669	0.999994
ENSDARG00000019307	4.79287	0.615602	0.39238	1.56889	0.116673	0.999994
ENSDARG00000099424	16.3201	-0.655023	0.417524	-1.56883	0.116688	0.999994
ENSDARG00000045075	13.5939	0.654915	0.417647	1.56811	0.116856	0.999994
ENSDARG00000071325	5.87951	-0.591417	0.377215	-1.56785	0.116916	0.999994
ENSDARG00000045542	47.063	0.553063	0.353002	1.56674	0.117175	0.999994
ENSDARG00000078901	3.49392	-0.547055	0.34917	-1.56673	0.117178	0.999994
ENSDARG00000101190	4.81343	0.6048	0.386183	1.56609	0.117326	0.999994
ENSDARG00000096874	21.6092	0.636911	0.406728	1.56594	0.117364	0.999994
ENSDARG00000056078	22.9557	-0.642615	0.410401	-1.56583	0.11739	0.999994
ENSDARG00000010792	40.2021	-0.603792	0.385653	-1.56564	0.117434	0.999994
ENSDARG00000036414	115.079	-0.599918	0.383208	-1.56551	0.117462	0.999994
ENSDARG00000094204	12.9734	0.653257	0.417353	1.56524	0.117527	0.999994
ENSDARG00000063157	57.6557	-0.545178	0.348341	-1.56507	0.117567	0.999994
ENSDARG00000099445	120.156	-0.552347	0.353003	-1.56471	0.117651	0.999994
ENSDARG00000063912	45122.8	-0.427084	0.272967	-1.5646	0.117676	0.999994
ENSDARG00000057714	25.5113	0.649565	0.415191	1.5645	0.117701	0.999994
ENSDARG00000094730	54.9222	0.62978	0.402708	1.56386	0.117849	0.999994
ENSDARG00000074560	4.08124	-0.574117	0.367279	-1.56316	0.118014	0.999994
ENSDARG00000039892	17.5827	0.644313	0.412428	1.56225	0.11823	0.999994
ENSDARG00000040944	84.0041	0.548542	0.351153	1.56212	0.118261	0.999994
ENSDARG00000104795	2.84567	0.545961	0.349602	1.56167	0.118367	0.999994
ENSDARG00000103902	9.49039	-0.650313	0.416464	-1.56151	0.118403	0.999994
ENSDARG00000071562	18.9851	0.647017	0.414377	1.56142	0.118424	0.999994
ENSDARG00000054903	80.0395	-0.640775	0.410385	-1.5614	0.118429	0.999994
ENSDARG00000077639	9.0976	0.652003	0.417626	1.56121	0.118474	0.999994
ENSDARG00000097952	4.05186	0.585758	0.375314	1.56071	0.118592	0.999994
ENSDARG00000058022	2.82992	0.528893	0.338928	1.56049	0.118644	0.999994
ENSDARG00000014230	280.579	0.5119	0.328107	1.56016	0.118722	0.999994
ENSDARG00000044420	61.6175	-0.514657	0.330101	-1.55909	0.118975	0.999994
ENSDARG00000007560	11.4103	0.650586	0.417318	1.55897	0.119004	0.999994
ENSDARG00000052625	13.6858	-0.648476	0.41605	-1.55865	0.11908	0.999994
ENSDARG00000105162	5.54786	-0.590156	0.378634	-1.55865	0.11908	0.999994
ENSDARG00000061736	285.019	-0.460578	0.295568	-1.55828	0.119167	0.999994
ENSDARG00000067701	55.1665	-0.565074	0.362642	-1.55822	0.119182	0.999994
ENSDARG00000103459	47.3741	0.599044	0.384455	1.55816	0.119195	0.999994
ENSDARG00000097580	1.77038	-0.448411	0.287827	-1.55792	0.119252
ENSDARG00000002937	84.2882	-0.565548	0.363126	-1.55745	0.119365	0.999994
ENSDARG00000099449	53.1763	-0.560583	0.359981	-1.55725	0.11941	0.999994
ENSDARG00000030213	367.605	-0.5381	0.345545	-1.55725	0.119411	0.999994
ENSDARG00000103994	3261.5	-0.426628	0.27414	-1.55624	0.119651	0.999994
ENSDARG00000117419	2.86713	0.491115	0.315586	1.5562	0.11966	0.999994
ENSDARG00000104871	91.8923	0.594053	0.381745	1.55615	0.119672	0.999994
ENSDARG00000017785	7.78675	-0.640573	0.411692	-1.55595	0.119719	0.999994
ENSDARG00000059267	4.56468	0.558651	0.359097	1.55571	0.119777	0.999994
ENSDARG00000068374	89.8603	-0.580121	0.372995	-1.5553	0.119874	0.999994
ENSDARG00000070454	8.89806	-0.626915	0.403203	-1.55484	0.119985	0.999994
ENSDARG00000079895	12.3569	-0.649971	0.418036	-1.55482	0.119989	0.999994
ENSDARG00000063527	185.356	-0.507888	0.326664	-1.55477	0.12	0.999994
ENSDARG00000089456	28.3309	0.63158	0.406244	1.55468	0.120022	0.999994
ENSDARG00000103184	5.74137	-0.596838	0.383909	-1.55463	0.120034	0.999994
ENSDARG00000000472	2.34984	-0.491711	0.316299	-1.55458	0.120046
ENSDARG00000020866	182.821	0.598036	0.384721	1.55447	0.120073	0.999994
ENSDARG00000039913	32.2166	0.647763	0.416867	1.55388	0.120212	0.999994
ENSDARG00000009942	7.59574	0.636976	0.410453	1.55189	0.12069	0.999994
ENSDARG00000036239	891.802	-0.548788	0.353736	-1.5514	0.120805	0.999994
ENSDARG00000019772	13.3458	-0.643012	0.414481	-1.55137	0.120814	0.999994
ENSDARG00000057983	6.72898	0.620291	0.400084	1.5504	0.121045	0.999994
ENSDARG00000008816	14.8639	0.648149	0.418188	1.5499	0.121166	0.999994
ENSDARG00000078574	12.7321	0.647827	0.418002	1.54982	0.121185	0.999994
ENSDARG00000056840	64.249	0.546459	0.3526	1.5498	0.121189	0.999994
ENSDARG00000021442	121.565	0.516386	0.333349	1.54909	0.121361	0.999994
ENSDARG00000024746	946.416	-0.479015	0.309471	-1.54785	0.121659	0.999994
ENSDARG00000103682	70.5213	0.552296	0.357088	1.54667	0.121943	0.999994
ENSDARG00000012892	25.7553	0.636914	0.411841	1.54651	0.121983	0.999994
ENSDARG00000007630	2.18353	-0.488429	0.315856	-1.54637	0.122016
ENSDARG00000069957	3.34809	-0.541366	0.350119	-1.54623	0.122048	0.999994
ENSDARG00000094324	100.8	-0.51946	0.336038	-1.54583	0.122144	0.999994
ENSDARG00000024314	13.7095	0.645468	0.417797	1.54493	0.122363	0.999994
ENSDARG00000094511	2.03785	0.444525	0.287749	1.54484	0.122386
ENSDARG00000016903	178.456	-0.458881	0.29708	-1.54464	0.122435	0.999994
ENSDARG00000056601	23.7844	0.611457	0.395894	1.5445	0.122468	0.999994
ENSDARG00000045675	9.85571	0.645519	0.417982	1.54437	0.122498	0.999994
ENSDARG00000051793	9.0446	-0.644883	0.417754	-1.54369	0.122663	0.999994
ENSDARG00000057007	86.5152	0.524378	0.33975	1.54342	0.122728	0.999994
ENSDARG00000002670	12.7963	0.640781	0.415559	1.54197	0.12308	0.999994
ENSDARG00000057128	56.1617	-0.530954	0.344554	-1.54099	0.123319	0.999994
ENSDARG00000058995	6.86687	-0.615798	0.399638	-1.54089	0.123344	0.999994
ENSDARG00000009949	21.6135	0.631919	0.410108	1.54086	0.123351	0.999994
ENSDARG00000008249	17.6628	-0.63248	0.410488	-1.5408	0.123365	0.999994
ENSDARG00000079415	1.78662	0.444035	0.288194	1.54075	0.123378
ENSDARG00000053466	34.9211	0.61153	0.396928	1.54066	0.1234	0.999994
ENSDARG00000057440	5.1201	0.569795	0.369842	1.54065	0.123403	0.999994
ENSDARG00000018192	19.2817	-0.639901	0.415438	-1.54031	0.123486	0.999994
ENSDARG00000100467	15.8005	-0.643968	0.418133	-1.5401	0.123535	0.999994
ENSDARG00000052027	6.28108	-0.622812	0.404417	-1.54002	0.123555	0.999994
ENSDARG00000007098	389.705	0.482598	0.313433	1.53972	0.12363	0.999994
ENSDARG00000079326	44.3566	-0.610872	0.396815	-1.53944	0.123697	0.999994
ENSDARG00000037067	4.65835	0.582308	0.378453	1.53865	0.123889	0.999994
ENSDARG00000101043	162.368	0.494904	0.321762	1.53811	0.124023	0.999994
ENSDARG00000068572	64.9323	-0.550139	0.357726	-1.53788	0.124078	0.999994
ENSDARG00000105657	11.6532	-0.643144	0.418205	-1.53787	0.124081	0.999994
ENSDARG00000045797	33.7104	0.625323	0.406628	1.53783	0.124091	0.999994
ENSDARG00000009281	2.61285	0.498763	0.324352	1.53772	0.124118	0.999994
ENSDARG00000069274	14.9761	-0.638203	0.415113	-1.53742	0.124191	0.999994
ENSDARG00000070353	31.8951	-0.607117	0.395028	-1.5369	0.124319	0.999994
ENSDARG00000059357	62.5756	0.578	0.376202	1.53641	0.124438	0.999994
ENSDARG00000018263	138.01	0.543708	0.353939	1.53616	0.124498	0.999994
ENSDARG00000027813	72.7547	0.513241	0.334417	1.53473	0.124849	0.999994
ENSDARG00000030905	8.72194	0.614957	0.400695	1.53473	0.124851	0.999994
ENSDARG00000079962	54.5049	-0.555462	0.36199	-1.53447	0.124915	0.999994
ENSDARG00000038027	66.423	-0.584039	0.380698	-1.53413	0.124998	0.999994
ENSDARG00000030494	17.5886	0.638534	0.416371	1.53357	0.125135	0.999994
ENSDARG00000016263	116.053	-0.536486	0.349838	-1.53353	0.125146	0.999994
ENSDARG00000019995	26.6278	0.637621	0.415948	1.53294	0.125292	0.999994
ENSDARG00000092680	2.87001	0.474721	0.309747	1.53261	0.125372	0.999994
ENSDARG00000045372	42.5715	-0.565724	0.369208	-1.53227	0.125457	0.999994
ENSDARG00000057676	153.205	-0.486794	0.317724	-1.53213	0.12549	0.999994
ENSDARG00000069937	4.69312	0.559465	0.365288	1.53157	0.125628	0.999994
ENSDARG00000003693	143.554	-0.459433	0.300005	-1.53141	0.125667	0.999994
ENSDARG00000018190	134.959	-0.448622	0.292948	-1.5314	0.12567	0.999994
ENSDARG00000104478	43.9702	-0.577003	0.376859	-1.53109	0.125748	0.999994
ENSDARG00000045911	8.97028	-0.637673	0.416486	-1.53108	0.12575	0.999994
ENSDARG00000057209	2.35079	0.436932	0.285416	1.53086	0.125805
ENSDARG00000082192	1.82251	0.438644	0.286656	1.53021	0.125964
ENSDARG00000077018	26.1585	-0.602352	0.393694	-1.53	0.126017	0.999994
ENSDARG00000017489	30.0005	-0.639826	0.418204	-1.52994	0.126032	0.999994
ENSDARG00000070164	14.9524	0.638333	0.417354	1.52948	0.126146	0.999994
ENSDARG00000008263	3.21795	0.509764	0.333337	1.52928	0.126196	0.999994
ENSDARG00000062138	9.56865	0.635901	0.415846	1.52917	0.126221	0.999994
ENSDARG00000103288	127.602	-0.546508	0.357431	-1.52899	0.126268	0.999994
ENSDARG00000052334	55.0505	0.568637	0.371956	1.52878	0.12632	0.999994
ENSDARG00000099779	43.517	-0.555386	0.363465	-1.52803	0.126505	0.999994
ENSDARG00000070284	14.5591	0.63855	0.418089	1.52731	0.126685	0.999994
ENSDARG00000098355	497.569	0.548144	0.358897	1.5273	0.126686	0.999994
ENSDARG00000043133	6.52793	-0.607375	0.397683	-1.52729	0.12669	0.999994
ENSDARG00000100394	71.7216	-0.502086	0.328779	-1.52712	0.126731	0.999994
ENSDARG00000117089	17.7948	0.629635	0.412494	1.52641	0.126907	0.999994
ENSDARG00000015955	37.2342	0.590881	0.387205	1.52602	0.127006	0.999994
ENSDARG00000019128	196.291	-0.458607	0.300554	-1.52587	0.127041	0.999994
ENSDARG00000076547	9.91999	-0.637612	0.418197	-1.52467	0.127342	0.999994
ENSDARG00000055653	4.98557	0.575693	0.377592	1.52464	0.127348	0.999994
ENSDARG00000097110	58.3691	-0.555981	0.364836	-1.52392	0.127528	0.999994
ENSDARG00000059646	150.777	0.522352	0.342774	1.52389	0.127535	0.999994
ENSDARG00000030999	7.58829	-0.625805	0.410731	-1.52364	0.1276	0.999994
ENSDARG00000100452	636.625	0.461148	0.30267	1.5236	0.127609	0.999994
ENSDARG00000020131	8.41617	0.627095	0.411627	1.52345	0.127645	0.999994
ENSDARG00000006491	22.2087	0.636785	0.418115	1.52299	0.127761	0.999994
ENSDARG00000070427	58.9695	-0.528839	0.347377	-1.52238	0.127914	0.999994
ENSDARG00000037921	139.071	0.468189	0.307602	1.52206	0.127994	0.999994
ENSDARG00000063663	8.81347	0.616257	0.404887	1.52205	0.127997	0.999994
ENSDARG00000023820	70.4968	0.589787	0.387573	1.52174	0.128073	0.999994
ENSDARG00000011407	948.64	-0.469462	0.308549	-1.52152	0.128131	0.999994
ENSDARG00000062231	215.599	-0.519828	0.341769	-1.52099	0.128262	0.999994
ENSDARG00000034667	6.8164	0.598039	0.393361	1.52033	0.128428	0.999994
ENSDARG00000101306	35.7619	-0.602974	0.396652	-1.52016	0.128471	0.999994
ENSDARG00000015161	9.52935	0.626911	0.412491	1.51982	0.128557	0.999994
ENSDARG00000009864	13.2284	-0.635371	0.418136	-1.51953	0.128628	0.999994
ENSDARG00000102565	13.9375	0.633979	0.417489	1.51855	0.128875	0.999994
ENSDARG00000078868	5.39037	0.58798	0.387302	1.51814	0.128979	0.999994
ENSDARG00000076799	176.673	0.448115	0.295191	1.51805	0.129002	0.999994
ENSDARG00000030626	5.41517	0.571746	0.376692	1.5178	0.129064	0.999994
ENSDARG00000007867	330.822	-0.433097	0.285374	-1.51765	0.129103	0.999994
ENSDARG00000042010	528.276	-0.540975	0.356476	-1.51756	0.129124	0.999994
ENSDARG00000076179	28.5811	0.612089	0.403383	1.51739	0.129168	0.999994
ENSDARG00000061368	149.828	-0.553713	0.364953	-1.51722	0.129211	0.999994
ENSDARG00000054152	6.67327	-0.59363	0.391293	-1.5171	0.129242	0.999994
ENSDARG00000100844	25.7119	0.626247	0.412812	1.51703	0.12926	0.999994
ENSDARG00000103380	23.4285	-0.621063	0.409452	-1.51681	0.129314	0.999994
ENSDARG00000076420	3.32053	0.512378	0.337829	1.51668	0.129348	0.999994
ENSDARG00000012949	12.8849	0.630483	0.415793	1.51634	0.129434	0.999994
ENSDARG00000013771	6.90574	0.616454	0.406541	1.51634	0.129434	0.999994
ENSDARG00000076082	20.3232	-0.614924	0.405551	-1.51627	0.129452	0.999994
ENSDARG00000036820	26.2186	0.627559	0.413891	1.51624	0.129459	0.999994
ENSDARG00000018351	1392.3	-0.626327	0.413121	-1.51609	0.129498	0.999994
ENSDARG00000105450	110.163	0.544433	0.359142	1.51593	0.129538	0.999994
ENSDARG00000027087	2.20018	-0.427951	0.282322	-1.51583	0.129563
ENSDARG00000103840	55.132	-0.552649	0.364755	-1.51512	0.129741	0.999994
ENSDARG00000090722	232.155	-0.495589	0.327168	-1.51478	0.129828	0.999994
ENSDARG00000012078	225.528	-0.412762	0.272552	-1.51443	0.129916	0.999994
ENSDARG00000030215	737.722	-0.450992	0.297831	-1.51425	0.129961	0.999994
ENSDARG00000070746	6.01416	0.607468	0.401193	1.51415	0.129987	0.999994
ENSDARG00000008306	7.76556	-0.609487	0.402781	-1.5132	0.13023	0.999994
ENSDARG00000002635	18.9839	0.618803	0.409187	1.51227	0.130464	0.999994
ENSDARG00000099758	240.407	-0.419438	0.277481	-1.51159	0.130638	0.999994
ENSDARG00000116725	42.7003	-0.60947	0.403367	-1.51096	0.130799	0.999994
ENSDARG00000012390	28.7145	-0.619	0.409799	-1.5105	0.130917	0.999994
ENSDARG00000079372	2.42118	0.427244	0.282901	1.51023	0.130986
ENSDARG00000104057	4.16326	0.535045	0.354331	1.51002	0.13104	0.999994
ENSDARG00000104996	22.4331	0.599205	0.39685	1.5099	0.131068	0.999994
ENSDARG00000041533	23.485	-0.612662	0.405764	-1.5099	0.13107	0.999994
ENSDARG00000071673	34.8637	0.571908	0.378906	1.50937	0.131205	0.999994
ENSDARG00000098024	114.073	0.504297	0.33412	1.50933	0.131214	0.999994
ENSDARG00000076462	40.211	-0.5885	0.390081	-1.50866	0.131385	0.999994
ENSDARG00000074613	138.618	0.552693	0.366747	1.50701	0.131807	0.999994
ENSDARG00000055825	3.18884	0.504106	0.33463	1.50646	0.13195	0.999994
ENSDARG00000086309	30.2397	0.593356	0.393995	1.506	0.132068	0.999994
ENSDARG00000101056	2.2144	0.425952	0.282864	1.50585	0.132104
ENSDARG00000076056	4.94471	0.580467	0.385485	1.50581	0.132116	0.999994
ENSDARG00000042799	13.6754	0.625487	0.415463	1.50552	0.132191	0.999994
ENSDARG00000074671	196.978	-0.46315	0.307698	-1.50521	0.132269	0.999994
ENSDARG00000062799	4.05675	-0.554164	0.368169	-1.50519	0.132275	0.999994
ENSDARG00000005176	2.82544	-0.474896	0.315642	-1.50454	0.132442	0.999994
ENSDARG00000093064	9.97169	0.623714	0.414568	1.50449	0.132455	0.999994
ENSDARG00000087745	4.27916	-0.548508	0.364705	-1.50398	0.132587	0.999994
ENSDARG00000098017	16.2222	0.628957	0.418202	1.50395	0.132594	0.999994
ENSDARG00000099148	53.3339	0.585792	0.389616	1.50351	0.132708	0.999994
ENSDARG00000102080	4.66594	0.559058	0.371948	1.50305	0.132826	0.999994
ENSDARG00000102657	3.92774	-0.557873	0.371337	-1.50234	0.13301	0.999994
ENSDARG00000098823	4.96339	-0.553179	0.368274	-1.50208	0.133075	0.999994
ENSDARG00000055250	3.21032	-0.522302	0.347724	-1.50206	0.133082	0.999994
ENSDARG00000024219	36.1998	0.568232	0.378321	1.50198	0.133101	0.999994
ENSDARG00000034541	18.3317	-0.618029	0.411513	-1.50185	0.133137	0.999994
ENSDARG00000052688	28.3404	0.59627	0.397407	1.5004	0.133511	0.999994
ENSDARG00000098832	484.215	-0.423375	0.282278	-1.49985	0.133653	0.999994
ENSDARG00000069435	4.90578	0.576259	0.384247	1.49971	0.133689	0.999994
ENSDARG00000099375	7.9445	-0.605061	0.403459	-1.49969	0.133696	0.999994
ENSDARG00000024631	1.73762	0.424591	0.283228	1.49911	0.133844
ENSDARG00000014962	78.91	-0.482141	0.321671	-1.49887	0.133908	0.999994
ENSDARG00000080010	470.915	-0.476237	0.317769	-1.49869	0.133955	0.999994
ENSDARG00000070098	117.56	-0.465358	0.310541	-1.49854	0.133993	0.999994
ENSDARG00000031203	13.7211	-0.625411	0.417494	-1.49801	0.13413	0.999994
ENSDARG00000052565	38.2126	-0.588272	0.392776	-1.49773	0.134204	0.999994
ENSDARG00000077442	22.3857	0.615521	0.410991	1.49765	0.134224	0.999994
ENSDARG00000109646	11.2915	0.625777	0.417861	1.49757	0.134244	0.999994
ENSDARG00000026986	14.2977	0.622978	0.416008	1.49751	0.13426	0.999994
ENSDARG00000041314	245.012	-0.424929	0.283791	-1.49733	0.134307	0.999994
ENSDARG00000092806	2.72979	-0.513926	0.343245	-1.49726	0.134326	0.999994
ENSDARG00000045444	11.0397	0.626113	0.418194	1.49718	0.134346	0.999994
ENSDARG00000069775	2.9728	0.497791	0.332492	1.49715	0.134353	0.999994
ENSDARG00000100670	23.9595	0.592896	0.396154	1.49663	0.134489	0.999994
ENSDARG00000058650	86.2591	-0.490132	0.327492	-1.49662	0.134491	0.999994
ENSDARG00000101199	1777	0.417487	0.278975	1.4965	0.134522	0.999994
ENSDARG00000074547	28.6544	-0.579465	0.387226	-1.49645	0.134536	0.999994
ENSDARG00000087188	4.26577	0.565719	0.378083	1.49628	0.13458	0.999994
ENSDARG00000014313	426.132	0.505688	0.337998	1.49613	0.13462	0.999994
ENSDARG00000058978	4.30932	0.539884	0.360914	1.49588	0.134685	0.999994
ENSDARG00000094043	43.1474	0.546729	0.365543	1.49566	0.134741	0.999994
ENSDARG00000099923	11.6571	0.624602	0.417774	1.49507	0.134896	0.999994
ENSDARG00000060496	11.5954	-0.621133	0.415631	-1.49443	0.135063	0.999994
ENSDARG00000077114	44.911	0.556604	0.372467	1.49437	0.135078	0.999994
ENSDARG00000056087	56.955	0.604406	0.404571	1.49394	0.135191	0.999994
ENSDARG00000027423	2.6999	-0.514398	0.344348	-1.49383	0.13522	0.999994
ENSDARG00000042072	2.2235	0.420489	0.281501	1.49374	0.135243
ENSDARG00000094012	3.37368	0.491377	0.329037	1.49338	0.135338	0.999994
ENSDARG00000063682	34.6633	-0.566909	0.379875	-1.49236	0.135605	0.999994
ENSDARG00000031325	5.23827	0.593104	0.397518	1.49202	0.135695	0.999994
ENSDARG00000018111	35.2145	-0.588781	0.394678	-1.4918	0.135751	0.999994
ENSDARG00000070513	16.1799	-0.615055	0.41242	-1.49133	0.135874	0.999994
ENSDARG00000093006	2.61162	-0.45517	0.305229	-1.49124	0.135898	0.999994
ENSDARG00000099712	24.5263	-0.584627	0.392063	-1.49116	0.135921	0.999994
ENSDARG00000086826	381.729	-0.435789	0.292273	-1.49103	0.135952	0.999994
ENSDARG00000045487	2164.4	0.444935	0.298411	1.49102	0.135957	0.999994
ENSDARG00000077987	1.76757	0.420631	0.282196	1.49056	0.136076
ENSDARG00000031548	125.618	-0.44665	0.29967	-1.49047	0.1361	0.999994
ENSDARG00000097255	3.46414	0.513801	0.34482	1.49005	0.13621	0.999994
ENSDARG00000031683	24.8607	0.600562	0.40321	1.48945	0.136369	0.999994
ENSDARG00000031637	66.9018	-0.52935	0.355425	-1.48934	0.136397	0.999994
ENSDARG00000053542	53.3542	-0.522197	0.350785	-1.48865	0.136579	0.999994
ENSDARG00000094428	2.1549	0.418125	0.280927	1.48838	0.136651
ENSDARG00000102389	4.3456	-0.564572	0.37934	-1.4883	0.136672	0.999994
ENSDARG00000018285	214.245	-0.554151	0.372446	-1.48787	0.136785	0.999994
ENSDARG00000097256	24.8627	0.618467	0.415711	1.48773	0.136821	0.999994
ENSDARG00000110991	73.0758	-0.541218	0.363872	-1.48739	0.136913	0.999994
ENSDARG00000097855	18.9678	-0.602092	0.40483	-1.48727	0.136943	0.999994
ENSDARG00000017441	37753.8	-0.438172	0.294687	-1.48691	0.137039	0.999994
ENSDARG00000067975	764.602	-0.48011	0.322963	-1.48658	0.137126	0.999994
ENSDARG00000089076	24.9993	-0.580373	0.390547	-1.48605	0.137266	0.999994
ENSDARG00000014945	55.3706	0.523151	0.35211	1.48576	0.137343	0.999994
ENSDARG00000079622	8.42016	0.615725	0.414504	1.48545	0.137424	0.999994
ENSDARG00000069388	2.56289	0.461945	0.311011	1.4853	0.137464
ENSDARG00000055679	13.1799	-0.621055	0.418199	-1.48507	0.137525	0.999994
ENSDARG00000052450	25.126	-0.57764	0.38901	-1.4849	0.137571	0.999994
ENSDARG00000095347	19.1152	-0.61341	0.4131	-1.4849	0.137572	0.999994
ENSDARG00000038114	2.04488	-0.413944	0.278784	-1.48482	0.137592
ENSDARG00000033172	15.1478	0.618792	0.416807	1.4846	0.13765	0.999994
ENSDARG00000009544	64.6076	0.577098	0.388821	1.48423	0.137749	0.999994
ENSDARG00000083519	213.398	0.531263	0.358035	1.48383	0.137854	0.999994
ENSDARG00000099525	2.18412	0.471806	0.317986	1.48373	0.13788
ENSDARG00000041592	217.403	-0.49506	0.333852	-1.48287	0.138109	0.999994
ENSDARG00000100260	13.1305	0.619519	0.417868	1.48257	0.138189	0.999994
ENSDARG00000007553	2.55655	0.460688	0.310748	1.48251	0.138204
ENSDARG00000032619	474.921	-0.389916	0.263033	-1.48239	0.138237	0.999994
ENSDARG00000055115	69.9973	-0.499838	0.337188	-1.48237	0.138242	0.999994
ENSDARG00000101621	13.0554	-0.617714	0.416823	-1.48196	0.138351	0.999994
ENSDARG00000101422	4.74812	-0.559622	0.377714	-1.4816	0.138446	0.999994
ENSDARG00000005476	118.229	-0.485911	0.327966	-1.48159	0.138449	0.999994
ENSDARG00000004782	230.289	-0.417601	0.281869	-1.48154	0.138463	0.999994
ENSDARG00000006477	42.0321	0.539305	0.364191	1.48083	0.138652	0.999994
ENSDARG00000078908	44.8208	-0.537828	0.363202	-1.4808	0.138661	0.999994
ENSDARG00000091602	4.59962	0.523608	0.353834	1.47981	0.138923	0.999994
ENSDARG00000100342	32.6432	-0.590909	0.399398	-1.4795	0.139007	0.999994
ENSDARG00000053583	25.7468	0.585032	0.395511	1.47918	0.139092	0.999994
ENSDARG00000014148	2.18218	-0.458445	0.309949	-1.4791	0.139114
ENSDARG00000012468	3.90622	0.528708	0.35755	1.4787	0.139221	0.999994
ENSDARG00000089626	44.8287	0.560035	0.378754	1.47863	0.139241	0.999994
ENSDARG00000100133	116.835	-0.468915	0.317306	-1.4778	0.139461	0.999994
ENSDARG00000014085	14.5052	0.616887	0.41746	1.47772	0.139483	0.999994
ENSDARG00000103181	6.07824	0.58808	0.39797	1.4777	0.139488	0.999994
ENSDARG00000007370	6.87147	-0.589977	0.399344	-1.47737	0.139578	0.999994
ENSDARG00000038858	68.5128	0.525653	0.355805	1.47736	0.139579	0.999994
ENSDARG00000073876	4.12614	0.535541	0.362753	1.47632	0.139857	0.999994
ENSDARG00000007863	170.818	0.444227	0.300953	1.47607	0.139926	0.999994
ENSDARG00000099121	2.0444	-0.460133	0.311738	-1.47603	0.139937
ENSDARG00000100666	110.422	-0.469725	0.318315	-1.47566	0.140035	0.999994
ENSDARG00000043241	4.32982	0.552789	0.374631	1.47556	0.140063	0.999994
ENSDARG00000036773	37.4628	0.578323	0.391979	1.47539	0.140107	0.999994
ENSDARG00000030239	8.97854	0.574171	0.389176	1.47535	0.140119	0.999994
ENSDARG00000055412	95.6083	-0.527711	0.357693	-1.47532	0.140127	0.999994
ENSDARG00000011188	227.412	-0.428627	0.290576	-1.47509	0.140187	0.999994
ENSDARG00000015824	5.66405	0.565183	0.383161	1.47505	0.140198	0.999994
ENSDARG00000076807	2.94106	0.487287	0.330358	1.47503	0.140206	0.999994
ENSDARG00000102755	33.0512	-0.571822	0.387731	-1.47479	0.140269	0.999994
ENSDARG00000029692	46.3328	0.531503	0.360407	1.47473	0.140285	0.999994
ENSDARG00000104110	25.8833	-0.601642	0.408006	-1.47459	0.140323	0.999994
ENSDARG00000026753	6.45287	-0.589434	0.399738	-1.47455	0.140333	0.999994
ENSDARG00000043283	56.4177	0.568947	0.385943	1.47418	0.140434	0.999994
ENSDARG00000102983	1.60272	-0.41023	0.278282	-1.47415	0.140441
ENSDARG00000104891	6.132	0.577416	0.391772	1.47386	0.14052	0.999994
ENSDARG00000102144	2.9626	0.493648	0.334967	1.47372	0.140556	0.999994
ENSDARG00000026766	12.5288	0.613662	0.416425	1.47364	0.140578	0.999994
ENSDARG00000022165	254.969	0.525682	0.35676	1.47349	0.14062	0.999994
ENSDARG00000039677	137.118	-0.498773	0.338603	-1.47303	0.140743	0.999994
ENSDARG00000041217	29.6863	0.574088	0.389752	1.47296	0.140762	0.999994
ENSDARG00000103619	8.73468	0.604805	0.410627	1.47288	0.140783	0.999994
ENSDARG00000041887	38.218	0.576395	0.391477	1.47236	0.140924	0.999994
ENSDARG00000094978	24.1471	-0.598331	0.4064	-1.47227	0.140947	0.999994
ENSDARG00000053709	7.72866	-0.588855	0.399974	-1.47223	0.140959	0.999994
ENSDARG00000052148	12.3725	0.615558	0.418153	1.47209	0.140997	0.999994
ENSDARG00000103740	60.9721	0.500828	0.340267	1.47187	0.141056	0.999994
ENSDARG00000037291	30.7668	0.56156	0.38155	1.47178	0.141079	0.999994
ENSDARG00000096809	5.08228	0.582227	0.395634	1.47163	0.141121	0.999994
ENSDARG00000088036	17.5159	-0.606655	0.412243	-1.4716	0.14113	0.999994
ENSDARG00000027222	9.17593	0.592093	0.402365	1.47153	0.141147	0.999994
ENSDARG00000090428	10269.8	-0.454372	0.30883	-1.47127	0.141218	0.999994
ENSDARG00000027200	77.8216	0.5945	0.404098	1.47118	0.141243	0.999994
ENSDARG00000007207	11.2411	0.614944	0.418012	1.47112	0.14126	0.999994
ENSDARG00000016551	122.577	0.442849	0.301203	1.47027	0.141489	0.999994
ENSDARG00000045695	29.4685	0.56406	0.383974	1.46901	0.141831	0.999994
ENSDARG00000092166	4.72916	-0.562903	0.383217	-1.46889	0.141863	0.999994
ENSDARG00000042188	4.87722	-0.560106	0.381396	-1.46857	0.14195	0.999994
ENSDARG00000105674	7.2083	-0.596237	0.406101	-1.4682	0.14205	0.999994
ENSDARG00000005318	13.8392	0.612577	0.417465	1.46737	0.142274	0.999994
ENSDARG00000075834	5.30052	0.583652	0.397786	1.46725	0.142307	0.999994
ENSDARG00000043509	3206.14	0.44416	0.302725	1.46721	0.14232	0.999994
ENSDARG00000045364	19.1113	0.598043	0.407673	1.46697	0.142385	0.999994
ENSDARG00000098162	37.8109	-0.553255	0.377229	-1.46663	0.142477	0.999994
ENSDARG00000004836	313.85	-0.512631	0.349561	-1.4665	0.142512	0.999994
ENSDARG00000096850	3.60826	0.524341	0.357557	1.46645	0.142525	0.999994
ENSDARG00000032919	161.62	-0.491595	0.335253	-1.46634	0.142556	0.999994
ENSDARG00000038308	5.84186	0.578624	0.394857	1.4654	0.142812	0.999994
ENSDARG00000063264	47.408	-0.519212	0.354344	-1.46528	0.142845	0.999994
ENSDARG00000090447	2.56448	0.499648	0.341062	1.46498	0.142928
ENSDARG00000114309	2.56448	0.499648	0.341062	1.46498	0.142928
ENSDARG00000061640	149.175	-0.436426	0.29792	-1.46491	0.142946	0.999994
ENSDARG00000068156	14.4957	0.6112	0.417233	1.46489	0.142951	0.999994
ENSDARG00000053370	80.9208	0.485353	0.331333	1.46485	0.142963	0.999994
ENSDARG00000099351	174.757	0.533385	0.364131	1.46482	0.142971	0.999994
ENSDARG00000090778	25.5387	-0.599691	0.409397	-1.46481	0.142972	0.999994
ENSDARG00000031698	2.01417	-0.455197	0.310805	-1.46458	0.143037
ENSDARG00000006683	23.9481	0.598154	0.408509	1.46424	0.14313	0.999994
ENSDARG00000099730	1240.55	-0.464546	0.317428	-1.46347	0.143338	0.999994
ENSDARG00000055996	2479.22	0.40759	0.278558	1.46322	0.143408	0.999994
ENSDARG00000105409	10.5629	0.611823	0.418185	1.46305	0.143455	0.999994
ENSDARG00000059747	24.8146	-0.599971	0.410093	-1.46301	0.143464	0.999994
ENSDARG00000057577	59.9566	-0.487521	0.333292	-1.46275	0.143537	0.999994
ENSDARG00000059226	6.87524	-0.560779	0.383521	-1.46218	0.143691	0.999994
ENSDARG00000088813	24.3582	-0.603475	0.412781	-1.46197	0.143749	0.999994
ENSDARG00000054451	100.404	-0.514859	0.352296	-1.46144	0.143895	0.999994
ENSDARG00000060264	2.57718	0.497231	0.340258	1.46134	0.143923
ENSDARG00000075165	77.6284	-0.492074	0.336748	-1.46125	0.143946	0.999994
ENSDARG00000104820	175.738	-0.428733	0.293487	-1.46083	0.144063	0.999994
ENSDARG00000092033	172.161	-0.540551	0.370091	-1.46059	0.144128	0.999994
ENSDARG00000028517	325.653	-0.520025	0.35605	-1.46054	0.144142	0.999994
ENSDARG00000009779	363.173	0.472701	0.32365	1.46053	0.144143	0.999994
ENSDARG00000031317	494.988	0.466892	0.319697	1.46042	0.144175	0.999994
ENSDARG00000006568	2.98801	-0.468472	0.32089	-1.45991	0.144314	0.999994
ENSDARG00000061486	3.13452	0.521894	0.357554	1.45962	0.144394	0.999994
ENSDARG00000016548	893.079	-0.426073	0.291925	-1.45953	0.14442	0.999994
ENSDARG00000074653	1.71061	-0.403372	0.276376	-1.4595	0.144427
ENSDARG00000097795	17.1771	0.604472	0.414346	1.45886	0.144604	0.999994
ENSDARG00000012184	1.61407	0.406496	0.278664	1.45873	0.144639
ENSDARG00000062998	1.61407	0.406496	0.278664	1.45873	0.144639
ENSDARG00000076560	3.21928	0.508324	0.348516	1.45854	0.144692	0.999994
ENSDARG00000003403	17.5475	-0.607469	0.416498	-1.45851	0.144699	0.999994
ENSDARG00000079647	12.6845	0.590923	0.405155	1.45851	0.144699	0.999994
ENSDARG00000096722	20.6841	-0.593886	0.407228	-1.45836	0.144741	0.999994
ENSDARG00000099843	28.2628	0.583605	0.400182	1.45835	0.144744	0.999994
ENSDARG00000008275	197.625	-0.506974	0.347681	-1.45816	0.144798	0.999994
ENSDARG00000112049	18.8653	0.606461	0.415925	1.4581	0.144812	0.999994
ENSDARG00000074772	4.23008	0.516345	0.354132	1.45806	0.144824	0.999994
ENSDARG00000030964	6.28433	-0.555471	0.381103	-1.45754	0.144969	0.999994
ENSDARG00000015905	39.3279	-0.550108	0.37754	-1.45709	0.145092	0.999994
ENSDARG00000097752	2.48968	-0.439105	0.301412	-1.45683	0.145164
ENSDARG00000034988	4.16178	-0.511755	0.351307	-1.45672	0.145195	0.999994
ENSDARG00000077864	39.3373	-0.582656	0.400108	-1.45625	0.145325	0.999994
ENSDARG00000020948	9.26879	0.574845	0.394945	1.45551	0.145529	0.999994
ENSDARG00000098051	7.12789	0.57981	0.398371	1.45545	0.145544	0.999994
ENSDARG00000041449	13.5439	0.608246	0.417962	1.45527	0.145595	0.999994
ENSDARG00000063726	73.723	0.512556	0.352304	1.45487	0.145705	0.999994
ENSDARG00000039701	19.9981	0.598996	0.41173	1.45483	0.145717	0.999994
ENSDARG00000076518	28.9036	-0.600466	0.412797	-1.45463	0.145772	0.999994
ENSDARG00000034497	34.9139	0.549647	0.377879	1.45456	0.145792	0.999994
ENSDARG00000092267	1.66087	0.404129	0.277887	1.45429	0.145865
ENSDARG00000092364	38.18	0.604064	0.415451	1.454	0.145948	0.999994
ENSDARG00000061439	3.53015	0.500129	0.344044	1.45368	0.146035	0.999994
ENSDARG00000005593	2.6123	0.447437	0.30783	1.45352	0.146079	0.999994
ENSDARG00000069415	194.207	-0.402716	0.27718	-1.45291	0.146249	0.999994
ENSDARG00000062823	1.77806	0.402912	0.277338	1.45278	0.146284
ENSDARG00000088807	33.7661	-0.571639	0.393554	-1.4525	0.146362	0.999994
ENSDARG00000055737	75.0093	0.51017	0.351305	1.45221	0.146442	0.999994
ENSDARG00000114063	4.67919	0.537322	0.370007	1.45219	0.146448	0.999994
ENSDARG00000040033	13.7137	0.606626	0.417833	1.45184	0.146547	0.999994
ENSDARG00000006299	25.1338	0.596121	0.410599	1.45183	0.146549	0.999994
ENSDARG00000086896	2.091	0.401238	0.276417	1.45157	0.146621
ENSDARG00000043442	22.238	0.597347	0.411577	1.45136	0.146679	0.999994
ENSDARG00000068289	338.865	-0.512862	0.353441	-1.45105	0.146765	0.999994
ENSDARG00000008880	98.9301	-0.518061	0.357192	-1.45037	0.146955	0.999994
ENSDARG00000063573	40.7404	0.519689	0.358377	1.45012	0.147026	0.999994
ENSDARG00000040566	2.49603	-0.437402	0.301647	-1.45004	0.147046
ENSDARG00000025325	3.04555	0.471313	0.325065	1.4499	0.147085	0.999994
ENSDARG00000073850	2.45738	-0.437774	0.302022	-1.44948	0.147204
ENSDARG00000099572	392.063	0.519834	0.358645	1.44944	0.147214	0.999994
ENSDARG00000095497	2.65144	0.479165	0.330691	1.44898	0.147343	0.999994
ENSDARG00000070543	77.1676	-0.483679	0.333851	-1.44879	0.147397	0.999994
ENSDARG00000020084	8.52679	-0.587783	0.405736	-1.44868	0.147426	0.999994
ENSDARG00000079645	16.3704	0.598332	0.413135	1.44827	0.147541	0.999994
ENSDARG00000040350	28.9124	-0.555009	0.383287	-1.44802	0.14761	0.999994
ENSDARG00000034321	9.83123	0.60528	0.418062	1.44782	0.147667	0.999994
ENSDARG00000075883	66.7117	-0.511735	0.353505	-1.44761	0.147728	0.999994
ENSDARG00000011876	76.2979	-0.524958	0.362667	-1.44749	0.147759	0.999994
ENSDARG00000013721	28.9871	0.592738	0.409626	1.44702	0.14789	0.999994
ENSDARG00000002912	24.3164	0.580539	0.401203	1.44699	0.147899	0.999994
ENSDARG00000013763	54.1967	-0.538678	0.372406	-1.44648	0.148042	0.999994
ENSDARG00000102048	22.805	0.596869	0.412756	1.44606	0.148161	0.999994
ENSDARG00000017084	127.582	-0.428664	0.296456	-1.44596	0.148188	0.999994
ENSDARG00000099080	59.2321	-0.52658	0.364282	-1.44553	0.14831	0.999994
ENSDARG00000076001	7.9703	-0.598824	0.414298	-1.44539	0.148347	0.999994
ENSDARG00000054362	63.0019	0.538369	0.37248	1.44536	0.148356	0.999994
ENSDARG00000016143	26.8922	0.57219	0.396033	1.4448	0.148513	0.999994
ENSDARG00000021209	25.9388	-0.598746	0.414448	-1.44468	0.148546	0.999994
ENSDARG00000091633	3.33448	-0.504669	0.34951	-1.44393	0.148758	0.999994
ENSDARG00000036721	12.3942	0.602199	0.417093	1.4438	0.148795	0.999994
ENSDARG00000046106	422.203	-0.452532	0.313436	-1.44378	0.148802	0.999994
ENSDARG00000088823	3235.82	-0.475894	0.329629	-1.44373	0.148816	0.999994
ENSDARG00000105744	42.77	-0.527074	0.365144	-1.44347	0.148888	0.999994
ENSDARG00000068258	6.98683	0.587435	0.407037	1.4432	0.148964	0.999994
ENSDARG00000037495	5.62055	0.562082	0.389563	1.44285	0.149063	0.999994
ENSDARG00000007277	7.9066	0.596532	0.413504	1.44263	0.149125	0.999994
ENSDARG00000099841	8.89169	-0.583619	0.404565	-1.44258	0.149138	0.999994
ENSDARG00000038467	13.0459	0.602795	0.418205	1.44139	0.149476	0.999994
ENSDARG00000070743	6.3161	0.572341	0.397272	1.44068	0.149676	0.999994
ENSDARG00000014682	2.26616	0.396145	0.274978	1.44064	0.149686
ENSDARG00000091947	6.44411	-0.571031	0.396551	-1.44	0.149869	0.999994
ENSDARG00000018073	17.1537	-0.588505	0.408689	-1.43998	0.149872	0.999994
ENSDARG00000069478	4.15403	0.52123	0.362063	1.43961	0.149977	0.999994
ENSDARG00000053110	21.3206	0.601921	0.41813	1.43955	0.149994	0.999994
ENSDARG00000003091	33.3148	0.552438	0.383849	1.43921	0.150092	0.999994
ENSDARG00000004735	474.301	0.458704	0.318752	1.43906	0.150134	0.999994
ENSDARG00000074535	23.0855	-0.577285	0.401157	-1.43905	0.150136	0.999994
ENSDARG00000103399	13.5285	-0.600869	0.417572	-1.43896	0.150162	0.999994
ENSDARG00000097285	13.7426	-0.601406	0.417965	-1.43889	0.150182	0.999994
ENSDARG00000061057	195.741	-0.509886	0.354433	-1.4386	0.150265	0.999994
ENSDARG00000070498	57.8446	-0.557796	0.387867	-1.43811	0.150403	0.999994
ENSDARG00000041853	26.1284	0.590073	0.410319	1.43808	0.15041	0.999994
ENSDARG00000068401	285.605	-0.394927	0.274685	-1.43775	0.150506	0.999994
ENSDARG00000060085	2.57469	0.475646	0.330872	1.43755	0.150561
ENSDARG00000097646	19.7804	-0.598027	0.416012	-1.43752	0.15057	0.999994
ENSDARG00000010246	468.572	0.418663	0.291246	1.43749	0.15058	0.999994
ENSDARG00000036144	97.8736	-0.485668	0.337875	-1.43742	0.150598	0.999994
ENSDARG00000026726	413.763	0.429982	0.299299	1.43663	0.150823	0.999994
ENSDARG00000062445	7.98059	-0.534289	0.371958	-1.43642	0.150883	0.999994
ENSDARG00000042341	22.3785	0.574779	0.400149	1.43641	0.150885	0.999994
ENSDARG00000012458	526.4	-0.444828	0.309707	-1.43629	0.150921	0.999994
ENSDARG00000099439	88.6104	-0.457141	0.318296	-1.43622	0.150941	0.999994
ENSDARG00000093619	6.88303	0.588905	0.410237	1.43552	0.151138	0.999994
ENSDARG00000104312	1.90745	-0.391744	0.27296	-1.43517	0.151238
ENSDARG00000029556	198.055	-0.469497	0.327157	-1.43508	0.151264	0.999994
ENSDARG00000068888	3.60165	0.498525	0.347421	1.43493	0.151307	0.999994
ENSDARG00000104039	42.6255	-0.532019	0.37081	-1.43475	0.151359	0.999994
ENSDARG00000021681	8.70838	-0.591462	0.412296	-1.43456	0.151414	0.999994
ENSDARG00000055900	756.972	-0.464909	0.324104	-1.43445	0.151445	0.999994
ENSDARG00000056105	2.5248	0.43761	0.305099	1.43432	0.15148
ENSDARG00000099672	52.6116	-0.50237	0.350252	-1.43431	0.151484	0.999994
ENSDARG00000068128	2.37101	0.433106	0.301987	1.43419	0.151519
ENSDARG00000038909	16.6866	0.596015	0.415598	1.43411	0.15154	0.999994
ENSDARG00000038028	532.69	-0.432982	0.301954	-1.43393	0.151592	0.999994
ENSDARG00000070000	21.429	0.590967	0.412142	1.43389	0.151604	0.999994
ENSDARG00000069496	35.9306	0.569682	0.397398	1.43353	0.151707	0.999994
ENSDARG00000040439	798.73	-0.386592	0.269684	-1.4335	0.151715	0.999994
ENSDARG00000020123	93.2235	0.498193	0.347546	1.43346	0.151726	0.999994
ENSDARG00000007407	22.7582	0.598592	0.417755	1.43288	0.151893	0.999994
ENSDARG00000055575	17.7176	-0.59739	0.416991	-1.43262	0.151966	0.999994
ENSDARG00000077996	21.1502	-0.576493	0.402434	-1.43252	0.151996	0.999994
ENSDARG00000031681	19.4137	0.5855	0.408736	1.43247	0.15201	0.999994
ENSDARG00000055678	215.332	-0.441329	0.308105	-1.4324	0.15203	0.999994
ENSDARG00000017595	74.2118	-0.497989	0.347662	-1.43239	0.152031	0.999994
ENSDARG00000098044	5.2891	-0.559357	0.390563	-1.43218	0.152092	0.999994
ENSDARG00000053724	2.23132	0.446606	0.311836	1.43218	0.152092
ENSDARG00000070923	12.6965	-0.597729	0.417433	-1.43192	0.152168	0.999994
ENSDARG00000028664	2.97155	-0.455232	0.317937	-1.43183	0.152192	0.999994
ENSDARG00000103665	4.80233	0.545043	0.380765	1.43144	0.152304	0.999994
ENSDARG00000014047	34.646	0.598105	0.418084	1.43059	0.152549	0.999994
ENSDARG00000103813	11.7551	0.584689	0.40876	1.4304	0.152603	0.999994
ENSDARG00000062695	16.7356	0.592348	0.414186	1.43015	0.152674	0.999994
ENSDARG00000076952	18.6912	-0.596937	0.417447	-1.42997	0.152725	0.999994
ENSDARG00000098874	23.7368	-0.56556	0.395544	-1.42983	0.152767	0.999994
ENSDARG00000014106	1170.17	-0.498733	0.348817	-1.42979	0.152779	0.999994
ENSDARG00000117231	7.15905	-0.589603	0.412405	-1.42967	0.152812	0.999994
ENSDARG00000007737	249.957	0.470721	0.329263	1.42962	0.152826	0.999994
ENSDARG00000069283	20.6159	-0.594942	0.416199	-1.42946	0.152871	0.999994
ENSDARG00000062973	282.547	-0.442919	0.309901	-1.42923	0.152939	0.999994
ENSDARG00000060366	8.30867	-0.578564	0.404829	-1.42916	0.152959	0.999994
ENSDARG00000102473	7.28448	-0.575491	0.402726	-1.42899	0.153007	0.999994
ENSDARG00000094052	22.5433	-0.589328	0.412546	-1.42851	0.153144	0.999994
ENSDARG00000021702	69.8756	0.547634	0.383374	1.42846	0.15316	0.999994
ENSDARG00000056167	478.174	-0.392582	0.274922	-1.42797	0.153299	0.999994
ENSDARG00000100166	36.0106	-0.550202	0.385342	-1.42783	0.153341	0.999994
ENSDARG00000087897	214.759	0.476225	0.333563	1.42769	0.15338	0.999994
ENSDARG00000053979	46.7048	0.522988	0.366345	1.42758	0.153412	0.999994
ENSDARG00000055786	7.7939	0.581432	0.407467	1.42694	0.153597	0.999994
ENSDARG00000101911	1.56093	0.392101	0.274841	1.42665	0.153681
ENSDARG00000053205	143.701	-0.49652	0.34804	-1.42662	0.15369	0.999994
ENSDARG00000071036	25.8402	0.575666	0.403528	1.42658	0.1537	0.999994
ENSDARG00000045513	321.666	-0.42197	0.295816	-1.42646	0.153735	0.999994
ENSDARG00000034268	87.0463	-0.489277	0.343003	-1.42645	0.153738	0.999994
ENSDARG00000054578	907.352	-0.483957	0.33936	-1.42609	0.153843	0.999994
ENSDARG00000088072	2.56698	-0.423003	0.296625	-1.42605	0.153853
ENSDARG00000079377	3.59938	-0.517602	0.363083	-1.42557	0.153992	0.999994
ENSDARG00000105147	16.4955	-0.595348	0.417632	-1.42553	0.154004	0.999994
ENSDARG00000067829	4.08456	-0.515315	0.361508	-1.42546	0.154024	0.999994
ENSDARG00000041706	2.01051	0.389862	0.273521	1.42534	0.154058
ENSDARG00000104999	4.78115	0.554126	0.388859	1.425	0.154156	0.999994
ENSDARG00000061478	609.914	-0.367112	0.257672	-1.42473	0.154236	0.999994
ENSDARG00000025299	3.77525	-0.524517	0.368169	-1.42466	0.154254	0.999994
ENSDARG00000099106	46.3991	-0.562177	0.394609	-1.42464	0.15426	0.999994
ENSDARG00000077664	205.02	-0.481461	0.338017	-1.42437	0.15434	0.999994
ENSDARG00000114730	220.868	-0.419289	0.294393	-1.42425	0.154375	0.999994
ENSDARG00000078185	8.89241	-0.593207	0.416541	-1.42412	0.15441	0.999994
ENSDARG00000052705	32.3812	-0.547315	0.384473	-1.42355	0.154578	0.999994
ENSDARG00000045758	5.0945	-0.539077	0.378719	-1.42342	0.154614	0.999994
ENSDARG00000010610	22.3667	0.585509	0.411481	1.42293	0.154756	0.999994
ENSDARG00000102076	17.8745	0.42156	0.296291	1.42279	0.154797	0.999994
ENSDARG00000029402	31.7902	0.554715	0.389981	1.42242	0.154905	0.999994
ENSDARG00000043257	2408.64	-0.407831	0.286875	-1.42163	0.155133	0.999994
ENSDARG00000098110	1.50395	-0.386363	0.271914	-1.4209	0.155345
ENSDARG00000069360	164.765	0.452755	0.318731	1.42049	0.155464	0.999994
ENSDARG00000025350	1213.16	-0.37054	0.260866	-1.42042	0.155486	0.999994
ENSDARG00000060927	6.89065	-0.565597	0.398417	-1.41961	0.155721	0.999994
ENSDARG00000061042	2.57333	-0.421352	0.296842	-1.41945	0.155768
ENSDARG00000045567	18.2359	-0.585298	0.412544	-1.41875	0.155971	0.999994
ENSDARG00000040001	103.583	-0.484975	0.341872	-1.41859	0.15602	0.999994
ENSDARG00000031795	475.211	-0.396446	0.279473	-1.41855	0.15603	0.999994
ENSDARG00000011594	51.9596	-0.490669	0.345909	-1.41849	0.156048	0.999994
ENSDARG00000018966	19.9495	0.590028	0.415982	1.4184	0.156074	0.999994
ENSDARG00000103923	218.393	-0.505029	0.356078	-1.41831	0.1561	0.999994
ENSDARG00000091304	10.5101	0.583641	0.41151	1.41829	0.156106	0.999994
ENSDARG00000099169	1.96449	0.437443	0.30846	1.41815	0.156148
ENSDARG00000031494	74.5985	0.517515	0.364979	1.41793	0.15621	0.999994
ENSDARG00000052215	10.7388	0.588897	0.415402	1.41765	0.156292	0.999994
ENSDARG00000029856	6.56905	0.546186	0.385326	1.41747	0.156346	0.999994
ENSDARG00000056410	42.913	0.534793	0.377376	1.41714	0.156443	0.999994
ENSDARG00000059699	1.94716	-0.383631	0.270748	-1.41693	0.156503
ENSDARG00000104399	1.95147	-0.383521	0.270674	-1.41691	0.156509
ENSDARG00000007092	32.2431	-0.546934	0.386009	-1.41689	0.156514	0.999994
ENSDARG00000040455	20.0821	0.586035	0.413696	1.41659	0.156604	0.999994
ENSDARG00000011615	260.909	-0.416269	0.293927	-1.41623	0.156707	0.999994
ENSDARG00000099889	237.409	-0.544854	0.384725	-1.41622	0.156712	0.999994
ENSDARG00000013075	154.015	-0.412701	0.291412	-1.41621	0.156713	0.999994
ENSDARG00000045618	539.266	-0.436905	0.30871	-1.41526	0.156992	0.999994
ENSDARG00000105641	18.4506	0.588228	0.415641	1.41523	0.157001	0.999994
ENSDARG00000038107	4.85395	0.558601	0.394761	1.41504	0.157058	0.999994
ENSDARG00000053695	16.4835	-0.579344	0.409453	-1.41492	0.157091	0.999994
ENSDARG00000003877	72.8824	-0.501001	0.354134	-1.41472	0.15715	0.999994
ENSDARG00000094377	5.04066	-0.537207	0.379772	-1.41455	0.1572	0.999994
ENSDARG00000078691	206.773	0.441481	0.312139	1.41437	0.157253	0.999994
ENSDARG00000074507	87.7509	-0.502858	0.355591	-1.41415	0.157318	0.999994
ENSDARG00000111235	651.929	-0.499891	0.353502	-1.41411	0.157329	0.999994
ENSDARG00000113599	63.0801	-0.55841	0.394888	-1.4141	0.157333	0.999994
ENSDARG00000091428	1.95916	0.384725	0.27214	1.4137	0.157449
ENSDARG00000036338	8.87802	0.584317	0.413324	1.4137	0.157449	0.999994
ENSDARG00000055045	7.9404	0.573294	0.405593	1.41347	0.157517	0.999994
ENSDARG00000052371	43.3609	0.563228	0.39855	1.41319	0.157599	0.999994
ENSDARG00000102184	91.0988	-0.433838	0.307021	-1.41306	0.157639	0.999994
ENSDARG00000098908	13.3298	0.589053	0.416898	1.41294	0.157673	0.999994
ENSDARG00000061752	11.2566	0.589603	0.417294	1.41292	0.157679	0.999994
ENSDARG00000069801	2071	-0.426103	0.30168	-1.41244	0.157822	0.999994
ENSDARG00000077573	1.86931	0.384131	0.27198	1.41235	0.157848
ENSDARG00000088079	4.63593	0.541037	0.383135	1.41213	0.157911	0.999994
ENSDARG00000004184	1.90851	-0.381502	0.270179	-1.41204	0.157939
ENSDARG00000076988	33.6834	0.543411	0.384882	1.41189	0.157982	0.999994
ENSDARG00000056934	9.30968	-0.587744	0.416326	-1.41174	0.158026	0.999994
ENSDARG00000059455	1.98471	0.383556	0.271695	1.41171	0.158034
ENSDARG00000058644	3.4015	0.497759	0.352618	1.41161	0.158065	0.999994
ENSDARG00000022183	16.5445	0.583583	0.413442	1.41152	0.158091	0.999994
ENSDARG00000069427	9.2374	-0.580824	0.411548	-1.41132	0.158152	0.999994
ENSDARG00000019924	127.136	-0.444023	0.314728	-1.41082	0.158298	0.999994
ENSDARG00000062135	5.50361	-0.543477	0.385225	-1.4108	0.158303	0.999994
ENSDARG00000045562	7.55943	0.557344	0.395069	1.41075	0.158318	0.999994
ENSDARG00000043275	7.20553	0.569578	0.403895	1.41022	0.158476	0.999994
ENSDARG00000032318	2.26017	0.423557	0.300495	1.40953	0.158679
ENSDARG00000070458	1.9611	0.382511	0.271398	1.40941	0.158713
ENSDARG00000100742	281.657	-0.407778	0.289426	-1.40892	0.158859	0.999994
ENSDARG00000018984	50.6736	0.50074	0.355459	1.40871	0.15892	0.999994
ENSDARG00000079881	28.8168	0.556141	0.394792	1.40869	0.158926	0.999994
ENSDARG00000016573	74.5088	-0.457861	0.325072	-1.40849	0.158986	0.999994
ENSDARG00000012915	69.6957	-0.481196	0.341819	-1.40775	0.159205	0.999994
ENSDARG00000083046	1.55638	0.383002	0.272209	1.40702	0.159422
ENSDARG00000056322	227.379	-0.405233	0.288017	-1.40697	0.159435	0.999994
ENSDARG00000014428	147.69	-0.425695	0.302562	-1.40697	0.159437	0.999994
ENSDARG00000069375	20.1051	0.58402	0.415098	1.40694	0.159444	0.999994
ENSDARG00000101481	37.8556	-0.53113	0.377705	-1.4062	0.159664	0.999994
ENSDARG00000000796	23.7537	0.583863	0.415213	1.40618	0.159671	0.999994
ENSDARG00000017398	9.37709	0.578592	0.41148	1.40612	0.159687	0.999994
ENSDARG00000039996	9.07375	-0.566958	0.403458	-1.40524	0.159948	0.999994
ENSDARG00000042221	20.4497	-0.462271	0.329021	-1.40499	0.160025	0.999994
ENSDARG00000094441	1.4653	-0.379261	0.269949	-1.40494	0.160041
ENSDARG00000011422	41.6159	-0.538537	0.383403	-1.40462	0.160133	0.999994
ENSDARG00000110357	112.192	-0.536053	0.381677	-1.40447	0.16018	0.999994
ENSDARG00000030465	53.1712	-0.494405	0.352069	-1.40429	0.160234	0.999994
ENSDARG00000002552	97.9294	-0.456177	0.32485	-1.40427	0.160238	0.999994
ENSDARG00000016531	5.96131	0.551051	0.392415	1.40426	0.160243	0.999994
ENSDARG00000075067	3.10754	0.453078	0.322705	1.404	0.160319	0.999994
ENSDARG00000045878	1.92742	0.380434	0.270965	1.404	0.16032
ENSDARG00000056732	17.2526	0.582706	0.415273	1.40319	0.160561	0.999994
ENSDARG00000009901	32.9316	0.531401	0.378735	1.4031	0.160588	0.999994
ENSDARG00000086405	13.0471	-0.585987	0.417651	-1.40305	0.160601	0.999994
ENSDARG00000077788	1.86987	-0.377104	0.268966	-1.40205	0.1609
ENSDARG00000056781	242.266	0.405681	0.289371	1.40194	0.160934	0.999994
ENSDARG00000075819	6.84087	-0.557654	0.397777	-1.40193	0.160938	0.999994
ENSDARG00000071223	3.00436	-0.478528	0.341406	-1.40164	0.161023	0.999994
ENSDARG00000041141	15.9898	-0.58535	0.417619	-1.40164	0.161024	0.999994
ENSDARG00000059057	78.5608	0.46832	0.334234	1.40117	0.161162	0.999994
ENSDARG00000010169	3.79325	-0.480541	0.343033	-1.40086	0.161256	0.999994
ENSDARG00000043307	5.71017	0.549801	0.392507	1.40074	0.161291	0.999994
ENSDARG00000062237	74.8384	-0.505835	0.361241	-1.40027	0.161433	0.999994
ENSDARG00000026387	2.82035	-0.442921	0.316342	-1.40013	0.161474	0.999994
ENSDARG00000002204	14.7377	0.584977	0.417837	1.40001	0.161509	0.999994
ENSDARG00000027589	61.7	0.466473	0.333223	1.39988	0.161549	0.999994
[truncated: 30,520 more rows]

## Sheet: PFOA (low)
ENSDARG00000009443	119.493	4.21729	0.351947	11.9828	4.37548e-33	5.6295e-29
ENSDARG00000099056	28.7862	3.13504	0.415768	7.54036	4.68675e-14	3.01498e-10
ENSDARG00000055754	64.6127	-1.93119	0.345249	-5.59362	2.2238e-08	9.53714e-05
ENSDARG00000031222	35.2807	-2.09931	0.412569	-5.08838	3.61137e-07	0.0011616
ENSDARG00000062788	19.0945	2.0229	0.412385	4.90537	9.32511e-07	0.00239954
ENSDARG00000098821	58.6958	-1.60546	0.339456	-4.7295	2.25068e-06	0.00482622
ENSDARG00000039051	127.284	1.40574	0.299549	4.69287	2.69397e-06	0.00493393
ENSDARG00000102572	112.278	1.73536	0.371898	4.66622	3.06789e-06	0.00493393
ENSDARG00000035835	61.2682	1.84	0.405701	4.53536	5.75055e-06	0.00822074
ENSDARG00000056765	1692.89	1.32262	0.304417	4.34476	1.39429e-05	0.0179389
ENSDARG00000044280	67.2649	-1.39884	0.337985	-4.13878	3.49154e-05	0.0408383
ENSDARG00000028957	53.292	1.48353	0.362663	4.09065	4.30157e-05	0.0414037
ENSDARG00000086411	191.294	-1.34588	0.329848	-4.08031	4.49754e-05	0.0414037
ENSDARG00000030896	12.4539	1.72575	0.422988	4.07991	4.5053e-05	0.0414037
ENSDARG00000062794	176.607	-1.38229	0.340322	-4.06173	4.87108e-05	0.0417808
ENSDARG00000074533	108.693	-1.30316	0.328003	-3.97301	7.09691e-05	0.0540555
ENSDARG00000045808	39.8633	-1.57613	0.396862	-3.97149	7.14241e-05	0.0540555
ENSDARG00000102076	18.5772	1.6682	0.422956	3.94415	8.00837e-05	0.0547633
ENSDARG00000086075	284.688	-1.23781	0.314021	-3.9418	8.08723e-05	0.0547633
ENSDARG00000006065	319.137	-1.14501	0.293567	-3.90035	9.60546e-05	0.0559456
ENSDARG00000007344	111.945	1.44723	0.371219	3.89859	9.67552e-05	0.0559456
ENSDARG00000030213	355.09	-1.18064	0.302846	-3.89848	9.67992e-05	0.0559456
ENSDARG00000070537	393.564	-1.16046	0.298733	-3.88461	0.000102496	0.0559456
ENSDARG00000077823	33.3193	-1.45029	0.373978	-3.87801	0.000105313	0.0559456
ENSDARG00000061858	93.8312	1.22498	0.316696	3.868	0.000109731	0.0559456
ENSDARG00000057468	63.807	-1.45638	0.377231	-3.86071	0.000113057	0.0559456
ENSDARG00000096661	43.2979	1.43572	0.373118	3.84791	0.000119131	0.0567683
ENSDARG00000043802	25.7211	-1.52681	0.399458	-3.82219	0.000132269	0.0585762
ENSDARG00000069381	8.36347	1.59526	0.41823	3.8143	0.000136572	0.0585762
ENSDARG00000038321	8.8276	1.57089	0.411844	3.81427	0.000136584	0.0585762
ENSDARG00000102477	138.535	-1.3063	0.34366	-3.80115	0.000144028	0.0597764
ENSDARG00000053835	20.4635	-1.48899	0.401095	-3.71231	0.000205373	0.0825729
ENSDARG00000011777	221.623	-1.06311	0.288095	-3.69015	0.000224121	0.0873801
ENSDARG00000056498	40.725	1.39743	0.379899	3.67841	0.000234689	0.0888091
ENSDARG00000054321	127.402	-1.21945	0.332995	-3.66206	0.000250195	0.0919717
ENSDARG00000098639	181.693	-1.17003	0.321966	-3.63402	0.000279039	0.0987941
ENSDARG00000002745	211.731	1.29113	0.355745	3.62937	0.000284112	0.0987941
ENSDARG00000113284	10.8643	-1.52426	0.421123	-3.61951	0.000295165	0.0999367
ENSDARG00000040439	778.115	-0.919825	0.254684	-3.61163	0.000304273	0.100379
ENSDARG00000087303	152.277	1.27563	0.355046	3.59286	0.000327072	0.102715
ENSDARG00000021557	71.8792	-1.35299	0.376598	-3.59266	0.000327321	0.102715
ENSDARG00000053990	199.864	1.1897	0.333204	3.57049	0.000356315	0.109151
ENSDARG00000070866	330.484	-1.13525	0.318851	-3.56045	0.000370225	0.110775
ENSDARG00000029057	13.3512	-1.50083	0.422995	-3.54811	0.000388005	0.113456
ENSDARG00000044852	315.2	-1.23114	0.348505	-3.53262	0.000411466	0.117643
ENSDARG00000100789	205.088	-1.18098	0.334963	-3.52571	0.000422344	0.118128
ENSDARG00000041361	50.1269	-1.21861	0.348567	-3.49605	0.000472197	0.129262
ENSDARG00000100409	161.422	-1.15271	0.330298	-3.4899	0.000483199	0.129517
ENSDARG00000077830	31.3183	-1.39645	0.4022	-3.47203	0.000516539	0.135628
ENSDARG00000087013	38.062	-1.22191	0.354934	-3.44265	0.000576052	0.146656
ENSDARG00000018478	205.119	1.04953	0.305155	3.43935	0.000583122	0.146656
ENSDARG00000101713	40.7114	-1.33025	0.387473	-3.43314	0.000596636	0.146656
ENSDARG00000103973	13.3796	1.44422	0.421238	3.42851	0.000606896	0.146656
ENSDARG00000088581	93.0168	-1.0273	0.30026	-3.42135	0.0006231	0.146656
ENSDARG00000031683	49.1906	1.35738	0.396931	3.41969	0.000626929	0.146656
ENSDARG00000019501	12.2412	-1.4274	0.420408	-3.39527	0.000685622	0.150917
ENSDARG00000075132	103.403	1.13923	0.335622	3.3944	0.000687797	0.150917
ENSDARG00000033861	44.7616	-1.25473	0.36967	-3.39419	0.000688311	0.150917
ENSDARG00000058044	120.145	1.24145	0.365919	3.3927	0.000692063	0.150917
ENSDARG00000018476	374.529	-0.844946	0.249747	-3.3832	0.000716459	0.153633
ENSDARG00000021143	851.241	-1.01928	0.302104	-3.37393	0.000741027	0.156296
ENSDARG00000115843	50.7171	-1.27438	0.37919	-3.36079	0.000777187	0.161279
ENSDARG00000079111	1477.73	-1.18243	0.352764	-3.35191	0.000802562	0.163901
ENSDARG00000099420	13008.7	-1.0061	0.300717	-3.34567	0.000820854	0.165017
ENSDARG00000037410	14.4733	1.39133	0.418173	3.32717	0.000877339	0.171577
ENSDARG00000063375	51.4676	-1.08413	0.325931	-3.32627	0.000880158	0.171577
ENSDARG00000110991	69.7541	-1.16544	0.351217	-3.3183	0.000905672	0.172357
ENSDARG00000018285	212.602	-1.09538	0.330265	-3.31668	0.00091095	0.172357
ENSDARG00000045447	152.347	-1.08406	0.328666	-3.29835	0.000972559	0.180505
ENSDARG00000058479	17.222	1.38923	0.42154	3.29561	0.000982072	0.180505
ENSDARG00000055120	179.371	0.970268	0.295772	3.28045	0.0010364	0.186093
ENSDARG00000100614	27.0024	1.2899	0.393714	3.27623	0.00105201	0.186093
ENSDARG00000020761	65.1062	1.13778	0.347867	3.27072	0.00107272	0.186093
ENSDARG00000045887	45.4437	1.21942	0.373152	3.26791	0.00108346	0.186093
ENSDARG00000069956	14.5393	1.37699	0.422022	3.26284	0.001103	0.186093
ENSDARG00000099185	990.142	0.851309	0.26102	3.26147	0.00110837	0.186093
ENSDARG00000038667	91.9823	-1.04252	0.319783	-3.2601	0.00111372	0.186093
ENSDARG00000007597	12.4492	1.36854	0.420302	3.25609	0.00112958	0.186323
ENSDARG00000105154	185.232	-1.12402	0.346608	-3.24291	0.00118314	0.190351
ENSDARG00000004094	217.138	-0.922358	0.284487	-3.24218	0.00118621	0.190351
ENSDARG00000059333	51.7807	-1.07636	0.332422	-3.23794	0.00120395	0.190351
ENSDARG00000103288	129.325	-0.999105	0.308769	-3.23576	0.00121318	0.190351
ENSDARG00000069375	36.4905	1.28854	0.399046	3.22906	0.00124199	0.191748
ENSDARG00000101411	143.369	-1.25128	0.387778	-3.22679	0.00125189	0.191748
ENSDARG00000054320	765.298	-0.867411	0.269423	-3.21951	0.0012841	0.194367
ENSDARG00000007080	13.6286	1.35564	0.422992	3.20489	0.00135115	0.202138
ENSDARG00000038153	4261.61	-0.930476	0.290973	-3.19781	0.00138474	0.204782
ENSDARG00000098724	220.046	-1.07598	0.336909	-3.19367	0.00140478	0.205385
ENSDARG00000077492	376.168	-0.847965	0.26643	-3.1827	0.0014591	0.21093
ENSDARG00000035519	309.966	1.13365	0.357861	3.16785	0.00153571	0.215949
ENSDARG00000057378	141.682	-0.940617	0.297549	-3.16121	0.00157113	0.215949
ENSDARG00000068589	82.7195	-1.1535	0.364935	-3.16084	0.00157316	0.215949
ENSDARG00000053449	12.2876	1.32834	0.420564	3.15847	0.001586	0.215949
ENSDARG00000009040	78.074	1.19263	0.378903	3.14757	0.00164632	0.215949
ENSDARG00000045465	131.271	-1.05578	0.336014	-3.14206	0.00167765	0.215949
ENSDARG00000110357	114.099	-1.00524	0.319932	-3.14204	0.00167777	0.215949
ENSDARG00000093022	373.157	-0.840816	0.267869	-3.1389	0.00169581	0.215949
ENSDARG00000054906	48.0056	1.11039	0.353837	3.13815	0.00170016	0.215949
ENSDARG00000011301	67.6295	-1.01386	0.323107	-3.13786	0.00170185	0.215949
ENSDARG00000075282	69.4984	1.17255	0.373679	3.13785	0.00170193	0.215949
ENSDARG00000009253	139.79	-0.873797	0.278717	-3.13507	0.00171811	0.215949
ENSDARG00000063527	188.872	-0.906786	0.289621	-3.13094	0.00174248	0.215949
ENSDARG00000099269	207.694	-0.930234	0.297138	-3.13064	0.00174425	0.215949
ENSDARG00000020866	268.781	1.09374	0.349392	3.13042	0.00174558	0.215949
ENSDARG00000098392	138.856	-0.840621	0.268954	-3.12552	0.00177493	0.217489
ENSDARG00000067520	73.261	-1.05997	0.339971	-3.11782	0.00182191	0.219704
ENSDARG00000042866	5.54166	1.27343	0.408474	3.11754	0.00182365
ENSDARG00000116713	99.9936	-0.965711	0.309823	-3.11698	0.00182717	0.219704
ENSDARG00000053404	197.343	-1.03292	0.332028	-3.11095	0.00186485	0.220455
ENSDARG00000075768	673.006	-0.848912	0.273153	-3.10783	0.00188467	0.220455
ENSDARG00000104316	86.3581	-1.0293	0.331197	-3.10781	0.00188481	0.220455
ENSDARG00000006385	56.8328	-1.04191	0.337918	-3.08331	0.00204713	0.237282
ENSDARG00000059311	105.036	1.00906	0.328212	3.07442	0.00210913	0.24005
ENSDARG00000039730	3020.81	-0.974097	0.317009	-3.07277	0.00212081	0.24005
ENSDARG00000027582	53.7007	1.04083	0.339068	3.06967	0.00214292	0.24005
ENSDARG00000089225	74.215	-1.04652	0.340965	-3.0693	0.00214564	0.24005
ENSDARG00000000796	43.5655	1.24368	0.406186	3.06185	0.0021997	0.243977
ENSDARG00000043431	6.06526	-1.21717	0.397935	-3.0587	0.00222297
ENSDARG00000006758	170.547	-0.913853	0.299772	-3.04849	0.00229996	0.252916
ENSDARG00000026875	250.87	-0.92032	0.302693	-3.04044	0.00236234	0.257576
ENSDARG00000039684	61.2343	-1.02251	0.337012	-3.03406	0.00241286	0.260873
ENSDARG00000075798	6.91229	1.26741	0.418233	3.03039	0.00244235	0.26186
ENSDARG00000018060	628.202	-0.814406	0.2691	-3.02641	0.0024748	0.262653
ENSDARG00000093448	1033.45	-0.955756	0.316402	-3.02071	0.00252186	0.262653
ENSDARG00000026247	20.3962	1.27548	0.422345	3.02	0.00252773	0.262653
ENSDARG00000029146	534.358	-0.907545	0.300555	-3.01956	0.0025314	0.262653
ENSDARG00000018923	12.9847	1.27119	0.421374	3.01678	0.00255475	0.262955
ENSDARG00000058048	10.1273	-1.26587	0.421579	-3.00269	0.00267606	0.273256
ENSDARG00000007480	25.178	-1.15595	0.386137	-2.99363	0.00275679	0.274138
ENSDARG00000063126	150.823	-0.812696	0.271717	-2.99097	0.00278096	0.274138
ENSDARG00000007989	377.374	-0.885272	0.296183	-2.98894	0.00279947	0.274138
ENSDARG00000079727	90.4364	1.08126	0.362008	2.98683	0.00281888	0.274138
ENSDARG00000053853	140.358	1.03565	0.346934	2.98516	0.00283429	0.274138
ENSDARG00000100313	210.072	-0.946246	0.317066	-2.98438	0.00284153	0.274138
ENSDARG00000004757	955.28	1.05589	0.353887	2.98368	0.00284802	0.274138
ENSDARG00000103929	194.668	-1.02388	0.343246	-2.98292	0.00285516	0.274138
ENSDARG00000079497	28.0804	1.21623	0.408736	2.97558	0.00292436	0.278702
ENSDARG00000069968	139.871	-0.881056	0.296875	-2.96777	0.0029997	0.279476
ENSDARG00000099730	1292.74	-0.787858	0.265543	-2.96697	0.00300745	0.279476
ENSDARG00000094133	32.0197	1.21549	0.409727	2.96657	0.0030114	0.279476
ENSDARG00000079253	113.578	-1.06638	0.359565	-2.96576	0.00301936	0.279476
ENSDARG00000013721	48.8317	1.17707	0.397311	2.9626	0.00305051	0.280342
ENSDARG00000087301	1679.42	-0.848178	0.287267	-2.95258	0.00315131	0.285228
ENSDARG00000020876	105.395	1.0143	0.343629	2.95173	0.00316002	0.285228
ENSDARG00000095451	159.63	0.976473	0.331076	2.94939	0.00318402	0.285228
ENSDARG00000090286	497.988	-0.745818	0.253202	-2.94554	0.00322389	0.285228
ENSDARG00000025348	310.433	0.801668	0.272229	2.94483	0.00323135	0.285228
ENSDARG00000041430	14.0795	1.23879	0.420739	2.94432	0.00323669	0.285228
ENSDARG00000104071	84.8558	-1.00599	0.342602	-2.93632	0.00332128	0.290691
ENSDARG00000106873	29.3487	-1.20706	0.411386	-2.93414	0.00334478	0.29077
ENSDARG00000079886	5.73107	1.20987	0.41274	2.93132	0.00337525
ENSDARG00000112691	305.892	-1.03854	0.354609	-2.9287	0.00340384	0.29245
ENSDARG00000076572	1544.72	-0.782085	0.267275	-2.92614	0.00343192	0.29245
ENSDARG00000021252	1832.98	-0.852529	0.291603	-2.92359	0.00346016	0.29245
ENSDARG00000056836	117.819	0.801042	0.274098	2.92247	0.00347268	0.29245
ENSDARG00000036832	890.838	-0.775176	0.265444	-2.92029	0.00349701	0.29245
ENSDARG00000010437	22.5034	1.22119	0.418216	2.91998	0.00350049	0.29245
ENSDARG00000017314	7174.45	-0.852037	0.292074	-2.91719	0.00353198	0.293109
ENSDARG00000087765	355.091	1.01404	0.347893	2.91479	0.00355923	0.293109
ENSDARG00000105265	114.143	-0.954332	0.327582	-2.91326	0.00357673	0.293109
ENSDARG00000098103	5.59096	1.19983	0.412586	2.90808	0.00363656
ENSDARG00000094929	68.4899	1.01916	0.350737	2.90577	0.00366347	0.296048
ENSDARG00000035859	30.8478	1.15108	0.396283	2.90468	0.00367624	0.296048
ENSDARG00000004748	61.8973	0.962232	0.331321	2.90423	0.00368161	0.296048
ENSDARG00000056847	24.4484	-1.14817	0.396105	-2.89865	0.00374778	0.297963
ENSDARG00000071644	24.8303	1.15246	0.397719	2.89766	0.00375957	0.297963
ENSDARG00000035167	73.8134	0.941417	0.325145	2.89538	0.00378704	0.297963
ENSDARG00000070453	38.9079	1.10622	0.382185	2.89446	0.00379807	0.297963
ENSDARG00000026629	33.1753	1.03862	0.359328	2.89044	0.00384706	0.299592
ENSDARG00000006397	15.8272	1.19954	0.415398	2.88768	0.00388089	0.299592
ENSDARG00000020252	371.119	-0.856861	0.297086	-2.88422	0.00392388	0.299592
ENSDARG00000083588	17.9121	1.21311	0.420604	2.8842	0.00392406	0.299592
ENSDARG00000056605	54.4725	-0.949793	0.329723	-2.88058	0.0039695	0.299592
ENSDARG00000025073	10852.1	-0.7891	0.273949	-2.88046	0.00397095	0.299592
ENSDARG00000007955	51.7361	-0.978596	0.339838	-2.8796	0.00398183	0.299592
ENSDARG00000032929	4302.74	-0.818127	0.284595	-2.8747	0.00404407	0.301311
ENSDARG00000053517	117.03	-0.862154	0.299971	-2.87412	0.00405152	0.301311
ENSDARG00000071548	51.0023	-0.951195	0.331461	-2.86971	0.00410855	0.302164
ENSDARG00000097157	136.742	1.01132	0.352695	2.86742	0.00413838	0.302164
ENSDARG00000076068	47.7671	-1.00182	0.349626	-2.8654	0.00416481	0.302164
ENSDARG00000041295	52.838	1.15278	0.402642	2.86304	0.00419599	0.302164
ENSDARG00000057571	1154.64	-0.872551	0.305266	-2.85833	0.0042588	0.302164
ENSDARG00000054423	8.66707	1.20733	0.422389	2.85833	0.0042588	0.302164
ENSDARG00000042934	88.5412	1.07898	0.377526	2.85803	0.00426279	0.302164
ENSDARG00000014018	57.1118	0.99779	0.349153	2.85775	0.0042666	0.302164
ENSDARG00000104069	242.6	-0.997922	0.349269	-2.85717	0.00427436	0.302164
ENSDARG00000102874	251.994	-0.726049	0.254274	-2.85539	0.00429845	0.302207
ENSDARG00000056601	33.3694	1.03204	0.361845	2.85217	0.00434223	0.303626
ENSDARG00000036840	852.054	-0.888831	0.311959	-2.84919	0.00438308	0.304223
ENSDARG00000088040	22.1312	-1.17759	0.413464	-2.8481	0.00439807	0.304223
ENSDARG00000059939	42.6654	1.04753	0.368196	2.84505	0.00444045	0.305512
ENSDARG00000009281	5.01798	1.15112	0.404645	2.84477	0.00444432
ENSDARG00000100503	144.372	-0.95193	0.335372	-2.83843	0.00453361	0.309547
ENSDARG00000052746	344.514	-0.955614	0.336783	-2.83747	0.00454721	0.309547
ENSDARG00000015174	184.751	-0.786523	0.277573	-2.83357	0.00460312	0.311175
ENSDARG00000028367	21.894	-1.13367	0.400246	-2.83243	0.0046195	0.311175
ENSDARG00000093402	5.04367	1.13847	0.402188	2.83068	0.00464486
ENSDARG00000073673	6.16179	1.17615	0.415776	2.82881	0.00467214
ENSDARG00000090213	202.101	-0.837084	0.295941	-2.82855	0.00467589	0.313333
ENSDARG00000039579	317.045	0.924835	0.327177	2.82671	0.00470292	0.313512
ENSDARG00000019930	9.10199	1.19375	0.422632	2.82455	0.00473469	0.314002
ENSDARG00000042010	529.004	-0.978305	0.346871	-2.82037	0.00479685	0.316494
ENSDARG00000041592	225.036	-0.833668	0.296022	-2.81624	0.00485897	0.318957
ENSDARG00000031283	969.053	-0.81788	0.290622	-2.81424	0.00488935	0.319321
ENSDARG00000113599	136.063	0.832837	0.296281	2.81097	0.00493925	0.320252
ENSDARG00000068484	193.873	-0.964737	0.343357	-2.80972	0.00495849	0.320252
ENSDARG00000008237	172.605	-0.741364	0.264056	-2.8076	0.00499125	0.320252
ENSDARG00000013522	400.189	1.18726	0.422988	2.80683	0.00500316	0.320252
ENSDARG00000088823	3262.08	-0.884349	0.31545	-2.80345	0.00505586	0.322023
ENSDARG00000067676	15.3051	-1.17471	0.420073	-2.79644	0.00516683	0.326603
ENSDARG00000079012	189.345	-0.968519	0.34643	-2.79571	0.00517853	0.326603
ENSDARG00000036767	6.17585	1.14175	0.409158	2.7905	0.00526273
ENSDARG00000092364	55.0986	1.08471	0.388771	2.7901	0.00526914	0.330697
ENSDARG00000038006	115.772	-0.968365	0.347599	-2.78587	0.0053384	0.333417
ENSDARG00000054578	937.607	-0.833139	0.300005	-2.77709	0.00548485	0.339481
ENSDARG00000079745	280.447	-0.845159	0.304355	-2.77688	0.00548827	0.339481
ENSDARG00000005085	168.783	-0.793453	0.285949	-2.77481	0.00552345	0.340023
ENSDARG00000096901	7.51489	-1.16022	0.41873	-2.77079	0.005592	0.342603
ENSDARG00000015709	45.6623	1.02483	0.370631	2.76509	0.0056907	0.342718
ENSDARG00000024398	88.8099	-0.843157	0.30504	-2.76408	0.00570829	0.342718
ENSDARG00000097750	25.9044	-1.06372	0.384886	-2.76374	0.00571435	0.342718
ENSDARG00000059886	78.8042	-0.941443	0.340645	-2.76371	0.0057149	0.342718
ENSDARG00000057100	5.16605	-1.13123	0.409384	-2.76324	0.00572309
ENSDARG00000096770	112.47	-0.812518	0.29407	-2.76301	0.00572706	0.342718
ENSDARG00000103746	5.04361	1.10265	0.399411	2.76069	0.0057679
ENSDARG00000040553	18.9226	-1.10457	0.400793	-2.75597	0.00585185	0.348565
ENSDARG00000071004	205.723	-0.774177	0.281481	-2.75037	0.00595276	0.352941
ENSDARG00000095767	140.487	0.804781	0.292885	2.74777	0.00600019	0.354121
ENSDARG00000114577	5.40387	-1.12148	0.408801	-2.74334	0.00608175
ENSDARG00000013335	91.6418	-0.791965	0.289281	-2.7377	0.0061871	0.362953
ENSDARG00000078075	35.6529	-1.00967	0.369099	-2.73548	0.00622887	0.362953
ENSDARG00000092810	60.6977	-0.907321	0.331722	-2.73519	0.00623447	0.362953
ENSDARG00000105744	43.5287	-0.920108	0.336623	-2.73335	0.00626934	0.363081
ENSDARG00000056795	8.97368	1.1527	0.422067	2.73109	0.00631244	0.363081
ENSDARG00000021059	685.004	-0.771164	0.282412	-2.73063	0.00632133	0.363081
ENSDARG00000024116	14.0265	1.142	0.418752	2.72715	0.00638841	0.365303
ENSDARG00000030239	13.4369	1.15225	0.422901	2.72464	0.00643724	0.365798
ENSDARG00000014572	435.261	-0.712669	0.261647	-2.72378	0.00645392	0.365798
ENSDARG00000105188	41.4951	-0.950828	0.350068	-2.71612	0.00660511	0.372213
ENSDARG00000017728	13.1471	1.14044	0.420277	2.71353	0.00665696	0.372213
ENSDARG00000040971	152.447	0.938732	0.34597	2.71333	0.00666105	0.372213
ENSDARG00000012788	9.74804	1.14666	0.422884	2.71152	0.00669751	0.372213
ENSDARG00000055876	12.0961	1.14658	0.422964	2.71082	0.00671176	0.372213
ENSDARG00000093303	20.8121	1.08017	0.398974	2.70738	0.00678174	0.373741
ENSDARG00000007098	483.688	0.706963	0.261199	2.70661	0.00679741	0.373741
ENSDARG00000059049	16.0445	1.10316	0.407871	2.70468	0.00683695	0.374316
ENSDARG00000008218	87.617	-0.886323	0.328003	-2.70218	0.00688856	0.374377
ENSDARG00000063211	6.82205	1.1216	0.415129	2.70181	0.00689627	0.374377
ENSDARG00000043729	143.572	0.849707	0.314779	2.69938	0.00694692	0.375542
ENSDARG00000052437	78.9688	-0.806259	0.299026	-2.69628	0.00701184	0.377466
ENSDARG00000044976	4.93285	1.06856	0.397015	2.69148	0.00711368
ENSDARG00000070864	61.5179	-0.904975	0.336474	-2.68958	0.00715418	0.383524
ENSDARG00000011219	5.52694	1.08896	0.405657	2.68443	0.00726536
ENSDARG00000117448	166.959	-0.970618	0.361932	-2.68177	0.0073234	0.390227
ENSDARG00000043182	19.7954	1.09763	0.409478	2.68055	0.0073501	0.390227
ENSDARG00000073845	233.792	-0.869361	0.324433	-2.67964	0.00737021	0.390227
ENSDARG00000091111	18.7476	1.11723	0.417655	2.67501	0.00747267	0.39403
ENSDARG00000011615	271.129	-0.714006	0.267404	-2.67014	0.00758194	0.39816
ENSDARG00000002937	90.6737	-0.814248	0.305623	-2.66422	0.00771666	0.399493
ENSDARG00000068892	14.6912	1.09104	0.409516	2.66421	0.00771704	0.399493
ENSDARG00000008816	20.6302	1.07482	0.403501	2.66374	0.00772771	0.399493
ENSDARG00000003203	33.5385	1.04545	0.392735	2.66197	0.00776853	0.399493
ENSDARG00000016866	16.3093	1.09612	0.411899	2.66115	0.00778753	0.399493
ENSDARG00000089790	72.872	-0.888021	0.333732	-2.66088	0.00779362	0.399493
ENSDARG00000006251	322.14	-0.728337	0.274542	-2.65292	0.00797986	0.407416
ENSDARG00000103831	137.585	-0.897256	0.338556	-2.65024	0.00804348	0.408049
ENSDARG00000016085	227.033	-0.768882	0.290174	-2.64973	0.00805568	0.408049
ENSDARG00000063270	37.3329	-1.00887	0.381333	-2.64564	0.00815356	0.411387
ENSDARG00000103364	443.215	0.690665	0.261216	2.64404	0.00819236	0.41173
ENSDARG00000070702	62.9287	0.906242	0.342941	2.64256	0.00822822	0.411923
ENSDARG00000038027	68.8331	-0.932818	0.353698	-2.63733	0.00835607	0.412421
ENSDARG00000104682	3080.43	-0.737706	0.279813	-2.63643	0.00837838	0.412421
ENSDARG00000017441	39987.1	-0.685544	0.260164	-2.63504	0.00841263	0.412421
ENSDARG00000059978	51.2837	-0.917434	0.348215	-2.63468	0.00842166	0.412421
ENSDARG00000079647	17.4843	1.10301	0.418931	2.63291	0.00846557	0.412421
ENSDARG00000101190	7.72601	1.10832	0.421111	2.63188	0.0084913	0.412421
ENSDARG00000103472	119.317	-0.935404	0.355478	-2.6314	0.00850334	0.412421
ENSDARG00000040179	7.64007	-1.10885	0.421701	-2.62948	0.00855167	0.412421
ENSDARG00000027799	42.9444	-0.965314	0.367464	-2.62697	0.00861501	0.412421
ENSDARG00000113969	9.58481	1.09737	0.417748	2.62687	0.00861745	0.412421
ENSDARG00000077641	33.0156	-1.03253	0.393081	-2.62676	0.00862023	0.412421
ENSDARG00000074656	4.62569	1.03303	0.393545	2.62492	0.00866685
ENSDARG00000020311	19.8245	1.06144	0.404392	2.62478	0.00867037	0.412421
ENSDARG00000042816	8.51112	1.08359	0.412931	2.62414	0.0086867	0.412421
ENSDARG00000012422	547.455	-0.762483	0.290566	-2.62413	0.00868694	0.412421
ENSDARG00000103977	23.8691	1.09455	0.417972	2.61873	0.00882585	0.416715
ENSDARG00000009544	82.0069	0.869991	0.332336	2.61781	0.00884973	0.416715
ENSDARG00000098118	204.435	-0.720882	0.275511	-2.61652	0.00888304	0.416715
ENSDARG00000115161	6.63339	1.04369	0.399022	2.61561	0.00890694	0.416715
ENSDARG00000018898	121.817	0.98533	0.377315	2.61143	0.00901654	0.417605
ENSDARG00000015474	282.108	-0.800414	0.306524	-2.61126	0.00902086	0.417605
ENSDARG00000052073	467.657	-0.755088	0.289604	-2.60731	0.00912571	0.417605
ENSDARG00000063230	104.276	-0.972983	0.373198	-2.60715	0.0091299	0.417605
ENSDARG00000103926	17.9717	-1.0676	0.409518	-2.60697	0.00913473	0.417605
ENSDARG00000090872	996.654	-0.766471	0.294073	-2.6064	0.00915008	0.417605
ENSDARG00000014796	17.8007	1.08577	0.416918	2.60427	0.00920703	0.417605
ENSDARG00000074266	88.4358	-1.01465	0.38986	-2.60259	0.00925227	0.417605
ENSDARG00000031216	162.707	-0.742334	0.285348	-2.60151	0.00928152	0.417605
ENSDARG00000014190	35.849	-0.961977	0.369815	-2.60124	0.00928871	0.417605
ENSDARG00000037099	11.0177	-1.09027	0.419598	-2.59835	0.00936718	0.417605
ENSDARG00000061635	147.974	-0.817595	0.314717	-2.59787	0.00938035	0.417605
ENSDARG00000056877	1701.89	-0.792057	0.304915	-2.59763	0.00938687	0.417605
ENSDARG00000063626	1958.31	-0.854038	0.328841	-2.59711	0.00940107	0.417605
ENSDARG00000091298	92.1892	-0.832042	0.320425	-2.59668	0.00941283	0.417605
ENSDARG00000014867	6549.62	-0.613934	0.236569	-2.59516	0.00945466	0.418019
ENSDARG00000039682	55.9873	-0.848549	0.327902	-2.58782	0.00965868	0.421203
ENSDARG00000009136	69.5405	-0.842636	0.32571	-2.58707	0.00967948	0.421203
ENSDARG00000024325	38.0008	-0.925107	0.357655	-2.58659	0.00969303	0.421203
ENSDARG00000062865	6.72837	1.07409	0.41532	2.58616	0.0097051	0.421203
ENSDARG00000100342	33.8778	-0.963019	0.372546	-2.58497	0.00973885	0.421203
ENSDARG00000038225	31.3	-0.951053	0.367941	-2.5848	0.00974354	0.421203
ENSDARG00000007438	358.443	-0.714853	0.276642	-2.58403	0.00976525	0.421203
ENSDARG00000098660	97.364	-0.990383	0.383392	-2.58321	0.00978856	0.421203
ENSDARG00000030830	69.3957	-0.838004	0.324625	-2.58145	0.00983867	0.421544
ENSDARG00000087616	1067.68	-0.755766	0.292861	-2.58063	0.00986203	0.421544
ENSDARG00000019307	7.61668	1.08727	0.421626	2.57875	0.00991591	0.422444
ENSDARG00000059556	42.0665	-0.970382	0.376945	-2.57433	0.0100434	0.426464
ENSDARG00000069266	6.21639	1.04485	0.406053	2.57318	0.0100768
ENSDARG00000053364	7.82906	1.07962	0.420305	2.56867	0.0102091	0.432073
ENSDARG00000070600	68.3751	0.893623	0.348802	2.56198	0.0104077	0.43806
ENSDARG00000012987	1132.04	-0.717131	0.279953	-2.56162	0.0104186	0.43806
ENSDARG00000003769	11.4334	1.08033	0.422219	2.5587	0.0105064	0.438862
ENSDARG00000061757	285.641	-0.786781	0.307622	-2.55762	0.010539	0.438862
ENSDARG00000102226	18.9872	-1.02905	0.402847	-2.55444	0.0106359	0.438862
ENSDARG00000043497	59.3041	-0.881355	0.345316	-2.55231	0.010701	0.438862
ENSDARG00000055530	32.2354	0.939175	0.368155	2.55103	0.0107405	0.438862
ENSDARG00000039669	11.5374	1.07233	0.420517	2.55002	0.0107717	0.438862
ENSDARG00000009689	23.6982	0.976528	0.38308	2.54915	0.0107987	0.438862
ENSDARG00000009280	1145.64	-0.875159	0.343487	-2.54787	0.0108384	0.438862
ENSDARG00000009285	9103.67	-0.665045	0.261057	-2.54751	0.0108495	0.438862
ENSDARG00000036670	99.1355	-0.777542	0.305263	-2.54712	0.0108616	0.438862
ENSDARG00000068289	345.043	-0.87596	0.343939	-2.54685	0.01087	0.438862
ENSDARG00000003486	126.858	0.811854	0.318921	2.54563	0.0109082	0.438862
ENSDARG00000104701	629.585	-0.835505	0.328213	-2.54562	0.0109084	0.438862
ENSDARG00000023963	118.808	0.78415	0.308065	2.5454	0.0109153	0.438862
ENSDARG00000014106	1244.15	-0.763099	0.299968	-2.54393	0.0109613	0.439338
ENSDARG00000058047	177.992	-0.795237	0.312735	-2.54284	0.0109955	0.439343
ENSDARG00000092788	31.5083	0.926502	0.364837	2.5395	0.0111012	0.442191
ENSDARG00000102147	60.23	-0.882261	0.347592	-2.53821	0.0111421	0.442451
ENSDARG00000028804	111.972	1.04895	0.413476	2.53691	0.0111834	0.442726
ENSDARG00000037879	186.427	-0.71834	0.28378	-2.53133	0.0113631	0.44826
ENSDARG00000117543	3.61477	-0.97455	0.385013	-2.53121	0.0113669
ENSDARG00000028148	404.465	-0.674236	0.266453	-2.53041	0.0113929	0.44826
ENSDARG00000098349	73.584	-0.913934	0.36176	-2.52635	0.0115253	0.450205
ENSDARG00000039302	83.6518	-0.816856	0.323384	-2.52596	0.0115382	0.450205
ENSDARG00000105018	80.2939	-0.774917	0.306889	-2.52507	0.0115676	0.450205
ENSDARG00000017219	1804.98	0.672583	0.266599	2.52283	0.0116415	0.450205
ENSDARG00000103415	207.168	-0.683546	0.270955	-2.52273	0.0116449	0.450205
ENSDARG00000043665	19.3921	1.04916	0.415921	2.5225	0.0116523	0.450205
ENSDARG00000101474	4.34935	0.989065	0.392218	2.52172	0.0116782
ENSDARG00000106669	26.5859	-0.999214	0.396397	-2.52074	0.0117107	0.451108
ENSDARG00000045401	86.6479	-0.763517	0.303091	-2.51911	0.0117654	0.45186
ENSDARG00000079811	5.60414	-0.979677	0.388972	-2.51863	0.0117812
ENSDARG00000094511	3.41889	0.94227	0.375093	2.5121	0.0120015
ENSDARG00000006588	114.455	0.703052	0.27994	2.51144	0.0120239	0.460262
ENSDARG00000033609	87.8369	0.843042	0.335805	2.51051	0.0120557	0.460262
ENSDARG00000100555	32.9065	0.93111	0.371257	2.50799	0.0121419	0.462183
ENSDARG00000060518	18.9871	-1.03644	0.413431	-2.50691	0.0121791	0.46223
ENSDARG00000059323	225.966	-0.638164	0.254804	-2.50453	0.0122614	0.463986
ENSDARG00000076978	33.1448	-0.892696	0.356807	-2.5019	0.0123529	0.466077
ENSDARG00000005675	19.0064	1.00337	0.40138	2.4998	0.0124265	0.466756
ENSDARG00000098465	240.838	0.672763	0.269421	2.49707	0.0125224	0.466756
ENSDARG00000090986	28.3336	-0.915181	0.3666	-2.4964	0.0125461	0.466756
ENSDARG00000063150	342.4	-0.819168	0.328175	-2.49613	0.0125555	0.466756
ENSDARG00000070479	112.868	-0.745347	0.298713	-2.49519	0.0125888	0.466756
ENSDARG00000021806	64.749	0.827816	0.331789	2.49501	0.0125954	0.466756
ENSDARG00000100844	34.403	0.973035	0.390122	2.49418	0.0126248	0.466756
ENSDARG00000021239	49.5566	-0.847014	0.340258	-2.48933	0.0127983	0.470251
ENSDARG00000103799	455.17	-0.674382	0.270971	-2.48876	0.0128191	0.470251
ENSDARG00000098800	15.2827	1.05061	0.422195	2.48844	0.0128304	0.470251
ENSDARG00000102474	75.9136	-0.898677	0.361281	-2.48747	0.0128656	0.470251
ENSDARG00000056206	253.045	0.633682	0.254984	2.48518	0.0129484	0.471939
ENSDARG00000054458	454.563	-0.683152	0.275109	-2.48321	0.0130205	0.472447
ENSDARG00000052039	198.962	-0.659179	0.26557	-2.48213	0.01306	0.472447
ENSDARG00000062174	34.2397	0.879711	0.354467	2.48179	0.0130725	0.472447
ENSDARG00000007180	132.895	-0.802153	0.323348	-2.48077	0.0131098	0.472467
ENSDARG00000044125	96.674	0.727838	0.293552	2.47942	0.0131597	0.472939
ENSDARG00000035732	22.2228	1.02394	0.41339	2.47694	0.0132513	0.473589
ENSDARG00000111110	260.851	-0.647023	0.261457	-2.47469	0.0133354	0.473589
ENSDARG00000045143	960.87	-0.70249	0.283986	-2.47368	0.013373	0.473589
ENSDARG00000057853	1846.56	-0.606847	0.245423	-2.47265	0.0134114	0.473589
ENSDARG00000059043	11.7639	1.04451	0.422663	2.47125	0.0134641	0.473589
ENSDARG00000028396	34.9013	1.02382	0.414344	2.47094	0.013476	0.473589
ENSDARG00000016867	30.691	0.957818	0.387675	2.47068	0.0134858	0.473589
ENSDARG00000056583	146.633	0.863265	0.349547	2.46967	0.0135238	0.473589
ENSDARG00000055539	399.54	-0.646153	0.261665	-2.46939	0.0135343	0.473589
ENSDARG00000078894	17.1384	1.04265	0.422405	2.46838	0.0135728	0.473589
ENSDARG00000012790	138.959	-0.702409	0.284674	-2.46741	0.0136094	0.473589
ENSDARG00000008904	293.25	-0.69302	0.280953	-2.46668	0.0136372	0.473589
ENSDARG00000077864	39.9888	-0.967323	0.392235	-2.46618	0.0136563	0.473589
ENSDARG00000055092	16.8347	1.01688	0.412991	2.46224	0.0138072	0.477538
ENSDARG00000027584	8.40427	-1.03785	0.422204	-2.45817	0.0139649	0.480493
ENSDARG00000011076	17.844	-1.01289	0.412061	-2.4581	0.0139674	0.480493
ENSDARG00000029822	149.818	-0.745713	0.303557	-2.45658	0.0140266	0.481131
ENSDARG00000069594	40.0567	-0.945176	0.384889	-2.45571	0.0140607	0.481131
ENSDARG00000055653	7.44607	1.02736	0.418824	2.45297	0.0141681	0.48352
ENSDARG00000044073	78.558	0.785452	0.320728	2.44896	0.0143268	0.487643
ENSDARG00000056532	8.25704	1.03269	0.42199	2.4472	0.0143971	0.488644
ENSDARG00000036036	365.658	0.623449	0.254852	2.44632	0.0144322	0.488644
ENSDARG00000031049	135.54	-0.767533	0.314154	-2.44317	0.0145587	0.491633
ENSDARG00000013623	7027.01	-0.688571	0.281988	-2.44184	0.0146125	0.492159
ENSDARG00000078691	252.052	0.625444	0.256344	2.43987	0.0146926	0.493149
ENSDARG00000037589	43.5185	0.820843	0.336525	2.43918	0.0147208	0.493149
ENSDARG00000030872	39.9166	-0.953334	0.390985	-2.43829	0.0147569	0.493149
ENSDARG00000041083	23.2016	0.95095	0.390468	2.43541	0.0148748	0.4958
ENSDARG00000099525	4.29678	0.944627	0.387902	2.43522	0.0148826
ENSDARG00000100515	33.5004	0.962451	0.395384	2.43422	0.0149241	0.496159
ENSDARG00000032919	175.153	-0.681077	0.280219	-2.43052	0.0150772	0.499958
ENSDARG00000062973	305.235	-0.628957	0.259125	-2.42723	0.0152145	0.500093
ENSDARG00000063435	7.78932	-0.989416	0.407637	-2.4272	0.0152159	0.500093
ENSDARG00000004307	14.5153	-1.01279	0.417287	-2.42707	0.0152213	0.500093
ENSDARG00000097224	50.0366	0.823915	0.33955	2.42649	0.0152457	0.500093
ENSDARG00000074571	5.30127	-1.00522	0.414561	-2.42477	0.0153181
ENSDARG00000103994	3504.09	-0.612926	0.2529	-2.42359	0.0153678	0.500093
ENSDARG00000007406	96.8549	-0.800437	0.330292	-2.42342	0.0153752	0.500093
ENSDARG00000092166	4.8657	-0.990494	0.408782	-2.42304	0.0153912
ENSDARG00000078106	113.266	-0.679037	0.280291	-2.42262	0.0154092	0.500093
ENSDARG00000052148	17.605	1.0019	0.413777	2.42135	0.015463	0.500093
ENSDARG00000117474	17.0712	-0.986146	0.407333	-2.42098	0.0154785	0.500093
ENSDARG00000025566	3454.47	-0.705399	0.291414	-2.42061	0.0154946	0.500093
ENSDARG00000090428	10679.4	-0.739314	0.305583	-2.41935	0.0155482	0.500093
ENSDARG00000023712	239.813	-0.646654	0.267472	-2.41765	0.015621	0.500093
ENSDARG00000013794	9.36942	1.022	0.422881	2.41675	0.0156597	0.500093
ENSDARG00000044402	68.5731	0.741063	0.306652	2.41662	0.0156651	0.500093
ENSDARG00000074314	4.8076	-0.990065	0.409746	-2.41629	0.0156796
ENSDARG00000010146	8.36975	-0.992559	0.410848	-2.41588	0.0156973	0.500093
ENSDARG00000101180	24.2193	-0.945996	0.391597	-2.41574	0.0157032	0.500093
ENSDARG00000086892	4.6415	0.974482	0.403823	2.41314	0.0158156
ENSDARG00000034534	499.199	-0.726573	0.301555	-2.40942	0.0159779	0.506419
ENSDARG00000103295	1013.93	-0.747186	0.310274	-2.40815	0.0160335	0.506419
ENSDARG00000008141	79.8493	-0.72943	0.302934	-2.40789	0.0160452	0.506419
ENSDARG00000037514	14.72	1.01803	0.422845	2.40757	0.0160593	0.506419
ENSDARG00000098512	4.51377	0.958284	0.39826	2.40618	0.0161205
ENSDARG00000027316	124.66	0.873442	0.363159	2.40512	0.016167	0.50857
ENSDARG00000018351	1433.38	-1.01641	0.422828	-2.40383	0.0162245	0.509131
ENSDARG00000030494	24.8334	0.983751	0.409514	2.40224	0.016295	0.510101
ENSDARG00000104773	4.05767	0.931008	0.38772	2.40124	0.0163396
ENSDARG00000071113	520.49	-0.574577	0.23937	-2.40037	0.0163784	0.510308
ENSDARG00000023160	74.6926	-0.767556	0.319817	-2.39998	0.0163959	0.510308
ENSDARG00000032802	499.021	-0.661938	0.275873	-2.39943	0.0164206	0.510308
ENSDARG00000070903	187.479	-0.846905	0.353534	-2.39554	0.0165961	0.511379
ENSDARG00000020178	32.277	-0.900537	0.375996	-2.39507	0.0166172	0.511379
ENSDARG00000057660	9.65638	1.01266	0.422996	2.39401	0.0166652	0.511379
ENSDARG00000045373	299.888	0.635722	0.265612	2.39342	0.0166921	0.511379
ENSDARG00000055046	39.9387	0.856174	0.357775	2.39305	0.016709	0.511379
ENSDARG00000007996	41.5594	0.841261	0.351544	2.39305	0.0167091	0.511379
ENSDARG00000055283	183.344	0.837088	0.349878	2.39252	0.0167333	0.511379
ENSDARG00000021442	152.569	0.737356	0.308433	2.39066	0.0168183	0.51276
ENSDARG00000054036	67.2393	-0.851063	0.356272	-2.3888	0.0169034	0.513697
ENSDARG00000078619	135.606	0.874858	0.366318	2.38825	0.0169289	0.513697
ENSDARG00000010710	40.4601	0.834114	0.349737	2.38498	0.0170802	0.514918
ENSDARG00000016058	496.372	-0.86575	0.36309	-2.38439	0.0171073	0.514918
ENSDARG00000036239	971.261	-0.733706	0.307847	-2.38335	0.0171559	0.514918
ENSDARG00000098391	28.5361	0.930845	0.39062	2.383	0.0171723	0.514918
ENSDARG00000075444	174.044	-0.671038	0.281596	-2.38298	0.0171731	0.514918
ENSDARG00000013856	712.557	0.719798	0.302156	2.38221	0.0172093	0.514918
ENSDARG00000100397	615.025	-0.659737	0.277663	-2.37603	0.0174998	0.516274
ENSDARG00000039399	110.85	-0.758228	0.319335	-2.37439	0.0175779	0.516274
ENSDARG00000101407	14.1076	-0.993905	0.418714	-2.37371	0.0176105	0.516274
ENSDARG00000056950	1079.23	-0.638663	0.269161	-2.37279	0.0176541	0.516274
ENSDARG00000033320	62.9251	0.797046	0.335952	2.3725	0.0176683	0.516274
ENSDARG00000088277	4.45537	-0.949004	0.40013	-2.37174	0.0177047
ENSDARG00000035763	38.3465	-0.950881	0.40093	-2.37169	0.0177069	0.516274
ENSDARG00000100742	299.524	-0.626136	0.264019	-2.37155	0.0177135	0.516274
ENSDARG00000019406	10.5694	1.003	0.42299	2.37122	0.0177294	0.516274
ENSDARG00000094792	26.0998	0.99708	0.420535	2.37098	0.017741	0.516274
ENSDARG00000041414	4.96007	0.952066	0.401589	2.37075	0.0177522
ENSDARG00000003151	904.383	-0.61902	0.261147	-2.37038	0.0177696	0.516274
ENSDARG00000100242	66.3817	-0.819532	0.345766	-2.37019	0.0177791	0.516274
ENSDARG00000017107	8.09073	1.00193	0.422777	2.36988	0.0177941	0.516274
ENSDARG00000014244	295.055	-0.61043	0.257742	-2.36838	0.0178662	0.516274
ENSDARG00000097239	17.5637	0.958843	0.404905	2.36807	0.0178811	0.516274
ENSDARG00000111170	24.5792	-0.968549	0.409035	-2.36789	0.0178901	0.516274
ENSDARG00000000380	7.24495	0.995604	0.420485	2.36775	0.0178967	0.516274
ENSDARG00000105690	2.78666	-0.84663	0.357794	-2.36625	0.0179694
ENSDARG00000076673	187.33	-0.660658	0.279212	-2.36615	0.0179743	0.517353
ENSDARG00000005397	91.8577	0.729554	0.308588	2.36416	0.0180708	0.518971
ENSDARG00000089399	29.276	0.979636	0.414717	2.36218	0.0181678	0.51958
ENSDARG00000051956	194.747	-0.617755	0.261545	-2.36195	0.0181792	0.51958
ENSDARG00000095288	641.493	-0.735303	0.311403	-2.36126	0.0182132	0.51958
ENSDARG00000063910	360.258	0.826575	0.350506	2.35823	0.0183621	0.520211
ENSDARG00000061100	274.57	-0.778371	0.330291	-2.35662	0.0184419	0.520211
ENSDARG00000027978	144.628	-0.697291	0.295927	-2.35629	0.0184583	0.520211
ENSDARG00000090145	63.9577	-0.861523	0.365732	-2.35562	0.0184921	0.520211
ENSDARG00000040815	23.848	0.931379	0.395467	2.35514	0.0185159	0.520211
ENSDARG00000054155	439.533	-0.685794	0.291202	-2.35504	0.0185206	0.520211
ENSDARG00000077571	3.14465	0.862424	0.366283	2.35453	0.0185461
ENSDARG00000017034	16.1074	0.972981	0.413243	2.3545	0.0185475	0.520211
ENSDARG00000014085	19.334	0.948485	0.403039	2.35333	0.0186059	0.520211
ENSDARG00000035771	62.5733	-0.787374	0.334634	-2.35294	0.0186257	0.520211
ENSDARG00000013771	10.0877	0.995003	0.422927	2.35266	0.0186396	0.520211
ENSDARG00000078094	44.5138	-0.877106	0.373377	-2.34912	0.018818	0.523793
ENSDARG00000023852	148.986	-0.681879	0.290347	-2.3485	0.0188494	0.523793
ENSDARG00000054609	29.8681	0.873924	0.372476	2.34626	0.018963	0.525081
ENSDARG00000097718	120.957	-0.74833	0.319188	-2.34448	0.0190537	0.525081
ENSDARG00000094324	107.023	-0.744294	0.317471	-2.34445	0.0190552	0.525081
ENSDARG00000063912	48758	-0.594175	0.25347	-2.34416	0.01907	0.525081
ENSDARG00000011373	107.346	-0.700551	0.29893	-2.34353	0.0191024	0.525081
ENSDARG00000074307	3.01632	0.85747	0.366042	2.34255	0.0191527
ENSDARG00000010132	112.538	-0.80473	0.343564	-2.3423	0.0191653	0.525081
ENSDARG00000069801	2177.07	-0.678099	0.28954	-2.34199	0.0191814	0.525081
ENSDARG00000013841	8.89791	0.985508	0.421239	2.33955	0.0193071	0.527088
ENSDARG00000104470	173.774	-0.632254	0.270312	-2.33898	0.0193367	0.527088
ENSDARG00000076280	131.391	-0.762643	0.326556	-2.33541	0.0195218	0.53101
ENSDARG00000019797	3.15368	-0.829122	0.355199	-2.33424	0.0195829
ENSDARG00000054848	36.2811	0.926108	0.396815	2.33386	0.0196033	0.532102
ENSDARG00000039150	844.723	-0.553661	0.237625	-2.32998	0.0198074	0.535452
ENSDARG00000076829	8.82173	0.982097	0.421546	2.32975	0.0198192	0.535452
ENSDARG00000013847	19.7826	0.980643	0.421032	2.32914	0.0198516	0.535452
ENSDARG00000058606	83.992	0.843572	0.362307	2.32834	0.0198943	0.535481
ENSDARG00000032765	612.041	-0.633252	0.272245	-2.32604	0.0200163	0.537641
ENSDARG00000046090	6.50348	0.96799	0.416295	2.32525	0.0200585	0.537651
ENSDARG00000092806	2.69973	-0.825711	0.355123	-2.32514	0.0200643
ENSDARG00000062477	88.518	0.752258	0.323712	2.32385	0.0201337	0.538545
ENSDARG00000034268	93.8699	-0.685583	0.295202	-2.32242	0.0202103	0.539474
ENSDARG00000099874	119.211	-0.712632	0.307493	-2.31756	0.0204734	0.545363
ENSDARG00000068457	22654.6	-0.644572	0.278287	-2.31622	0.0205464	0.545468
ENSDARG00000022418	291.196	-0.658743	0.284568	-2.31489	0.0206191	0.545468
ENSDARG00000099930	81.0982	-0.826177	0.356899	-2.31488	0.0206195	0.545468
ENSDARG00000052207	55.1721	0.773087	0.334036	2.31438	0.0206469	0.545468
ENSDARG00000102490	42.0369	-0.901297	0.389728	-2.31263	0.0207429	0.545581
ENSDARG00000104808	104.612	-0.727319	0.314543	-2.31231	0.0207609	0.545581
ENSDARG00000005827	39.7007	0.796638	0.344744	2.31081	0.0208434	0.545581
ENSDARG00000097279	218.845	-0.653401	0.282801	-2.31046	0.0208628	0.545581
ENSDARG00000101347	41.0279	-0.876853	0.379516	-2.31045	0.0208632	0.545581
ENSDARG00000076171	83.0911	-0.674603	0.2921	-2.30949	0.0209163	0.54586
ENSDARG00000105641	25.2966	0.933456	0.40438	2.30836	0.0209789	0.546387
ENSDARG00000076052	59.3646	-0.77202	0.334849	-2.30557	0.0211344	0.549324
ENSDARG00000073724	6.01655	0.945392	0.410075	2.30541	0.0211435
ENSDARG00000078694	248.999	-0.837046	0.363291	-2.30407	0.0212188	0.550405
ENSDARG00000117231	7.26076	-0.970179	0.421545	-2.30148	0.0213644	0.551062
ENSDARG00000091555	117.417	-0.698905	0.303771	-2.30076	0.021405	0.551062
ENSDARG00000054451	109.934	-0.69182	0.300811	-2.29985	0.0214567	0.551062
ENSDARG00000009250	663.23	-0.582576	0.253331	-2.29967	0.0214672	0.551062
ENSDARG00000104230	126.135	-0.638958	0.278118	-2.29744	0.0215938	0.551062
ENSDARG00000053122	113.174	-0.67354	0.29323	-2.29697	0.0216206	0.551062
ENSDARG00000070454	9.42406	-0.9636	0.419533	-2.29684	0.0216281	0.551062
ENSDARG00000044935	90.8816	0.771193	0.335909	2.29584	0.0216853	0.551062
ENSDARG00000043511	150.346	-0.666612	0.290407	-2.29544	0.0217077	0.551062
ENSDARG00000036505	294.159	-0.807718	0.351884	-2.29541	0.0217099	0.551062
ENSDARG00000075650	68.959	-0.863661	0.376272	-2.29531	0.0217153	0.551062
ENSDARG00000012972	223.955	0.670305	0.292175	2.29419	0.0217795	0.551603
ENSDARG00000117407	5.21291	0.918377	0.400316	2.29413	0.0217831
ENSDARG00000018259	3211.59	-0.761593	0.332139	-2.29299	0.0218483	0.552131
ENSDARG00000053395	161.156	-0.659693	0.287782	-2.29234	0.0218861	0.552131
ENSDARG00000053370	100.22	0.682901	0.298164	2.29035	0.0220008	0.553938
ENSDARG00000067975	824.309	-0.668386	0.291961	-2.2893	0.022062	0.554394
ENSDARG00000104726	82.931	-0.681192	0.297853	-2.287	0.0221956	0.555065
ENSDARG00000014015	107.159	-0.676119	0.295642	-2.28695	0.0221985	0.555065
ENSDARG00000013576	8.74839	0.960963	0.420375	2.28596	0.0222564	0.555065
ENSDARG00000011961	18.3357	0.924643	0.404515	2.2858	0.0222657	0.555065
ENSDARG00000098832	521.068	-0.601134	0.263062	-2.28514	0.0223044	0.555065
ENSDARG00000062696	23.1263	-0.880119	0.385556	-2.28273	0.0224465	0.557466
ENSDARG00000045132	949.353	-0.675604	0.296054	-2.28203	0.0224876	0.557466
ENSDARG00000097342	4.83301	0.932312	0.408827	2.28046	0.0225806
ENSDARG00000103125	51.5977	-0.795055	0.348653	-2.28036	0.0225863	0.558838
ENSDARG00000062752	159.121	-0.616629	0.270513	-2.27948	0.0226388	0.558844
ENSDARG00000100055	474.228	-0.600215	0.263393	-2.27878	0.0226802	0.558844
ENSDARG00000070849	2565.57	0.619172	0.271786	2.27816	0.0227169	0.558844
ENSDARG00000035676	129.096	0.616267	0.270849	2.27532	0.0228869	0.561074
ENSDARG00000030110	23.8764	0.91705	0.403066	2.27519	0.0228947	0.561074
ENSDARG00000105274	506.916	-0.565015	0.248892	-2.27012	0.0232005	0.566499
ENSDARG00000024465	82.6235	-0.682601	0.300788	-2.26937	0.0232456	0.566499
ENSDARG00000036764	28.1652	0.91614	0.403705	2.26933	0.0232482	0.566499
ENSDARG00000088929	150.213	-0.781776	0.344946	-2.26637	0.0234287	0.569818
ENSDARG00000039264	16.5612	-0.913606	0.403324	-2.26519	0.0235009	0.570494
ENSDARG00000075709	815.793	-0.606104	0.267688	-2.26421	0.0235611	0.570879
ENSDARG00000094343	2.87047	0.817077	0.361115	2.26265	0.0236572
ENSDARG00000080010	505.44	-0.670034	0.296307	-2.26128	0.0237416	0.571483
ENSDARG00000057287	9.2502	0.95592	0.42275	2.2612	0.0237472	0.571483
ENSDARG00000092508	56.9946	-0.762445	0.337235	-2.26088	0.0237669	0.571483
ENSDARG00000103612	134.399	-0.652073	0.28852	-2.26006	0.0238173	0.571483
ENSDARG00000002538	18.434	0.91677	0.405692	2.25977	0.0238356	0.571483
ENSDARG00000068187	55.6501	0.826364	0.365729	2.2595	0.0238525	0.571483
ENSDARG00000020845	398.733	-0.675045	0.298909	-2.25836	0.0239232	0.57211
ENSDARG00000089368	25.9743	0.852535	0.377906	2.25595	0.024074	0.574454
ENSDARG00000104058	9.88968	0.952951	0.422527	2.25536	0.0241105	0.574454
ENSDARG00000089936	32.4436	0.862747	0.38268	2.25449	0.0241654	0.574643
ENSDARG00000104404	4.31476	0.899512	0.399013	2.25434	0.0241746
ENSDARG00000026185	40.0837	-0.778196	0.345369	-2.25323	0.0242444	0.574643
ENSDARG00000103027	56.6909	-0.811396	0.360123	-2.25311	0.0242524	0.574643
ENSDARG00000069184	20.2526	0.883115	0.392269	2.2513	0.0243666	0.576182
ENSDARG00000036942	146.441	-0.753336	0.334717	-2.25066	0.0244069	0.576182
ENSDARG00000041119	23.4507	0.946563	0.421328	2.24662	0.0246643	0.578787
ENSDARG00000076891	68.7982	0.696075	0.309876	2.2463	0.0246845	0.578787
ENSDARG00000087647	432.624	-0.597404	0.265999	-2.24589	0.0247109	0.578787
ENSDARG00000062231	230.803	-0.722818	0.321858	-2.24576	0.0247191	0.578787
ENSDARG00000100031	58.6507	-0.76042	0.338843	-2.24417	0.0248216	0.578787
ENSDARG00000070161	213.331	-0.651212	0.290231	-2.24377	0.0248471	0.578787
ENSDARG00000044134	12.3192	0.940202	0.419055	2.24363	0.0248565	0.578787
ENSDARG00000068374	99.1119	-0.732473	0.326729	-2.24183	0.0249721	0.578787
ENSDARG00000089769	62.335	0.812885	0.362783	2.24069	0.0250459	0.578787
ENSDARG00000091897	12.1936	-0.945079	0.421811	-2.24053	0.0250567	0.578787
ENSDARG00000018397	387.355	-0.617961	0.275929	-2.23957	0.0251191	0.578787
ENSDARG00000030367	23.735	0.871516	0.389223	2.23912	0.0251483	0.578787
ENSDARG00000030716	388.881	-0.688317	0.307573	-2.2379	0.0252276	0.578787
ENSDARG00000110700	9.50382	0.940693	0.420457	2.23731	0.025266	0.578787
ENSDARG00000089878	104.573	-0.838221	0.375303	-2.23345	0.0255191	0.578787
ENSDARG00000091402	88.2588	-0.707266	0.316698	-2.23325	0.0255323	0.578787
ENSDARG00000075949	31.4792	-0.82199	0.368108	-2.23301	0.025548	0.578787
ENSDARG00000036577	2198.95	-0.720687	0.322799	-2.23262	0.025574	0.578787
ENSDARG00000025034	169.156	-0.728542	0.326346	-2.23242	0.0255872	0.578787
ENSDARG00000069527	224.211	-0.699469	0.313393	-2.23192	0.02562	0.578787
ENSDARG00000034883	25.76	0.832751	0.373322	2.23065	0.0257042	0.578787
ENSDARG00000069817	809.727	-0.656032	0.294444	-2.22803	0.0258784	0.578787
ENSDARG00000098874	25.3796	-0.829535	0.372347	-2.22785	0.0258903	0.578787
ENSDARG00000076790	1792.08	-0.670882	0.301143	-2.22779	0.0258946	0.578787
ENSDARG00000029556	212.344	-0.669369	0.300497	-2.22754	0.025911	0.578787
ENSDARG00000011473	82.8767	-0.710449	0.319038	-2.22685	0.0259575	0.578787
ENSDARG00000081270	90.019	-0.804036	0.361081	-2.22675	0.025964	0.578787
ENSDARG00000013628	510.754	-0.62258	0.279799	-2.2251	0.0260747	0.578787
ENSDARG00000030604	25.6263	0.892719	0.401213	2.22505	0.0260781	0.578787
ENSDARG00000008034	15.5239	0.940002	0.422477	2.22498	0.0260828	0.578787
ENSDARG00000003811	128.166	-0.730241	0.328417	-2.22352	0.0261808	0.578787
ENSDARG00000053446	276.324	-0.598963	0.269383	-2.22346	0.0261847	0.578787
ENSDARG00000039343	173.108	0.727343	0.32719	2.223	0.0262161	0.578787
ENSDARG00000068637	68.2393	0.692557	0.311548	2.22295	0.0262189	0.578787
ENSDARG00000003169	224.532	-0.602463	0.27102	-2.22295	0.0262194	0.578787
ENSDARG00000104279	3581.89	-0.605144	0.272261	-2.22267	0.0262384	0.578787
ENSDARG00000104139	576.465	-0.574908	0.258731	-2.22203	0.0262814	0.578787
ENSDARG00000023988	73.745	-0.721305	0.324769	-2.22098	0.0263524	0.578787
ENSDARG00000088202	13.5693	0.925912	0.416966	2.22059	0.0263786	0.578787
ENSDARG00000034668	27.8768	0.905294	0.407753	2.2202	0.026405	0.578787
ENSDARG00000069339	114.782	-0.675994	0.304529	-2.2198	0.0264325	0.578787
ENSDARG00000006786	33.2829	0.848559	0.382383	2.21913	0.0264777	0.578787
ENSDARG00000026766	17.4513	0.934975	0.421399	2.21874	0.0265044	0.578787
ENSDARG00000043701	171.41	-0.678055	0.305648	-2.21842	0.0265262	0.578787
ENSDARG00000017602	182.624	0.653219	0.294536	2.21779	0.0265689	0.578787
ENSDARG00000054829	15.8881	0.935211	0.421735	2.21753	0.0265866	0.578787
ENSDARG00000098916	3.65272	0.849078	0.382981	2.21702	0.0266215
ENSDARG00000058352	18.6938	-0.879747	0.397088	-2.2155	0.0267258	0.579965
ENSDARG00000044861	1011.13	0.705387	0.318405	2.21538	0.026734	0.579965
ENSDARG00000004836	340.724	-0.690979	0.312026	-2.21449	0.0267948	0.579965
ENSDARG00000052082	314.214	0.587385	0.265327	2.21381	0.0268416	0.579965
ENSDARG00000038845	6.71252	0.925126	0.417955	2.21346	0.0268661	0.579965
ENSDARG00000018846	15.7005	0.923084	0.417191	2.21262	0.026924	0.580241
ENSDARG00000077058	45.8961	-0.867954	0.392613	-2.21071	0.027056	0.581618
ENSDARG00000028848	37.8851	0.765619	0.346388	2.21029	0.0270848	0.581618
ENSDARG00000097110	63.2842	-0.737687	0.333835	-2.20974	0.0271235	0.581618
ENSDARG00000017119	25.1605	0.869451	0.393725	2.20827	0.0272253	0.582831
ENSDARG00000100954	46.0614	-0.769777	0.348858	-2.20656	0.0273446	0.58441
ENSDARG00000016854	5.37244	0.910506	0.412819	2.20558	0.0274135
ENSDARG00000025220	34.3095	-0.855908	0.3883	-2.20424	0.0275073	0.586367
ENSDARG00000076221	143.902	0.724911	0.328913	2.20396	0.0275273	0.586367
ENSDARG00000019941	69.6781	0.799871	0.363117	2.20279	0.0276095	0.587147
ENSDARG00000101710	59.5642	0.745342	0.338597	2.20126	0.0277175	0.588043
ENSDARG00000052462	21.2659	0.914199	0.415538	2.20003	0.0278045	0.588043
ENSDARG00000103962	88.6864	-0.726014	0.330019	-2.19992	0.0278127	0.588043
ENSDARG00000069118	110.283	0.70667	0.32127	2.19961	0.0278344	0.588043
ENSDARG00000021352	42.7763	0.771951	0.35134	2.19716	0.0280087	0.58884
ENSDARG00000099653	51.3861	0.80269	0.365412	2.19667	0.028044	0.58884
ENSDARG00000097537	229.852	-0.755408	0.34394	-2.19634	0.0280679	0.58884
ENSDARG00000058461	15.6809	-0.90921	0.414176	-2.19522	0.0281475	0.58884
ENSDARG00000069826	976.043	-0.615477	0.280372	-2.19521	0.0281483	0.58884
ENSDARG00000074611	38.7129	0.792006	0.360835	2.19492	0.0281691	0.58884
ENSDARG00000015575	134.63	0.628663	0.286459	2.1946	0.0281926	0.58884
ENSDARG00000053365	8366.12	-0.579929	0.264378	-2.19356	0.0282668	0.58897
ENSDARG00000074815	4.64275	0.886713	0.404494	2.19215	0.0283685
ENSDARG00000006283	82.439	0.716237	0.326755	2.19197	0.0283819	0.58897
ENSDARG00000015314	140.611	0.591755	0.270013	2.19158	0.0284099	0.58897
ENSDARG00000090634	75.7703	-0.803144	0.366763	-2.18982	0.0285373	0.58897
ENSDARG00000059247	10.5226	0.925833	0.422968	2.1889	0.0286044	0.58897
ENSDARG00000105522	9.18415	0.92463	0.422449	2.18874	0.0286159	0.58897
ENSDARG00000040432	28.2259	0.893953	0.408515	2.1883	0.0286479	0.58897
ENSDARG00000069361	8.20288	-0.920032	0.420574	-2.18756	0.0287015	0.58897
ENSDARG00000017687	36.4563	0.88798	0.405969	2.18731	0.0287198	0.58897
ENSDARG00000074761	12.2871	-0.924278	0.422963	-2.18525	0.0288707	0.58897
ENSDARG00000044566	695.003	-0.633948	0.29016	-2.18482	0.0289022	0.58897
ENSDARG00000054433	193.939	-0.652016	0.298464	-2.18457	0.0289204	0.58897
ENSDARG00000105863	8.93234	-0.919843	0.421067	-2.18455	0.0289217	0.58897
ENSDARG00000016864	152.668	-0.700765	0.320791	-2.18449	0.0289264	0.58897
ENSDARG00000100003	791.684	0.66767	0.305734	2.18382	0.0289751	0.58897
ENSDARG00000041864	466.685	-0.657666	0.301177	-2.18366	0.0289875	0.58897
ENSDARG00000044182	553.352	-0.546416	0.250291	-2.18312	0.0290268	0.58897
ENSDARG00000068698	39.5812	0.76173	0.348998	2.18262	0.0290637	0.58897
ENSDARG00000054753	137.722	0.767437	0.351623	2.18256	0.0290685	0.58897
ENSDARG00000015905	42.6211	-0.75641	0.34696	-2.18011	0.0292495	0.590846
ENSDARG00000059357	72.6586	0.698605	0.320455	2.18004	0.0292545	0.590846
ENSDARG00000099464	15.1784	-0.906195	0.415792	-2.17944	0.0292989	0.590846
ENSDARG00000069453	6.68388	0.90203	0.414035	2.17863	0.0293591	0.591134
ENSDARG00000086112	23.0945	-0.867138	0.398694	-2.17495	0.029634	0.595205
ENSDARG00000030626	7.41653	0.898698	0.413255	2.17468	0.0296538	0.595205
ENSDARG00000011876	84.9506	-0.644229	0.296357	-2.17383	0.0297179	0.595449
ENSDARG00000044975	138.023	-0.642958	0.295912	-2.1728	0.029795	0.595449
ENSDARG00000037838	48.3212	0.749615	0.345019	2.17267	0.0298049	0.595449
ENSDARG00000013343	169.765	-0.584559	0.269303	-2.17064	0.0299588	0.597307
ENSDARG00000099635	484.862	-0.58752	0.27072	-2.17021	0.0299907	0.597307
ENSDARG00000041449	17.6111	0.899813	0.414845	2.16903	0.0300803	0.598165
ENSDARG00000090183	6.78262	0.901644	0.416149	2.16664	0.0302626	0.600863
ENSDARG00000086826	412.027	-0.603913	0.278874	-2.16554	0.0303463	0.601595
ENSDARG00000059646	185.004	0.692301	0.319808	2.16474	0.0304075	0.601881
ENSDARG00000022456	1977.11	-0.575252	0.266024	-2.16241	0.0305869	0.602681
ENSDARG00000099449	57.8364	-0.721973	0.334084	-2.16105	0.0306913	0.602681
ENSDARG00000102332	29.4169	0.803518	0.371841	2.16091	0.0307019	0.602681
ENSDARG00000016319	183.512	0.673127	0.311599	2.16024	0.0307543	0.602681
ENSDARG00000017772	2012.63	-0.55331	0.256207	-2.15962	0.0308017	0.602681
ENSDARG00000038159	246.258	-0.759748	0.351836	-2.15938	0.0308204	0.602681
ENSDARG00000053381	59.8934	0.796057	0.368835	2.1583	0.0309044	0.602681
ENSDARG00000096920	23.8891	-0.829489	0.384336	-2.15824	0.0309092	0.602681
ENSDARG00000074756	160.834	-0.689022	0.319498	-2.15658	0.0310385	0.602681
ENSDARG00000011407	1052.57	-0.568672	0.263692	-2.15657	0.031039	0.602681
ENSDARG00000087059	5.47197	-0.887176	0.411499	-2.15596	0.0310868
ENSDARG00000014704	3.59419	-0.822703	0.381763	-2.15501	0.0311609
ENSDARG00000014775	2.96376	0.75986	0.352605	2.15499	0.0311629
ENSDARG00000102310	9.17566	-0.91127	0.422965	-2.15448	0.0312024	0.602681
ENSDARG00000061081	40.9211	0.74989	0.348075	2.15439	0.0312093	0.602681
ENSDARG00000101680	225.07	-0.565771	0.262736	-2.15338	0.0312885	0.602681
ENSDARG00000009208	55.3645	-0.758925	0.352459	-2.15323	0.0313006	0.602681
ENSDARG00000099614	285.957	-0.593596	0.275692	-2.15311	0.0313101	0.602681
ENSDARG00000024295	133.532	-0.612735	0.284632	-2.15273	0.0313401	0.602681
ENSDARG00000074390	96.2533	0.71999	0.33455	2.15211	0.0313884	0.602681
ENSDARG00000044092	191.061	0.657416	0.305575	2.15141	0.031444	0.602681
ENSDARG00000101892	42.3928	-0.744515	0.346102	-2.15114	0.0314648	0.602681
ENSDARG00000061017	13.2055	0.906974	0.421869	2.1499	0.0315634	0.602681
ENSDARG00000097425	7.57665	0.89891	0.418164	2.14966	0.0315824	0.602681
ENSDARG00000090912	73.1259	0.83433	0.388281	2.14878	0.0316521	0.602681
ENSDARG00000104531	14.777	0.901173	0.41939	2.14877	0.0316528	0.602681
ENSDARG00000045979	313.092	-0.5944	0.276667	-2.14843	0.0316795	0.602681
ENSDARG00000101915	301.774	-0.66953	0.311643	-2.14838	0.0316832	0.602681
ENSDARG00000030441	221.388	-0.536533	0.24977	-2.14811	0.0317053	0.602681
ENSDARG00000102879	171.172	-0.643285	0.299511	-2.14778	0.0317311	0.602681
ENSDARG00000005416	64.4267	-0.723512	0.337195	-2.14568	0.0318984	0.602681
ENSDARG00000009212	4818.89	-0.585007	0.272744	-2.14489	0.0319615	0.602681
ENSDARG00000008880	104.615	-0.750924	0.350177	-2.14441	0.0319999	0.602681
ENSDARG00000037421	15.228	0.906785	0.422997	2.14372	0.0320557	0.602681
ENSDARG00000090063	58.6523	0.721985	0.33693	2.14283	0.0321268	0.602681
ENSDARG00000037773	208.732	-0.621055	0.289848	-2.1427	0.0321376	0.602681
ENSDARG00000007369	50.3405	0.724803	0.338291	2.14254	0.03215	0.602681
ENSDARG00000011239	17.8806	0.85633	0.399845	2.14165	0.0322214	0.602681
ENSDARG00000099148	64.6047	0.760767	0.355257	2.14146	0.0322371	0.602681
ENSDARG00000117512	25.9576	0.843103	0.393781	2.14104	0.0322706	0.602681
ENSDARG00000071036	34.2153	0.843095	0.393919	2.14028	0.0323324	0.602681
ENSDARG00000002220	54.9641	0.770615	0.360155	2.13968	0.0323809	0.602681
ENSDARG00000063310	68.2789	-0.706896	0.330458	-2.13914	0.0324242	0.602681
ENSDARG00000097368	10.7231	0.898341	0.41998	2.13901	0.0324348	0.602681
ENSDARG00000075100	82.8268	-0.641575	0.299969	-2.1388	0.0324516	0.602681
ENSDARG00000018124	142.96	-0.653103	0.305378	-2.13867	0.0324621	0.602681
ENSDARG00000056248	4464.12	-0.68029	0.318435	-2.13635	0.0326508	0.60531
ENSDARG00000100095	137.222	0.671713	0.314754	2.13409	0.0328353	0.606156
ENSDARG00000042851	44.8639	0.78294	0.367019	2.13324	0.0329048	0.606156
ENSDARG00000036830	4732.31	-0.665438	0.311951	-2.13315	0.0329125	0.606156
ENSDARG00000003035	120.226	0.634974	0.297684	2.13304	0.032921	0.606156
ENSDARG00000094974	7.42073	-0.878063	0.411738	-2.13258	0.0329592	0.606156
ENSDARG00000044282	32.6899	-0.792335	0.371581	-2.13234	0.0329791	0.606156
ENSDARG00000075072	19.0426	0.879918	0.412936	2.13088	0.0330987	0.607487
ENSDARG00000077691	3.37848	0.809567	0.380013	2.13036	0.0331416
ENSDARG00000061345	122.237	-0.608374	0.28568	-2.12956	0.0332078	0.607882
ENSDARG00000062267	39.7808	0.732276	0.343879	2.12946	0.0332164	0.607882
ENSDARG00000021112	19.7942	-0.879184	0.413013	-2.12871	0.0332783	0.607882
ENSDARG00000056481	1969.51	-0.586296	0.275472	-2.12834	0.0333092	0.607882
ENSDARG00000078576	140.478	-0.678197	0.31875	-2.12768	0.033364	0.608019
ENSDARG00000089213	9.76371	-0.898764	0.422807	-2.12571	0.0335275	0.60887
ENSDARG00000055493	23.8615	-0.87134	0.40997	-2.12537	0.0335555	0.60887
ENSDARG00000068478	879.237	-0.567807	0.267179	-2.12519	0.0335708	0.60887
ENSDARG00000045342	71.3378	-0.685739	0.322981	-2.12316	0.0337408	0.60887
ENSDARG00000013063	118.522	-0.643149	0.302922	-2.12315	0.0337411	0.60887
ENSDARG00000098080	140.595	-0.62895	0.296471	-2.12145	0.0338836	0.60887
ENSDARG00000053110	26.8202	0.872471	0.411288	2.12131	0.0338955	0.60887
ENSDARG00000092858	5.86959	0.875108	0.412578	2.12107	0.0339158
ENSDARG00000076001	8.02873	-0.886754	0.418172	-2.12055	0.0339599	0.60887
ENSDARG00000015006	126.225	-0.604629	0.285146	-2.12042	0.0339705	0.60887
ENSDARG00000091579	12.4801	0.896292	0.422882	2.11949	0.0340493	0.60887
ENSDARG00000036894	189.207	-0.702067	0.331481	-2.11797	0.0341777	0.60887
ENSDARG00000078659	48.9277	0.742604	0.350716	2.11739	0.0342266	0.60887
ENSDARG00000028618	180.147	0.54812	0.259085	2.1156	0.0343792	0.60887
ENSDARG00000074476	27.7496	0.809056	0.382603	2.11461	0.0344634	0.60887
ENSDARG00000012389	10.4382	0.892596	0.422326	2.11352	0.0345559	0.60887
ENSDARG00000043209	19.5739	0.849928	0.402153	2.11344	0.0345629	0.60887
ENSDARG00000058679	31.8138	-0.777455	0.367895	-2.11325	0.0345791	0.60887
ENSDARG00000101456	15.7189	-0.870621	0.412105	-2.11262	0.0346334	0.60887
ENSDARG00000037760	7.70176	0.89041	0.421542	2.11227	0.0346635	0.60887
ENSDARG00000009899	92.0569	-0.669478	0.316951	-2.11224	0.0346657	0.60887
ENSDARG00000076386	44.7605	0.743577	0.352267	2.11083	0.0347868	0.60887
ENSDARG00000089303	21.5912	0.833902	0.39506	2.11082	0.0347876	0.60887
ENSDARG00000075164	78.2544	0.845341	0.400533	2.11054	0.0348119	0.60887
ENSDARG00000015918	118.302	0.695354	0.329514	2.11024	0.0348378	0.60887
ENSDARG00000103220	80.7549	-0.716169	0.339473	-2.10965	0.0348888	0.60887
ENSDARG00000038583	51.2853	0.823811	0.390569	2.10926	0.0349222	0.60887
ENSDARG00000043806	40.9793	0.814728	0.386302	2.10904	0.0349407	0.60887
ENSDARG00000078042	249.026	-0.750852	0.356103	-2.10853	0.0349856	0.60887
ENSDARG00000060112	24.9889	0.824656	0.391143	2.10832	0.0350031	0.60887
ENSDARG00000030999	8.21078	-0.891808	0.422996	-2.10831	0.0350041	0.60887
ENSDARG00000077614	60.0775	0.71304	0.338312	2.10764	0.0350621	0.60887
ENSDARG00000077607	16.0238	0.85853	0.407348	2.10761	0.0350651	0.60887
ENSDARG00000022684	930.631	0.533782	0.253329	2.10707	0.0351114	0.60887
ENSDARG00000059654	676.338	-0.578959	0.2749	-2.10607	0.0351984	0.60887
ENSDARG00000076371	7.9739	0.886276	0.420959	2.10537	0.0352588	0.60887
ENSDARG00000101051	151.182	-0.65321	0.31027	-2.1053	0.0352656	0.60887
ENSDARG00000079201	251.455	-0.694354	0.329916	-2.10464	0.0353225	0.60887
ENSDARG00000007496	66.4961	-0.720042	0.342128	-2.1046	0.0353262	0.60887
ENSDARG00000005176	2.96613	-0.713815	0.33917	-2.1046	0.0353265
ENSDARG00000069378	12.6089	0.877421	0.417156	2.10334	0.0354358	0.60887
ENSDARG00000104674	896.215	-0.559196	0.265903	-2.10301	0.0354651	0.60887
ENSDARG00000097528	278.976	-0.6018	0.286186	-2.10283	0.0354806	0.60887
ENSDARG00000101309	41.8107	-0.720284	0.34255	-2.10271	0.035491	0.60887
ENSDARG00000071565	111.488	-0.784814	0.373356	-2.10205	0.0355485	0.60887
ENSDARG00000094709	28.677	0.814853	0.387699	2.10177	0.0355738	0.60887
ENSDARG00000093349	42.2469	-0.719975	0.342669	-2.10108	0.0356342	0.60887
ENSDARG00000079740	10.1491	0.887913	0.422799	2.10008	0.0357216	0.60887
ENSDARG00000037960	20.6932	0.854452	0.406891	2.09995	0.0357329	0.60887
ENSDARG00000100392	8413.81	-0.565585	0.269368	-2.09967	0.0357578	0.60887
ENSDARG00000032083	84.0832	-0.699013	0.332937	-2.09954	0.0357695	0.60887
ENSDARG00000053254	37136.6	-0.553451	0.263617	-2.09945	0.0357769	0.60887
ENSDARG00000100259	3.14744	0.790034	0.37658	2.09792	0.0359123
ENSDARG00000052482	71.2766	0.693377	0.33058	2.09746	0.035953	0.610696
ENSDARG00000071046	22.7669	0.855718	0.408036	2.09716	0.0359791	0.610696
ENSDARG00000070038	520.021	0.604609	0.288382	2.09655	0.0360333	0.610809
ENSDARG00000041062	582.452	-0.612911	0.292517	-2.0953	0.0361443	0.610939
ENSDARG00000045750	10.0453	0.88533	0.422818	2.09388	0.0362706	0.610939
ENSDARG00000062137	19.4457	0.844786	0.403456	2.09387	0.0362713	0.610939
ENSDARG00000068966	11.0803	0.882382	0.421687	2.09251	0.0363933	0.610939
ENSDARG00000092947	4587.19	-0.568139	0.271542	-2.09227	0.0364146	0.610939
ENSDARG00000087893	18.4179	0.867214	0.41451	2.09214	0.036426	0.610939
ENSDARG00000039966	78.6387	-0.631007	0.301638	-2.09194	0.0364441	0.610939
ENSDARG00000076710	7.87994	0.880934	0.421299	2.09099	0.0365286	0.610939
ENSDARG00000025858	42.6092	0.731014	0.349655	2.09067	0.0365573	0.610939
ENSDARG00000055192	1793.65	-0.582565	0.278652	-2.09065	0.036559	0.610939
ENSDARG00000019772	15.2182	-0.86805	0.415235	-2.0905	0.0365725	0.610939
ENSDARG00000052290	35.6154	0.739655	0.353889	2.09008	0.0366108	0.610939
ENSDARG00000041572	6.07758	-0.859347	0.411358	-2.08905	0.0367034
ENSDARG00000090722	262.764	-0.545823	0.261357	-2.08842	0.0367601	0.61127
ENSDARG00000077082	3.34588	0.78014	0.373629	2.08801	0.0367972
ENSDARG00000032117	7.16327	0.881463	0.422159	2.08799	0.0367992	0.61127
ENSDARG00000079834	27.4836	0.777242	0.372343	2.08744	0.0368486	0.61127
ENSDARG00000074663	11.1065	0.882523	0.422837	2.08715	0.0368747	0.61127
ENSDARG00000070360	9.19597	0.882423	0.422997	2.08612	0.0369675	0.61127
ENSDARG00000111939	471.18	-0.542243	0.259976	-2.08574	0.037002	0.61127
ENSDARG00000100456	3.18248	0.782183	0.37523	2.08455	0.0371106
ENSDARG00000070959	1416.64	-0.515895	0.247494	-2.08447	0.037117	0.61127
ENSDARG00000004060	167.093	0.650866	0.312274	2.08428	0.0371347	0.61127
ENSDARG00000062562	28.151	0.827303	0.396988	2.08395	0.0371648	0.61127
ENSDARG00000038439	1412.78	-0.558084	0.267877	-2.08336	0.0372185	0.61127
ENSDARG00000076120	1576.87	-0.508074	0.24393	-2.08286	0.0372636	0.61127
ENSDARG00000038655	40	0.756909	0.363482	2.08239	0.0373073	0.61127
ENSDARG00000103403	468.762	-0.619867	0.297678	-2.08234	0.0373113	0.61127
ENSDARG00000040764	283.666	0.55496	0.266509	2.08234	0.0373118	0.61127
ENSDARG00000070220	11.8972	0.880281	0.422903	2.08152	0.0373864	0.61127
ENSDARG00000034227	4.0565	0.802676	0.385731	2.08092	0.0374411
ENSDARG00000018600	137.128	-0.619603	0.297766	-2.08084	0.0374486	0.61127
ENSDARG00000100971	40.4955	0.709445	0.341003	2.08046	0.0374832	0.61127
ENSDARG00000029581	19.6876	-0.836194	0.401932	-2.08043	0.0374857	0.61127
ENSDARG00000071586	333.681	-0.591482	0.284411	-2.07968	0.0375553	0.611628
ENSDARG00000029230	942.159	-0.64499	0.310329	-2.07841	0.0376717	0.612748
ENSDARG00000106138	3.85964	0.818459	0.394019	2.07721	0.0377822
ENSDARG00000045696	97.705	-0.612905	0.295094	-2.07699	0.0378029	0.612964
ENSDARG00000076020	23.1318	-0.848647	0.4088	-2.07595	0.0378988	0.612964
ENSDARG00000063563	58.2842	0.674097	0.324884	2.07489	0.0379969	0.612964
ENSDARG00000103464	45.976	-0.81053	0.390715	-2.07448	0.0380346	0.612964
ENSDARG00000059400	43.5486	-0.701497	0.338169	-2.0744	0.0380423	0.612964
ENSDARG00000016856	11.3473	0.872379	0.420562	2.07432	0.0380498	0.612964
ENSDARG00000069681	6.76398	0.869506	0.419202	2.0742	0.0380611	0.612964
ENSDARG00000090352	37.5904	0.798857	0.385168	2.07405	0.038075	0.612964
ENSDARG00000068148	10.8771	0.875912	0.422487	2.07323	0.0381513	0.612964
ENSDARG00000099966	199.647	0.678602	0.327452	2.07237	0.0382308	0.612964
ENSDARG00000041022	128.462	0.626297	0.302256	2.07208	0.0382581	0.612964
ENSDARG00000053466	42.2135	0.776728	0.374919	2.07172	0.0382914	0.612964
ENSDARG00000092610	95.6186	0.622481	0.300485	2.07158	0.0383043	0.612964
ENSDARG00000101062	5.89005	-0.810864	0.391423	-2.07158	0.0383044
ENSDARG00000017860	9.85876	0.866759	0.418544	2.07089	0.0383691	0.613238
ENSDARG00000023967	78.1905	0.693807	0.335421	2.06847	0.0385961	0.615561
ENSDARG00000101794	372.906	-0.635575	0.307363	-2.06783	0.0386558	0.615561
ENSDARG00000063161	45.034	0.7156	0.346093	2.06765	0.0386727	0.615561
ENSDARG00000010933	23.9632	-0.804783	0.389336	-2.06707	0.038728	0.615561
ENSDARG00000030125	43.41	0.744502	0.360221	2.06679	0.0387537	0.615561
ENSDARG00000058644	4.57422	0.832668	0.403093	2.06569	0.0388573
ENSDARG00000073731	15.4176	0.861224	0.416989	2.06534	0.038891	0.615811
ENSDARG00000019932	4.96989	0.848774	0.411007	2.06511	0.0389128
ENSDARG00000091148	1396.42	-0.567677	0.274895	-2.06507	0.0389168	0.615811
ENSDARG00000030349	1649.7	-0.642153	0.310989	-2.06487	0.0389349	0.615811
ENSDARG00000089795	132.846	-0.693057	0.335721	-2.06439	0.038981	0.615811
ENSDARG00000075622	24.9186	-0.790059	0.382827	-2.06375	0.0390418	0.615811
ENSDARG00000038742	13.8255	-0.872164	0.422644	-2.06359	0.0390566	0.615811
ENSDARG00000008292	426.908	0.632134	0.306416	2.06299	0.0391137	0.615957
ENSDARG00000063079	3.2	0.769319	0.373267	2.06105	0.0392987
ENSDARG00000007553	3.18249	0.769457	0.37341	2.06062	0.0393392
ENSDARG00000096988	2.73453	-0.691984	0.335872	-2.06026	0.0393738
ENSDARG00000070083	6917.79	-0.477771	0.231925	-2.06003	0.0393957	0.619003
ENSDARG00000096701	14.8604	0.838655	0.407124	2.05995	0.0394034	0.619003
ENSDARG00000012311	44.5866	0.742302	0.360439	2.05944	0.0394523	0.619016
ENSDARG00000056672	2.98619	0.765893	0.371983	2.05894	0.0394997
ENSDARG00000116806	94.1714	0.680388	0.330628	2.05787	0.0396028	0.620607
ENSDARG00000076735	11.7186	-0.863896	0.419951	-2.05714	0.039673	0.620607
ENSDARG00000030411	14866.6	-0.691489	0.336184	-2.05687	0.0396984	0.620607
ENSDARG00000069464	147.453	-0.585137	0.284593	-2.05605	0.0397781	0.620998
ENSDARG00000014047	42.4867	0.845869	0.411594	2.05511	0.0398686	0.620998
ENSDARG00000036257	105.678	-0.602685	0.293265	-2.05509	0.0398703	0.620998
ENSDARG00000019845	21.8941	0.857883	0.41754	2.05461	0.0399165	0.620998
ENSDARG00000056764	2.95117	0.764259	0.372004	2.05443	0.0399337
ENSDARG00000099351	213.799	0.700357	0.34101	2.05378	0.0399974	0.621505
ENSDARG00000015856	15.1296	0.859208	0.418563	2.05276	0.0400962	0.621813
ENSDARG00000034522	153.957	-0.627204	0.305662	-2.05195	0.0401745	0.621813
ENSDARG00000069640	12.8712	-0.851785	0.415128	-2.05186	0.0401834	0.621813
ENSDARG00000101319	14.5019	0.843072	0.411164	2.05045	0.0403205	0.621813
ENSDARG00000043257	2648.01	-0.522342	0.254757	-2.05036	0.0403296	0.621813
ENSDARG00000077726	24.9189	0.834904	0.407227	2.05022	0.040343	0.621813
ENSDARG00000015228	2.3921	0.711311	0.346946	2.05021	0.0403442
ENSDARG00000055437	2.39208	0.711309	0.346946	2.0502	0.0403446
ENSDARG00000030905	10.5679	0.865859	0.422351	2.05009	0.0403555	0.621813
ENSDARG00000041394	9.42489	0.856067	0.417689	2.04953	0.04041	0.621909
ENSDARG00000023316	18.7023	-0.804635	0.392969	-2.04758	0.0406012	0.623675
ENSDARG00000042753	15.6155	0.859701	0.419905	2.04737	0.0406218	0.623675
ENSDARG00000051857	4.62313	0.81606	0.3987	2.0468	0.0406774
ENSDARG00000093317	4.64066	0.815484	0.398495	2.04641	0.040716
ENSDARG00000087102	4.21455	0.826266	0.404285	2.04377	0.0409764
ENSDARG00000024818	9.19835	0.862549	0.4221	2.04347	0.0410058	0.626005
ENSDARG00000039913	38.0568	0.825833	0.404175	2.04326	0.041027	0.626005
ENSDARG00000030478	38.9727	0.731259	0.357896	2.04322	0.0410308	0.626005
ENSDARG00000043275	9.30836	0.864202	0.422991	2.04307	0.0410453	0.626005
ENSDARG00000001621	53.9107	-0.771461	0.377629	-2.04291	0.0410613	0.626005
ENSDARG00000033466	190.514	0.555289	0.271818	2.04287	0.0410655	0.626005
ENSDARG00000014962	86.0613	-0.617283	0.302266	-2.04219	0.0411331	0.626294
ENSDARG00000097934	4.04471	-0.755143	0.370253	-2.03953	0.041397
ENSDARG00000099514	6.88464	0.847263	0.415583	2.03874	0.0414764	0.630258
ENSDARG00000028614	96.372	-0.681792	0.334448	-2.03856	0.0414945	0.630258
ENSDARG00000004875	25.4262	0.820345	0.402506	2.0381	0.0415404	0.630258
ENSDARG00000014230	339.739	0.648999	0.318838	2.03551	0.0417991	0.6316
ENSDARG00000086917	2414.97	-0.547038	0.268761	-2.03541	0.0418098	0.6316
ENSDARG00000077169	6.89284	0.842842	0.414113	2.03529	0.0418212	0.6316
ENSDARG00000070971	57.4997	-0.690726	0.33938	-2.03526	0.0418252	0.6316
ENSDARG00000098478	32.5923	-0.809376	0.397883	-2.0342	0.041931	0.631974
ENSDARG00000090778	28.5242	-0.758	0.372659	-2.03403	0.0419482	0.631974
ENSDARG00000043242	13.1801	0.852057	0.419181	2.03267	0.0420858	0.632373
ENSDARG00000035798	386.209	-0.554449	0.272774	-2.03263	0.0420894	0.632373
ENSDARG00000075883	71.2535	-0.703358	0.346088	-2.03231	0.0421222	0.632373
ENSDARG00000087599	14.1831	0.846815	0.416779	2.03181	0.0421728	0.632395
ENSDARG00000113364	69.0657	-0.709183	0.349407	-2.02968	0.0423894	0.634903
ENSDARG00000058089	19.5215	-0.833388	0.410897	-2.02822	0.0425381	0.63639
ENSDARG00000052604	5.833	0.821811	0.405542	2.02645	0.0427186
ENSDARG00000045618	593.852	-0.551033	0.271965	-2.02612	0.0427527	0.637033
ENSDARG00000037109	19.7788	0.796199	0.393009	2.0259	0.0427746	0.637033
ENSDARG00000054447	126.127	-0.665632	0.328581	-2.02578	0.0427876	0.637033
ENSDARG00000054890	48.4335	-0.793502	0.391751	-2.02552	0.0428136	0.637033
ENSDARG00000089092	9.17411	-0.855139	0.422213	-2.02538	0.0428287	0.637033
ENSDARG00000060288	10.7768	0.849166	0.419472	2.02437	0.042932	0.637833
ENSDARG00000034836	11.5574	0.854042	0.422028	2.02366	0.043005	0.63818
ENSDARG00000033832	649.809	0.534992	0.264457	2.02298	0.0430749	0.638481
ENSDARG00000010145	6.18888	0.844703	0.417835	2.02162	0.0432156
ENSDARG00000054903	88.1929	-0.804585	0.397992	-2.02161	0.0432163	0.63984
ENSDARG00000057497	84.0859	0.645437	0.319374	2.02094	0.0432859	0.640134
ENSDARG00000054010	308.726	-0.54484	0.269701	-2.02016	0.0433667	0.640593
ENSDARG00000101812	2.37459	0.695626	0.344395	2.01985	0.0433992
ENSDARG00000074676	209.198	-0.524638	0.259885	-2.01873	0.043515	0.642046
ENSDARG00000059070	179.839	-0.539373	0.267339	-2.01756	0.0436367	0.643104
ENSDARG00000018263	165.282	0.673529	0.334003	2.01654	0.043744	0.643948
ENSDARG00000068787	263.661	-0.604678	0.300036	-2.01535	0.0438682	0.644618
ENSDARG00000069893	18.2419	0.820979	0.407405	2.01514	0.0438898	0.644618
ENSDARG00000011122	56.3443	0.774786	0.384654	2.01424	0.0439844	0.644788
ENSDARG00000016903	197.166	-0.552297	0.274268	-2.01371	0.04404	0.644788
ENSDARG00000054355	323.817	-0.636122	0.315916	-2.01358	0.0440534	0.644788
ENSDARG00000045277	5.95033	0.8375	0.416083	2.01282	0.044134
ENSDARG00000032405	495.91	-0.660281	0.328061	-2.01268	0.0441487	0.644788
ENSDARG00000102407	29.9119	-0.780103	0.387692	-2.01217	0.0442017	0.644788
ENSDARG00000099195	73.2332	0.750425	0.372943	2.01217	0.044202	0.644788
ENSDARG00000061566	6.3729	0.845555	0.420227	2.01214	0.0442055
ENSDARG00000024894	3.58027	0.772913	0.384329	2.01107	0.0443183
ENSDARG00000031325	6.85308	0.84215	0.418863	2.01056	0.0443716	0.644986
ENSDARG00000013457	14.8196	0.822151	0.409101	2.00965	0.0444681	0.644986
ENSDARG00000007040	58.8378	-0.796645	0.396566	-2.00886	0.0445519	0.644986
ENSDARG00000089307	46.9828	0.777292	0.386985	2.00859	0.0445811	0.644986
ENSDARG00000077799	16.3956	0.816967	0.406758	2.00848	0.0445919	0.644986
ENSDARG00000071090	164.492	-0.647847	0.322597	-2.00822	0.0446197	0.644986
ENSDARG00000070584	11.9507	0.849096	0.42281	2.00822	0.04462	0.644986
ENSDARG00000058993	233.725	-0.579776	0.288756	-2.00784	0.0446601	0.644986
ENSDARG00000063330	62.1283	-0.671636	0.334558	-2.00754	0.0446927	0.644986
ENSDARG00000017337	16.9801	0.815879	0.406454	2.00731	0.0447169	0.644986
ENSDARG00000090072	12.0939	0.838386	0.418363	2.00397	0.0450735	0.648363
ENSDARG00000076724	9.24596	-0.845387	0.422095	-2.00284	0.0451948	0.648363
ENSDARG00000069102	25.183	0.777835	0.388569	2.00179	0.0453069	0.648363
ENSDARG00000044584	35.7057	-0.72351	0.361444	-2.00172	0.0453149	0.648363
ENSDARG00000005713	20.9365	0.79595	0.397772	2.00102	0.0453899	0.648363
ENSDARG00000018750	14.9203	-0.818654	0.409205	-2.0006	0.0454358	0.648363
ENSDARG00000075261	32.9646	0.781931	0.390921	2.00023	0.0454758	0.648363
ENSDARG00000035663	5.29086	-0.817954	0.409031	-1.99973	0.0455291
ENSDARG00000089877	264.795	-0.555353	0.277744	-1.99951	0.0455527	0.648363
ENSDARG00000103659	30.3483	-0.733913	0.367051	-1.99948	0.0455562	0.648363
ENSDARG00000030408	8878.08	-0.543967	0.272129	-1.99893	0.0456156	0.648363
ENSDARG00000003573	23.4379	0.770884	0.385694	1.99869	0.0456417	0.648363
ENSDARG00000010018	208.234	-0.565996	0.28324	-1.99829	0.0456854	0.648363
ENSDARG00000103320	101.048	-0.621312	0.310981	-1.99791	0.0457266	0.648363
ENSDARG00000030176	124.428	-0.579264	0.29001	-1.9974	0.0457821	0.648363
ENSDARG00000062633	5.31921	-0.809476	0.405325	-1.9971	0.0458139
ENSDARG00000039827	6.21575	0.83447	0.418009	1.9963	0.0459017
ENSDARG00000054807	10.8644	0.834631	0.418104	1.99623	0.045909	0.648363
ENSDARG00000028276	14.3745	-0.817108	0.409546	-1.99515	0.0460262	0.648363
ENSDARG00000091377	42.2758	-0.723713	0.362741	-1.99512	0.0460294	0.648363
ENSDARG00000075783	68.9046	-0.725222	0.363502	-1.9951	0.0460323	0.648363
ENSDARG00000013687	71.5499	-0.638163	0.319875	-1.99504	0.0460386	0.648363
ENSDARG00000056410	52.1879	0.69785	0.349804	1.99497	0.046046	0.648363
ENSDARG00000029533	5617.56	-0.523953	0.262661	-1.99479	0.0460663	0.648363
ENSDARG00000056491	64.9704	-0.705178	0.353571	-1.99445	0.0461034	0.648363
ENSDARG00000002190	86.1374	0.580076	0.290854	1.99438	0.0461101	0.648363
ENSDARG00000060542	59.8851	0.641572	0.321868	1.99328	0.046231	0.648874
ENSDARG00000013853	49.9004	0.753387	0.378052	1.99281	0.0462819	0.648874
ENSDARG00000063197	15.04	0.825116	0.414076	1.99267	0.0462977	0.648874
ENSDARG00000074453	4.47727	0.791328	0.397207	1.99223	0.0463455
ENSDARG00000087897	257.157	0.608847	0.305639	1.99204	0.0463663	0.649128
ENSDARG00000028386	24.7127	0.782505	0.392999	1.99111	0.0464686	0.649853
ENSDARG00000041925	5569.76	-0.590578	0.296852	-1.98947	0.0466491	0.651669
ENSDARG00000002949	42.7896	0.724928	0.364551	1.98855	0.0467509	0.652083
ENSDARG00000062129	76.1543	-0.659213	0.331549	-1.98829	0.0467801	0.652083
ENSDARG00000023820	84.4779	0.728153	0.366324	1.98773	0.0468417	0.652236
ENSDARG00000053884	32.9137	0.813484	0.40938	1.98711	0.0469101	0.652425
ENSDARG00000104342	21.6284	0.799126	0.40224	1.98669	0.0469567	0.652425
ENSDARG00000104889	198.946	0.580502	0.292315	1.98588	0.0470469	0.652973
ENSDARG00000011582	44.8271	-0.721997	0.363776	-1.98473	0.0471748	0.653958
ENSDARG00000105590	91.8883	0.640599	0.322859	1.98414	0.0472398	0.653958
ENSDARG00000038754	33.8029	0.723562	0.364723	1.98387	0.0472704	0.653958
ENSDARG00000093584	472.18	-0.654603	0.330047	-1.98336	0.047327	0.654037
ENSDARG00000055618	2741.38	-0.508755	0.256589	-1.98276	0.0473938	0.654259
ENSDARG00000115987	12.382	0.83637	0.421945	1.98218	0.0474594	0.654462
ENSDARG00000099096	7.03624	0.817423	0.412614	1.98108	0.047582	0.655449
ENSDARG00000016551	145.46	0.551543	0.278623	1.97953	0.0477562	0.657145
ENSDARG00000015337	16.1312	0.820669	0.414721	1.97885	0.0478333	0.657504
ENSDARG00000001975	118.95	-0.693453	0.350606	-1.97787	0.0479435	0.658315
ENSDARG00000105321	64.5078	-0.645142	0.326678	-1.97486	0.0482843	0.662288
ENSDARG00000042703	7.99507	-0.828509	0.419868	-1.97326	0.0484658	0.66407
ENSDARG00000032318	2.87534	0.722911	0.366452	1.97273	0.0485267
ENSDARG00000008032	87.5782	-0.583544	0.295864	-1.97234	0.0485707	0.664433
ENSDARG00000043210	32.2924	-0.761213	0.385986	-1.97212	0.0485956	0.664433
ENSDARG00000069282	5.33595	0.784988	0.398139	1.97164	0.0486503
ENSDARG00000005673	4.74572	0.773952	0.392569	1.9715	0.0486662
ENSDARG00000070353	34.7546	-0.758064	0.384612	-1.97099	0.0487254	0.665413
ENSDARG00000092746	17.2679	0.81029	0.411192	1.97059	0.0487707	0.665413
ENSDARG00000015757	33.17	0.77953	0.39569	1.97005	0.0488322	0.665545
ENSDARG00000023627	154.224	-0.54227	0.275404	-1.969	0.0489533	0.666352
ENSDARG00000078072	41.0569	0.676648	0.343803	1.96813	0.0490534	0.666352
ENSDARG00000093844	3717.82	-0.632393	0.32134	-1.96799	0.0490695	0.666352
ENSDARG00000089471	2.59841	-0.701217	0.356366	-1.96769	0.0491039
ENSDARG00000073720	7.06068	-0.825185	0.419411	-1.96749	0.0491273	0.666352
ENSDARG00000010279	28.1218	0.763469	0.388121	1.96709	0.049173	0.666352
ENSDARG00000115830	18.9599	-0.78014	0.396665	-1.96675	0.0492123	0.666352
ENSDARG00000071626	431.568	0.464196	0.236065	1.96639	0.0492539	0.666352
ENSDARG00000103380	26.5533	-0.742781	0.377972	-1.96517	0.0493941	0.667294
ENSDARG00000000212	584.5	0.643376	0.327436	1.96489	0.0494273	0.667294
ENSDARG00000012341	23.2994	0.791108	0.402733	1.96435	0.0494899	0.667341
ENSDARG00000103117	46.5896	-0.722524	0.367936	-1.96372	0.0495625	0.667341
ENSDARG00000005468	29.0357	0.742377	0.378085	1.96352	0.0495863	0.667341
ENSDARG00000058257	3.69052	0.764017	0.389169	1.9632	0.0496229
ENSDARG00000002748	23.8498	-0.762899	0.389088	-1.96074	0.0499098	0.669838
ENSDARG00000021107	180.316	-0.558155	0.284722	-1.96035	0.0499552	0.669838
ENSDARG00000031317	578.066	0.553694	0.282449	1.96033	0.0499569	0.669838
ENSDARG00000074889	2.44466	0.66385	0.338719	1.95988	0.0500093
ENSDARG00000015835	65.1822	-0.614859	0.313731	-1.95983	0.0500161	0.669838
ENSDARG00000069775	3.39729	0.757474	0.386503	1.95982	0.0500172
ENSDARG00000045822	493.032	-0.497505	0.25387	-1.95969	0.0500322	0.669838
ENSDARG00000006900	33.8465	-0.725213	0.370429	-1.95777	0.0502574	0.671492
ENSDARG00000105231	82.3065	-0.580382	0.296454	-1.95774	0.0502601	0.671492
ENSDARG00000007886	4.07893	0.774481	0.395829	1.95661	0.0503939
ENSDARG00000015290	6.98399	-0.825475	0.422116	-1.95556	0.0505165	0.672319
ENSDARG00000099572	462.882	0.638194	0.326365	1.95546	0.0505284	0.672319
ENSDARG00000013075	169.024	-0.523707	0.267819	-1.95545	0.05053	0.672319
ENSDARG00000045909	96.6866	-0.759081	0.388189	-1.95544	0.0505311	0.672319
ENSDARG00000041150	136.029	0.688152	0.352029	1.95481	0.050605	0.672607
ENSDARG00000095515	8.20385	0.822138	0.420731	1.95407	0.0506928	0.672645
ENSDARG00000076754	40.5816	-0.696226	0.356325	-1.95391	0.0507124	0.672645
ENSDARG00000092362	4.99795	0.770018	0.394166	1.95354	0.050756
ENSDARG00000025549	30.6325	0.768592	0.393452	1.95346	0.050765	0.672649
ENSDARG00000117076	10.4153	0.823463	0.421775	1.95238	0.0508935	0.673643
ENSDARG00000005318	16.0413	0.805042	0.412508	1.95158	0.0509883	0.673643
ENSDARG00000061901	29.4671	-0.794367	0.407114	-1.95122	0.0510314	0.673643
ENSDARG00000096849	2044.52	-0.475897	0.243917	-1.95106	0.0510494	0.673643
ENSDARG00000078362	36.3219	-0.695092	0.35635	-1.95059	0.0511059	0.673697
ENSDARG00000094258	17.199	-0.791609	0.406274	-1.94846	0.0513601	0.675287
ENSDARG00000056247	17.8308	-0.79873	0.410056	-1.94786	0.0514322	0.675287
ENSDARG00000104848	148.027	-0.536236	0.2753	-1.94783	0.0514358	0.675287
ENSDARG00000103650	2.6349	-0.686082	0.352352	-1.94715	0.0515169
ENSDARG00000010186	23.1015	0.758626	0.38966	1.94689	0.0515478	0.675287
ENSDARG00000099690	6.46605	-0.804965	0.413529	-1.94657	0.0515858	0.675287
ENSDARG00000074226	30.1391	0.726702	0.373365	1.94636	0.0516115	0.675287
ENSDARG00000086107	10.5436	0.82261	0.422656	1.94629	0.0516202	0.675287
ENSDARG00000006112	25.4826	-0.735101	0.377775	-1.94587	0.0516703	0.675287
ENSDARG00000005513	1923.7	-0.502836	0.258465	-1.94547	0.051718	0.675287
ENSDARG00000098252	4.3852	-0.787006	0.404553	-1.94537	0.0517305
ENSDARG00000026165	1669.64	-0.438456	0.225405	-1.9452	0.0517513	0.675287
ENSDARG00000061486	4.24023	0.768107	0.395093	1.94412	0.0518812
ENSDARG00000057714	29.141	0.773833	0.398112	1.94376	0.0519245	0.676364
ENSDARG00000069027	15.7654	-0.791637	0.407338	-1.94344	0.0519629	0.676364
ENSDARG00000016774	14.7057	0.806673	0.415196	1.94287	0.0520315	0.676364
ENSDARG00000005590	13.1077	0.802129	0.412928	1.94254	0.0520717	0.676364
ENSDARG00000109310	25.8215	0.774583	0.398868	1.94196	0.0521425	0.676364
ENSDARG00000005651	20.6862	0.790268	0.406956	1.9419	0.0521493	0.676364
ENSDARG00000104347	940.977	-0.675736	0.348124	-1.94108	0.052249	0.676628
ENSDARG00000110361	6.41388	-0.808372	0.416501	-1.94086	0.0522749	0.676628
ENSDARG00000031888	5.96891	-0.806078	0.415424	-1.94037	0.0523345
ENSDARG00000014274	45.5593	-0.652107	0.336298	-1.93907	0.0524924	0.67876
ENSDARG00000099631	22.2838	0.764201	0.394486	1.93721	0.0527202	0.681022
ENSDARG00000018637	593.455	0.493773	0.255013	1.93626	0.0528357	0.681829
ENSDARG00000079067	3.71331	-0.745632	0.38528	-1.9353	0.0529536
ENSDARG00000030153	17.6291	0.797192	0.411949	1.93517	0.0529694	0.68287
ENSDARG00000053973	1161.99	-0.554033	0.286409	-1.93441	0.0530623	0.683304
ENSDARG00000077023	14.5507	0.809248	0.418425	1.93403	0.0531093	0.683304
ENSDARG00000103775	29.6848	0.723321	0.374204	1.93296	0.0532412	0.684317
ENSDARG00000099144	16.4156	0.785225	0.406694	1.93075	0.0535137	0.687133
ENSDARG00000073876	5.11004	0.777008	0.402619	1.92989	0.053621
ENSDARG00000017385	44.6629	-0.70373	0.364799	-1.92909	0.0537196	0.688287
ENSDARG00000014976	72.0583	-0.662583	0.343515	-1.92883	0.0537518	0.688287
ENSDARG00000093044	9.05408	0.814185	0.42232	1.92789	0.0538693	0.688287
ENSDARG00000007630	2.47824	-0.682772	0.354194	-1.92767	0.0538956
ENSDARG00000070873	325.004	-0.642045	0.333074	-1.92764	0.0539005	0.688287
ENSDARG00000057460	3683.11	-0.534536	0.277355	-1.92726	0.0539473	0.688287
ENSDARG00000101557	61.433	0.625051	0.324406	1.92675	0.0540104	0.688287
ENSDARG00000035880	91.1989	-0.573272	0.297578	-1.92646	0.0540466	0.688287
ENSDARG00000073688	12.9212	0.809312	0.420153	1.92623	0.0540755	0.688287
ENSDARG00000040190	418.584	-0.526779	0.273487	-1.92615	0.054085	0.688287
ENSDARG00000075463	10.7843	-0.805589	0.418476	-1.92505	0.0542228	0.688647
ENSDARG00000093493	4.40272	0.769495	0.399744	1.92497	0.0542331
ENSDARG00000029011	333.112	-0.626325	0.32538	-1.9249	0.0542419	0.688647
ENSDARG00000026505	5.84213	0.782715	0.406676	1.92467	0.0542711
ENSDARG00000014313	509.869	0.624865	0.32471	1.92438	0.0543075	0.688647
ENSDARG00000053542	57.2716	-0.682885	0.354931	-1.92399	0.0543558	0.688647
ENSDARG00000035023	120.291	-0.62868	0.326934	-1.92296	0.0544852	0.688647
ENSDARG00000036422	52.5454	-0.679234	0.353282	-1.92264	0.0545256	0.688647
ENSDARG00000099257	441.503	-0.533502	0.277527	-1.92234	0.0545627	0.688647
ENSDARG00000053113	110.339	-0.66744	0.347222	-1.92223	0.0545768	0.688647
ENSDARG00000016548	998.377	-0.490834	0.255368	-1.92207	0.054597	0.688647
ENSDARG00000095594	2.2462	0.646283	0.336253	1.92201	0.054604
ENSDARG00000104936	3.52714	0.747022	0.388745	1.92162	0.0546533
ENSDARG00000100712	18.3081	0.789156	0.410676	1.9216	0.0546555	0.688647
ENSDARG00000042980	27.1302	0.735814	0.383066	1.92085	0.0547502	0.688647
ENSDARG00000101082	665.643	-0.574577	0.299168	-1.92058	0.0547845	0.688647
ENSDARG00000053068	12.937	0.809019	0.421279	1.92039	0.0548091	0.688647
ENSDARG00000074691	17.7169	-0.766031	0.399291	-1.91847	0.0550508	0.689036
ENSDARG00000038990	2.17617	0.645109	0.336263	1.91846	0.0550521
ENSDARG00000032116	11.5549	-0.80067	0.417365	-1.91839	0.0550614	0.689036
ENSDARG00000104030	69.6299	0.721162	0.376022	1.91787	0.0551271	0.689036
ENSDARG00000095796	49.8813	0.658236	0.343223	1.91781	0.0551354	0.689036
ENSDARG00000059226	7.90239	-0.803709	0.419192	-1.91728	0.0552021	0.689036
ENSDARG00000076585	20.4769	0.758796	0.395837	1.91694	0.0552456	0.689036
ENSDARG00000016979	49.0978	0.728984	0.380314	1.9168	0.0552638	0.689036
ENSDARG00000094910	57.9722	0.678887	0.354292	1.91618	0.055342	0.689036
ENSDARG00000006672	82.8522	-0.586139	0.30589	-1.91618	0.0553428	0.689036
ENSDARG00000092478	12.2833	0.810176	0.422951	1.91553	0.0554246	0.689036
ENSDARG00000095157	149.371	-0.534043	0.278801	-1.9155	0.0554292	0.689036
ENSDARG00000045886	194.32	-0.574601	0.300126	-1.91453	0.0555522	0.689898
ENSDARG00000023546	20.5204	-0.781649	0.408608	-1.91295	0.0557539	0.691735
ENSDARG00000070057	268.041	-0.521314	0.27259	-1.91245	0.055819	0.691876
ENSDARG00000023498	12.8326	0.796221	0.416508	1.91166	0.0559204	0.692465
ENSDARG00000077072	4.14508	0.741902	0.388145	1.9114	0.0559526
ENSDARG00000062531	106.957	-0.577811	0.302427	-1.91058	0.0560586	0.69351
ENSDARG00000079626	53.5781	0.643821	0.337075	1.91002	0.05613	0.69365
ENSDARG00000087324	1113.07	-0.537514	0.28149	-1.90953	0.0561939	0.69365
ENSDARG00000005560	668.162	-0.435767	0.228242	-1.90924	0.0562317	0.69365
ENSDARG00000115405	192.826	-0.587684	0.308143	-1.90718	0.0564975	0.696261
ENSDARG00000061800	5.6586	0.790972	0.414783	1.90695	0.0565267
ENSDARG00000104919	6.8404	0.799036	0.419067	1.9067	0.0565593	0.696356
ENSDARG00000023933	2.90824	0.694158	0.36431	1.90541	0.0567271
ENSDARG00000055278	61.8881	0.658867	0.345834	1.90515	0.05676	0.697198
ENSDARG00000091209	64.9765	0.744677	0.390886	1.9051	0.0567672	0.697198
ENSDARG00000011026	4.419	0.747292	0.392329	1.90476	0.0568114
ENSDARG00000042905	5708.75	-0.454203	0.238467	-1.90468	0.0568217	0.697198
ENSDARG00000003113	110.492	0.600789	0.315457	1.9045	0.0568445	0.697198
ENSDARG00000013653	3.49212	0.738865	0.387972	1.90443	0.0568545
ENSDARG00000103983	18.7991	-0.779511	0.409451	-1.9038	0.0569366	0.697663
ENSDARG00000041570	62.6329	-0.642555	0.337614	-1.90322	0.0570114	0.697915
ENSDARG00000076995	32.44	-0.710648	0.373548	-1.90243	0.0571153	0.697972
ENSDARG00000068149	51.7939	-0.698023	0.366957	-1.90219	0.0571461	0.697972
ENSDARG00000002267	31.3999	0.711358	0.374017	1.90194	0.0571788	0.697972
ENSDARG00000102902	2.10036	0.637447	0.335207	1.90165	0.057217
ENSDARG00000006691	3074.14	-0.444604	0.23383	-1.9014	0.0572499	0.698177
ENSDARG00000025577	6.98873	0.791134	0.416394	1.89996	0.0574378	0.699173
ENSDARG00000000002	147.122	-0.632182	0.332737	-1.89995	0.0574402	0.699173
ENSDARG00000102965	16.6502	0.801642	0.422151	1.89895	0.0575714	0.699434
ENSDARG00000101808	94.3072	-0.658284	0.346804	-1.89814	0.0576772	0.699434
ENSDARG00000112049	22.6241	0.772798	0.407258	1.89756	0.0577535	0.699434
ENSDARG00000055075	193.832	-0.574245	0.302628	-1.89753	0.057758	0.699434
ENSDARG00000025567	38.1655	-0.726879	0.383201	-1.89686	0.0578464	0.699434
ENSDARG00000003971	16.1308	0.772356	0.407206	1.89672	0.0578649	0.699434
ENSDARG00000077326	11.5545	0.802123	0.4229	1.89672	0.0578652	0.699434
ENSDARG00000002916	4.19491	0.754955	0.398036	1.8967	0.0578675
ENSDARG00000089291	9.72215	0.801247	0.422491	1.89648	0.0578966	0.699434
ENSDARG00000058650	95.6477	-0.57575	0.303793	-1.89521	0.0580652	0.700813
ENSDARG00000111102	26.8934	0.763633	0.40309	1.89445	0.0581655	0.701366
ENSDARG00000056108	96.2189	0.712975	0.376627	1.89305	0.0583508	0.702432
ENSDARG00000077880	5.8235	0.7866	0.41556	1.89287	0.0583754
ENSDARG00000089043	7.31041	0.796365	0.420763	1.89267	0.058402	0.702432
ENSDARG00000091006	19.6467	0.773273	0.408588	1.89255	0.0584177	0.702432
ENSDARG00000054588	64.6472	-0.607532	0.321085	-1.89212	0.0584745	0.702458
ENSDARG00000002986	17.1386	0.779953	0.412332	1.89157	0.0585489	0.702696
ENSDARG00000018361	2.92575	0.685813	0.362768	1.8905	0.0586907
ENSDARG00000023443	44.1408	0.679589	0.359586	1.88992	0.0587689	0.703357
ENSDARG00000032272	8.94158	0.796481	0.421481	1.88972	0.0587958	0.703357
ENSDARG00000109202	10.344	0.798928	0.422887	1.88923	0.0588616	0.703357
ENSDARG00000086753	18.8322	0.777793	0.411704	1.8892	0.0588648	0.703357
ENSDARG00000086184	108.924	-0.633518	0.335407	-1.88881	0.0589178	0.703357
ENSDARG00000037172	8.99185	0.798371	0.422709	1.8887	0.058932	0.703357
ENSDARG00000097883	3.31468	-0.724103	0.383497	-1.88816	0.0590046
ENSDARG00000096367	19.1396	-0.786614	0.41688	-1.88691	0.0591727	0.703617
ENSDARG00000074771	24.4495	0.743745	0.394219	1.88663	0.0592101	0.703617
ENSDARG00000020746	3.08918	0.679479	0.360177	1.88652	0.0592256
ENSDARG00000117668	164.439	-0.544478	0.288623	-1.88647	0.0592318	0.703617
ENSDARG00000096667	27.8072	-0.722611	0.383083	-1.8863	0.059254	0.703617
ENSDARG00000104034	147.985	-0.543542	0.288184	-1.88609	0.0592827	0.703617
ENSDARG00000032623	71.6614	0.573986	0.304378	1.88576	0.0593267	0.703617
ENSDARG00000005772	65.9137	0.626482	0.332364	1.88493	0.0594394	0.703617
ENSDARG00000042518	191.129	-0.548679	0.291098	-1.88486	0.0594489	0.703617
ENSDARG00000099161	2.79413	-0.70105	0.372043	-1.88433	0.0595206
ENSDARG00000035913	44.4159	-0.639742	0.339521	-1.88425	0.0595318	0.703617
ENSDARG00000037488	333.722	-0.503649	0.267326	-1.88402	0.0595619	0.703617
ENSDARG00000070497	4.83367	-0.746691	0.396545	-1.88299	0.0597012
ENSDARG00000104839	3.57751	-0.716521	0.380604	-1.88259	0.0597561
ENSDARG00000058819	9.75684	0.795153	0.422552	1.88179	0.0598646	0.703617
ENSDARG00000035564	102.981	-0.571576	0.303755	-1.8817	0.0598767	0.703617
ENSDARG00000055739	8.04115	-0.794328	0.422155	-1.8816	0.0598903	0.703617
ENSDARG00000041685	9.01544	0.795588	0.422832	1.88157	0.0598943	0.703617
ENSDARG00000052019	53.4346	-0.666308	0.354232	-1.88099	0.0599733	0.703617
ENSDARG00000074902	4.54981	0.765945	0.40726	1.88073	0.0600089
ENSDARG00000020298	151.41	0.721832	0.383827	1.88062	0.0600237	0.703617
ENSDARG00000100635	335.242	0.524501	0.278943	1.88032	0.0600651	0.703617
ENSDARG00000075972	13.6651	0.792296	0.421395	1.88017	0.0600844	0.703617
ENSDARG00000079504	78.3448	-0.600174	0.31928	-1.87978	0.0601386	0.703617
ENSDARG00000035149	8.1365	0.794741	0.422801	1.8797	0.0601484	0.703617
ENSDARG00000092044	17.2807	-0.786972	0.418684	-1.87963	0.0601585	0.703617
ENSDARG00000082123	23.2694	0.755224	0.401848	1.87938	0.0601928	0.703617
ENSDARG00000003429	16.7683	0.791843	0.421402	1.87907	0.0602348	0.703617
ENSDARG00000091001	133.32	-0.585334	0.311575	-1.87863	0.0602953	0.703617
ENSDARG00000104077	14.9679	-0.772288	0.411243	-1.87793	0.0603904	0.703617
ENSDARG00000091609	523.518	-0.532363	0.283562	-1.87741	0.0604615	0.703617
ENSDARG00000009209	150.089	-0.57705	0.307366	-1.8774	0.0604632	0.703617
ENSDARG00000070923	13.9755	-0.789629	0.420754	-1.8767	0.060559	0.703617
ENSDARG00000088615	5.54589	0.772615	0.411695	1.87667	0.0605638
ENSDARG00000071683	118.204	-0.607388	0.323744	-1.87613	0.0606369	0.703617
ENSDARG00000021208	6.47163	0.784609	0.418302	1.8757	0.0606961	0.703617
ENSDARG00000053753	93.6735	-0.573927	0.305982	-1.87569	0.0606979	0.703617
ENSDARG00000053979	53.8353	0.60641	0.323307	1.87565	0.0607038	0.703617
ENSDARG00000089924	18.7663	0.775229	0.413434	1.87509	0.0607797	0.703863
ENSDARG00000035860	5081.8	-0.471745	0.251755	-1.87383	0.0609543	0.70525
ENSDARG00000069737	94.2044	0.621595	0.331885	1.87292	0.0610794	0.705434
ENSDARG00000013931	699.501	-0.484775	0.258866	-1.87269	0.0611113	0.705434
ENSDARG00000097691	33.7779	-0.675691	0.360846	-1.87252	0.0611347	0.705434
ENSDARG00000043451	3.2514	0.715356	0.382179	1.87178	0.0612367
ENSDARG00000069988	2.13537	0.621457	0.33208	1.87141	0.0612883
ENSDARG00000103837	28.4119	0.778755	0.416372	1.87034	0.0614373	0.70808
ENSDARG00000039215	7.83522	0.780191	0.417306	1.86959	0.0615406	0.70808
ENSDARG00000039931	80.554	0.679975	0.363853	1.86882	0.0616479	0.70808
ENSDARG00000102555	61.9277	0.705942	0.377757	1.86877	0.0616543	0.70808
ENSDARG00000038812	3.10339	-0.684758	0.366421	-1.86877	0.0616546
ENSDARG00000053554	23.2746	-0.727992	0.389626	-1.86844	0.0617011	0.70808
ENSDARG00000002710	315.584	0.487299	0.260858	1.86806	0.0617534	0.70808
ENSDARG00000014571	317.627	0.474921	0.254255	1.86789	0.0617768	0.70808
ENSDARG00000075211	670.672	-0.502307	0.268972	-1.86751	0.0618308	0.70808
ENSDARG00000075727	66.741	-0.689056	0.369011	-1.8673	0.0618593	0.70808
ENSDARG00000040727	19.4519	-0.753304	0.403646	-1.86625	0.0620065	0.70891
ENSDARG00000031044	41.7118	0.721857	0.386904	1.86572	0.0620799	0.70891
ENSDARG00000070644	9.0906	0.788126	0.422451	1.8656	0.0620971	0.70891
ENSDARG00000019532	126.899	-0.629963	0.337759	-1.86513	0.0621636	0.709039
ENSDARG00000055536	35.18	0.743524	0.398816	1.86433	0.0622757	0.70969
ENSDARG00000079686	21.6213	0.750867	0.402989	1.86324	0.062428	0.710332
ENSDARG00000073742	6058.3	0.603351	0.323835	1.86314	0.0624425	0.710332
ENSDARG00000104789	60.7617	0.656812	0.352698	1.86225	0.0625674	0.710785
ENSDARG00000030463	25.9762	0.707705	0.380192	1.86144	0.0626816	0.710785
ENSDARG00000074031	3.40089	0.713258	0.383195	1.86135	0.0626951
ENSDARG00000052578	1698.48	-0.497878	0.267512	-1.86115	0.0627235	0.710785
ENSDARG00000043301	7.09862	0.776728	0.41739	1.86092	0.0627556	0.710785
ENSDARG00000069545	8.33004	0.782067	0.420344	1.86054	0.0628091	0.710785
ENSDARG00000008976	153.905	-0.563881	0.303129	-1.8602	0.0628567	0.710785
ENSDARG00000001950	3474.46	-0.502339	0.270058	-1.86012	0.062869	0.710785
ENSDARG00000068397	92.3668	-0.60278	0.324157	-1.85953	0.0629522	0.7111
ENSDARG00000016239	213.768	-0.536486	0.288596	-1.85895	0.0630338	0.711306
ENSDARG00000045019	255.169	-0.560366	0.301553	-1.85826	0.0631314	0.711306
ENSDARG00000103923	243.504	-0.595841	0.32065	-1.85823	0.0631363	0.711306
ENSDARG00000015978	2423.75	-0.446169	0.240273	-1.85692	0.063322	0.711908
ENSDARG00000070583	7.16863	0.773964	0.416812	1.85686	0.0633305	0.711908
ENSDARG00000063095	796.243	-0.501697	0.270271	-1.85628	0.0634141	0.711908
ENSDARG00000077396	8.34658	0.783109	0.4219	1.85615	0.0634323	0.711908
ENSDARG00000039677	152.252	-0.586619	0.316081	-1.85591	0.0634664	0.711908
ENSDARG00000008678	158.414	-0.538565	0.290332	-1.855	0.0635966	0.712541
ENSDARG00000034568	2.31631	0.611142	0.329468	1.85494	0.0636054
ENSDARG00000056744	5519.26	-0.577346	0.311282	-1.85474	0.0636336	0.712541
ENSDARG00000058206	57.2526	0.65725	0.354672	1.85312	0.0638652	0.713479
ENSDARG00000095651	6.61391	0.769765	0.415425	1.85296	0.0638883	0.713479
ENSDARG00000056550	8.14558	0.783715	0.422975	1.85287	0.0639017	0.713479
ENSDARG00000007693	103.703	0.632137	0.341224	1.85256	0.0639455	0.713479
ENSDARG00000075672	2.06533	0.612275	0.33055	1.85229	0.0639839
ENSDARG00000071272	102.347	-0.650984	0.351462	-1.85222	0.0639947	0.713479
ENSDARG00000039832	53.2101	-0.706426	0.38184	-1.85006	0.0643052	0.715568
ENSDARG00000021984	379.518	-0.438563	0.237065	-1.84997	0.0643172	0.715568
ENSDARG00000076239	20.76	0.75302	0.40712	1.84963	0.0643674	0.715568
ENSDARG00000100753	36.362	0.748471	0.40474	1.84926	0.0644197	0.715568
ENSDARG00000030053	980.231	-0.543084	0.29372	-1.84898	0.0644601	0.715568
ENSDARG00000033802	35.9341	0.690051	0.37342	1.84792	0.0646136	0.716157
ENSDARG00000020777	57.1659	0.617605	0.334271	1.84762	0.0646575	0.716157
ENSDARG00000005840	604.252	-0.477622	0.258529	-1.84746	0.0646801	0.716157
ENSDARG00000030215	824.309	-0.508314	0.275265	-1.84664	0.0648	0.716669
ENSDARG00000101967	127.548	-0.578173	0.313139	-1.84637	0.0648378	0.716669
ENSDARG00000041080	6.13575	-0.737176	0.399453	-1.84546	0.0649702
ENSDARG00000036834	1478.45	-0.557888	0.302328	-1.84531	0.0649926	0.717357
ENSDARG00000002897	24.4885	0.716349	0.388228	1.84518	0.0650115	0.717357
ENSDARG00000099566	5.12039	0.756992	0.410348	1.84475	0.0650733
ENSDARG00000010477	10.0525	0.779931	0.422817	1.84461	0.0650947	0.71766
ENSDARG00000113076	2.78927	0.674547	0.365803	1.84402	0.0651807
ENSDARG00000076140	3.82802	0.72213	0.391659	1.84377	0.0652165
ENSDARG00000052129	13.5183	0.775162	0.420468	1.84357	0.0652459	0.71871
ENSDARG00000060338	7.13288	0.776504	0.421421	1.84258	0.0653897	0.719219
ENSDARG00000063519	15.3504	0.755464	0.410069	1.84229	0.065433	0.719219
ENSDARG00000040334	4.27517	0.712736	0.387042	1.84149	0.0655494
ENSDARG00000012577	29.0125	0.682836	0.37084	1.84132	0.0655742	0.719219
ENSDARG00000103813	14.4746	0.778397	0.422789	1.8411	0.0656066	0.719219
ENSDARG00000026611	10.8433	0.775595	0.421282	1.84103	0.0656166	0.719219
ENSDARG00000038524	153.076	0.523437	0.284368	1.8407	0.0656649	0.719219
ENSDARG00000052893	8.23013	0.776596	0.42193	1.84058	0.0656834	0.719219
ENSDARG00000087752	14.4663	-0.772047	0.419595	-1.83998	0.0657711	0.719567
ENSDARG00000037713	3.76054	0.697017	0.378845	1.83985	0.0657908
ENSDARG00000098813	28.4524	0.733153	0.398788	1.83846	0.0659953	0.720637
ENSDARG00000022437	6.3907	0.761337	0.414184	1.83816	0.0660384
ENSDARG00000033172	16.6696	0.761733	0.414474	1.83783	0.0660875	0.720637
ENSDARG00000074667	459.654	-0.578319	0.314684	-1.83778	0.0660949	0.720637
ENSDARG00000031929	83.8554	0.595326	0.323962	1.83764	0.066115	0.720637
ENSDARG00000061541	12.9739	0.768772	0.418444	1.83721	0.0661783	0.720637
ENSDARG00000020143	53.6284	0.60204	0.327724	1.83703	0.066205	0.720637
ENSDARG00000098627	124.28	0.581298	0.316505	1.83662	0.0662664	0.720696
ENSDARG00000060506	54.2511	-0.6622	0.360858	-1.83507	0.066495	0.720793
ENSDARG00000040966	8.44487	0.775971	0.422976	1.83455	0.0665726	0.720793
ENSDARG00000043128	116.37	0.589333	0.321248	1.83451	0.0665781	0.720793
ENSDARG00000040024	6.82835	0.769077	0.419308	1.83416	0.0666306	0.720793
ENSDARG00000101791	18.0439	0.745202	0.406375	1.83378	0.0666865	0.720793
ENSDARG00000043328	14.4297	-0.76729	0.418551	-1.83321	0.0667721	0.720793
ENSDARG00000038028	605.798	-0.451905	0.246588	-1.83263	0.0668579	0.720793
ENSDARG00000078775	2.90587	0.664093	0.362438	1.83229	0.0669077
ENSDARG00000095224	36.3718	-0.672561	0.36706	-1.83229	0.066908	0.720793
ENSDARG00000021987	387.882	0.482973	0.263646	1.8319	0.0669665	0.720793
ENSDARG00000079071	3.73469	0.719386	0.392719	1.83181	0.0669801
ENSDARG00000068587	29.5542	-0.677378	0.369877	-1.83136	0.0670468	0.720793
ENSDARG00000067701	62.9636	-0.601912	0.328685	-1.83127	0.06706	0.720793
ENSDARG00000037855	81.0366	-0.569994	0.311279	-1.83113	0.0670806	0.720793
ENSDARG00000011723	7.82272	0.770234	0.420635	1.83112	0.0670824	0.720793
ENSDARG00000116491	379.329	0.556266	0.303801	1.83102	0.0670977	0.720793
ENSDARG00000078447	7.73594	0.766517	0.418656	1.8309	0.0671156	0.720793
ENSDARG00000071013	5.62146	0.755826	0.413065	1.8298	0.0672797
ENSDARG00000098451	46.2249	0.644148	0.352053	1.82969	0.0672962	0.722129
ENSDARG00000062998	1.97202	0.601782	0.328927	1.82953	0.0673206
ENSDARG00000083046	1.97202	0.601782	0.328927	1.82953	0.0673206
ENSDARG00000016065	1.98953	0.601547	0.328818	1.82942	0.0673365
ENSDARG00000016730	2.17043	0.599486	0.327713	1.8293	0.0673549
ENSDARG00000068996	162.872	0.509846	0.278782	1.82884	0.0674241	0.722899
ENSDARG00000071007	2.3401	-0.5782	0.316379	-1.82755	0.0676166
ENSDARG00000042854	13.1223	0.757282	0.414474	1.82709	0.0676857	0.723883
ENSDARG00000097343	8.67159	-0.76916	0.421028	-1.82686	0.0677203	0.723883
ENSDARG00000079167	61.0763	-0.576692	0.315677	-1.82684	0.0677241	0.723883
ENSDARG00000090369	187.771	0.580111	0.31763	1.82637	0.067794	0.723883
ENSDARG00000001549	4.96328	0.740208	0.40529	1.82637	0.0677949
ENSDARG00000051785	9.19562	-0.772203	0.422865	-1.82612	0.0678322	0.723883
ENSDARG00000102291	1773.01	-0.536218	0.293661	-1.82598	0.0678535	0.723883
ENSDARG00000016855	13.4579	0.771799	0.422775	1.82555	0.0679176	0.723967
ENSDARG00000055123	2.03032	0.598463	0.327962	1.82479	0.0680324
ENSDARG00000071406	3.85537	-0.711668	0.390067	-1.82448	0.0680797
ENSDARG00000055229	5.01346	0.75128	0.412082	1.82313	0.068283
ENSDARG00000006963	110.134	-0.587562	0.322425	-1.82232	0.0684061	0.727724
ENSDARG00000069608	7.53792	-0.74765	0.41031	-1.82216	0.0684312	0.727724
ENSDARG00000007135	248.452	-0.521202	0.286044	-1.8221	0.0684397	0.727724
ENSDARG00000097685	4.72907	-0.713527	0.391719	-1.82153	0.0685264
ENSDARG00000074809	36.82	0.645584	0.354454	1.82135	0.0685538	0.728334
ENSDARG00000029439	175.947	-0.595453	0.327013	-1.82088	0.0686245	0.728484
ENSDARG00000070011	3.25252	0.640906	0.352034	1.82058	0.0686708
ENSDARG00000088232	2.54858	0.650723	0.357526	1.82007	0.0687481
ENSDARG00000094975	12.1259	-0.767061	0.421612	-1.81935	0.0688575	0.729074
ENSDARG00000029596	7.32947	0.764733	0.420432	1.81892	0.0689233	0.729074
ENSDARG00000099491	27.432	0.682333	0.375174	1.81871	0.0689554	0.729074
ENSDARG00000063153	60.888	-0.700594	0.385234	-1.81862	0.0689691	0.729074
ENSDARG00000036344	267.736	-0.549815	0.302359	-1.81842	0.0690003	0.729074
ENSDARG00000004436	16.4021	-0.738432	0.406114	-1.81829	0.0690201	0.729074
ENSDARG00000025032	328.596	-0.509181	0.28021	-1.81714	0.069195	0.729106
ENSDARG00000117645	1.95449	0.595435	0.327728	1.81686	0.0692386
ENSDARG00000018325	13.5101	0.748867	0.412218	1.81668	0.0692665	0.729106
ENSDARG00000052390	46.4789	-0.613621	0.337794	-1.81655	0.0692856	0.729106
ENSDARG00000012881	48.647	-0.65008	0.357873	-1.81651	0.069292	0.729106
ENSDARG00000043716	22.8829	0.726935	0.400203	1.81642	0.0693064	0.729106
ENSDARG00000054560	6.30214	0.737585	0.406111	1.81622	0.0693373
ENSDARG00000043518	1.97203	0.594883	0.327554	1.81613	0.0693499
ENSDARG00000008765	45.3039	-0.663105	0.365296	-1.81525	0.0694851	0.729626
ENSDARG00000017049	115.296	-0.512051	0.282107	-1.8151	0.0695092	0.729626
ENSDARG00000055999	42.6969	-0.636197	0.350524	-1.81499	0.069526	0.729626
ENSDARG00000025404	18.3699	0.76104	0.419615	1.81366	0.0697296	0.730144
ENSDARG00000116712	141.706	-0.492704	0.271818	-1.81262	0.0698904	0.730144
ENSDARG00000016212	24.1489	-0.745508	0.411367	-1.81227	0.069945	0.730144
ENSDARG00000019717	180.095	-0.538723	0.297287	-1.81213	0.0699656	0.730144
ENSDARG00000046133	10.5495	-0.765291	0.422344	-1.81201	0.0699846	0.730144
ENSDARG00000035308	18.8553	0.720756	0.397818	1.81177	0.0700218	0.730144
ENSDARG00000026369	220.606	0.59681	0.329492	1.8113	0.0700941	0.730144
ENSDARG00000004925	8.26243	0.765685	0.422786	1.81105	0.0701334	0.730144
ENSDARG00000074652	8.05145	-0.754576	0.416714	-1.81078	0.0701754	0.730144
ENSDARG00000015445	107.805	0.609064	0.336372	1.81069	0.0701894	0.730144
ENSDARG00000087178	24.0759	-0.764577	0.422273	-1.81062	0.0701996	0.730144
ENSDARG00000068468	1.937	0.592346	0.327171	1.81051	0.070217
ENSDARG00000088899	9.14856	-0.76241	0.421215	-1.81003	0.0702915	0.730197
ENSDARG00000017261	31.4205	0.738881	0.408254	1.80986	0.0703182	0.730197
ENSDARG00000037191	103.551	-0.521561	0.288266	-1.80931	0.0704033	0.730375
ENSDARG00000099600	5.72691	-0.735637	0.40662	-1.80915	0.0704272
ENSDARG00000100562	718.659	-0.468353	0.2589	-1.80901	0.0704489	0.730375
ENSDARG00000029865	19.0902	0.736919	0.407524	1.80829	0.0705622	0.73096
ENSDARG00000099923	13.5337	0.7467	0.413127	1.80744	0.0706944	0.731318
ENSDARG00000094730	62.8514	0.701958	0.388395	1.80733	0.0707104	0.731318
ENSDARG00000062674	157.493	-0.557555	0.30862	-1.80661	0.0708234	0.731899
ENSDARG00000062323	112.655	0.543066	0.300744	1.80574	0.0709592	0.732413
ENSDARG00000036698	1223.25	-0.600641	0.332662	-1.80556	0.0709871	0.732413
ENSDARG00000063661	93.4521	-0.699733	0.387705	-1.80481	0.0711049	0.733041
ENSDARG00000060512	4.81718	0.743663	0.412121	1.80448	0.0711561
ENSDARG00000091996	209.362	0.610577	0.338531	1.80361	0.0712928	0.73439
ENSDARG00000026333	5.60545	0.748946	0.41535	1.80317	0.0713615
ENSDARG00000006137	13.7129	0.758911	0.421344	1.80117	0.0716765	0.737126
ENSDARG00000039996	10.2886	-0.761838	0.42299	-1.80108	0.0716906	0.737126
ENSDARG00000053583	29.7623	0.672048	0.373225	1.80065	0.0717581	0.737126
ENSDARG00000087390	966.176	-0.492373	0.27347	-1.80046	0.0717876	0.737126
ENSDARG00000020164	358.267	-0.451322	0.250725	-1.80007	0.07185	0.737179
ENSDARG00000038288	5.38248	0.737446	0.409837	1.79937	0.0719609
ENSDARG00000040045	89.3909	-0.625498	0.347698	-1.79897	0.0720235	0.73837
ENSDARG00000031907	71.2092	-0.618095	0.343845	-1.7976	0.0722407	0.740007
ENSDARG00000005462	57.6464	-0.58124	0.323461	-1.79694	0.0723456	0.740492
ENSDARG00000037921	158.222	0.499233	0.277899	1.79645	0.0724227	0.740692
ENSDARG00000005382	11.01	0.758866	0.422602	1.7957	0.0725427	0.740903
ENSDARG00000078105	44.4054	-0.615455	0.342801	-1.79537	0.0725946	0.740903
ENSDARG00000008852	24.2799	-0.680053	0.37881	-1.79524	0.0726161	0.740903
ENSDARG00000037495	6.45572	0.750555	0.418257	1.79448	0.0727362	0.741134
ENSDARG00000056649	155.638	-0.519235	0.289369	-1.79437	0.072754	0.741134
ENSDARG00000006093	6.24483	0.742203	0.413725	1.79395	0.0728208
ENSDARG00000038056	127.678	-0.599647	0.334354	-1.79345	0.0729013	0.741754
ENSDARG00000062425	16.1283	-0.720217	0.401672	-1.79305	0.0729654	0.741754
ENSDARG00000002031	87.209	-0.528454	0.294747	-1.79291	0.0729878	0.741754
ENSDARG00000073923	1.95452	0.583112	0.325239	1.79287	0.072993
ENSDARG00000104642	1.95449	0.583106	0.325238	1.79286	0.0729947
ENSDARG00000045442	759.145	-0.495939	0.276709	-1.79228	0.0730882	0.742188
ENSDARG00000078686	344.379	-0.446847	0.249459	-1.79126	0.0732515	0.74326
ENSDARG00000097752	2.81853	-0.607498	0.339211	-1.79092	0.0733066
ENSDARG00000059485	1.97203	0.581804	0.324911	1.79066	0.0733482
ENSDARG00000102464	1.972	0.581797	0.324909	1.79064	0.0733503
ENSDARG00000034321	11.815	0.751263	0.419719	1.78992	0.0734671	0.743487
ENSDARG00000075800	7.23246	0.750438	0.419268	1.78988	0.0734739	0.743487
ENSDARG00000098037	8.03611	0.74647	0.417054	1.78986	0.0734759	0.743487
ENSDARG00000075129	71.9955	-0.563719	0.314983	-1.78968	0.073505	0.743487
ENSDARG00000093487	1.93698	0.581465	0.324964	1.78932	0.0735629
ENSDARG00000098497	16.397	0.72214	0.403691	1.78884	0.0736398	0.743701
ENSDARG00000075616	59.3635	-0.596301	0.333364	-1.78874	0.0736571	0.743701
ENSDARG00000102317	5.96001	0.727879	0.406942	1.78866	0.0736703
ENSDARG00000041951	17.803	0.726969	0.406475	1.78847	0.0736996	0.743701
ENSDARG00000030786	60.9045	-0.600744	0.336018	-1.78783	0.0738032	0.744163
ENSDARG00000067997	1845.41	-0.482369	0.269865	-1.78745	0.0738656	0.744209
ENSDARG00000052011	26.8169	0.676097	0.378416	1.78665	0.0739941	0.744921
ENSDARG00000036140	1793.27	-0.568952	0.318591	-1.78584	0.0741258	0.745662
ENSDARG00000089354	61.9539	-0.688682	0.385875	-1.78473	0.0743051	0.74644
ENSDARG00000013409	3.80259	0.697521	0.390919	1.78431	0.074373
ENSDARG00000096874	24.5762	0.702433	0.393723	1.78408	0.0744104	0.74644
ENSDARG00000098788	47.1544	0.687443	0.385347	1.78396	0.0744306	0.74644
ENSDARG00000074662	17.45	-0.725199	0.406518	-1.78393	0.0744352	0.74644
ENSDARG00000005989	43.4335	0.650902	0.365161	1.78251	0.0746664	0.748176
ENSDARG00000039466	3.82225	0.690302	0.387275	1.78246	0.0746744
ENSDARG00000104359	52.184	-0.583699	0.32754	-1.78207	0.0747375	0.748305
ENSDARG00000037229	321.527	-0.510518	0.286697	-1.78069	0.0749634	0.749266
ENSDARG00000002082	98.5186	0.513311	0.288335	1.78026	0.0750338	0.749266
ENSDARG00000074772	4.35956	0.714588	0.401418	1.78016	0.0750497
ENSDARG00000042535	9.04379	0.731326	0.410838	1.78008	0.0750624	0.749266
ENSDARG00000070542	13.3132	0.752522	0.422751	1.78006	0.0750664	0.749266
ENSDARG00000036820	30.2603	0.721589	0.405514	1.77944	0.0751669	0.749687
ENSDARG00000015199	24.3824	0.705597	0.396608	1.77908	0.0752269	0.749705
ENSDARG00000078348	135.771	-0.503001	0.282836	-1.77842	0.0753354	0.749839
ENSDARG00000059836	67.8195	0.605024	0.340327	1.77778	0.0754407	0.749839
ENSDARG00000055099	224.407	-0.485233	0.272964	-1.77764	0.0754629	0.749839
ENSDARG00000043442	26.237	0.711792	0.400506	1.77723	0.0755303	0.749839
ENSDARG00000016749	2.64341	0.64374	0.362234	1.77714	0.0755449
ENSDARG00000013542	76.5165	-0.587667	0.330756	-1.77674	0.0756111	0.749839
ENSDARG00000059015	14.8733	-0.744468	0.41908	-1.77643	0.0756614	0.749839
ENSDARG00000008840	3.64861	0.705156	0.397	1.77621	0.0756981
ENSDARG00000099447	3.91234	-0.656409	0.369645	-1.77578	0.075769
ENSDARG00000045878	2.57293	0.568822	0.320352	1.77562	0.0757962
ENSDARG00000103459	52.3575	0.621269	0.349964	1.77524	0.0758583	0.749839
ENSDARG00000063062	51.1529	0.580113	0.326873	1.77474	0.0759414	0.749839
ENSDARG00000077996	23.5882	-0.68641	0.386818	-1.7745	0.07598	0.749839
ENSDARG00000075569	36.2087	-0.629966	0.355061	-1.77425	0.0760218	0.749839
ENSDARG00000070442	18.2778	0.733005	0.413211	1.77392	0.0760759	0.749839
ENSDARG00000099779	48.9853	-0.610792	0.344329	-1.77386	0.0760862	0.749839
ENSDARG00000021805	19.4553	-0.723359	0.407813	-1.77375	0.076104	0.749839
ENSDARG00000020493	99.8455	-0.53519	0.301774	-1.77348	0.0761493	0.749839
ENSDARG00000030914	2.02455	0.572474	0.322816	1.77338	0.076166
ENSDARG00000074378	29.6874	0.654898	0.369316	1.77327	0.0761834	0.749839
ENSDARG00000090389	550.894	-0.523684	0.295337	-1.77318	0.0761996	0.749839
ENSDARG00000070455	8.83391	0.749458	0.42271	1.77299	0.0762311	0.749839
ENSDARG00000018162	2.63403	0.631825	0.356382	1.77289	0.076247
ENSDARG00000022996	8.51558	-0.74485	0.420385	-1.77183	0.076423	0.749861
ENSDARG00000027529	18.819	0.728083	0.411008	1.77146	0.0764851	0.749861
ENSDARG00000014825	403.285	-0.540943	0.30537	-1.77143	0.0764885	0.749861
ENSDARG00000029402	36.3603	0.631644	0.356595	1.77132	0.0765073	0.749861
ENSDARG00000103634	34.0094	0.696555	0.393314	1.77099	0.0765629	0.749861
ENSDARG00000029252	111.097	-0.531733	0.300267	-1.77087	0.076583	0.749861
ENSDARG00000093453	42.8747	-0.611954	0.345679	-1.77029	0.0766783	0.749879
ENSDARG00000068701	261.305	-0.569423	0.321731	-1.76987	0.076748	0.749879
ENSDARG00000071468	131.101	-0.534609	0.302072	-1.7698	0.0767597	0.749879
ENSDARG00000070800	4.00465	0.687421	0.388567	1.76912	0.0768743
ENSDARG00000031203	15.4405	-0.731683	0.413808	-1.76817	0.0770327	0.751582
ENSDARG00000003531	295.051	0.510268	0.288638	1.76785	0.0770863	0.751582
ENSDARG00000045038	1.99529	0.569556	0.322214	1.76763	0.0771223
ENSDARG00000011298	44.4908	-0.675884	0.38245	-1.76725	0.0771862	0.751582
ENSDARG00000011141	61.7395	0.686554	0.388497	1.76721	0.0771937	0.751582
ENSDARG00000071396	161.189	-0.517798	0.293047	-1.76694	0.0772376	0.751582
ENSDARG00000088546	2.65513	-0.648586	0.36732	-1.76573	0.0774417
ENSDARG00000103619	10.0735	0.746854	0.422991	1.76565	0.0774543	0.751582
ENSDARG00000030270	1214.97	-0.432502	0.244958	-1.76562	0.0774601	0.751582
ENSDARG00000011245	31.4978	0.651613	0.369144	1.7652	0.0775304	0.751582
ENSDARG00000099220	3.02976	0.666663	0.377764	1.76476	0.077604
ENSDARG00000076566	27.0902	0.679367	0.385025	1.76447	0.0776522	0.751582
ENSDARG00000013881	26.4719	0.67593	0.383103	1.76436	0.0776721	0.751582
ENSDARG00000038835	212.293	-0.459874	0.260663	-1.76425	0.0776907	0.751582
ENSDARG00000098141	38.5235	0.629407	0.35676	1.76423	0.0776936	0.751582
ENSDARG00000020645	47.5003	0.686308	0.389021	1.76419	0.0776992	0.751582
ENSDARG00000016676	917.645	-0.473131	0.268233	-1.76388	0.0777519	0.751582
ENSDARG00000013478	100.501	-0.564409	0.320179	-1.76279	0.0779353	0.75279
ENSDARG00000106579	5.96683	-0.712818	0.404371	-1.76278	0.0779375
ENSDARG00000040534	520.119	0.514982	0.292199	1.76244	0.0779954	0.752804
ENSDARG00000069869	2.24942	-0.546617	0.310221	-1.76203	0.0780647
ENSDARG00000042147	18.4969	0.743948	0.422221	1.76199	0.0780713	0.752972
ENSDARG00000062916	52.9223	0.618615	0.351186	1.7615	0.0781539	0.753205
ENSDARG00000028894	15.5203	0.730664	0.415032	1.7605	0.0783227	0.75379
ENSDARG00000076667	378.011	0.483934	0.274893	1.76045	0.0783318	0.75379
ENSDARG00000008660	162.781	-0.458138	0.260676	-1.7575	0.0788323	0.754178
ENSDARG00000061725	2.95969	0.665021	0.378415	1.75739	0.078852
ENSDARG00000032630	1634.88	-0.414013	0.235631	-1.75704	0.0789103	0.754178
ENSDARG00000059398	877.971	-0.563687	0.320852	-1.75684	0.0789443	0.754178
ENSDARG00000019231	569.238	-0.45951	0.26157	-1.75674	0.0789621	0.754178
ENSDARG00000020232	163.204	-0.525095	0.298911	-1.75669	0.0789701	0.754178
ENSDARG00000027087	2.64247	-0.592858	0.337514	-1.75654	0.0789959
ENSDARG00000063635	10.7432	-0.742995	0.422996	-1.75651	0.0790018	0.754178
ENSDARG00000009771	241.198	-0.583583	0.332242	-1.7565	0.0790034	0.754178
ENSDARG00000104596	24.059	-0.674697	0.384124	-1.75646	0.0790107	0.754178
ENSDARG00000093629	12.3225	0.732559	0.417084	1.75638	0.0790231	0.754178
ENSDARG00000012458	591.719	-0.492963	0.28068	-1.75632	0.0790341	0.754178
ENSDARG00000102153	19.6943	0.695814	0.396223	1.75612	0.0790685	0.754178
ENSDARG00000092033	193.258	-0.614666	0.350058	-1.7559	0.0791061	0.754178
ENSDARG00000099758	272.368	-0.433708	0.24704	-1.75562	0.0791541	0.754178
ENSDARG00000054191	121.043	0.70209	0.400006	1.7552	0.0792255	0.754178
ENSDARG00000044902	1131.61	-0.412164	0.234845	-1.75505	0.0792514	0.754178
ENSDARG00000101911	1.82615	0.565248	0.32211	1.75483	0.0792883
ENSDARG00000045297	293.644	-0.523047	0.298268	-1.75361	0.0794972	0.754682
[truncated: 30,991 more rows]

## Sheet: PFOS (ultra-low)
id	baseMean	log2FoldChange	lfcSE	stat	pvalue	padj
[truncated: 32,520 more rows]

[truncated: 5 more sheets: PFOS (very low), PFOS (low), Mix (ultra-low), Mix (very low), Mix (low)]
