# Supplementary material for: Multi- and Transgenerational Effects of Developmental Exposure to Environmental Levels of PFAS and PFAS Mixture in Zebrafish (Danio rerio)
Source: Toxics. 2022 Jun 18;10(6):334. doi: 10.3390/toxics10060334 (PMC9228135; doi:10.3390/toxics10060334)
Supplement: Supplementary file 1 [file toxics-10-00334-s001.zip › Table S6_IPA summaries.xlsx]

## Sheet: F1 PFOA (very low)
© 2000-2022 QIAGEN. All rights reserved.
Analysis Details for My Projects->F1 PFAS->PFOA F1 c x 70ngL p0.01, LFC.75
Workspace	My Projects
Project	F1 PFAS
Analysis	PFOA F1 c x 70ngL p0.01, LFC.75
Date	Tue Jan 25 06:09:18 PST 2022
Analysis ID	39166230
Analysis Settings
Cutoff before duplicate resolution	true
Resolve duplicate on	Expression logfoldchange
Color using	Expression logfoldchange
Cutoff for Expression logfoldchange	down regulated -0.75 and up regulated 0.75
Cutoff for Expression pvalue	0.01
Reference set	Ingenuity Knowledge Base (Genes Only)
Relationship to include	Direct and Indirect
Includes Endogenous Chemicals	Yes
Optional Analyses	My Pathways My List
Filter Summary
Consider only molecules and/or relationships where
(confidence = Experimentally Observed) AND
(mol. types = biologic drug OR canonical pathway OR chemical - endogenous mammalian OR chemical - endogenous non-mammalian OR chemical - kinase inhibitor OR chemical - other OR chemical - protease inhibitor OR chemical drug OR chemical reagent OR chemical toxicant OR complex OR cytokine OR disease OR enzyme OR function OR fusion gene/product OR G-protein coupled receptor OR group OR growth factor…
Canonical Pathways for My Projects->F1 PFAS->PFOA F1 c x 70ngL p0.01, LFC.75
Ingenuity Canonical Pathways	-log(p-value)	zScore	Ratio	Molecules
CCR5 Signaling in Macrophages	0		0.002	PRKD1
Calcium-induced T Lymphocyte Apoptosis	0		0.00217	PRKD1
FAK Signaling	0		0.000961	MMP9
Hepatic Fibrosis Signaling Pathway	0		0.00238	PRKD1
Molecular Mechanisms of Cancer	0		0.00224	PRKD1
NUR77 Signaling in T Lymphocytes	0		0.00195	PRKD1
Phospholipase C Signaling	0		0.00147	PRKD1
Systemic Lupus Erythematosus In B Cell Signaling Pathway	0		0.00138	PRKD1
Systemic Lupus Erythematosus Signaling	0		0.00161	SNU13
TEC Kinase Signaling	0		0.00173	PRKD1
Role of Macrophages, Fibroblasts and Endothelial Cells in Rheumatoid Arthritis	0.257		0.00305	PRKD1
Pulmonary Fibrosis Idiopathic Signaling Pathway	0.259		0.00307	MMP9
Neuroinflammation Signaling Pathway	0.267		0.00315	MMP9
Senescence Pathway	0.286		0.00337	GADD45B
Sirtuin Signaling Pathway	0.291		0.00342	GADD45B
Oxytocin Signaling Pathway	0.302		0.00356	PRKD1
Opioid Signaling Pathway	0.304		0.00357	PRKD1
Insulin Secretion Signaling Pathway	0.312		0.00368	PRKD1
Colorectal Cancer Metastasis Signaling	0.314		0.00369	MMP9
Circadian Rhythm Signaling	0.317		0.00373	PRKD1
Cardiac Hypertrophy Signaling	0.326		0.00385	IGF1
Sperm Motility	0.332		0.00392	PRKD1
LPS/IL-1 Mediated Inhibition of RXR Function	0.334		0.00394	CYP3A7
Wound Healing Signaling Pathway	0.336		0.00397	MMP9
Osteoarthritis Pathway	0.357		0.00424	MMP9
CREB Signaling in Neurons	0.36		0.0033	IGF1,PRKD1
Thrombin Signaling	0.373		0.00444	PRKD1
Role of Osteoblasts, Osteoclasts and Chondrocytes in Rheumatoid Arthritis	0.374		0.00446	IGF1
Autophagy	0.388		0.00465	IGF1
Agranulocyte Adhesion and Diapedesis	0.389		0.00467	MMP9
mTOR Signaling	0.392		0.00472	PRKD1
ID1 Signaling Pathway	0.412		0.005	MMP9
ILK Signaling	0.412		0.005	MMP9
Adrenomedullin signaling pathway	0.413		0.00503	C3
Natural Killer Cell Signaling	0.413		0.00503	HSPA1L
Gap Junction Signaling	0.415		0.00505	PRKD1
Oxytocin In Brain Signaling Pathway	0.417		0.00508	PRKD1
Cardiac Hypertrophy Signaling (Enhanced)	0.418		0.00369	IGF1,PRKD1
Regulation of the Epithelial-Mesenchymal Transition Pathway	0.42		0.00513	MMP9
Clathrin-mediated Endocytosis Signaling	0.424		0.00518	IGF1
Endothelin-1 Signaling	0.426		0.00521	PRKD1
GNRH Signaling	0.426		0.00521	PRKD1
Regulation Of The Epithelial Mesenchymal Transition By Growth Factors Pathway	0.426		0.00521	MMP9
Hepatic Cholestasis	0.427		0.00524	PRKD1
Production of Nitric Oxide and Reactive Oxygen Species in Macrophages	0.427		0.00524	PRKD1
Granulocyte Adhesion and Diapedesis	0.431		0.00529	MMP9
Dopamine-DARPP32 Feedback in cAMP Signaling	0.442		0.00546	PRKD1
Erythropoietin Signaling Pathway	0.454		0.00565	PRKD1
Glioblastoma Multiforme Signaling	0.466		0.00585	IGF1
Gαq Signaling	0.468		0.00588	PRKD1
CXCR4 Signaling	0.47		0.00592	PRKD1
Th17 Activation Pathway	0.48		0.00413	HSP90AA1,HSP90B1
HOTAIR Regulatory Pathway	0.483		0.00613	MMP9
Ovarian Cancer Signaling	0.494		0.00633	MMP9
Relaxin Signaling	0.501		0.00645	MMP9
Factors Promoting Cardiogenesis in Vertebrates	0.505		0.00654	PRKD1
Corticotropin Releasing Hormone Signaling	0.51		0.00662	PRKD1
NAD Signaling Pathway	0.51		0.00662	IGF1
PI3K Signaling in B Lymphocytes	0.53		0.00699	C3
Xenobiotic Metabolism General Signaling Pathway	0.53		0.00699	PRKD1
Hereditary Breast Cancer Signaling	0.532		0.00704	GADD45B
Apelin Endothelial Signaling Pathway	0.535		0.00709	PRKD1
IL-12 Signaling and Production in Macrophages	0.548		0.00735	PRKD1
Adipogenesis pathway	0.551		0.00741	RBP1
CCR3 Signaling in Eosinophils	0.551		0.00741	PRKD1
STAT3 Pathway	0.551		0.00741	IGF1
P2Y Purigenic Receptor Signaling Pathway	0.556		0.00752	PRKD1
HGF Signaling	0.559		0.00758	PRKD1
p70S6K Signaling	0.559		0.00758	PRKD1
Atherosclerosis Signaling	0.562		0.00763	MMP9
Synaptic Long Term Potentiation	0.562		0.00763	PRKD1
fMLP Signaling in Neutrophils	0.562		0.00763	PRKD1
G Beta Gamma Signaling	0.567		0.00775	PRKD1
14-3-3-mediated Signaling	0.573		0.00787	PRKD1
GP6 Signaling Pathway	0.573		0.00787	PRKD1
Pancreatic Adenocarcinoma Signaling	0.576		0.00794	MMP9
RHOA Signaling	0.582		0.00806	IGF1
Renin-Angiotensin Signaling	0.588		0.0082	PRKD1
Neuroprotective Role of THOP1 in Alzheimer's Disease	0.594		0.00833	MMP9
Cholecystokinin/Gastrin-mediated Signaling	0.598		0.0084	PRKD1
Airway Pathology in Chronic Obstructive Pulmonary Disease	0.601		0.00847	MMP9
Fc Epsilon RI Signaling	0.601		0.00847	PRKD1
GPCR-Mediated Nutrient Sensing in Enteroendocrine Cells	0.601		0.00847	PRKD1
Bladder Cancer Signaling	0.607		0.00862	MMP9
IL-13 Signaling Pathway	0.607		0.00862	AGR2
Amyotrophic Lateral Sclerosis Signaling	0.61		0.0087	IGF1
Kinetochore Metaphase Signaling Pathway	0.624		0.00901	MAD2L1
α-Adrenergic Signaling	0.634		0.00926	PRKD1
IGF-1 Signaling	0.649		0.00962	IGF1
Virus Entry via Endocytic Pathways	0.649		0.00962	PRKD1
Sumoylation Pathway	0.652		0.00971	SAE1
Neuropathic Pain Signaling In Dorsal Horn Neurons	0.66		0.0099	PRKD1
ATM Signaling	0.667		0.0101	GADD45B
Apelin Cardiomyocyte Signaling Pathway	0.667		0.0101	PRKD1
p53 Signaling	0.671		0.0102	GADD45B
ERBB Signaling	0.687		0.0106	PRKD1
Fcγ Receptor-mediated Phagocytosis in Macrophages and Monocytes	0.687		0.0106	PRKD1
Prolactin Signaling	0.722		0.0116	PRKD1
LPS-stimulated MAPK Signaling	0.727		0.0118	PRKD1
VEGF Family Ligand-Receptor Interactions	0.731		0.0119	PRKD1
BEX2 Signaling Pathway	0.746		0.0123	LGALS1
Estrogen-Dependent Breast Cancer Signaling	0.746		0.0123	IGF1
Breast Cancer Regulation by Stathmin1	0.754		0.00505	IGF1,MMP9,PRKD1
IL-3 Signaling	0.755		0.0127	PRKD1
Thyroid Cancer Signaling	0.755		0.0127	IGF1
Maturity Onset Diabetes of Young (MODY) Signaling	0.76		0.0128	PKLR
NF-κB Activation by Viruses	0.76		0.0128	PRKD1
VDR/RXR Activation	0.76		0.0128	PRKD1
Melatonin Signaling	0.792		0.0139	PRKD1
Agrin Interactions at Neuromuscular Junction	0.803		0.0143	PKLR
ERBB4 Signaling	0.815		0.0147	PRKD1
Superpathway of Melatonin Degradation	0.821		0.0149	CYP3A7
Nicotine Degradation II	0.827		0.0152	CYP3A7
PXR/RXR Activation	0.833		0.0154	CYP3A7
Thrombopoietin Signaling	0.846		0.0159	PRKD1
Melatonin Degradation I	0.852		0.0161	CYP3A7
GADD45 Signaling	0.865		0.0167	GADD45B
Nicotine Degradation III	0.879		0.0172	CYP3A7
Axonal Guidance Signaling	0.897		0.00591	IGF1,MMP9,PRKD1
UVB-Induced MAPK Signaling	0.923		0.0192	PRKD1
UVC-Induced MAPK Signaling	0.931		0.0196	PRKD1
FAT10 Cancer Signaling Pathway	0.939		0.02	MAD2L1
Spliceosomal Cycle	0.948		0.0204	PPIE
Superpathway of Inositol Phosphate Compounds	0.953		0.00855	DUSP16,STYXL2
Role of IL-17F in Allergic Inflammatory Airway Diseases	0.965		0.0213	IGF1
nNOS Signaling in Neurons	0.965		0.0213	PRKD1
Retinol Biosynthesis	0.973		0.0217	RBP1
HER-2 Signaling in Breast Cancer	0.975		0.00881	PRKD1,SEC13
Estrogen Biosynthesis	0.983		0.0222	CYP3A7
Role of NFAT in Cardiac Hypertrophy	0.991		0.00901	IGF1,PRKD1
Retinoate Biosynthesis I	1.01		0.0238	RBP1
Mechanisms of Viral Exit from Host Cells	1.02		0.0244	PRKD1
Acetone Degradation I (to Methylglyoxal)	1.03		0.025	CYP3A7
IL-8 Signaling	1.03		0.00952	MMP9,PRKD1
Inhibition of Matrix Metalloproteases	1.04		0.0256	MMP9
3-phosphoinositide Biosynthesis	1.05		0.00976	DUSP16,STYXL2
RAR Activation	1.05		0.0098	PRKD1,RBP1
Phagosome Formation	1.06	-1	0.00579	C3,MRC1,PRKD1,VTN
Complement System	1.06		0.027	C3
PI3K/AKT Signaling	1.07		0.0101	HSP90AA1,HSP90B1
D-myo-inositol-5-phosphate Metabolism	1.09		0.0103	DUSP16,STYXL2
PPARα/RXRα Activation	1.09		0.0103	HSP90AA1,HSP90B1
Synaptic Long Term Depression	1.09		0.0103	IGF1,PRKD1
Hepatic Fibrosis / Hepatic Stellate Cell Activation	1.09		0.0103	IGF1,MMP9
Leukocyte Extravasation Signaling	1.09		0.0104	MMP9,PRKD1
Inhibition of Angiogenesis by TSP1	1.1		0.0294	MMP9
3-phosphoinositide Degradation	1.1		0.0105	DUSP16,STYXL2
Protein Kinase A Signaling	1.11		0.00733	DUSP16,PGP,PRKD1
Airway Inflammation in Asthma	1.11		0.0303	MMP9
Acute Phase Response Signaling	1.13		0.0108	C3,RBP1
D-myo-inositol (1,4,5,6)-Tetrakisphosphate Biosynthesis	1.15		0.0112	DUSP16,STYXL2
D-myo-inositol (3,4,5,6)-tetrakisphosphate Biosynthesis	1.15		0.0112	DUSP16,STYXL2
Tumor Microenvironment Pathway	1.15		0.0112	IGF1,MMP9
Androgen Signaling	1.19		0.0118	HSP90AA1,PRKD1
Glycolysis I	1.2		0.037	PKLR
Bupropion Degradation	1.23		0.04	CYP3A7
Role of Pattern Recognition Receptors in Recognition of Bacteria and Viruses	1.25		0.0128	C3,PRKD1
Type II Diabetes Mellitus Signaling	1.27		0.0131	PKLR,PRKD1
The Visual Cycle	1.28		0.0455	RBP1
Endoplasmic Reticulum Stress Pathway	1.3		0.0476	HSP90B1
γ-linolenate Biosynthesis II (Animals)	1.34		0.0526	FADS2
Glioma Signaling	1.43		0.0161	IGF1,PRKD1
Telomere Extension by Telomerase	1.44		0.0667	TERF2
CLEAR Signaling Pathway	1.49		0.0105	IGF1,PRKD1,SEC13
Huntington's Disease Signaling	1.5		0.0106	HSPA1L,IGF1,PRKD1
Prostate Cancer Signaling	1.5		0.0175	HSP90AA1,HSP90B1
Oleate Biosynthesis II (Animals)	1.51		0.0769	FADS2
Protein Ubiquitination Pathway	1.53		0.0109	HSP90AA1,HSP90B1,HSPA1L
PPAR Signaling	1.55		0.0187	HSP90AA1,HSP90B1
Folate Transformations I	1.66		0.111	MTHFD1L
Unfolded protein response	1.69		0.0222	HSP90B1,HSPA1L
Histidine Degradation III	1.71		0.125	MTHFD1L
Xenobiotic Metabolism AHR Signaling Pathway	1.72		0.023	HSP90AA1,HSP90B1
BAG2 Signaling Pathway	1.75		0.0238	HSP90AA1,HSPA1L
Hypoxia Signaling in the Cardiovascular System	1.83		0.0263	HSP90AA1,HSP90B1
Macropinocytosis Signaling	1.83		0.0263	MRC1,PRKD1
Arginine Degradation VI (Arginase 2 Pathway)	1.84		0.167	PYCR2
Glioma Invasiveness Signaling	1.86		0.0274	MMP9,VTN
Glucocorticoid Receptor Signaling	1.87		0.00861	HSP90AA1,HSP90B1,HSPA1L,IGF1,MMP9
Growth Hormone Signaling	1.89		0.0282	IGF1,PRKD1
Pulmonary Healing Signaling Pathway	1.9		0.0151	CELA2A,MMP9,PRKD1
Folate Polyglutamylation	1.92		0.2	MTHFD1L
Proline Biosynthesis II (from Arginine)	1.92		0.2	PYCR2
Tetrahydrofolate Salvage from 5,10-methenyltetrahydrofolate	1.92		0.2	MTHFD1L
Mitotic Roles of Polo-Like Kinase	1.95		0.0303	HSP90AA1,HSP90B1
IL-17 Signaling	1.97		0.016	HSP90AA1,HSP90B1,MMP9
Proline Biosynthesis I	2.01		0.25	PYCR2
Retinoate Biosynthesis II	2.01		0.25	RBP1
SPINK1 Pancreatic Cancer Pathway	2.02		0.0333	CELA2A,CTRB2
Aryl Hydrocarbon Receptor Signaling	2.16		0.0189	CYP3A7,HSP90AA1,HSP90B1
Xenobiotic Metabolism Signaling	2.26		0.0138	CYP3A7,HSP90AA1,HSP90B1,PRKD1
Role of PKR in Interferon Induction and Antiviral Response	2.35		0.0221	HSP90AA1,HSP90B1,HSPA1L
FXR/RXR Activation	2.44		0.0238	C3,PKLR,VTN
LXR/RXR Activation	2.47		0.0244	C3,MMP9,VTN
Nitric Oxide Signaling in the Cardiovascular System	2.51		0.0252	HSP90AA1,HSP90B1,PRKD1
Neuregulin Signaling	2.53		0.0256	HSP90AA1,HSP90B1,PRKD1
NRF2-mediated Oxidative Stress Response	2.57		0.0169	CYP3A7,HSP90AA1,HSP90B1,PRKD1
Telomerase Signaling	2.64		0.028	HSP90AA1,HSP90B1,TERF2
Xenobiotic Metabolism PXR Signaling Pathway	2.9	1	0.0207	CYP3A7,HSP90AA1,HSP90B1,PRKD1
Xenobiotic Metabolism CAR Signaling Pathway	2.92	-1	0.0211	CYP3A7,HSP90AA1,HSP90B1,PRKD1
Aldosterone Signaling in Epithelial Cells	3.16		0.0244	HSP90AA1,HSP90B1,HSPA1L,PRKD1
eNOS Signaling	3.21		0.0252	HSP90AA1,HSP90B1,HSPA1L,PRKD1
Estrogen Receptor Signaling	3.33	0	0.0147	FBXO32,HSP90AA1,HSP90B1,IGF1,MMP9,PRKD1
HIF1α Signaling	3.82	0.447214	0.024	HSP90AA1,HSPA1L,IGF1,MMP9,PRKD1
Upstream Regulators for My Projects->F1 PFAS->PFOA F1 c x 70ngL p0.01, LFC.75
Analysis	ID	Upstream Regulator	Expr Log Ratio	Molecule Type	Predicted Activation State	Activation z-score	Notes	Bias Term	Bias-corrected z-score	p-value of overlap	Target molecules in dataset	Mechanistic Network
PFOA F1 c x 70ngL p0.01, LFC.75		pirinixic acid		chemical toxicant		-0.233		0.107	-0.526	2.18e-06	C3,CYP3A7,FADS2,FBXO32,GADD45B,HSP90AA1,LECT2,MMP9,PKLR	FOXO1,Insulin,MYC,PPARA,SREBF1,estrogen receptor,pirinixic acid
PFOA F1 c x 70ngL p0.01, LFC.75		carbon tetrachloride		chemical toxicant		0.693		0.11	0.477	2.94e-06	AMY2B,CELA2A,GADD45B,HSP90AA1,IGF1,MMP9,RBP1	SMAD2,Tgf beta,carbon tetrachloride
PFOA F1 c x 70ngL p0.01, LFC.75		eicosapentenoic acid		chemical drug		0.463		-0.02	0.506	6.24e-06	FADS2,IGF1,MMP9,MRC1,PKLR	FOXO1,Jnk,MYC,PI3K (complex),eicosapentenoic acid
PFOA F1 c x 70ngL p0.01, LFC.75		17-alpha-ethinylestradiol		chemical drug		-0.218		0.056	-0.328	5.26e-05	C3,IGF1,MANF,MMP9,MRC1	17-alpha-ethinylestradiol,NFE2L2,PPARGC1A,lipopolysaccharide
PFOA F1 c x 70ngL p0.01, LFC.75		PSEN1	-0.224	peptidase						6.97e-05	C3,GADD45B,HSP90AA1,IGF1,MMP9,MTHFD1L,SNAPC3
PFOA F1 c x 70ngL p0.01, LFC.75		RNA polymerase II		complex						9.27e-05	C3,GADD45B,IGF1,MAD2L1,MMP9,PKLR
PFOA F1 c x 70ngL p0.01, LFC.75		ATP6V0A2	-0.362	transporter						9.72e-05	MMP9,MRC1
PFOA F1 c x 70ngL p0.01, LFC.75		Msx3	-0.475	transcription regulator						9.72e-05	IGF1,MRC1
PFOA F1 c x 70ngL p0.01, LFC.75		UDP-D-glucose		chemical - endogenous mammalian						9.72e-05	HSP90B1,PDIA4
PFOA F1 c x 70ngL p0.01, LFC.75		nafenopin		chemical drug						0.000118	CELA2A,CTRB2,HSP90B1
PFOA F1 c x 70ngL p0.01, LFC.75		gefitinib		chemical drug						0.000126	C3,GADD45B,HSP90B1,IGF1,MMP9	ESR1,SMAD2,SMAD3,estrogen receptor,gefitinib
PFOA F1 c x 70ngL p0.01, LFC.75		arachidonic acid		chemical - endogenous mammalian		-0.254		0.038	-0.328	0.000162	FADS2,MRC1,PKLR,PRKD1
PFOA F1 c x 70ngL p0.01, LFC.75		potassium chloride		chemical drug						0.00018	HSP90B1,IGF1,NPAS4,PDIA4
PFOA F1 c x 70ngL p0.01, LFC.75		PNPLA8	-0.104	enzyme						0.000181	FBXO32,HSP90B1
PFOA F1 c x 70ngL p0.01, LFC.75		tamoxifen		chemical drug		-1.028		0.009	-1.048	0.000183	AGR2,C3,CUZD1,FADS2,HSP90B1,IGF1
PFOA F1 c x 70ngL p0.01, LFC.75		JAK		group						0.000186	FBXO32,IGF1,MMP9	FOXO1,JAK,Jnk,MYC,PI3K (complex)
PFOA F1 c x 70ngL p0.01, LFC.75		MAZ	-0.323	transcription regulator						0.000213	HSP90B1,MMP9,PDIA4
PFOA F1 c x 70ngL p0.01, LFC.75		CHUK	-0.03	kinase		-0.339		0.14	-0.615	0.00022	C3,GADD45B,HSP90AA1,MMP9,RBP1	CHUK,ESR1,SMAD2,SMAD3,estrogen receptor
PFOA F1 c x 70ngL p0.01, LFC.75		FOXO4	0.352	transcription regulator		0.591		-0.002	0.594	0.000222	GADD45B,HSP90B1,MMP9,PDIA4
PFOA F1 c x 70ngL p0.01, LFC.75		mir-1		microrna		0.849		-0.144	1.133	0.000222	FBXO32,HSP90B1,IGF1,MMP9
PFOA F1 c x 70ngL p0.01, LFC.75		Jnk		group		-1.446		0.112	-1.693	0.000245	FBXO32,IGF1,MMP9,MRC1,RBP1	CDKN2A,FOXO1,Jnk,MTOR,MYC,PPARGC1A,RNA polymerase II
PFOA F1 c x 70ngL p0.01, LFC.75		propylthiouracil		chemical drug						0.000267	FADS2,IGF1,LGALS1,MRC1,RBP1
PFOA F1 c x 70ngL p0.01, LFC.75		atorvastatin		chemical drug		0.447		-0.029	0.513	0.000272	AGR2,CCDC125,FMC1,GADD45B,MMP9
PFOA F1 c x 70ngL p0.01, LFC.75		lipopolysaccharide		chemical drug		-1.45		0.093	-1.76	0.000276	C3,DUSP16,FBXO32,GADD45B,HSP90AA1,HSP90B1,IGF1,LGALS1,MAD2L1,MANF,MMP9,MRC1,PDIA4,SLC30A4,TERF2,VTN	ESR1,FOXO1,IL6,MYD88,NFE2L2,PPARGC1A,RNA polymerase II,SMAD2,SMAD3,estrogen receptor,lipopolysaccharide,progesterone
PFOA F1 c x 70ngL p0.01, LFC.75		KAT2A	-0.092	enzyme		-0.762		0.077	-0.916	0.000286	FBXO32,HSP90AA1,MAD2L1,SAE1	CDKN2A,KAT2A,MYC
PFOA F1 c x 70ngL p0.01, LFC.75		6-amino-4-(4-phenoxyphenylethylamino)quinazoline		chemical reagent						0.00029	C3,MMP9
PFOA F1 c x 70ngL p0.01, LFC.75		ITGB5	-0.143	other						0.00029	MMP9,VTN
PFOA F1 c x 70ngL p0.01, LFC.75		thapsigargin		chemical toxicant		0.105		0.093	-0.099	0.00029	GADD45B,HSP90B1,IGF1,MMP9,NPAS4	FOXO1,MTOR,SMAD2,thapsigargin
PFOA F1 c x 70ngL p0.01, LFC.75		MYC	0.197	transcription regulator		-0.225		0.069	-0.425	0.000337	FADS2,FBXO32,GADD45B,HSP90AA1,LGALS1,MAD2L1,MMP9,MRC1,PKLR,RBP1,SAE1	CDKN2A,FOXO1,Insulin,Jnk,MYC,SREBF1,estrogen receptor
PFOA F1 c x 70ngL p0.01, LFC.75		GRB10	-0.138	other						0.000353	IGF1,MRC1
PFOA F1 c x 70ngL p0.01, LFC.75		NELFB	-0.094	other						0.000423	GADD45B,MAD2L1
PFOA F1 c x 70ngL p0.01, LFC.75		RASGRF1	-0.142	other						0.000423	IGF1,MMP9
PFOA F1 c x 70ngL p0.01, LFC.75		CX3CL1		cytokine						0.000468	ANKRD33,IGF1,MMP9,VTN
PFOA F1 c x 70ngL p0.01, LFC.75		azithromycin		chemical drug						0.0005	MMP9,MRC1
PFOA F1 c x 70ngL p0.01, LFC.75		hormone		chemical drug						0.0005	IGF1,MAD2L1
PFOA F1 c x 70ngL p0.01, LFC.75		AGT	-0.714	growth factor		-1.718		0.083	-1.964	0.000509	AMY2B,C3,CELA2A,CTRB2,HSPA1L,IGF1,MAD2L1,MMP9,VTN
PFOA F1 c x 70ngL p0.01, LFC.75		bortezomib		chemical drug		-1.387		0.018	-1.427	0.000559	AGR2,GADD45B,HSP90AA1,HSP90B1,IGF1
PFOA F1 c x 70ngL p0.01, LFC.75		INSR	0.074	kinase		0.371		0.085	0.205	0.000569	AGR2,Ang4,IGF1,LGALS1,MMP9,PKLR,PRKD1
PFOA F1 c x 70ngL p0.01, LFC.75		WT1	-0.007	transcription regulator						0.000569	HSP90B1,IGF1,MMP9,PDIA4,SEC13
PFOA F1 c x 70ngL p0.01, LFC.75		SIN3A		transcription regulator						0.000577	FBXO32,GADD45B,MMP9
PFOA F1 c x 70ngL p0.01, LFC.75		Histone h4		group						0.000592	DUSP16,MAD2L1,MMP9,PKLR
PFOA F1 c x 70ngL p0.01, LFC.75		ATF6	-0.055	transcription regulator						0.000605	HSP90B1,MANF,PDIA4
PFOA F1 c x 70ngL p0.01, LFC.75		D-glucose		chemical - endogenous mammalian		1.743		0.052	1.611	0.000637	C3,FBXO32,IGF1,LGALS1,MMP9,NPAS4,PDIA4,PKLR	AMPK,D-glucose,FOXO1,PPARGC1A,RNA polymerase II,palmitic acid
PFOA F1 c x 70ngL p0.01, LFC.75		NCOA1		transcription regulator						0.000638	C3,IGF1,LECT2,PKLR	NCOA1,PPARA,RXRA
PFOA F1 c x 70ngL p0.01, LFC.75		C5AR1		g-protein coupled receptor						0.000662	C3,IGF1,MMP9	C5AR1,ESR1,IL6,RNA polymerase II,SMAD2,SMAD3
PFOA F1 c x 70ngL p0.01, LFC.75		cigarette smoke		chemical toxicant		-1.244		0.1	-1.439	0.000663	C3,FBXO32,HSP90AA1,IGF1,MMP9	FOXO1,Jnk,MTOR,MYC,cigarette smoke
PFOA F1 c x 70ngL p0.01, LFC.75		TCF3	-0.122	transcription regulator						0.000708	CTRB2,GADD45B,HSP90B1,MAD2L1,MANF,PDIA4
PFOA F1 c x 70ngL p0.01, LFC.75		palmitic acid		chemical - endogenous mammalian		-0.319		0.061	-0.455	0.00072	FBXO32,HSP90B1,IGF1,NPAS4,PKLR	D-glucose,FOXO1,Insulin,MYC,PPARGC1A,RNA polymerase II,SREBF1,estrogen receptor,palmitic acid
PFOA F1 c x 70ngL p0.01, LFC.75		F2	0.204	peptidase	Inhibited	-2.169		0.153	-2.502	0.000731	HSP90AA1,IGF1,MMP9,PDIA4,VTN	F2,NFE2L2,PPARGC1A,lipopolysaccharide,nitric oxide
PFOA F1 c x 70ngL p0.01, LFC.75		calphostin C		chemical drug						0.000753	HSP90B1,MMP9,PDIA4	NFE2L2,Pkc(s),calphostin C,nitric oxide
PFOA F1 c x 70ngL p0.01, LFC.75		prexasertib		chemical drug						0.000753	C3,GADD45B,MMP9
PFOA F1 c x 70ngL p0.01, LFC.75		ZFP91		transcription regulator						0.000765	FADS2,MAD2L1
PFOA F1 c x 70ngL p0.01, LFC.75		GnRH-A		chemical reagent						0.000853	GADD45B,PPIE,SNAPC3
PFOA F1 c x 70ngL p0.01, LFC.75		MYD88	0.161	other		0.365		0.156	0.022	0.000984	C3,FBXO32,IGF1,MMP9,MRC1	FOXO1,Jnk,MTOR,MYC,MYD88,PI3K (complex),PPARGC1A,RNA polymerase II
PFOA F1 c x 70ngL p0.01, LFC.75		MNT		transcription regulator						0.00108	FBXO32,GADD45B
PFOA F1 c x 70ngL p0.01, LFC.75		MUC4		other						0.00108	MMP9,VTN
PFOA F1 c x 70ngL p0.01, LFC.75		CREB3L1	0.033	transcription regulator						0.0012	AGR2,HSP90B1
PFOA F1 c x 70ngL p0.01, LFC.75		cyclooxygenase		group						0.0012	IGF1,MRC1
PFOA F1 c x 70ngL p0.01, LFC.75		mir-192		microrna						0.0012	IGF1,MAD2L1
PFOA F1 c x 70ngL p0.01, LFC.75		RXRA	-0.214	ligand-dependent nuclear receptor						0.00121	C3,FADS2,IGF1,PKLR,RBP1	NCOA1,PPARA,RXRA
PFOA F1 c x 70ngL p0.01, LFC.75		POR	-0.168	enzyme						0.00122	FADS2,GADD45B,LGALS1,TMIGD1
PFOA F1 c x 70ngL p0.01, LFC.75		diethylstilbestrol		chemical drug		-1.73		0.076	-1.891	0.00123	C3,HSP90B1,IGF1,LGALS1,MAD2L1	ESR1,SMAD2,SMAD3,diethylstilbestrol,estrogen receptor
PFOA F1 c x 70ngL p0.01, LFC.75		docosahexaenoic acid		chemical drug		-1.067		-0.062	-0.945	0.00125	FADS2,MMP9,MRC1,PKLR	PPARA,PPARD,docosahexaenoic acid
PFOA F1 c x 70ngL p0.01, LFC.75		calcitriol		chemical drug		-0.873		-0.012	-0.843	0.00126	AGR2,C3,CYP3A7,IGF1,LGALS1,MAD2L1,MRC1	CEBPA,ESR1,IL6,RNA polymerase II,SMAD2,SMAD3,calcitriol
PFOA F1 c x 70ngL p0.01, LFC.75		TGFB1	0.208	growth factor		-0.12		0.049	-0.284	0.00132	AGR2,AMY2B,C3,CYP3A7,FADS2,GADD45B,HAPLN3,HSP90AA1,IGF1,MMP9,MRC1,SAE1,TMIGD1
PFOA F1 c x 70ngL p0.01, LFC.75		KISS1R	-0.123	g-protein coupled receptor						0.00133	MMP9,NPAS4
PFOA F1 c x 70ngL p0.01, LFC.75		SIN3B	-0.151	transcription regulator						0.00133	FBXO32,GADD45B
PFOA F1 c x 70ngL p0.01, LFC.75		ST8SIA1		enzyme						0.00133	C3,MMP9
PFOA F1 c x 70ngL p0.01, LFC.75		PPARA	-0.111	ligand-dependent nuclear receptor						0.00138	C3,FADS2,LECT2,MAD2L1,MMP9,PKLR	PPARA,PPARD,docosahexaenoic acid
PFOA F1 c x 70ngL p0.01, LFC.75		Tnf receptor		group						0.00146	C3,MMP9
PFOA F1 c x 70ngL p0.01, LFC.75		farnesol		chemical reagent						0.00146	HSP90B1,PDIA4
PFOA F1 c x 70ngL p0.01, LFC.75		IgG		complex		1.332		-0.057	1.444	0.00151	C3,GADD45B,LGALS1,MMP9,NPAS4	ESR1,IL6,IgG,RNA polymerase II,SMAD2,SMAD3
PFOA F1 c x 70ngL p0.01, LFC.75		AREG		growth factor						0.00152	C3,MMP9,SAE1
PFOA F1 c x 70ngL p0.01, LFC.75		SCGB1A1		cytokine						0.00159	C3,MMP9
PFOA F1 c x 70ngL p0.01, LFC.75		bisphenol A		chemical - endogenous mammalian						0.00173	C3,HSP90B1,IGF1,MMP9	ESR1,FOXO4,RNA polymerase II,SMAD2,SMAD3,beta-estradiol,bisphenol A,estrogen receptor,progesterone
PFOA F1 c x 70ngL p0.01, LFC.75		HOXA5	-0.088	transcription regulator						0.00174	GADD45B,IGF1
PFOA F1 c x 70ngL p0.01, LFC.75		NTRK1	-0.139	kinase						0.00174	LGALS1,MMP9
PFOA F1 c x 70ngL p0.01, LFC.75		TNFAIP6	-0.061	other						0.00174	MMP9,MRC1
PFOA F1 c x 70ngL p0.01, LFC.75		CDKN2A		transcription regulator		0.447		-0.016	0.483	0.00186	C3,MAD2L1,MMP9,MRC1,SAE1	CDKN2A,MYC
PFOA F1 c x 70ngL p0.01, LFC.75		TNFRSF11B		transmembrane receptor						0.00188	IGF1,MMP9	FOXO1,RNA polymerase II,SMAD2,TNFRSF11B,TNFSF11
PFOA F1 c x 70ngL p0.01, LFC.75		progesterone		chemical - endogenous mammalian		0.494		0.044	0.392	0.00189	C3,IGF1,LGALS1,MAD2L1,MMP9,MRC1,RBP1	ESR1,IL6,RNA polymerase II,SMAD2,SMAD3,estrogen receptor,progesterone
PFOA F1 c x 70ngL p0.01, LFC.75		MAX	0.021	transcription regulator						0.0019	FADS2,FBXO32,GADD45B
PFOA F1 c x 70ngL p0.01, LFC.75		NCOA3	0.078	transcription regulator						0.00196	IGF1,LECT2,MMP9
PFOA F1 c x 70ngL p0.01, LFC.75		Saa3		other						0.00204	IGF1,MMP9
PFOA F1 c x 70ngL p0.01, LFC.75		gentamicin		chemical drug		-0.447		0.034	-0.523	0.00206	GMFB,HSP90AA1,HSP90B1,LGALS1,PDIA4
PFOA F1 c x 70ngL p0.01, LFC.75		GDF2		growth factor						0.00207	GADD45B,IGF1,MMP9	GDF2,SMAD2
PFOA F1 c x 70ngL p0.01, LFC.75		Insulin		group		0.092		0.054	-0.038	0.0021	FADS2,FBXO32,HSP90AA1,HSP90B1,IGF1,MMP9,PKLR	AMPK,CDKN2A,FOXO1,Insulin,MTOR,MYC,PPARGC1A,RNA polymerase II,palmitic acid
PFOA F1 c x 70ngL p0.01, LFC.75		bleomycin		biologic drug		-0.986		0.147	-1.277	0.0021	C3,IGF1,MMP9,MRC1	ESR1,IL6,RNA polymerase II,SMAD2,SMAD3,bleomycin
PFOA F1 c x 70ngL p0.01, LFC.75		RGS2		enzyme						0.00214	HSP90B1,MANF,PDIA4
PFOA F1 c x 70ngL p0.01, LFC.75		8-bromo-cAMP		chemical reagent		-0.2		0.137	-0.5	0.00224	HSP90B1,IGF1,MAD2L1,MMP9,PYCR2,VTN	8-bromo-cAMP,FOXO4,RNA polymerase II,beta-estradiol
PFOA F1 c x 70ngL p0.01, LFC.75		N-cor		group						0.00232	FADS2,IGF1,MMP9
PFOA F1 c x 70ngL p0.01, LFC.75		JAK inhibitor I		chemical drug						0.00236	C3,MMP9
PFOA F1 c x 70ngL p0.01, LFC.75		vancomycin		biologic drug		-0.152		0.06	-0.272	0.00241	C3,GMFB,LGALS1,MRC1
PFOA F1 c x 70ngL p0.01, LFC.75		MTOR	-0.003	kinase		1.446		0.049	1.337	0.00247	FBXO32,HSP90B1,IGF1,MMP9,PGP	FOXO1,MTOR,MYD88,PI3K (complex),PPARGC1A,RNA polymerase II
PFOA F1 c x 70ngL p0.01, LFC.75		NR1H2		ligand-dependent nuclear receptor						0.00252	C3,MMP9,MRC1
PFOA F1 c x 70ngL p0.01, LFC.75		Pkc(s)		group						0.00253	GADD45B,HSP90B1,MMP9,PDIA4	FOXO4,NFE2L2,Pkc(s),RNA polymerase II,beta-estradiol
PFOA F1 c x 70ngL p0.01, LFC.75		chrysotile asbestos		chemical toxicant						0.00253	HSP90B1,PDIA4
PFOA F1 c x 70ngL p0.01, LFC.75		CFD	-0.177	peptidase						0.00258	C3
PFOA F1 c x 70ngL p0.01, LFC.75		CFI		peptidase						0.00258	C3
PFOA F1 c x 70ngL p0.01, LFC.75		CHST11	-0.308	enzyme						0.00258	MMP9
PFOA F1 c x 70ngL p0.01, LFC.75		CYTL1		cytokine						0.00258	IGF1
PFOA F1 c x 70ngL p0.01, LFC.75		Gm26504		other						0.00258	IGF1
PFOA F1 c x 70ngL p0.01, LFC.75		HSPB7	0.089	other						0.00258	LMOD2
PFOA F1 c x 70ngL p0.01, LFC.75		PTS	0.193	enzyme						0.00258	IGF1
PFOA F1 c x 70ngL p0.01, LFC.75		RBP7	0.092	other						0.00258	RBP1
PFOA F1 c x 70ngL p0.01, LFC.75		SAC3D1	0.077	other						0.00258	MAD2L1
PFOA F1 c x 70ngL p0.01, LFC.75		SGTA	-0.418	other						0.00258	IGF1
PFOA F1 c x 70ngL p0.01, LFC.75		THSD4	0.09	other						0.00258	MMP9
PFOA F1 c x 70ngL p0.01, LFC.75		TPH2	-0.057	enzyme						0.00258	IGF1
PFOA F1 c x 70ngL p0.01, LFC.75		alpha-hederin		chemical reagent						0.00258	MMP9
PFOA F1 c x 70ngL p0.01, LFC.75		beta-lactose		chemical - endogenous mammalian						0.00258	MMP9
PFOA F1 c x 70ngL p0.01, LFC.75		ezogabine		chemical drug						0.00258	SAE1
PFOA F1 c x 70ngL p0.01, LFC.75		morphiceptin		chemical reagent						0.00258	MMP9
PFOA F1 c x 70ngL p0.01, LFC.75		nafoxidine		chemical drug						0.00258	C3
PFOA F1 c x 70ngL p0.01, LFC.75		splitomicin		chemical reagent						0.00258	MMP9
PFOA F1 c x 70ngL p0.01, LFC.75		PTX3	0.168	other						0.00289	IGF1,MMP9
PFOA F1 c x 70ngL p0.01, LFC.75		Ubiquitin		group						0.00289	HSP90AA1,HSP90B1
PFOA F1 c x 70ngL p0.01, LFC.75		mir-23		microrna						0.00289	FBXO32,IGF1
PFOA F1 c x 70ngL p0.01, LFC.75		HEIH		other						0.00308	GADD45B,IGF1
PFOA F1 c x 70ngL p0.01, LFC.75		ITGAV	-0.097	transmembrane receptor						0.00308	MMP9,VTN	ITGAV,SMAD2,Tgf beta
PFOA F1 c x 70ngL p0.01, LFC.75		LTB4R	-0.125	g-protein coupled receptor						0.00308	MMP9,MRC1
PFOA F1 c x 70ngL p0.01, LFC.75		tripterine		chemical - endogenous non-mammalian						0.00308	HSPA1L,MMP9
PFOA F1 c x 70ngL p0.01, LFC.75		ESR1	0.184	ligand-dependent nuclear receptor		-1.634		0.026	-1.712	0.00309	C3,GADD45B,HSP90AA1,HSP90B1,IGF1,LGALS1,MAD2L1,MMP9,NUP210,TERF2	ESR1,IL6,RNA polymerase II,SMAD2,SMAD3,bisphenol A,estrogen receptor,progesterone
PFOA F1 c x 70ngL p0.01, LFC.75		Fgf		group						0.00327	IGF1,MMP9	FOXO1,Fgf,PI3K (complex)
PFOA F1 c x 70ngL p0.01, LFC.75		testosterone		chemical - endogenous mammalian		-0.785		0.073	-0.942	0.00328	FBXO32,GMFB,IGF1,LGALS1,PDIA4
PFOA F1 c x 70ngL p0.01, LFC.75		TO-901317		chemical reagent						0.0034	C3,FADS2,IGF1,MMP9	ESR1,FOXO1,Insulin,MYC,N-cor,NCOA1,PPARA,RXRA,SREBF1,TO-901317,estrogen receptor,progesterone
PFOA F1 c x 70ngL p0.01, LFC.75		IFT88	-0.08	other						0.00347	MMP9,PYCR2
PFOA F1 c x 70ngL p0.01, LFC.75		SMAD2	0.041	transcription regulator						0.00351	GADD45B,IGF1,MMP9	ESR1,IL6,RNA polymerase II,SMAD2,SMAD3
PFOA F1 c x 70ngL p0.01, LFC.75		beta-estradiol		chemical - endogenous mammalian		-1.302		0.071	-1.536	0.00361	Ang4,C3,CUZD1,GADD45B,GMFB,HSP90B1,IGF1,MAD2L1,MMP9,MRC1,PDIA4,PYCR2,RBP1,VTN	ESR1,FOXO4,NFE2L2,Pkc(s),RNA polymerase II,beta-estradiol,estrogen receptor,progesterone
PFOA F1 c x 70ngL p0.01, LFC.75		Growth hormone		group						0.00361	C3,CUZD1,IGF1,MMP9
PFOA F1 c x 70ngL p0.01, LFC.75		FOXA2	0.07	transcription regulator						0.00366	AGR2,AMY2B,C3,IGF1
PFOA F1 c x 70ngL p0.01, LFC.75		PAK1	-0.008	kinase						0.00367	FBXO32,MMP9
PFOA F1 c x 70ngL p0.01, LFC.75		green tea polyphenol		chemical drug						0.00367	IGF1,MMP9
PFOA F1 c x 70ngL p0.01, LFC.75		AMPK		complex						0.00377	FBXO32,MMP9,PKLR	AMPK,FOXO1,Insulin,MYC,PPARGC1A,RNA polymerase II,SREBF1,estrogen receptor
PFOA F1 c x 70ngL p0.01, LFC.75		HSPG2	0.287	enzyme						0.00388	HSP90AA1,IGF1
PFOA F1 c x 70ngL p0.01, LFC.75		N-acetyl-L-cysteine		chemical drug		1.091		-0.101	1.29	0.00399	C3,FBXO32,MMP9,MRC1	FOXO1,Jnk,MYC,N-acetyl-L-cysteine,PI3K (complex)
PFOA F1 c x 70ngL p0.01, LFC.75		GW3965		chemical reagent						0.00403	FADS2,MMP9,PKLR
PFOA F1 c x 70ngL p0.01, LFC.75		interferon beta-1a		biologic drug						0.00403	GADD45B,LGALS1,MMP9
PFOA F1 c x 70ngL p0.01, LFC.75		methylselenic acid		chemical reagent						0.00405	HSP90B1,IGF1,MANF,PDIA4
PFOA F1 c x 70ngL p0.01, LFC.75		exenatide		biologic drug						0.0041	MMP9,MRC1	FOXO1,PI3K (complex),exenatide
PFOA F1 c x 70ngL p0.01, LFC.75		estrogen receptor		group		-1.126		-0.002	-1.121	0.00428	C3,HSP90AA1,IGF1,MMP9	ESR1,FOXO1,Insulin,MYC,SMAD3,SREBF1,bisphenol A,estrogen receptor
PFOA F1 c x 70ngL p0.01, LFC.75		IL6		cytokine		0.018		0.09	-0.178	0.00448	C3,DUSP16,GADD45B,IGF1,LGALS1,MAD2L1,MMP9	ESR1,Histone h3,IL6,RNA polymerase II,SMAD2,SMAD3,estrogen receptor
PFOA F1 c x 70ngL p0.01, LFC.75		CARM1	-0.205	transcription regulator						0.00455	C3,HSP90AA1
PFOA F1 c x 70ngL p0.01, LFC.75		FOXA3	-0.367	transcription regulator						0.00455	AMY2B,CYP3A7
PFOA F1 c x 70ngL p0.01, LFC.75		HMOX1	-0.309	enzyme						0.0046	IGF1,MMP9,MRC1	FOXO1,HMOX1,Jnk,MYC
PFOA F1 c x 70ngL p0.01, LFC.75		CSF1		cytokine		-0.625		0.115	-0.849	0.00477	HSP90B1,IGF1,MMP9,MRC1	CSF1,FOXO1,Jnk,MYC,PI3K (complex)
PFOA F1 c x 70ngL p0.01, LFC.75		PPARD	-0.064	ligand-dependent nuclear receptor		0.152		0.061	0.032	0.0051	MMP9,MRC1,PKLR,RBP1
PFOA F1 c x 70ngL p0.01, LFC.75		12 lipoxygenase		group						0.00515	MMP9
PFOA F1 c x 70ngL p0.01, LFC.75		3,4-dihydroxyphenylethanol		chemical drug						0.00515	MMP9
PFOA F1 c x 70ngL p0.01, LFC.75		ADAMTS9	0.154	peptidase						0.00515	MMP9
PFOA F1 c x 70ngL p0.01, LFC.75		ADGRG1		g-protein coupled receptor						0.00515	IGF1
PFOA F1 c x 70ngL p0.01, LFC.75		ASGR1		transmembrane receptor						0.00515	MMP9
PFOA F1 c x 70ngL p0.01, LFC.75		BTBD7	0.041	other						0.00515	MMP9
PFOA F1 c x 70ngL p0.01, LFC.75		CD1530		chemical reagent						0.00515	MMP9
PFOA F1 c x 70ngL p0.01, LFC.75		CDO1		enzyme						0.00515	IGF1
PFOA F1 c x 70ngL p0.01, LFC.75		DNTTIP1		ligand-dependent nuclear receptor						0.00515	MMP9
PFOA F1 c x 70ngL p0.01, LFC.75		IGFALS	0.14	other						0.00515	IGF1
PFOA F1 c x 70ngL p0.01, LFC.75		KIF3B	-0.075	transporter						0.00515	PYCR2
PFOA F1 c x 70ngL p0.01, LFC.75		LAMA1	-0.198	other						0.00515	MMP9
PFOA F1 c x 70ngL p0.01, LFC.75		MEX3C		enzyme						0.00515	IGF1
PFOA F1 c x 70ngL p0.01, LFC.75		PAK6	-0.119	kinase						0.00515	MMP9
PFOA F1 c x 70ngL p0.01, LFC.75		PDIA6	-0.541	enzyme						0.00515	HSP90B1
PFOA F1 c x 70ngL p0.01, LFC.75		RNF11	0.192	enzyme						0.00515	MMP9
PFOA F1 c x 70ngL p0.01, LFC.75		SPR	-0.293	enzyme						0.00515	IGF1
PFOA F1 c x 70ngL p0.01, LFC.75		TAGLN	0.316	other						0.00515	MMP9
PFOA F1 c x 70ngL p0.01, LFC.75		TAT	0.697	enzyme						0.00515	MMP9
PFOA F1 c x 70ngL p0.01, LFC.75		amsacrine		chemical drug						0.00515	MMP9
PFOA F1 c x 70ngL p0.01, LFC.75		cAMP-dependent protein kinase		complex						0.00515	PKLR
PFOA F1 c x 70ngL p0.01, LFC.75		cyproconazole		chemical toxicant						0.00515	GADD45B
PFOA F1 c x 70ngL p0.01, LFC.75		donepezil		chemical drug						0.00515	MMP9
PFOA F1 c x 70ngL p0.01, LFC.75		enkephalin, methionine		biologic drug						0.00515	MRC1
PFOA F1 c x 70ngL p0.01, LFC.75		lanreotide		biologic drug						0.00515	IGF1
PFOA F1 c x 70ngL p0.01, LFC.75		malolactomycin D		chemical - endogenous non-mammalian						0.00515	MMP9
PFOA F1 c x 70ngL p0.01, LFC.75		miR-1195 (miRNAs w/seed GAGUUCG)		mature microrna						0.00515	IGF1
PFOA F1 c x 70ngL p0.01, LFC.75		miR-708-5p (and other miRNAs w/seed AGGAGCU)		mature microrna						0.00515	MAD2L1
PFOA F1 c x 70ngL p0.01, LFC.75		oxazepam		chemical drug						0.00515	GADD45B
PFOA F1 c x 70ngL p0.01, LFC.75		ritanserin		chemical drug						0.00515	PRKD1
PFOA F1 c x 70ngL p0.01, LFC.75		selaginella tamariscina extract		chemical reagent						0.00515	MMP9
PFOA F1 c x 70ngL p0.01, LFC.75		sulfur		chemical - endogenous mammalian						0.00515	MMP9
PFOA F1 c x 70ngL p0.01, LFC.75		sirolimus		chemical drug		1.455		-0.067	1.618	0.00516	AGR2,HSP90AA1,HSP90B1,IGF1,MMP9,MRC1	FOXO1,Insulin,MYC,PI3K (complex),SREBF1,estrogen receptor,sirolimus
PFOA F1 c x 70ngL p0.01, LFC.75		CDKN1A		kinase						0.00523	CELA2A,GMFB,MAD2L1,MMP9
PFOA F1 c x 70ngL p0.01, LFC.75		SAA1	-0.021	transporter						0.00526	MMP9,MRC1
PFOA F1 c x 70ngL p0.01, LFC.75		lactic acid		chemical - endogenous mammalian						0.00526	IGF1,MRC1
PFOA F1 c x 70ngL p0.01, LFC.75		TNFSF11		cytokine		0.423		0.137	0.163	0.0053	DUSP16,GADD45B,IGF1,MMP9	ESR1,FOXO1,IL6,PPARGC1A,RNA polymerase II,SMAD2,SMAD3,TNFSF11
PFOA F1 c x 70ngL p0.01, LFC.75		CASR		g-protein coupled receptor						0.00533	AGR2,LGALS1,MAD2L1
PFOA F1 c x 70ngL p0.01, LFC.75		MET	0.279	kinase						0.00533	FBXO32,IGF1,MAD2L1
PFOA F1 c x 70ngL p0.01, LFC.75		ADORA2B		g-protein coupled receptor						0.0055	MMP9,MRC1
PFOA F1 c x 70ngL p0.01, LFC.75		CSF1R	-0.051	kinase						0.0055	MMP9,MRC1	CSF1R,FOXO1,PI3K (complex)
PFOA F1 c x 70ngL p0.01, LFC.75		LDL		complex		-0.911		0.101	-1.074	0.00551	C3,HSP90B1,IGF1,MMP9	ESR1,IL6,LDL,RNA polymerase II,SMAD2,SMAD3,estrogen receptor,progesterone
PFOA F1 c x 70ngL p0.01, LFC.75		L-glutamic acid		chemical - endogenous mammalian						0.00555	FADS2,GADD45B,MMP9
PFOA F1 c x 70ngL p0.01, LFC.75		PELP1		other						0.00555	MMP9,MRC1,RBP1
PFOA F1 c x 70ngL p0.01, LFC.75		tunicamycin		chemical - endogenous non-mammalian		-0.943		0.097	-1.13	0.00565	GADD45B,HSP90B1,MANF,MMP9
PFOA F1 c x 70ngL p0.01, LFC.75		decitabine		chemical drug		-0.447		0.07	-0.603	0.00571	CYP3A7,GADD45B,LGALS1,MANF,MMP9,PKLR,VTN
PFOA F1 c x 70ngL p0.01, LFC.75		SREBF1	-0.197	transcription regulator		1.007		0.124	0.764	0.00572	FADS2,FBXO32,PKLR,RBP1	FOXO1,Insulin,MYC,SREBF1,estrogen receptor
PFOA F1 c x 70ngL p0.01, LFC.75		ZNF106		other						0.00576	C3,LGALS1
PFOA F1 c x 70ngL p0.01, LFC.75		fasudil		chemical drug						0.00576	MMP9,MRC1
PFOA F1 c x 70ngL p0.01, LFC.75		CD3		complex		-0.243		0.127	-0.55	0.00591	HSP90AA1,HSP90B1,IGF1,PDIA4,PKLR,TERF2
PFOA F1 c x 70ngL p0.01, LFC.75		PPARGC1A		transcription regulator		-1.109		0.038	-1.183	0.00599	C3,DUSP16,FBXO32,GADD45B,IGF1	ESR1,FOXO1,IL6,PPARGC1A,RNA polymerase II,SMAD2,SMAD3
PFOA F1 c x 70ngL p0.01, LFC.75		ZMPSTE24	-0.117	peptidase						0.00601	GADD45B,IGF1
PFOA F1 c x 70ngL p0.01, LFC.75		eflornithine		chemical drug						0.00601	C3,MAD2L1
PFOA F1 c x 70ngL p0.01, LFC.75		SMARCA4	0.272	transcription regulator						0.00605	AGR2,GADD45B,HAPLN3,IGF1,LGALS1,RBP1
PFOA F1 c x 70ngL p0.01, LFC.75		fulvestrant		chemical drug						0.00609	C3,CUZD1,IGF1,MANF
PFOA F1 c x 70ngL p0.01, LFC.75		ethanol		chemical - endogenous mammalian		-0.714		0.052	-0.811	0.00616	CYP3A7,HSP90B1,LGALS1,MMP9,RBP1
PFOA F1 c x 70ngL p0.01, LFC.75		CEBPA	-0.122	transcription regulator						0.00633	C3,CELA2A,CYP3A7,IGF1,LGALS1
PFOA F1 c x 70ngL p0.01, LFC.75		TAZ	0.443	enzyme		-1		0.037	-1.074	0.00639	HSP90AA1,MAD2L1,MANF,MRC1
PFOA F1 c x 70ngL p0.01, LFC.75		C3AR1		g-protein coupled receptor						0.00654	C3,IGF1
PFOA F1 c x 70ngL p0.01, LFC.75		streptozocin		chemical drug						0.00655	FBXO32,IGF1,MMP9,PKLR	FOXO1,Histone h3,Insulin,Jnk,MTOR,MYC,RNA polymerase II,SREBF1,estrogen receptor,streptozocin
PFOA F1 c x 70ngL p0.01, LFC.75		SMAD3	-0.437	transcription regulator		-0.187		0.087	-0.334	0.00663	C3,GADD45B,HSP90B1,MMP9
PFOA F1 c x 70ngL p0.01, LFC.75		TERT	-0.386	enzyme						0.00672	MMP9,MTHFD1L,TERF2
PFOA F1 c x 70ngL p0.01, LFC.75		n-3 fatty acids		chemical drug						0.00682	FADS2,PKLR	SREBF1,n-3 fatty acids
PFOA F1 c x 70ngL p0.01, LFC.75		RET	0.16	kinase						0.00684	HSP90AA1,HSPA1L,MMP9
PFOA F1 c x 70ngL p0.01, LFC.75		IL13		cytokine		-0.778		0.077	-0.946	0.00705	C3,FADS2,IGF1,MMP9,MRC1	FOXO1,IL13,Jnk,MYC,PI3K (complex)
PFOA F1 c x 70ngL p0.01, LFC.75		LGR4	-0.125	transmembrane receptor						0.0071	LECT2,MMP9
PFOA F1 c x 70ngL p0.01, LFC.75		aflatoxin B1		chemical - endogenous non-mammalian	Inhibited	-2		0.127	-2.255	0.00712	FADS2,MAD2L1,MTHFD1L,PKLR
PFOA F1 c x 70ngL p0.01, LFC.75		IL17A		cytokine		-1.972		0.095	-2.16	0.00728	C3,IGF1,MMP9,MRC1	ESR1,FOXO1,IL17A,IL6,Jnk,MYC,PI3K (complex),RNA polymerase II,SMAD2,SMAD3
PFOA F1 c x 70ngL p0.01, LFC.75		NFE2L2	0.07	transcription regulator		-0.277		0.104	-0.508	0.0073	HSP90AA1,HSP90B1,MMP9,PDIA4,SLC30A4
PFOA F1 c x 70ngL p0.01, LFC.75		PI3K (complex)		complex		-1.091		0.119	-1.324	0.00737	FBXO32,IGF1,MMP9,MRC1	FOXO1,Insulin,Jnk,MTOR,MYC,PI3K (complex),PPARGC1A,RNA polymerase II,SREBF1,estrogen receptor
PFOA F1 c x 70ngL p0.01, LFC.75		KDM6A	-0.17	enzyme						0.00738	CYP3A7,VTN
PFOA F1 c x 70ngL p0.01, LFC.75		FOXO1	0.058	transcription regulator		0.283		0.085	0.114	0.00755	FBXO32,GADD45B,IGF1,MMP9,PKLR	FOXO1,Histone h3,Insulin,MYC,PPARGC1A,RNA polymerase II,SREBF1,estrogen receptor
PFOA F1 c x 70ngL p0.01, LFC.75		9,10-dimethyl-1,2-benzanthracene		chemical toxicant						0.00767	MMP9,MRC1
PFOA F1 c x 70ngL p0.01, LFC.75		ITGB2	0.069	transmembrane receptor						0.00767	GADD45B,MMP9	ITGB2,NFE2L2,Pkc(s)
PFOA F1 c x 70ngL p0.01, LFC.75		2',5'-dideoxyadenosine		chemical reagent						0.00771	IGF1
PFOA F1 c x 70ngL p0.01, LFC.75		AGPAT1	0.413	enzyme						0.00771	IGF1
PFOA F1 c x 70ngL p0.01, LFC.75		BI113823		chemical reagent						0.00771	MMP9
PFOA F1 c x 70ngL p0.01, LFC.75		C20-D3-vitamin A		chemical drug						0.00771	C3
PFOA F1 c x 70ngL p0.01, LFC.75		CFC1/CFC1B		other						0.00771	PYCR2
PFOA F1 c x 70ngL p0.01, LFC.75		CRTC1-MAML2		fusion gene/product						0.00771	IGF1
PFOA F1 c x 70ngL p0.01, LFC.75		CXCL11		cytokine						0.00771	MMP9
PFOA F1 c x 70ngL p0.01, LFC.75		FBN2		other						0.00771	MMP9
PFOA F1 c x 70ngL p0.01, LFC.75		FH535		chemical reagent						0.00771	MMP9
PFOA F1 c x 70ngL p0.01, LFC.75		Fascin		group						0.00771	MMP9
PFOA F1 c x 70ngL p0.01, LFC.75		GBP2		enzyme						0.00771	MMP9
PFOA F1 c x 70ngL p0.01, LFC.75		GIMAP1-GIMAP5		other						0.00771	HSP90B1
PFOA F1 c x 70ngL p0.01, LFC.75		Gα12/13		group						0.00771	IGF1
PFOA F1 c x 70ngL p0.01, LFC.75		HP1BP3	-0.021	other						0.00771	IGF1
PFOA F1 c x 70ngL p0.01, LFC.75		LINC00665		other						0.00771	MMP9
PFOA F1 c x 70ngL p0.01, LFC.75		Lycium barbarum polysaccharides		chemical - endogenous non-mammalian						0.00771	IGF1
PFOA F1 c x 70ngL p0.01, LFC.75		MBD5		other						0.00771	IGF1
PFOA F1 c x 70ngL p0.01, LFC.75		Manf		other						0.00771	HSP90B1
PFOA F1 c x 70ngL p0.01, LFC.75		N-methylsulfonyl-12,12-dibromododec-11-enamide		chemical reagent						0.00771	MMP9
PFOA F1 c x 70ngL p0.01, LFC.75		P4HB	0.133	enzyme						0.00771	PDIA4
PFOA F1 c x 70ngL p0.01, LFC.75		RIMS2		other						0.00771	IGF1
PFOA F1 c x 70ngL p0.01, LFC.75		SEC23B	-0.076	transporter						0.00771	HSP90B1
PFOA F1 c x 70ngL p0.01, LFC.75		SIPA1		other						0.00771	MMP9
PFOA F1 c x 70ngL p0.01, LFC.75		SXN101959		chemical reagent						0.00771	IGF1
PFOA F1 c x 70ngL p0.01, LFC.75		TH17 Cytokine		group						0.00771	LGALS1
PFOA F1 c x 70ngL p0.01, LFC.75		TMBIM1	0.042	other						0.00771	MMP9
PFOA F1 c x 70ngL p0.01, LFC.75		TRIM63		enzyme						0.00771	FBXO32
PFOA F1 c x 70ngL p0.01, LFC.75		TXNDC5	-0.384	enzyme						0.00771	MMP9
PFOA F1 c x 70ngL p0.01, LFC.75		USP6		peptidase						0.00771	MMP9
PFOA F1 c x 70ngL p0.01, LFC.75		ZNF350		transcription regulator						0.00771	MMP9
PFOA F1 c x 70ngL p0.01, LFC.75		compound 48/80		chemical reagent						0.00771	MMP9
PFOA F1 c x 70ngL p0.01, LFC.75		devazepide		chemical drug						0.00771	CTRB2
PFOA F1 c x 70ngL p0.01, LFC.75		fluoroquinolone		chemical drug						0.00771	MMP9
PFOA F1 c x 70ngL p0.01, LFC.75		latanoprost		chemical drug						0.00771	MMP9
PFOA F1 c x 70ngL p0.01, LFC.75		mir-551		microrna						0.00771	MMP9
PFOA F1 c x 70ngL p0.01, LFC.75		norisoboldine		chemical - endogenous non-mammalian						0.00771	MMP9
PFOA F1 c x 70ngL p0.01, LFC.75		ostarine		chemical drug						0.00771	IGF1
PFOA F1 c x 70ngL p0.01, LFC.75		pentosan polysulfate		chemical drug						0.00771	MMP9
PFOA F1 c x 70ngL p0.01, LFC.75		perindoprilat		chemical drug						0.00771	MMP9
PFOA F1 c x 70ngL p0.01, LFC.75		protamine zinc insulin		biologic drug						0.00771	IGF1
PFOA F1 c x 70ngL p0.01, LFC.75		rocuronium		chemical drug						0.00771	MMP9
PFOA F1 c x 70ngL p0.01, LFC.75		tomelukast		chemical drug						0.00771	MMP9
PFOA F1 c x 70ngL p0.01, LFC.75		3-methyladenine		chemical toxicant						0.00796	AGR2,HSP90B1
PFOA F1 c x 70ngL p0.01, LFC.75		medroxyprogesterone acetate		chemical drug		-0.447		0.112	-0.697	0.00816	HSP90B1,IGF1,MAD2L1,PYCR2,VTN	FOXO4,RNA polymerase II,beta-estradiol,medroxyprogesterone acetate
PFOA F1 c x 70ngL p0.01, LFC.75		Tgf beta		group		0.469		0.078	0.318	0.00816	GADD45B,IGF1,MMP9,VTN	ESR1,FOXO4,IL6,RNA polymerase II,SMAD2,SMAD3,Tgf beta,beta-estradiol
PFOA F1 c x 70ngL p0.01, LFC.75		nitric oxide		chemical - endogenous mammalian						0.00817	HSP90AA1,MMP9,PDIA4	NFE2L2,nitric oxide
PFOA F1 c x 70ngL p0.01, LFC.75		Histone h3		group						0.00836	DUSP16,IGF1,MAD2L1,MMP9,PKLR	Histone h3,RNA polymerase II
PFOA F1 c x 70ngL p0.01, LFC.75		MMP1		peptidase						0.00856	IGF1,MMP9
PFOA F1 c x 70ngL p0.01, LFC.75		RIPK1	0.074	kinase						0.00856	MMP9,MRC1
PFOA F1 c x 70ngL p0.01, LFC.75		MOG		other						0.00887	IGF1,MMP9
PFOA F1 c x 70ngL p0.01, LFC.75		kainic acid		chemical toxicant						0.00903	GADD45B,MMP9,NPAS4
PFOA F1 c x 70ngL p0.01, LFC.75		Hdac		group						0.00918	FBXO32,GADD45B,IGF1	Hdac,SIN3A
PFOA F1 c x 70ngL p0.01, LFC.75		VCAN		other						0.00918	C3,MMP9,RBP1
PFOA F1 c x 70ngL p0.01, LFC.75		hexachlorobenzene		chemical toxicant						0.00951	MMP9,MRC1
PFOA F1 c x 70ngL p0.01, LFC.75		bicuculline		chemical - endogenous non-mammalian						0.00983	GADD45B,NPAS4
PFOA F1 c x 70ngL p0.01, LFC.75		S100A9		other						0.00994	C3,IGF1,MMP9	ESR1,IL6,RNA polymerase II,S100A9,SMAD2,SMAD3
PFOA F1 c x 70ngL p0.01, LFC.75		androgen		chemical drug						0.00994	AGR2,IGF1,MMP9
PFOA F1 c x 70ngL p0.01, LFC.75		PRKAA1	-0.343	kinase						0.0101	IGF1,MMP9,PKLR
PFOA F1 c x 70ngL p0.01, LFC.75		fluticasone propionate		chemical drug						0.0101	C3,GADD45B,MMP9
PFOA F1 c x 70ngL p0.01, LFC.75		MAPKAPK2	-0.228	kinase						0.0102	MMP9,MRC1
PFOA F1 c x 70ngL p0.01, LFC.75		telmisartan		chemical drug						0.0102	MMP9,MRC1
PFOA F1 c x 70ngL p0.01, LFC.75		1-eicosapentaenoylglycerol		chemical reagent						0.0103	MMP9
PFOA F1 c x 70ngL p0.01, LFC.75		1-methyl-2-pyrrolidinone		chemical drug						0.0103	MMP9
PFOA F1 c x 70ngL p0.01, LFC.75		ACSL3	-0.107	enzyme						0.0103	PKLR
PFOA F1 c x 70ngL p0.01, LFC.75		CD151	-0.394	other						0.0103	MMP9
PFOA F1 c x 70ngL p0.01, LFC.75		CITED1	-0.195	transcription regulator						0.0103	IGF1
PFOA F1 c x 70ngL p0.01, LFC.75		CXCL9		cytokine						0.0103	MMP9
PFOA F1 c x 70ngL p0.01, LFC.75		DYNC2LI1	-0.246	other						0.0103	PYCR2
PFOA F1 c x 70ngL p0.01, LFC.75		HSPBP1	0.177	other						0.0103	HSPA1L
PFOA F1 c x 70ngL p0.01, LFC.75		ITPRID2	0.06	other						0.0103	IGF1
PFOA F1 c x 70ngL p0.01, LFC.75		KP-SD-1		chemical drug						0.0103	MMP9
PFOA F1 c x 70ngL p0.01, LFC.75		MM218		chemical reagent						0.0103	MMP9
PFOA F1 c x 70ngL p0.01, LFC.75		PARP10		enzyme						0.0103	MMP9
PFOA F1 c x 70ngL p0.01, LFC.75		PKIA		other						0.0103	IGF1
PFOA F1 c x 70ngL p0.01, LFC.75		PODXL		kinase						0.0103	MMP9
PFOA F1 c x 70ngL p0.01, LFC.75		RPRD1A		other						0.0103	MMP9
PFOA F1 c x 70ngL p0.01, LFC.75		RRM2	-0.677	enzyme						0.0103	MMP9
PFOA F1 c x 70ngL p0.01, LFC.75		S3I-1757		chemical reagent						0.0103	MMP9
PFOA F1 c x 70ngL p0.01, LFC.75		STIL	-0.173	other						0.0103	PYCR2
PFOA F1 c x 70ngL p0.01, LFC.75		Sapk		group						0.0103	FBXO32
PFOA F1 c x 70ngL p0.01, LFC.75		TOP3A	-0.173	enzyme						0.0103	TERF2
PFOA F1 c x 70ngL p0.01, LFC.75		ZNRD1ASP		other						0.0103	HSP90AA1
PFOA F1 c x 70ngL p0.01, LFC.75		arzoxifene		chemical drug						0.0103	IGF1
PFOA F1 c x 70ngL p0.01, LFC.75		betamethasone valerate		chemical drug						0.0103	MMP9
PFOA F1 c x 70ngL p0.01, LFC.75		cathepsin L inhibitor		chemical drug						0.0103	C3
PFOA F1 c x 70ngL p0.01, LFC.75		ethyl linoleate		chemical - endogenous mammalian						0.0103	FADS2
PFOA F1 c x 70ngL p0.01, LFC.75		p38 MAP kinase inhibitor		chemical drug						0.0103	MMP9
PFOA F1 c x 70ngL p0.01, LFC.75		pipoxolan		chemical drug						0.0103	MMP9
PFOA F1 c x 70ngL p0.01, LFC.75		repertaxin		chemical drug						0.0103	MMP9
PFOA F1 c x 70ngL p0.01, LFC.75		mifepristone		chemical drug		-1.067		-0.038	-0.991	0.0104	AGR2,C3,MAD2L1,MMP9
PFOA F1 c x 70ngL p0.01, LFC.75		IL1R1	-0.165	transmembrane receptor						0.0105	IGF1,MMP9
PFOA F1 c x 70ngL p0.01, LFC.75		PTEN	-0.3	phosphatase		0.555		-0.008	0.574	0.0106	C3,IGF1,MAD2L1,MMP9,MRC1,PKLR
PFOA F1 c x 70ngL p0.01, LFC.75		E2F1	-0.01	transcription regulator		-0.152		0.107	-0.365	0.0106	AGR2,AMY2B,HSP90B1,IGF1,MAD2L1
PFOA F1 c x 70ngL p0.01, LFC.75		IL2		cytokine						0.0107	C3,FADS2,GADD45B,HSP90B1,MAD2L1,MMP9
PFOA F1 c x 70ngL p0.01, LFC.75		PTF1A	0.037	transcription regulator						0.0108	AMY2B,CTRB2
PFOA F1 c x 70ngL p0.01, LFC.75		dalfampridine		chemical drug						0.0108	GADD45B,NPAS4
PFOA F1 c x 70ngL p0.01, LFC.75		CALCA		other						0.0111	GADD45B,IGF1,LGALS1
PFOA F1 c x 70ngL p0.01, LFC.75		MYB	0.132	transcription regulator						0.0111	C3,CELA2A,IGF1
PFOA F1 c x 70ngL p0.01, LFC.75		NCOR2	0.385	transcription regulator						0.0112	C3,IGF1
PFOA F1 c x 70ngL p0.01, LFC.75		Ap1		complex						0.0117	HSP90B1,IGF1,MMP9
PFOA F1 c x 70ngL p0.01, LFC.75		FGF21		growth factor						0.0119	IGF1,MMP9
PFOA F1 c x 70ngL p0.01, LFC.75		emodin		chemical drug						0.0119	MMP9,MRC1
PFOA F1 c x 70ngL p0.01, LFC.75		CSF2		cytokine		-1.165		0.135	-1.43	0.0122	C3,IGF1,MMP9,MRC1,SLC30A4
PFOA F1 c x 70ngL p0.01, LFC.75		NEUROG1	-0.199	transcription regulator						0.0122	C3,MMP9
PFOA F1 c x 70ngL p0.01, LFC.75		capsaicin		chemical drug						0.0122	IGF1,MMP9
PFOA F1 c x 70ngL p0.01, LFC.75		HMGA1		transcription regulator						0.0123	IGF1,MMP9,PYCR2
PFOA F1 c x 70ngL p0.01, LFC.75		hydrogen peroxide		chemical - endogenous mammalian		0.391		0.091	0.19	0.0123	DUSP16,FBXO32,GADD45B,MMP9,PDIA4
PFOA F1 c x 70ngL p0.01, LFC.75		PDGF BB		complex		-1.114		0.1	-1.307	0.0124	C3,IGF1,MMP9,RBP1
PFOA F1 c x 70ngL p0.01, LFC.75		FOXO3	0.067	transcription regulator		0.489		0.031	0.43	0.0125	FBXO32,GADD45B,IGF1,MMP9
PFOA F1 c x 70ngL p0.01, LFC.75		forskolin		chemical toxicant		0.377		0.079	0.203	0.0125	GADD45B,IGF1,MMP9,NPAS4,PKLR,PRKD1
PFOA F1 c x 70ngL p0.01, LFC.75		1-docosapentaenoylglycerol		chemical reagent						0.0128	MMP9
PFOA F1 c x 70ngL p0.01, LFC.75		8-epi-prostaglandin F2alpha		chemical - endogenous mammalian						0.0128	MMP9
PFOA F1 c x 70ngL p0.01, LFC.75		AGA	-0.355	enzyme						0.0128	TERF2
PFOA F1 c x 70ngL p0.01, LFC.75		ASH2L	-0.442	transcription regulator						0.0128	MMP9
PFOA F1 c x 70ngL p0.01, LFC.75		CLDN2		other						0.0128	MMP9
PFOA F1 c x 70ngL p0.01, LFC.75		CMA1		peptidase						0.0128	MMP9
PFOA F1 c x 70ngL p0.01, LFC.75		DLGAP1	0.213	other						0.0128	MMP9
PFOA F1 c x 70ngL p0.01, LFC.75		FICD	-0.071	enzyme						0.0128	HSP90AA1
PFOA F1 c x 70ngL p0.01, LFC.75		GIT1	0.208	kinase						0.0128	MMP9
PFOA F1 c x 70ngL p0.01, LFC.75		GSK-2606414		chemical reagent						0.0128	PDIA4
PFOA F1 c x 70ngL p0.01, LFC.75		GTF3A	-0.132	transcription regulator						0.0128	MMP9
PFOA F1 c x 70ngL p0.01, LFC.75		GYS2	0.008	enzyme						0.0128	PKLR
PFOA F1 c x 70ngL p0.01, LFC.75		HSPA2		other						0.0128	HSPA1L
PFOA F1 c x 70ngL p0.01, LFC.75		SEMA3F	0.136	other						0.0128	MMP9
PFOA F1 c x 70ngL p0.01, LFC.75		SMPD3	-0.133	enzyme						0.0128	IGF1
PFOA F1 c x 70ngL p0.01, LFC.75		VCAM1	-0.106	transmembrane receptor						0.0128	MMP9
PFOA F1 c x 70ngL p0.01, LFC.75		Wfdc17		other						0.0128	MRC1
PFOA F1 c x 70ngL p0.01, LFC.75		Z-endoxifen		chemical - endogenous mammalian						0.0128	IGF1
PFOA F1 c x 70ngL p0.01, LFC.75		cinnamyl-3,4-dihydroxy-alpha-cyanocinnamate		chemical reagent						0.0128	MRC1
PFOA F1 c x 70ngL p0.01, LFC.75		halofuginol		chemical reagent						0.0128	C3
PFOA F1 c x 70ngL p0.01, LFC.75		miR-570-3p (miRNAs w/seed GAAAACA)		mature microrna						0.0128	MMP9
PFOA F1 c x 70ngL p0.01, LFC.75		mir-1275		microrna						0.0128	MMP9
PFOA F1 c x 70ngL p0.01, LFC.75		propolis		biologic drug						0.0128	VTN
PFOA F1 c x 70ngL p0.01, LFC.75		styrene		chemical toxicant						0.0128	HSPA1L
PFOA F1 c x 70ngL p0.01, LFC.75		tideglusib		chemical drug						0.0128	IGF1
PFOA F1 c x 70ngL p0.01, LFC.75		ATP-gamma-S		chemical reagent						0.013	C3,MMP9
PFOA F1 c x 70ngL p0.01, LFC.75		HIF1A	0.198	transcription regulator		-0.266		0.094	-0.465	0.013	GADD45B,IGF1,LGALS1,MANF,MMP9
PFOA F1 c x 70ngL p0.01, LFC.75		NR3C1	0.104	ligand-dependent nuclear receptor						0.0132	AMY2B,CYP3A7,DUSP16,GADD45B,IGF1,MMP9
PFOA F1 c x 70ngL p0.01, LFC.75		SRF	-0.05	transcription regulator						0.0132	ABRA,IGF1,MMP9,NPAS4
PFOA F1 c x 70ngL p0.01, LFC.75		Z-LLL-CHO		chemical - protease inhibitor		0.313		0.094	0.132	0.0133	AGR2,HSP90AA1,HSP90B1,MMP9
PFOA F1 c x 70ngL p0.01, LFC.75		NR1I2	0.176	ligand-dependent nuclear receptor						0.0137	CYP3A7,IGF1,PDIA4
PFOA F1 c x 70ngL p0.01, LFC.75		TCF4		transcription regulator						0.0138	HSP90B1,MAD2L1,MANF,PDIA4
PFOA F1 c x 70ngL p0.01, LFC.75		ITGB3	-0.156	transmembrane receptor						0.0141	HSP90B1,MMP9
PFOA F1 c x 70ngL p0.01, LFC.75		Pro-inflammatory Cytokine		group						0.0141	LGALS1,MMP9
PFOA F1 c x 70ngL p0.01, LFC.75		ID3	-0.059	transcription regulator						0.0147	GADD45B,LGALS1,MMP9
PFOA F1 c x 70ngL p0.01, LFC.75		Tnf (family)		group						0.0147	FBXO32,IGF1,MMP9
PFOA F1 c x 70ngL p0.01, LFC.75		PLAU	-0.162	peptidase						0.0149	IGF1,MMP9
PFOA F1 c x 70ngL p0.01, LFC.75		PPARGC1B	0.18	transcription regulator						0.0149	C3,FBXO32
PFOA F1 c x 70ngL p0.01, LFC.75		prostaglandin E2		chemical - endogenous mammalian		-0.561		0.024	-0.607	0.0152	IGF1,MMP9,MRC1,PKLR
PFOA F1 c x 70ngL p0.01, LFC.75		KDM3B	-0.069	enzyme						0.0152	FADS2,IGF1
PFOA F1 c x 70ngL p0.01, LFC.75		LCK	0.008	kinase						0.0152	GADD45B,MMP9
PFOA F1 c x 70ngL p0.01, LFC.75		MSTN	0.047	growth factor						0.0152	FBXO32,IGF1
PFOA F1 c x 70ngL p0.01, LFC.75		5-fluoro-2-benzoyloxycinnamaldehyde		chemical reagent						0.0154	MAD2L1
PFOA F1 c x 70ngL p0.01, LFC.75		5-fluoro-2-hydroxycinnamaldehyde		chemical reagent						0.0154	MAD2L1
PFOA F1 c x 70ngL p0.01, LFC.75		BB-Cl-amidine		chemical reagent						0.0154	IGF1
PFOA F1 c x 70ngL p0.01, LFC.75		CASP6	-0.216	peptidase						0.0154	MMP9
PFOA F1 c x 70ngL p0.01, LFC.75		CLEC4M	-0.008	other						0.0154	C3
PFOA F1 c x 70ngL p0.01, LFC.75		CYD0618		chemical reagent						0.0154	MMP9
PFOA F1 c x 70ngL p0.01, LFC.75		Congo Red		chemical toxicant						0.0154	C3
PFOA F1 c x 70ngL p0.01, LFC.75		EFEMP2		other						0.0154	MMP9
PFOA F1 c x 70ngL p0.01, LFC.75		ERCC3	0.109	enzyme						0.0154	IGF1
PFOA F1 c x 70ngL p0.01, LFC.75		FGF13	-0.093	growth factor						0.0154	MMP9
PFOA F1 c x 70ngL p0.01, LFC.75		FKBP8	-0.133	other						0.0154	MMP9
PFOA F1 c x 70ngL p0.01, LFC.75		GPIIB-IIIA		complex						0.0154	MMP9
PFOA F1 c x 70ngL p0.01, LFC.75		Gm19378		other						0.0154	FBXO32
PFOA F1 c x 70ngL p0.01, LFC.75		HAND2-AS1		other						0.0154	MMP9
PFOA F1 c x 70ngL p0.01, LFC.75		Hrg		other						0.0154	MMP9
PFOA F1 c x 70ngL p0.01, LFC.75		KMT2C	0.167	transcription regulator						0.0154	MMP9
PFOA F1 c x 70ngL p0.01, LFC.75		LGH447		chemical drug						0.0154	MMP9
PFOA F1 c x 70ngL p0.01, LFC.75		MEST	-0.285	peptidase						0.0154	MMP9
PFOA F1 c x 70ngL p0.01, LFC.75		MSLN		other						0.0154	MMP9
PFOA F1 c x 70ngL p0.01, LFC.75		NOCT		transcription regulator						0.0154	IGF1
PFOA F1 c x 70ngL p0.01, LFC.75		Nisch	0.004	other						0.0154	PKLR
PFOA F1 c x 70ngL p0.01, LFC.75		Npy4r	-0.01	g-protein coupled receptor						0.0154	IGF1
PFOA F1 c x 70ngL p0.01, LFC.75		PRKAB2		kinase						0.0154	PKLR
PFOA F1 c x 70ngL p0.01, LFC.75		SLC39A9	-0.111	transporter						0.0154	MMP9
PFOA F1 c x 70ngL p0.01, LFC.75		SOX15		transcription regulator						0.0154	PYCR2
PFOA F1 c x 70ngL p0.01, LFC.75		TAB2		other						0.0154	MMP9
PFOA F1 c x 70ngL p0.01, LFC.75		TAF10	-0.116	transcription regulator						0.0154	IGF1
PFOA F1 c x 70ngL p0.01, LFC.75		TDG	-0.467	enzyme						0.0154	RBP1
PFOA F1 c x 70ngL p0.01, LFC.75		ZFA-fmk		chemical reagent						0.0154	C3
PFOA F1 c x 70ngL p0.01, LFC.75		ZMYND10	-0.05	other						0.0154	MMP9
PFOA F1 c x 70ngL p0.01, LFC.75		benfluorex		chemical drug						0.0154	PKLR
PFOA F1 c x 70ngL p0.01, LFC.75		carboxymethylflavin		chemical - endogenous mammalian						0.0154	MMP9
PFOA F1 c x 70ngL p0.01, LFC.75		erismodegib		chemical drug						0.0154	MMP9
PFOA F1 c x 70ngL p0.01, LFC.75		formylmethylflavin		chemical - endogenous non-mammalian						0.0154	MMP9
PFOA F1 c x 70ngL p0.01, LFC.75		glycitein		chemical drug						0.0154	MMP9
PFOA F1 c x 70ngL p0.01, LFC.75		hydroxyethylnorfenfluramine		chemical - endogenous mammalian						0.0154	PKLR
PFOA F1 c x 70ngL p0.01, LFC.75		lumichrome		chemical - endogenous non-mammalian						0.0154	MMP9
PFOA F1 c x 70ngL p0.01, LFC.75		miR-320b (and other miRNAs w/seed AAAGCUG)		mature microrna						0.0154	IGF1
PFOA F1 c x 70ngL p0.01, LFC.75		mir-28		microrna						0.0154	MAD2L1
PFOA F1 c x 70ngL p0.01, LFC.75		mir-548		microrna						0.0154	MMP9
PFOA F1 c x 70ngL p0.01, LFC.75		origanum majorana extract		chemical reagent						0.0154	MMP9
PFOA F1 c x 70ngL p0.01, LFC.75		phytic acid		chemical - endogenous non-mammalian						0.0154	MMP9
PFOA F1 c x 70ngL p0.01, LFC.75		saquinavir		chemical drug						0.0154	MMP9
PFOA F1 c x 70ngL p0.01, LFC.75		tacedinaline		chemical drug						0.0154	NPAS4
PFOA F1 c x 70ngL p0.01, LFC.75		ATM	0.063	kinase						0.0156	GADD45B,HSP90AA1
PFOA F1 c x 70ngL p0.01, LFC.75		isotretinoin		biologic drug						0.0156	MMP9,RBP1
PFOA F1 c x 70ngL p0.01, LFC.75		linoleic acid		chemical - endogenous mammalian						0.0156	HSP90B1,PKLR
PFOA F1 c x 70ngL p0.01, LFC.75		IL11		cytokine						0.016	IGF1,MMP9
PFOA F1 c x 70ngL p0.01, LFC.75		cadmium		chemical toxicant						0.016	C3,RBP1
PFOA F1 c x 70ngL p0.01, LFC.75		P38 MAPK		group						0.0161	FBXO32,MMP9,RBP1,TERF2
PFOA F1 c x 70ngL p0.01, LFC.75		1,2-dithiol-3-thione		chemical reagent						0.0165	HSP90AA1,HSP90B1,PDIA4
PFOA F1 c x 70ngL p0.01, LFC.75		PLG	0.083	peptidase						0.0169	MMP9,MRC1
PFOA F1 c x 70ngL p0.01, LFC.75		dinoprost		chemical - endogenous mammalian						0.0169	MMP9,PDIA4
PFOA F1 c x 70ngL p0.01, LFC.75		ursolic acid		chemical drug						0.0169	IGF1,MMP9
PFOA F1 c x 70ngL p0.01, LFC.75		TGFBR2	0.411	kinase		0.152		-0.088	0.327	0.0172	GADD45B,GCN1,MMP9,MRC1
PFOA F1 c x 70ngL p0.01, LFC.75		ATG5	-0.324	other						0.0173	AGR2,LGALS1
PFOA F1 c x 70ngL p0.01, LFC.75		FGF7	-0.106	growth factor						0.0173	CTRB2,MMP9
PFOA F1 c x 70ngL p0.01, LFC.75		folic acid		chemical - endogenous mammalian						0.0173	LGALS1,MMP9
PFOA F1 c x 70ngL p0.01, LFC.75		MAP2K1/2		group						0.0177	C3,MMP9
PFOA F1 c x 70ngL p0.01, LFC.75		PRKCE	0.144	kinase						0.0177	MMP9,PRKD1
PFOA F1 c x 70ngL p0.01, LFC.75		captopril		chemical drug						0.0177	MMP9,MRC1
PFOA F1 c x 70ngL p0.01, LFC.75		fenretinide		chemical drug						0.0177	IGF1,MMP9
PFOA F1 c x 70ngL p0.01, LFC.75		troglitazone		chemical drug		0.313		0.016	0.283	0.0177	C3,CYP3A7,FADS2,MMP9
PFOA F1 c x 70ngL p0.01, LFC.75		A939572		chemical reagent						0.0179	RBP1
PFOA F1 c x 70ngL p0.01, LFC.75		AKIRIN2	-0.223	other						0.0179	MMP9
PFOA F1 c x 70ngL p0.01, LFC.75		CCL18		cytokine						0.0179	MMP9
PFOA F1 c x 70ngL p0.01, LFC.75		CR1		transmembrane receptor						0.0179	C3
PFOA F1 c x 70ngL p0.01, LFC.75		ERCC1	-0.222	enzyme						0.0179	IGF1
PFOA F1 c x 70ngL p0.01, LFC.75		GNAI1	-0.072	enzyme						0.0179	MMP9
PFOA F1 c x 70ngL p0.01, LFC.75		IGFBP4		other						0.0179	IGF1
PFOA F1 c x 70ngL p0.01, LFC.75		IL17B		cytokine						0.0179	MMP9
PFOA F1 c x 70ngL p0.01, LFC.75		MC-1568		chemical reagent						0.0179	MMP9
PFOA F1 c x 70ngL p0.01, LFC.75		N-acetyl-L-aspartic acid		chemical - endogenous mammalian						0.0179	MRC1
PFOA F1 c x 70ngL p0.01, LFC.75		P2RY4	0.047	g-protein coupled receptor						0.0179	MMP9
PFOA F1 c x 70ngL p0.01, LFC.75		RIOX1	0.175	enzyme						0.0179	IGF1
PFOA F1 c x 70ngL p0.01, LFC.75		SNED1	0.496	other						0.0179	IGF1
PFOA F1 c x 70ngL p0.01, LFC.75		SNTA1		other						0.0179	IGF1
PFOA F1 c x 70ngL p0.01, LFC.75		STRA6	-0.174	transporter						0.0179	RBP1
PFOA F1 c x 70ngL p0.01, LFC.75		TNFRSF14	0.209	transmembrane receptor						0.0179	MMP9
PFOA F1 c x 70ngL p0.01, LFC.75		anethole		chemical - endogenous non-mammalian						0.0179	MMP9
PFOA F1 c x 70ngL p0.01, LFC.75		apyrase		group						0.0179	MMP9
PFOA F1 c x 70ngL p0.01, LFC.75		bergamottin		chemical - endogenous non-mammalian						0.0179	MMP9
PFOA F1 c x 70ngL p0.01, LFC.75		calpain inhibitor 2		chemical - protease inhibitor						0.0179	HSP90B1
PFOA F1 c x 70ngL p0.01, LFC.75		ingenol mebutate		chemical drug						0.0179	PRKD1
PFOA F1 c x 70ngL p0.01, LFC.75		miR-491-5p (and other miRNAs w/seed GUGGGGA)		mature microrna						0.0179	MMP9
PFOA F1 c x 70ngL p0.01, LFC.75		murabutide		chemical reagent						0.0179	MRC1
PFOA F1 c x 70ngL p0.01, LFC.75		trimethyltin		chemical reagent						0.0179	MMP9
PFOA F1 c x 70ngL p0.01, LFC.75		triolein		chemical drug						0.0179	FADS2
PFOA F1 c x 70ngL p0.01, LFC.75		MAPK1	0.204	kinase						0.0179	FBXO32,LGALS1,MMP9,NUP210
PFOA F1 c x 70ngL p0.01, LFC.75		SNCA		enzyme						0.0179	FBXO32,HSP90B1,IGF1,MMP9
PFOA F1 c x 70ngL p0.01, LFC.75		deferoxamine		chemical drug						0.018	DUSP16,GADD45B,IGF1
PFOA F1 c x 70ngL p0.01, LFC.75		PRMT1	-0.387	enzyme						0.0181	HSP90AA1,MRC1
PFOA F1 c x 70ngL p0.01, LFC.75		MED1		transcription regulator						0.0183	FADS2,IGF1,MAD2L1
PFOA F1 c x 70ngL p0.01, LFC.75		JUND	0.211	transcription regulator						0.0186	C3,MMP9
PFOA F1 c x 70ngL p0.01, LFC.75		PTHLH	0.345	other						0.019	IGF1,MMP9
PFOA F1 c x 70ngL p0.01, LFC.75		benzo(a)pyrene		chemical toxicant						0.0196	IGF1,MAD2L1,PRKD1
PFOA F1 c x 70ngL p0.01, LFC.75		CSF3		cytokine						0.0198	GADD45B,IGF1,MMP9
PFOA F1 c x 70ngL p0.01, LFC.75		USF1	-0.195	transcription regulator						0.0203	FBXO32,PKLR
PFOA F1 c x 70ngL p0.01, LFC.75		CITED2	-0.381	transcription regulator						0.0203	C3,GADD45B,MRC1
PFOA F1 c x 70ngL p0.01, LFC.75		4,4'-diisothiocyanostilbene-2,2'-disulfonic acid		chemical drug						0.0204	MMP9
PFOA F1 c x 70ngL p0.01, LFC.75		ADGRF5		g-protein coupled receptor						0.0204	MMP9
PFOA F1 c x 70ngL p0.01, LFC.75		CYP3A4		enzyme						0.0204	CYP3A7
PFOA F1 c x 70ngL p0.01, LFC.75		CYP4A11		enzyme						0.0204	MMP9
PFOA F1 c x 70ngL p0.01, LFC.75		EPHA4	-0.102	kinase						0.0204	IGF1
PFOA F1 c x 70ngL p0.01, LFC.75		ERCC4	0.096	enzyme						0.0204	IGF1
PFOA F1 c x 70ngL p0.01, LFC.75		FKBP1A	-0.442	enzyme						0.0204	MMP9
PFOA F1 c x 70ngL p0.01, LFC.75		GRIP1	-0.089	transcription regulator						0.0204	IGF1
PFOA F1 c x 70ngL p0.01, LFC.75		GSK0660		chemical reagent						0.0204	FBXO32
PFOA F1 c x 70ngL p0.01, LFC.75		H3C6	-0.12	other						0.0204	PKLR
PFOA F1 c x 70ngL p0.01, LFC.75		HINT1	0.001	enzyme						0.0204	FADS2
PFOA F1 c x 70ngL p0.01, LFC.75		HSPA8	0.066	enzyme						0.0204	MANF
PFOA F1 c x 70ngL p0.01, LFC.75		JNJ-39933673		chemical reagent						0.0204	PKLR
PFOA F1 c x 70ngL p0.01, LFC.75		KLF8	-0.245	transcription regulator						0.0204	MMP9
PFOA F1 c x 70ngL p0.01, LFC.75		N-Cadherin		group						0.0204	MMP9
PFOA F1 c x 70ngL p0.01, LFC.75		NRAD1		other						0.0204	MMP9
PFOA F1 c x 70ngL p0.01, LFC.75		PAPOLB		enzyme						0.0204	HSPA1L
PFOA F1 c x 70ngL p0.01, LFC.75		PKD2	0.047	ion channel						0.0204	PYCR2
PFOA F1 c x 70ngL p0.01, LFC.75		PSMC3IP	-0.028	transcription regulator						0.0204	C3
PFOA F1 c x 70ngL p0.01, LFC.75		PTPRS	0.126	phosphatase						0.0204	IGF1
PFOA F1 c x 70ngL p0.01, LFC.75		Retinoic acid-RAR-RXR		complex						0.0204	RBP1
PFOA F1 c x 70ngL p0.01, LFC.75		SLC2A2	-0.114	transporter						0.0204	PKLR
PFOA F1 c x 70ngL p0.01, LFC.75		SLC39A14	0.045	transporter						0.0204	IGF1
PFOA F1 c x 70ngL p0.01, LFC.75		SLC39A8	-0.105	transporter						0.0204	MMP9
PFOA F1 c x 70ngL p0.01, LFC.75		SMN1/SMN2		other						0.0204	IGF1
PFOA F1 c x 70ngL p0.01, LFC.75		SNW1	0.016	transcription regulator						0.0204	MMP9
PFOA F1 c x 70ngL p0.01, LFC.75		THRSP		other						0.0204	PKLR
PFOA F1 c x 70ngL p0.01, LFC.75		acetate		chemical - endogenous mammalian						0.0204	PKLR
PFOA F1 c x 70ngL p0.01, LFC.75		bicuculline/dalfampridine		chemical reagent						0.0204	NPAS4
PFOA F1 c x 70ngL p0.01, LFC.75		coumestrol		chemical toxicant						0.0204	HSP90B1
PFOA F1 c x 70ngL p0.01, LFC.75		dihematoporphyrin ether		chemical drug						0.0204	HSP90B1
PFOA F1 c x 70ngL p0.01, LFC.75		itraconazole		chemical drug						0.0204	AGR2
PFOA F1 c x 70ngL p0.01, LFC.75		methoxychlor		chemical toxicant						0.0204	HSP90B1
PFOA F1 c x 70ngL p0.01, LFC.75		miR-192-5p (and other miRNAs w/seed UGACCUA)		mature microrna						0.0204	IGF1
PFOA F1 c x 70ngL p0.01, LFC.75		AGN194204		chemical drug						0.0205	LGALS1,MAD2L1,MMP9
PFOA F1 c x 70ngL p0.01, LFC.75		POU2AF1		transcription regulator						0.0208	LGALS1,RBP1
PFOA F1 c x 70ngL p0.01, LFC.75		CCN1	0.17	other						0.0212	C3,MMP9
PFOA F1 c x 70ngL p0.01, LFC.75		MAFB		transcription regulator						0.0212	IGF1,MMP9
PFOA F1 c x 70ngL p0.01, LFC.75		PRDM5	-0.053	transcription regulator						0.0212	CYP3A7,GADD45B
PFOA F1 c x 70ngL p0.01, LFC.75		metformin		chemical drug						0.0213	GADD45B,IGF1,MMP9
PFOA F1 c x 70ngL p0.01, LFC.75		FADD	0.052	other						0.0217	GADD45B,MMP9
PFOA F1 c x 70ngL p0.01, LFC.75		LGALS1	-1.124	other						0.0217	LGALS1,MMP9
PFOA F1 c x 70ngL p0.01, LFC.75		NFYA	0.13	transcription regulator						0.0217	GADD45B,IGF1
PFOA F1 c x 70ngL p0.01, LFC.75		PIK3R1	-0.144	kinase						0.0217	HSP90B1,MMP9
PFOA F1 c x 70ngL p0.01, LFC.75		SBDS	-0.136	other						0.0217	FBXO32,GADD45B
PFOA F1 c x 70ngL p0.01, LFC.75		IL6R	-0.126	transmembrane receptor						0.0221	IGF1,MMP9
PFOA F1 c x 70ngL p0.01, LFC.75		TCL1A		transcription regulator						0.0221	CELA2A,MMP9
PFOA F1 c x 70ngL p0.01, LFC.75		BIN1	0.504	other						0.023	MMP9
PFOA F1 c x 70ngL p0.01, LFC.75		CD276	-0.461	other						0.023	MMP9
PFOA F1 c x 70ngL p0.01, LFC.75		CD99		other						0.023	MMP9
PFOA F1 c x 70ngL p0.01, LFC.75		Ccl6		cytokine						0.023	MMP9
PFOA F1 c x 70ngL p0.01, LFC.75		FBXO42	0.045	other						0.023	MMP9
PFOA F1 c x 70ngL p0.01, LFC.75		FGF3	0.428	growth factor						0.023	MMP9
PFOA F1 c x 70ngL p0.01, LFC.75		GPAM	0.109	enzyme						0.023	PKLR
PFOA F1 c x 70ngL p0.01, LFC.75		HDAC10	-0.14	transcription regulator						0.023	MMP9
PFOA F1 c x 70ngL p0.01, LFC.75		HMMR	-0.307	transmembrane receptor						0.023	MMP9
PFOA F1 c x 70ngL p0.01, LFC.75		NAALADL2	-0.148	other						0.023	AGR2
PFOA F1 c x 70ngL p0.01, LFC.75		PHF6	-0.009	transcription regulator						0.023	IGF1
PFOA F1 c x 70ngL p0.01, LFC.75		PRSS8		peptidase						0.023	MMP9
PFOA F1 c x 70ngL p0.01, LFC.75		PTMA		other						0.023	MMP9
PFOA F1 c x 70ngL p0.01, LFC.75		SCUBE3	-0.128	other						0.023	MMP9
PFOA F1 c x 70ngL p0.01, LFC.75		SLC16A3	-0.509	transporter						0.023	MMP9
PFOA F1 c x 70ngL p0.01, LFC.75		TPM3	-0.18	other						0.023	IGF1
PFOA F1 c x 70ngL p0.01, LFC.75		hexamethoxyflavone		chemical toxicant						0.023	MMP9
PFOA F1 c x 70ngL p0.01, LFC.75		low molecular weight heparin		chemical drug						0.023	MMP9
PFOA F1 c x 70ngL p0.01, LFC.75		nicotiflorin		chemical reagent						0.023	MMP9
PFOA F1 c x 70ngL p0.01, LFC.75		racemic flurbiprofen		chemical drug						0.023	MMP9
PFOA F1 c x 70ngL p0.01, LFC.75		rat pegylated super leptin antagonist (mutant D23L/L39A/D40A/F41A)		chemical reagent						0.023	IGF1
PFOA F1 c x 70ngL p0.01, LFC.75		tolbutamide		chemical drug						0.023	PKLR
PFOA F1 c x 70ngL p0.01, LFC.75		tryptase		group						0.023	MMP9
PFOA F1 c x 70ngL p0.01, LFC.75		epigallocatechin-gallate		chemical drug						0.0232	GADD45B,MMP9,PDIA4
PFOA F1 c x 70ngL p0.01, LFC.75		STAT1	0.05	transcription regulator		0.13		0.11	-0.084	0.0235	C3,HAPLN3,IGF1,MMP9
PFOA F1 c x 70ngL p0.01, LFC.75		IKBKE	0.093	kinase						0.0235	Ang4,MMP9
PFOA F1 c x 70ngL p0.01, LFC.75		6-hydroxydopamine		chemical toxicant						0.024	C3,MMP9
PFOA F1 c x 70ngL p0.01, LFC.75		HMGB1	-0.072	transcription regulator						0.024	MMP9,MRC1
PFOA F1 c x 70ngL p0.01, LFC.75		RGS4	-0.188	enzyme						0.024	IGF1,NUP210
PFOA F1 c x 70ngL p0.01, LFC.75		ZEB1	0.133	transcription regulator						0.0245	MMP9,MRC1
PFOA F1 c x 70ngL p0.01, LFC.75		dihydrotestosterone		chemical - endogenous mammalian						0.0247	FBXO32,HSP90AA1,IGF1,LGALS1,MMP9
PFOA F1 c x 70ngL p0.01, LFC.75		REL		transcription regulator						0.0248	FADS2,GADD45B,MMP9
PFOA F1 c x 70ngL p0.01, LFC.75		G protein alpha		group						0.025	PDIA4,SEC13
PFOA F1 c x 70ngL p0.01, LFC.75		LDLR	-0.279	transporter						0.0251	FADS2,MMP9,PKLR
PFOA F1 c x 70ngL p0.01, LFC.75		GPAT4	0.075	enzyme						0.0255	HSP90B1
PFOA F1 c x 70ngL p0.01, LFC.75		HOXB7	0.111	transcription regulator						0.0255	MMP9
PFOA F1 c x 70ngL p0.01, LFC.75		IL20		cytokine						0.0255	MMP9
PFOA F1 c x 70ngL p0.01, LFC.75		ITGA4	0.328	transmembrane receptor						0.0255	MMP9
PFOA F1 c x 70ngL p0.01, LFC.75		KCNN4	0.004	ion channel						0.0255	MMP9
PFOA F1 c x 70ngL p0.01, LFC.75		MBIP	-0.177	other						0.0255	MMP9
PFOA F1 c x 70ngL p0.01, LFC.75		MIR320		group						0.0255	MMP9
PFOA F1 c x 70ngL p0.01, LFC.75		NQO2		enzyme						0.0255	MMP9
PFOA F1 c x 70ngL p0.01, LFC.75		P2RX4	0.577	ion channel						0.0255	MMP9
PFOA F1 c x 70ngL p0.01, LFC.75		PCI-34051		chemical reagent						0.0255	MMP9
PFOA F1 c x 70ngL p0.01, LFC.75		PRKCH	0.07	kinase						0.0255	PRKD1
PFOA F1 c x 70ngL p0.01, LFC.75		RBPJL	-0.082	transcription regulator						0.0255	CTRB2
PFOA F1 c x 70ngL p0.01, LFC.75		RECK		other						0.0255	MMP9
PFOA F1 c x 70ngL p0.01, LFC.75		SCH772984		chemical drug						0.0255	MMP9
PFOA F1 c x 70ngL p0.01, LFC.75		TAPI-1		chemical - protease inhibitor						0.0255	MMP9
PFOA F1 c x 70ngL p0.01, LFC.75		UGDH	-0.33	enzyme						0.0255	FADS2
PFOA F1 c x 70ngL p0.01, LFC.75		allyl isothiocyanate		chemical toxicant						0.0255	MMP9
PFOA F1 c x 70ngL p0.01, LFC.75		calcium chloride		chemical drug						0.0255	MMP9
PFOA F1 c x 70ngL p0.01, LFC.75		gamma-secretase inhibitor XX		chemical reagent						0.0255	FBXO32
PFOA F1 c x 70ngL p0.01, LFC.75		lnc-HAND2-2		other						0.0255	MMP9
PFOA F1 c x 70ngL p0.01, LFC.75		miR-125b-2-3p (and other miRNAs w/seed CAAGUCA)		mature microrna						0.0255	MMP9
PFOA F1 c x 70ngL p0.01, LFC.75		necrostatin-1		chemical reagent						0.0255	MRC1
PFOA F1 c x 70ngL p0.01, LFC.75		tyrphostin AG 1024		chemical drug						0.0255	IGF1
PFOA F1 c x 70ngL p0.01, LFC.75		Ifnar		group						0.0255	C3,MMP9
PFOA F1 c x 70ngL p0.01, LFC.75		NLRP3		other						0.0255	MMP9,MRC1
PFOA F1 c x 70ngL p0.01, LFC.75		methamphetamine		chemical drug						0.0255	LGALS1,MMP9
PFOA F1 c x 70ngL p0.01, LFC.75		prednisolone		chemical drug						0.0256	FBXO32,HSP90AA1,IGF1
PFOA F1 c x 70ngL p0.01, LFC.75		PC-SPES		chemical drug						0.026	HSP90AA1,MAD2L1
PFOA F1 c x 70ngL p0.01, LFC.75		cardiotoxin		chemical - other						0.0261	HSP90AA1,IGF1,MRC1
PFOA F1 c x 70ngL p0.01, LFC.75		IL1A		cytokine						0.0269	C3,IGF1,MMP9
PFOA F1 c x 70ngL p0.01, LFC.75		olanzapine		chemical drug						0.027	CTRB2,PKLR
PFOA F1 c x 70ngL p0.01, LFC.75		tyrphostin AG490		chemical drug						0.0275	IGF1,MMP9
PFOA F1 c x 70ngL p0.01, LFC.75		SIRT1	-0.055	transcription regulator		0.317		-0.062	0.436	0.0276	FBXO32,IGF1,MMP9,MTHFD1L
PFOA F1 c x 70ngL p0.01, LFC.75		2,2-bis(4-hydroxyphenyl)-1,1,1-trichloroethane		chemical - endogenous mammalian						0.028	IGF1
PFOA F1 c x 70ngL p0.01, LFC.75		8,9-epoxyeicosatrienoic acid		chemical - endogenous mammalian						0.028	MMP9
PFOA F1 c x 70ngL p0.01, LFC.75		ABCA4	0.182	transporter						0.028	C3
PFOA F1 c x 70ngL p0.01, LFC.75		AFF1		transcription regulator						0.028	IGF1
PFOA F1 c x 70ngL p0.01, LFC.75		AFP		transporter						0.028	MMP9
PFOA F1 c x 70ngL p0.01, LFC.75		CHRM3	-0.36	g-protein coupled receptor						0.028	MMP9
PFOA F1 c x 70ngL p0.01, LFC.75		DHTKD1	-0.369	enzyme						0.028	IGF1
PFOA F1 c x 70ngL p0.01, LFC.75		HAS2	0.004	enzyme						0.028	MMP9
PFOA F1 c x 70ngL p0.01, LFC.75		LGALS7/LGALS7B		other						0.028	MMP9
PFOA F1 c x 70ngL p0.01, LFC.75		LTB4R2	0.151	g-protein coupled receptor						0.028	MMP9
PFOA F1 c x 70ngL p0.01, LFC.75		MANF	-1.095	other						0.028	MMP9
PFOA F1 c x 70ngL p0.01, LFC.75		MAPK6	0.17	kinase						0.028	MMP9
PFOA F1 c x 70ngL p0.01, LFC.75		MTF1		transcription regulator						0.028	MMP9
PFOA F1 c x 70ngL p0.01, LFC.75		PTCSC3		other						0.028	MMP9
PFOA F1 c x 70ngL p0.01, LFC.75		S100A7		other						0.028	MMP9
PFOA F1 c x 70ngL p0.01, LFC.75		SART1	-0.068	other						0.028	MMP9
PFOA F1 c x 70ngL p0.01, LFC.75		SCNN1B		ion channel						0.028	AGR2
PFOA F1 c x 70ngL p0.01, LFC.75		TAF5	0.175	transcription regulator						0.028	IGF1
PFOA F1 c x 70ngL p0.01, LFC.75		Trolox C		chemical drug						0.028	MMP9
PFOA F1 c x 70ngL p0.01, LFC.75		astragalin		chemical - endogenous non-mammalian						0.028	MMP9
PFOA F1 c x 70ngL p0.01, LFC.75		carmustine		chemical drug						0.028	HSP90AA1
PFOA F1 c x 70ngL p0.01, LFC.75		mir-224		microrna						0.028	MMP9
PFOA F1 c x 70ngL p0.01, LFC.75		mir-320		microrna						0.028	IGF1
PFOA F1 c x 70ngL p0.01, LFC.75		nedocromil sodium		chemical drug						0.028	MMP9
PFOA F1 c x 70ngL p0.01, LFC.75		scopolamine		chemical drug						0.028	MMP9
PFOA F1 c x 70ngL p0.01, LFC.75		sesame oil		chemical reagent						0.028	MMP9
PFOA F1 c x 70ngL p0.01, LFC.75		trestolone		chemical drug						0.028	IGF1
PFOA F1 c x 70ngL p0.01, LFC.75		F2RL1	-0.169	g-protein coupled receptor						0.028	AGR2,MMP9
PFOA F1 c x 70ngL p0.01, LFC.75		hemin		chemical - endogenous mammalian						0.028	IGF1,MRC1
PFOA F1 c x 70ngL p0.01, LFC.75		indomethacin		chemical drug						0.0281	IGF1,MANF,MRC1
PFOA F1 c x 70ngL p0.01, LFC.75		VDR	0.06	transcription regulator						0.0283	AGR2,LGALS1,MAD2L1
PFOA F1 c x 70ngL p0.01, LFC.75		CEBPD	0.085	transcription regulator						0.029	C3,IGF1
PFOA F1 c x 70ngL p0.01, LFC.75		CGA	0.09	other						0.0295	HSP90B1,PDIA4
PFOA F1 c x 70ngL p0.01, LFC.75		1-((2-chlorophenyl)diphenylmethyl)-1H-pyrazole		chemical reagent						0.0305	MMP9
PFOA F1 c x 70ngL p0.01, LFC.75		DDB2	0.188	other						0.0305	MMP9
PFOA F1 c x 70ngL p0.01, LFC.75		ELN		other						0.0305	MMP9
PFOA F1 c x 70ngL p0.01, LFC.75		GSK2193874		chemical reagent						0.0305	IGF1
PFOA F1 c x 70ngL p0.01, LFC.75		Il8r		group						0.0305	MMP9
PFOA F1 c x 70ngL p0.01, LFC.75		L-lysine		chemical - endogenous mammalian						0.0305	IGF1
PFOA F1 c x 70ngL p0.01, LFC.75		LY-2510924		biologic drug						0.0305	MAD2L1
PFOA F1 c x 70ngL p0.01, LFC.75		NPY2R	0.101	g-protein coupled receptor						0.0305	IGF1
PFOA F1 c x 70ngL p0.01, LFC.75		NUMBL	0.238	other						0.0305	MMP9
PFOA F1 c x 70ngL p0.01, LFC.75		azetidyl-2-carboxylic acid		chemical reagent						0.0305	HSP90B1
PFOA F1 c x 70ngL p0.01, LFC.75		dehydrocostus lactone		chemical - endogenous non-mammalian						0.0305	MMP9
PFOA F1 c x 70ngL p0.01, LFC.75		indinavir		chemical drug						0.0305	MMP9
PFOA F1 c x 70ngL p0.01, LFC.75		miR-451a (and other miRNAs w/seed AACCGUU)		mature microrna						0.0305	MMP9
PFOA F1 c x 70ngL p0.01, LFC.75		naringin		chemical - endogenous non-mammalian						0.0305	MMP9
PFOA F1 c x 70ngL p0.01, LFC.75		tetrathiomolybdate		chemical drug						0.0305	MMP9
PFOA F1 c x 70ngL p0.01, LFC.75		trientine		chemical drug						0.0305	IGF1
PFOA F1 c x 70ngL p0.01, LFC.75		ATG7	-0.049	enzyme						0.0306	AGR2,Ang4
PFOA F1 c x 70ngL p0.01, LFC.75		dexamethasone		chemical drug		1.528		0.023	1.456	0.0309	AMY2B,C3,CTRB2,CYP3A7,DUSP16,FBXO32,GADD45B,HSP90B1,IGF1,LGALS1,MMP9
PFOA F1 c x 70ngL p0.01, LFC.75		NFKBIA	0.434	transcription regulator		1.722		0.045	1.645	0.0309	C3,GADD45B,MMP9,RBP1
PFOA F1 c x 70ngL p0.01, LFC.75		NS-398		chemical reagent						0.0311	IGF1,MMP9
PFOA F1 c x 70ngL p0.01, LFC.75		TNFSF12	-0.376	cytokine						0.0311	FBXO32,MMP9
PFOA F1 c x 70ngL p0.01, LFC.75		phenethyl isothiocyanate		chemical drug						0.0311	CYP3A7,HSP90AA1
PFOA F1 c x 70ngL p0.01, LFC.75		4-phenylbutyric acid		chemical - endogenous mammalian						0.0317	HSP90B1,MMP9
PFOA F1 c x 70ngL p0.01, LFC.75		Mapk		group						0.0317	IGF1,MMP9
PFOA F1 c x 70ngL p0.01, LFC.75		NR1I3		ligand-dependent nuclear receptor						0.0322	CYP3A7,GADD45B
PFOA F1 c x 70ngL p0.01, LFC.75		VIP	0.205	other						0.0322	IGF1,LGALS1
PFOA F1 c x 70ngL p0.01, LFC.75		colistin		biologic drug						0.0322	GMFB,LGALS1
PFOA F1 c x 70ngL p0.01, LFC.75		AICAR		chemical - endogenous mammalian						0.0327	MMP9,PKLR
PFOA F1 c x 70ngL p0.01, LFC.75		CCN2	-0.039	growth factor						0.0327	IGF1,MMP9
PFOA F1 c x 70ngL p0.01, LFC.75		RRP1B	0.49	transcription regulator						0.0327	HSP90AA1,PRKD1
PFOA F1 c x 70ngL p0.01, LFC.75		1-chloro-2-(2,2,2-trichloro-1-(4-chlorophenyl)ethyl)benzene		chemical toxicant						0.033	GADD45B
PFOA F1 c x 70ngL p0.01, LFC.75		4-hydroxycinnamyl aldehyde		chemical - endogenous non-mammalian						0.033	MMP9
PFOA F1 c x 70ngL p0.01, LFC.75		ACO1	-0.342	enzyme						0.033	IGF1
PFOA F1 c x 70ngL p0.01, LFC.75		B4GALNT1	-0.015	enzyme						0.033	C3
PFOA F1 c x 70ngL p0.01, LFC.75		CD163		transmembrane receptor						0.033	MMP9
PFOA F1 c x 70ngL p0.01, LFC.75		CXCL6		cytokine						0.033	MMP9
PFOA F1 c x 70ngL p0.01, LFC.75		GHSR		g-protein coupled receptor						0.033	IGF1
PFOA F1 c x 70ngL p0.01, LFC.75		GSX2	-0.115	transcription regulator						0.033	RBP1
PFOA F1 c x 70ngL p0.01, LFC.75		HPGDS		enzyme						0.033	MMP9
PFOA F1 c x 70ngL p0.01, LFC.75		HPSE	-0.051	enzyme						0.033	MMP9
PFOA F1 c x 70ngL p0.01, LFC.75		L1CAM	-0.248	other						0.033	MMP9
PFOA F1 c x 70ngL p0.01, LFC.75		LAMA2	-0.148	other						0.033	MMP9
PFOA F1 c x 70ngL p0.01, LFC.75		LECT2	-0.829	other						0.033	C3
PFOA F1 c x 70ngL p0.01, LFC.75		LRAT	-0.51	enzyme						0.033	RBP1
PFOA F1 c x 70ngL p0.01, LFC.75		MED16	-0.271	transcription regulator						0.033	MMP9
PFOA F1 c x 70ngL p0.01, LFC.75		Mmp		group						0.033	MMP9
PFOA F1 c x 70ngL p0.01, LFC.75		OPRM1	-0.01	g-protein coupled receptor						0.033	MMP9
PFOA F1 c x 70ngL p0.01, LFC.75		PA2G4	-0.383	transcription regulator						0.033	AGR2
PFOA F1 c x 70ngL p0.01, LFC.75		PLA2G2D		enzyme						0.033	MRC1
PFOA F1 c x 70ngL p0.01, LFC.75		PPP3CB		phosphatase						0.033	FBXO32
PFOA F1 c x 70ngL p0.01, LFC.75		S-equol		chemical drug						0.033	MMP9
PFOA F1 c x 70ngL p0.01, LFC.75		SRT1720		chemical drug						0.033	MMP9
PFOA F1 c x 70ngL p0.01, LFC.75		TRRAP	-0.337	transcription regulator						0.033	MAD2L1
PFOA F1 c x 70ngL p0.01, LFC.75		VEGFD	0.176	growth factor						0.033	NPAS4
PFOA F1 c x 70ngL p0.01, LFC.75		gambogic acid		chemical - endogenous non-mammalian						0.033	MMP9
PFOA F1 c x 70ngL p0.01, LFC.75		mir-127		microrna						0.033	MRC1
PFOA F1 c x 70ngL p0.01, LFC.75		thermozymocidin		chemical reagent						0.033	MRC1
PFOA F1 c x 70ngL p0.01, LFC.75		vatalanib		chemical drug						0.033	MMP9
PFOA F1 c x 70ngL p0.01, LFC.75		ALOX5	0.305	enzyme						0.0333	HSP90AA1,MMP9
PFOA F1 c x 70ngL p0.01, LFC.75		INSIG1	0.374	other						0.0333	FADS2,MRC1
PFOA F1 c x 70ngL p0.01, LFC.75		kanamycin A		chemical drug						0.0333	GMFB,LGALS1
PFOA F1 c x 70ngL p0.01, LFC.75		CCL2		cytokine						0.0338	IGF1,MMP9
PFOA F1 c x 70ngL p0.01, LFC.75		KLF6	0.318	transcription regulator						0.0338	MMP9,MRC1
PFOA F1 c x 70ngL p0.01, LFC.75		pyrrolidine dithiocarbamate		chemical reagent						0.0338	IGF1,MMP9
PFOA F1 c x 70ngL p0.01, LFC.75		poly rI:rC-RNA		biologic drug		-1.268		0.117	-1.498	0.0343	C3,GADD45B,IGF1,MMP9,SNU13
PFOA F1 c x 70ngL p0.01, LFC.75		GNA15	-0.135	enzyme						0.0344	C3,RBP1
PFOA F1 c x 70ngL p0.01, LFC.75		PI3K (family)		group						0.0344	FBXO32,MMP9
PFOA F1 c x 70ngL p0.01, LFC.75		bisindolylmaleimide I		chemical drug						0.0344	IGF1,MMP9
PFOA F1 c x 70ngL p0.01, LFC.75		ERBB2	-0.014	kinase		-1		0.072	-1.144	0.0345	AGR2,LGALS1,MMP9,MRC1,NUP210,PDIA4
PFOA F1 c x 70ngL p0.01, LFC.75		CCR2	-0.169	g-protein coupled receptor						0.0349	IGF1,MMP9
PFOA F1 c x 70ngL p0.01, LFC.75		GRIN3A		ion channel						0.0349	MTHFD1L,SLC30A4
PFOA F1 c x 70ngL p0.01, LFC.75		RELA	0.227	transcription regulator						0.0351	C3,HSP90B1,IGF1,MMP9
PFOA F1 c x 70ngL p0.01, LFC.75		4-nonylphenol		chemical toxicant						0.0355	IGF1
PFOA F1 c x 70ngL p0.01, LFC.75		Adaptor protein 1		complex						0.0355	MMP9
PFOA F1 c x 70ngL p0.01, LFC.75		Collagen Alpha1		group						0.0355	MMP9
PFOA F1 c x 70ngL p0.01, LFC.75		DNAJC3	-0.265	other						0.0355	GMFB
PFOA F1 c x 70ngL p0.01, LFC.75		EHD1	-0.613	other						0.0355	HSP90B1
PFOA F1 c x 70ngL p0.01, LFC.75		LILRA2		other						0.0355	MRC1
PFOA F1 c x 70ngL p0.01, LFC.75		LOXL1	-0.03	enzyme						0.0355	MMP9
PFOA F1 c x 70ngL p0.01, LFC.75		LOXL2	-0.138	enzyme						0.0355	MMP9
PFOA F1 c x 70ngL p0.01, LFC.75		MIA-602		chemical reagent						0.0355	IGF1
PFOA F1 c x 70ngL p0.01, LFC.75		MSI1	-0.07	other						0.0355	MMP9
PFOA F1 c x 70ngL p0.01, LFC.75		N(2)-(gamma-D-glutamyl)-meso-2,2'-diaminopimelic acid		chemical reagent						0.0355	MMP9
PFOA F1 c x 70ngL p0.01, LFC.75		NDUFA13		enzyme						0.0355	MMP9
PFOA F1 c x 70ngL p0.01, LFC.75		PIAS3		transcription regulator						0.0355	MMP9
PFOA F1 c x 70ngL p0.01, LFC.75		RALA	-0.218	enzyme						0.0355	MMP9
PFOA F1 c x 70ngL p0.01, LFC.75		SOCS2	-0.087	other						0.0355	IGF1
PFOA F1 c x 70ngL p0.01, LFC.75		STOX1	-0.013	other						0.0355	GADD45B
PFOA F1 c x 70ngL p0.01, LFC.75		anti-benzo(a)pyrene-diol-epoxide		chemical toxicant						0.0355	GADD45B
PFOA F1 c x 70ngL p0.01, LFC.75		auranofin		chemical drug						0.0355	C3
PFOA F1 c x 70ngL p0.01, LFC.75		chondroitin sulfate A		chemical - endogenous mammalian						0.0355	MMP9
PFOA F1 c x 70ngL p0.01, LFC.75		cytochalasin B		chemical toxicant						0.0355	MMP9
PFOA F1 c x 70ngL p0.01, LFC.75		dihydroartemisinin		chemical drug						0.0355	MMP9
PFOA F1 c x 70ngL p0.01, LFC.75		ferric ammonium citrate		chemical drug						0.0355	C3
PFOA F1 c x 70ngL p0.01, LFC.75		gallic acid		chemical - endogenous non-mammalian						0.0355	MMP9
PFOA F1 c x 70ngL p0.01, LFC.75		mocetinostat		chemical drug						0.0355	MMP9
PFOA F1 c x 70ngL p0.01, LFC.75		myristoylated protein kinase A inhibitor 14-22 amide		chemical - kinase inhibitor						0.0355	MMP9
PFOA F1 c x 70ngL p0.01, LFC.75		noscapine		chemical drug						0.0355	MMP9
PFOA F1 c x 70ngL p0.01, LFC.75		octanoic acid		chemical - endogenous mammalian						0.0355	PKLR
PFOA F1 c x 70ngL p0.01, LFC.75		palmitoleic acid		chemical - endogenous mammalian						0.0355	MRC1
PFOA F1 c x 70ngL p0.01, LFC.75		pyruvic acid		chemical - endogenous mammalian						0.0355	PKLR
PFOA F1 c x 70ngL p0.01, LFC.75		selenite		chemical toxicant						0.0355	MMP9
PFOA F1 c x 70ngL p0.01, LFC.75		fatty acid		chemical - endogenous mammalian						0.0355	FADS2,MMP9
PFOA F1 c x 70ngL p0.01, LFC.75		DDX25		enzyme						0.0361	GADD45B,HSPA1L
PFOA F1 c x 70ngL p0.01, LFC.75		arsenite		chemical toxicant						0.0361	IGF1,PRKD1
PFOA F1 c x 70ngL p0.01, LFC.75		calcimycin		chemical reagent						0.0361	HSP90B1,IGF1
PFOA F1 c x 70ngL p0.01, LFC.75		AR		ligand-dependent nuclear receptor		0.209		0.077	0.063	0.0363	C3,IGF1,MAD2L1,MMP9,NXNL2
PFOA F1 c x 70ngL p0.01, LFC.75		NFATC1	-0.13	transcription regulator						0.0366	HSP90B1,PDIA4
PFOA F1 c x 70ngL p0.01, LFC.75		HNF1A	-0.281	transcription regulator		1.22		0.158	0.916	0.0369	CYP3A7,IGF1,PKLR,VTN
PFOA F1 c x 70ngL p0.01, LFC.75		LHX1	-0.053	transcription regulator						0.0372	MMP9,TMIGD1
PFOA F1 c x 70ngL p0.01, LFC.75		1,4-bis[2-(3,5-dichloropyridyloxy)]benzene		chemical toxicant						0.0378	GADD45B,MAD2L1
PFOA F1 c x 70ngL p0.01, LFC.75		APP	0.176	other						0.0379	C3,HSP90AA1,IGF1,MMP9,MRC1,MTHFD1L
PFOA F1 c x 70ngL p0.01, LFC.75		(Z,E)-5-(4-ethylbenzylidine)-2-thioxothiazolidin-4-one		chemical reagent						0.038	HSP90AA1
PFOA F1 c x 70ngL p0.01, LFC.75		1'-acetoxychavicol acetate		chemical reagent						0.038	MMP9
PFOA F1 c x 70ngL p0.01, LFC.75		BTC	0.034	growth factor						0.038	MMP9
PFOA F1 c x 70ngL p0.01, LFC.75		CD209		other						0.038	MMP9
PFOA F1 c x 70ngL p0.01, LFC.75		CDH2	0.114	other						0.038	MMP9
PFOA F1 c x 70ngL p0.01, LFC.75		CPEB1	0.095	translation regulator						0.038	MMP9
PFOA F1 c x 70ngL p0.01, LFC.75		GLUL	-0.106	enzyme						0.038	MRC1
PFOA F1 c x 70ngL p0.01, LFC.75		GTF2I		transcription regulator						0.038	PDIA4
PFOA F1 c x 70ngL p0.01, LFC.75		HNF4α dimer		complex						0.038	PKLR
PFOA F1 c x 70ngL p0.01, LFC.75		IGFBP7	-0.14	transporter						0.038	MMP9
PFOA F1 c x 70ngL p0.01, LFC.75		LPAR1	-0.089	g-protein coupled receptor						0.038	MMP9
PFOA F1 c x 70ngL p0.01, LFC.75		MAS1		g-protein coupled receptor						0.038	MRC1
PFOA F1 c x 70ngL p0.01, LFC.75		METTL14	-0.346	enzyme						0.038	PDIA4
PFOA F1 c x 70ngL p0.01, LFC.75		N-ethyl-N-nitrosourea		chemical toxicant						0.038	HSP90AA1
PFOA F1 c x 70ngL p0.01, LFC.75		OCLN	-0.194	other						0.038	MMP9
PFOA F1 c x 70ngL p0.01, LFC.75		SDHB	-0.231	enzyme						0.038	MMP9
PFOA F1 c x 70ngL p0.01, LFC.75		aloxistatin		chemical - protease inhibitor						0.038	C3
PFOA F1 c x 70ngL p0.01, LFC.75		asiatic acid		chemical reagent						0.038	MMP9
PFOA F1 c x 70ngL p0.01, LFC.75		calpeptin		chemical reagent						0.038	MMP9
PFOA F1 c x 70ngL p0.01, LFC.75		cyproterone acetate		chemical drug						0.038	IGF1
PFOA F1 c x 70ngL p0.01, LFC.75		estrone		chemical - endogenous mammalian						0.038	IGF1
PFOA F1 c x 70ngL p0.01, LFC.75		formoterol		chemical drug						0.038	MMP9
PFOA F1 c x 70ngL p0.01, LFC.75		hydroxyflutamide		chemical drug						0.038	IGF1
PFOA F1 c x 70ngL p0.01, LFC.75		lith-O-Asp		chemical reagent						0.038	MMP9
PFOA F1 c x 70ngL p0.01, LFC.75		lonafarnib		chemical drug						0.038	MMP9
PFOA F1 c x 70ngL p0.01, LFC.75		miR-132-3p (and other miRNAs w/seed AACAGUC)		mature microrna						0.038	MMP9
PFOA F1 c x 70ngL p0.01, LFC.75		monorden		chemical - endogenous non-mammalian						0.038	HSP90B1
PFOA F1 c x 70ngL p0.01, LFC.75		orotic acid		chemical - endogenous mammalian						0.038	PKLR
PFOA F1 c x 70ngL p0.01, LFC.75		zinc protoporphyrin IX		chemical - endogenous mammalian						0.038	IGF1
PFOA F1 c x 70ngL p0.01, LFC.75		IL5		cytokine						0.0388	HSP90B1,MANF,MMP9
PFOA F1 c x 70ngL p0.01, LFC.75		SMAD4	0.29	transcription regulator						0.0392	AGR2,GADD45B,SAE1
PFOA F1 c x 70ngL p0.01, LFC.75		IL4		cytokine		0.016		0.099	-0.206	0.0395	C3,GADD45B,GCN1,IGF1,LGALS1,MMP9,MRC1
PFOA F1 c x 70ngL p0.01, LFC.75		IKBKB	-0.003	kinase						0.0395	C3,MMP9,RBP1
PFOA F1 c x 70ngL p0.01, LFC.75		Alpha catenin		group						0.0395	IGF1,MMP9
PFOA F1 c x 70ngL p0.01, LFC.75		Ifn		group						0.0395	IGF1,MMP9
PFOA F1 c x 70ngL p0.01, LFC.75		metronidazole		chemical drug						0.0395	GMFB,LGALS1
PFOA F1 c x 70ngL p0.01, LFC.75		CLDN7	-0.369	other						0.0401	C3,MMP9
PFOA F1 c x 70ngL p0.01, LFC.75		staurosporine		chemical drug						0.0401	IGF1,MMP9
PFOA F1 c x 70ngL p0.01, LFC.75		ESR2	-0.303	ligand-dependent nuclear receptor		0.015		0.059	-0.111	0.0401	C3,GADD45B,IGF1,MAD2L1,MMP9
PFOA F1 c x 70ngL p0.01, LFC.75		EGFR	-0.267	kinase						0.0403	HSP90B1,IGF1,MMP9,NUP210
PFOA F1 c x 70ngL p0.01, LFC.75		101.10 peptide		chemical reagent						0.0404	MMP9
PFOA F1 c x 70ngL p0.01, LFC.75		4-nitroquinoline-1-oxide		chemical toxicant						0.0404	MMP9
PFOA F1 c x 70ngL p0.01, LFC.75		CBLB	-0.248	enzyme						0.0404	FBXO32
PFOA F1 c x 70ngL p0.01, LFC.75		IGFBP1	0.346	other						0.0404	IGF1
PFOA F1 c x 70ngL p0.01, LFC.75		IL1RL2	-0.073	transmembrane receptor						0.0404	MMP9
PFOA F1 c x 70ngL p0.01, LFC.75		L-685,458		chemical - protease inhibitor						0.0404	MMP9
PFOA F1 c x 70ngL p0.01, LFC.75		LINC00662		other						0.0404	MRC1
PFOA F1 c x 70ngL p0.01, LFC.75		NREP		other						0.0404	MMP9
PFOA F1 c x 70ngL p0.01, LFC.75		TFCP2	-0.049	transcription regulator						0.0404	MMP9
PFOA F1 c x 70ngL p0.01, LFC.75		WIN 55,212-2		chemical - other						0.0404	MMP9
PFOA F1 c x 70ngL p0.01, LFC.75		anacardic acid		chemical - endogenous non-mammalian						0.0404	MMP9
PFOA F1 c x 70ngL p0.01, LFC.75		as605240		chemical drug						0.0404	MMP9
PFOA F1 c x 70ngL p0.01, LFC.75		costunolide		chemical - endogenous non-mammalian						0.0404	MMP9
PFOA F1 c x 70ngL p0.01, LFC.75		mannose		chemical - endogenous mammalian						0.0404	HSP90B1
PFOA F1 c x 70ngL p0.01, LFC.75		morin		chemical - endogenous non-mammalian						0.0404	MMP9
PFOA F1 c x 70ngL p0.01, LFC.75		prostaglandin A2		chemical - endogenous non-mammalian						0.0404	IGF1
PFOA F1 c x 70ngL p0.01, LFC.75		rebamipide		chemical drug						0.0404	MMP9
PFOA F1 c x 70ngL p0.01, LFC.75		E2f		group						0.0413	IGF1,MAD2L1
PFOA F1 c x 70ngL p0.01, LFC.75		NFKB1		transcription regulator						0.0415	HSP90B1,LGALS1,MMP9
PFOA F1 c x 70ngL p0.01, LFC.75		trichostatin A		chemical drug		0		0.038	-0.075	0.0424	CYP3A7,DUSP16,LGALS1,MANF,MMP9,MRC1
PFOA F1 c x 70ngL p0.01, LFC.75		STAT5a/b		group						0.0425	IGF1,RBP1
PFOA F1 c x 70ngL p0.01, LFC.75		STK11	-0.051	kinase						0.0426	GADD45B,MMP9,PYCR2
PFOA F1 c x 70ngL p0.01, LFC.75		14,15-epoxyeicosatrienoic acid		chemical - endogenous mammalian						0.0429	MMP9
PFOA F1 c x 70ngL p0.01, LFC.75		A-769662		chemical reagent						0.0429	MMP9
PFOA F1 c x 70ngL p0.01, LFC.75		ARG1	0.045	enzyme						0.0429	IGF1
PFOA F1 c x 70ngL p0.01, LFC.75		D609		chemical reagent						0.0429	MMP9
PFOA F1 c x 70ngL p0.01, LFC.75		DDR1	0.723	kinase						0.0429	MMP9
PFOA F1 c x 70ngL p0.01, LFC.75		FKBP4	-0.162	enzyme						0.0429	C3
PFOA F1 c x 70ngL p0.01, LFC.75		Foxo		group						0.0429	FBXO32
PFOA F1 c x 70ngL p0.01, LFC.75		HOXC9	0.21	transcription regulator						0.0429	MMP9
PFOA F1 c x 70ngL p0.01, LFC.75		IL13RA2	-0.222	transmembrane receptor						0.0429	MMP9
PFOA F1 c x 70ngL p0.01, LFC.75		IL19		cytokine						0.0429	MMP9
PFOA F1 c x 70ngL p0.01, LFC.75		ITGB6	-0.212	other						0.0429	MMP9
PFOA F1 c x 70ngL p0.01, LFC.75		Integrin		complex						0.0429	MMP9
PFOA F1 c x 70ngL p0.01, LFC.75		LAMA5	-0.006	other						0.0429	MMP9
PFOA F1 c x 70ngL p0.01, LFC.75		MIR101		group						0.0429	IGF1
PFOA F1 c x 70ngL p0.01, LFC.75		NEDD4		enzyme						0.0429	MMP9
PFOA F1 c x 70ngL p0.01, LFC.75		S1PR3		g-protein coupled receptor						0.0429	IGF1
PFOA F1 c x 70ngL p0.01, LFC.75		TOR1A		enzyme						0.0429	GMFB
PFOA F1 c x 70ngL p0.01, LFC.75		decursin		chemical - endogenous non-mammalian						0.0429	MMP9
PFOA F1 c x 70ngL p0.01, LFC.75		ethyl pyruvate		chemical drug						0.0429	MMP9
PFOA F1 c x 70ngL p0.01, LFC.75		manganese		chemical - endogenous mammalian						0.0429	HSP90B1
PFOA F1 c x 70ngL p0.01, LFC.75		nimesulide		chemical drug						0.0429	MMP9
PFOA F1 c x 70ngL p0.01, LFC.75		premarin		chemical drug						0.0429	IGF1
PFOA F1 c x 70ngL p0.01, LFC.75		dextran sulfate		chemical drug						0.0433	C3,MMP9,MRC1
PFOA F1 c x 70ngL p0.01, LFC.75		PPARG	0.086	ligand-dependent nuclear receptor						0.0438	C3,IGF1,MMP9,MRC1
PFOA F1 c x 70ngL p0.01, LFC.75		phytohemagglutinin		chemical drug						0.0444	HSP90AA1,MMP9,PRKD1
PFOA F1 c x 70ngL p0.01, LFC.75		budesonide		chemical drug						0.0451	MAD2L1,MTHFD1L,PRKD1
PFOA F1 c x 70ngL p0.01, LFC.75		ADORA1		g-protein coupled receptor						0.0454	MMP9
PFOA F1 c x 70ngL p0.01, LFC.75		APOC1		transporter						0.0454	HSP90AA1
PFOA F1 c x 70ngL p0.01, LFC.75		BARX2	-0.103	transcription regulator						0.0454	MMP9
PFOA F1 c x 70ngL p0.01, LFC.75		BMS-345541		chemical drug						0.0454	MMP9
PFOA F1 c x 70ngL p0.01, LFC.75		C-21		chemical drug						0.0454	MMP9
PFOA F1 c x 70ngL p0.01, LFC.75		CCN4	-0.078	other						0.0454	MMP9
PFOA F1 c x 70ngL p0.01, LFC.75		CD46		transmembrane receptor						0.0454	C3
PFOA F1 c x 70ngL p0.01, LFC.75		CREB3	-0.241	transcription regulator						0.0454	MMP9
PFOA F1 c x 70ngL p0.01, LFC.75		DMH1		chemical reagent						0.0454	MRC1
PFOA F1 c x 70ngL p0.01, LFC.75		INT-767		chemical drug						0.0454	MRC1
PFOA F1 c x 70ngL p0.01, LFC.75		PCSK1	-0.055	peptidase						0.0454	IGF1
PFOA F1 c x 70ngL p0.01, LFC.75		SKF-38393		chemical reagent						0.0454	IGF1
PFOA F1 c x 70ngL p0.01, LFC.75		TAF1	0.149	transcription regulator						0.0454	IGF1
PFOA F1 c x 70ngL p0.01, LFC.75		TGAL copolymer		biologic drug						0.0454	IGF1
PFOA F1 c x 70ngL p0.01, LFC.75		VGLL3	-0.256	other						0.0454	GADD45B
PFOA F1 c x 70ngL p0.01, LFC.75		acadesine		chemical drug						0.0454	PKLR
PFOA F1 c x 70ngL p0.01, LFC.75		clenbuterol		chemical drug						0.0454	FBXO32
PFOA F1 c x 70ngL p0.01, LFC.75		elastase		group						0.0454	MMP9
PFOA F1 c x 70ngL p0.01, LFC.75		ghrelin		biologic drug						0.0454	IGF1
PFOA F1 c x 70ngL p0.01, LFC.75		indirubin		chemical drug						0.0454	MMP9
PFOA F1 c x 70ngL p0.01, LFC.75		isoliquiritigenin		chemical - endogenous non-mammalian						0.0454	MMP9
PFOA F1 c x 70ngL p0.01, LFC.75		magnolol		chemical - endogenous non-mammalian						0.0454	MMP9
PFOA F1 c x 70ngL p0.01, LFC.75		piperine		chemical drug						0.0454	MMP9
PFOA F1 c x 70ngL p0.01, LFC.75		superoxide		chemical - endogenous mammalian						0.0454	MMP9
PFOA F1 c x 70ngL p0.01, LFC.75		vinorelbine		chemical drug						0.0454	LGALS1
PFOA F1 c x 70ngL p0.01, LFC.75		IRS1	0.535	enzyme						0.0456	FBXO32,IGF1
PFOA F1 c x 70ngL p0.01, LFC.75		NR5A2	0.314	ligand-dependent nuclear receptor						0.0456	C3,MMP9
PFOA F1 c x 70ngL p0.01, LFC.75		RAS		group						0.0456	IGF1,MMP9
PFOA F1 c x 70ngL p0.01, LFC.75		IL1RN		cytokine						0.0462	IGF1,MMP9
PFOA F1 c x 70ngL p0.01, LFC.75		docetaxel		chemical drug						0.0462	MAD2L1,MMP9
PFOA F1 c x 70ngL p0.01, LFC.75		melatonin		chemical - endogenous mammalian						0.0462	IGF1,MMP9
PFOA F1 c x 70ngL p0.01, LFC.75		MEF2C	0.026	transcription regulator						0.0468	ABRA,LMOD2
PFOA F1 c x 70ngL p0.01, LFC.75		SB-431542		chemical reagent						0.0468	GADD45B,IGF1
PFOA F1 c x 70ngL p0.01, LFC.75		concanavalin a		chemical drug						0.0474	LGALS1,MMP9
PFOA F1 c x 70ngL p0.01, LFC.75		ACTN4		transcription regulator						0.0478	MMP9
PFOA F1 c x 70ngL p0.01, LFC.75		DPP-23		chemical reagent						0.0478	HSP90AA1
PFOA F1 c x 70ngL p0.01, LFC.75		GPR132		g-protein coupled receptor						0.0478	MRC1
PFOA F1 c x 70ngL p0.01, LFC.75		PCYT2	-0.283	enzyme						0.0478	PKLR
PFOA F1 c x 70ngL p0.01, LFC.75		Rp-cAMPS		chemical - kinase inhibitor						0.0478	RBP1
PFOA F1 c x 70ngL p0.01, LFC.75		dichlororibofuranosylbenzimidazole		chemical toxicant						0.0478	MMP9
PFOA F1 c x 70ngL p0.01, LFC.75		helenalin		chemical - endogenous non-mammalian						0.0478	MMP9
PFOA F1 c x 70ngL p0.01, LFC.75		leuprolide		biologic drug						0.0478	MMP9
PFOA F1 c x 70ngL p0.01, LFC.75		mir-203		microrna						0.0478	MMP9
PFOA F1 c x 70ngL p0.01, LFC.75		monensin		chemical - endogenous non-mammalian						0.0478	MMP9
PFOA F1 c x 70ngL p0.01, LFC.75		polyunsaturated fatty acids		chemical - endogenous non-mammalian						0.0478	FADS2
PFOA F1 c x 70ngL p0.01, LFC.75		riboflavin		chemical - endogenous mammalian						0.0478	MMP9
PFOA F1 c x 70ngL p0.01, LFC.75		tomatidine		chemical - endogenous non-mammalian						0.0478	MMP9
PFOA F1 c x 70ngL p0.01, LFC.75		ETV6-RUNX1		fusion gene/product						0.0484	LGALS1,MAD2L1,MMP9
PFOA F1 c x 70ngL p0.01, LFC.75		n-nitrosomethylbenzylamine		chemical toxicant						0.0487	CYP3A7,HSP90AA1
PFOA F1 c x 70ngL p0.01, LFC.75		PARP1	-0.119	enzyme						0.0493	IGF1,MMP9
PFOA F1 c x 70ngL p0.01, LFC.75		PRKAA2	0.033	kinase						0.0493	MMP9,PKLR
PFOA F1 c x 70ngL p0.01, LFC.75		GLI1		transcription regulator		-0.254		-0.014	-0.228	0.0495	GADD45B,IGF1,LGALS1,MMP9
Causal Networks for My Projects->F1 PFAS->PFOA F1 c x 70ngL p0.01, LFC.75
Master Regulator	Molecule Type	Expr Log Ratio	Depth	Predicted Activation State	Notes	Activation z-score	p-value of overlap	Network bias-corrected p-value	Participating regulators	Target molecules in dataset	Causal network	Target-connected regulators	Relationships Between Master Regulators(Increases/Downstream)	Relationships Between Master Regulators(Decreases/Downstream)	Relationships Between Master Regulators(Affects/Downstream)	Relationships Between Master Regulators(Increases/Upstream)	Relationships Between Master Regulators(Decreases/Upstream)	Relationships Between Master Regulators(Affects/Upstream)	Relationships Between Master Regulators(Increases/Both)	Relationships Between Master Regulators(Decreases/Both)	Relationships Between Master Regulators(Affects/Both)
PNPLA8	enzyme	-0.104	2	Inhibited		-2.333	1.71e-07	0.0004	ATF6,Jnk,MAPK9,PNPLA8	FBXO32,GADD45B,HSP90B1,IGF1,MANF,MMP9,MRC1,PDIA4,RBP1	9 (4)	4				arachidonic acid,ATF6,Jnk,prostaglandin E1
1-chloro-2-(2,2,2-trichloro-1-(4-chlorophenyl)ethyl)benzene	chemical toxicant		3			-0.539	1.63e-06	0.0002	1-chloro-2-(2,2,2-trichloro-1-(4-chlorophenyl)ethyl)benzene,Akt,AR,CD38,CDKN1A,CREB1,CTNNB1,EGF,ERK,ESR1,ESR2,estrogen receptor,HIF1A,HNF4A,HTT,Jnk,MEF2C,MTOR,MYC,NCOA2,NCOA3,Pka,PSEN1,SIRT1,SRF,STAT1,STK11,tamoxifen,WT1	ABRA,AGR2,C3,CTRB2,CUZD1,CYP3A7,FBXO32,GADD45B,GMFB,HAPLN3,HSP90AA1,HSP90B1,LECT2,LGALS1,LMOD2,MAD2L1,MANF,MRC1,MTHFD1L,NPAS4,NUP210,NXNL2,PGP,PKLR,PYCR2,RBP1,SAE1,SEC13,SNAPC3,TERF2,TMIGD1	31 (29)	28				ESR1,Jnk
pyrimethamine	chemical drug		3			1.508	2e-06	0.0022	9,10-dimethyl-1,2-benzanthracene,benzo(a)pyrene,CYP2C19,CYP2C9,CYP2D6,losartan potassium,MAPK8,pyrimethamine,tamoxifen,thalidomide	AGR2,C3,CUZD1,FADS2,GADD45B,HSP90B1,IGF1,MAD2L1,MMP9,PRKD1,RBP1	11 (10)	6
pirinixic acid	chemical toxicant		1			0	2.88e-06	0.0008	pirinixic acid	C3,CYP3A7,FADS2,FBXO32,GADD45B,HSP90AA1,MMP9,PKLR	8 (1)	1				INSIG1,TRIM63	ITGB5,SREBF1,taurochenodeoxycholate,VCAM1
eicosapentenoic acid	chemical drug		1			0.447	5.12e-06	0.0006	eicosapentenoic acid	FADS2,IGF1,MMP9,MRC1,PKLR	5 (1)	1		N-cor		CSF1R,n-3 fatty acids	arachidonic acid,Jnk,PLA2,SREBF1
ST8SIA1	enzyme		2			1.134	6.03e-06	0.002	NTRK1,SREBF1,SREBF2,ST8SIA1	C3,FADS2,FBXO32,LGALS1,MMP9,PKLR,RBP1	7 (4)	4				NTRK1,SREBF1	C5AR1
delavirdine	chemical drug		3			1.265	7.42e-06	0.0049	9,10-dimethyl-1,2-benzanthracene,benzo(a)pyrene,CYP2C9,CYP2D6,delavirdine,losartan potassium,MAPK8,tamoxifen	AGR2,C3,CUZD1,FADS2,HSP90B1,IGF1,MAD2L1,MMP9,PRKD1,RBP1	10 (8)	5
artemether	chemical drug		3			0.302	8.45e-06	0.0052	aflatoxin B1,artemether,cyclophosphamide,CYP2B6,CYP2D6,NCOA2,NR1I3,tamoxifen	AGR2,CUZD1,CYP3A7,FADS2,GADD45B,HSP90B1,LECT2,LGALS1,MAD2L1,MTHFD1L,PKLR	11 (8)	5
Grik	group		2			-0.378	8.97e-06	0.0035	Grik,Jnk,L-glutamic acid	FADS2,FBXO32,GADD45B,IGF1,MMP9,MRC1,RBP1	7 (3)	2				Jnk
Hat	complex		2			-0.577	9.35e-06	0.0092	Ap1,CEBPA,Hat,KAT2A,NFkB (complex)	C3,CYP3A7,FBXO32,GADD45B,HSP90AA1,HSP90B1,HSPA1L,IGF1,LGALS1,MAD2L1,MMP9,SAE1	12 (5)	4		ESR1
Gcn5l	group		2			-0.707	1.1e-05	0.0018	E2F1,Gcn5l,KAT2A	AGR2,AMY2B,FBXO32,HSP90AA1,HSP90B1,IGF1,MAD2L1,SAE1	8 (3)	2				B2M
RALBP1	enzyme	0.047	2			-0.632	1.54e-05	0.009	AMPK,Jnk,MAP3K8,NFkB (complex),RALBP1	C3,FBXO32,GADD45B,HSPA1L,IGF1,MAD2L1,MMP9,MRC1,PKLR,RBP1	10 (5)	4				Jnk	AMPK,vinorelbine
retinaldehyde	chemical - endogenous mammalian		2			-0.816	1.61e-05	0.0034	ABCA4,CASP3,Jnk,retinaldehyde	C3,FBXO32,IGF1,MMP9,MRC1,RBP1	6 (4)	3	HINT1			Jnk
serelaxin	biologic drug		3			0.728	1.7e-05	0.0051	AKT1,AR,MAPK1,MMP2,MTOR,serelaxin,SMAD2,Tgf beta,TGFB1	AGR2,AMY2B,CYP3A7,FADS2,FBXO32,GADD45B,HAPLN3,HSP90AA1,IGF1,LGALS1,MAD2L1,MMP9,MRC1,NXNL2,PGP,TMIGD1,VTN	17 (9)	7					SMAD2
MAZ	transcription regulator	-0.323	1			0.577	1.79e-05	0.0006	MAZ	HSP90B1,MMP9,PDIA4	3 (1)	1		GnRH-A		JAK	DNAJC3
phloretin	chemical - endogenous non-mammalian		3			-0.392	1.82e-05	0.0018	AR,caspase,CREB1,CTNNB1,EGF,ERK,ESR1,ESR2,Jnk,MEF2C,MTOR,MYC,NCOA2,NCOA3,NFE2L2,phloretin,SIRT1,SLC2A2,SRF,STAT1,tamoxifen,TNF	ABRA,AGR2,C3,CTRB2,CUZD1,DUSP16,FADS2,FBXO32,HAPLN3,HSP90AA1,HSP90B1,LECT2,LGALS1,LMOD2,MAD2L1,MRC1,MTHFD1L,NPAS4,NUP210,NXNL2,PGP,PKLR,RBP1,SAE1,SLC30A4,TERF2	26 (22)	19				ESR1,Jnk
Rbx1	enzyme		2			0	2.13e-05	0.0063	HIF1A,Rbx1,Ubiquitin,VHL	GADD45B,HSP90AA1,HSP90B1,IGF1,LGALS1,MAD2L1,MANF,MMP9	8 (4)	3					Ubiquitin
ethacrynic acid	chemical drug		2			-1	2.15e-05	0.0052	ethacrynic acid,ITGB2,Jnk,NFE2L2	FBXO32,GADD45B,HSP90AA1,HSP90B1,IGF1,MRC1,PDIA4,RBP1,SLC30A4	9 (4)	3
EPHX2	enzyme	0.025	2			0	2.59e-05	0.0158	AKT1,ATF6,EIF2AK3,EPHX2,ERN1,HMOX1,INSR,IRS1,P38 MAPK,PPARG	AGR2,AMY2B,Ang4,C3,FBXO32,HSP90B1,IGF1,MANF,MRC1,PDIA4,PKLR,RBP1	12 (10)	9	palmitic acid	gentamicin		ATF6,VCAM1
HNRNPA1	other		3			0.258	2.64e-05	0.0154	CTNNB1,ERK1/2,HMGCR,HNRNPA1,Mapk,MYC,RB1,TERT,YAP1	C3,FADS2,FBXO32,GADD45B,HSP90AA1,IGF1,LECT2,LGALS1,MAD2L1,MMP9,MRC1,PKLR,RBP1,SAE1,TERF2	15 (9)	7				lactic acid,SREBF1
NR5A2	ligand-dependent nuclear receptor	0.314	2			0.333	2.74e-05	0.0148	CYP19A1,NR5A2,SMAD2,SMAD3,SREBF1,SREBF2	C3,FADS2,FBXO32,GADD45B,HSP90B1,IGF1,MMP9,PKLR,RBP1	9 (6)	6	NCOA1,NCOA3,SP3			HNF1A,SMAD2	C5AR1
1,25-dihydroxyvitamin D	chemical drug		2			0.905	2.76e-05	0.018	1,25-dihydroxyvitamin D,FOXO3,FOXO4,GLUL,MAPK8,NFkB (complex),Rb,VDR	AGR2,C3,FBXO32,HSP90B1,HSPA1L,IGF1,LGALS1,MAD2L1,MRC1,PDIA4,RBP1	11 (8)	8				FOXO4
deltamethrin	chemical toxicant		3			0.535	3.03e-05	0.0102	Akt,ALOX5,APEX1,CASP3,CYP2D6,deltamethrin,DICER1,glutathione peroxidase,IL18,PARP1,PTEN,tamoxifen	AGR2,C3,CUZD1,FADS2,FBXO32,GADD45B,HSP90AA1,HSP90B1,IGF1,MAD2L1,MMP9,NPAS4,PKLR,PRKD1	14 (12)	9
PLA2	group		2	Inhibited		-2.333	3.07e-05	0.015	arachidonic acid,NR3C1,Pkc(s),PLA2,PNPLA8	CYP3A7,FADS2,FBXO32,GADD45B,HSP90B1,IGF1,MMP9,PKLR,PRKD1	9 (5)	4	AGT,docosahexaenoic acid,F2,G protein alpha	eicosapentenoic acid,SCGB1A1		arachidonic acid
flecainide	chemical drug		3			1.265	3.1e-05	0.0141	9,10-dimethyl-1,2-benzanthracene,benzo(a)pyrene,CYP2C9,CYP2D6,ERK1/2,flecainide,losartan potassium,MAPK8,SCN5A,tamoxifen	AGR2,C3,CUZD1,FADS2,HSP90B1,IGF1,MAD2L1,MMP9,PRKD1,RBP1	10 (10)	6
trimethyltin	chemical reagent		2			-0.577	3.16e-05	0.0013	cyclooxygenase,trimethyltin	IGF1,MMP9,MRC1	3 (2)	2				cyclooxygenase
COL4A4	other		2			-0.447	3.37e-05	0.0013	ATF6,COL4A4,EIF2AK3	AMY2B,HSP90B1,IGF1,MANF,PDIA4	5 (3)	2				ATF6
copper chloride	chemical toxicant		2			-0.816	3.43e-05	0.0079	ATP7B,CASP3,copper chloride,Jnk	FBXO32,IGF1,MAD2L1,MMP9,MRC1,RBP1	6 (4)	3				Jnk
Cyp2b	group		3			-0.632	3.79e-05	0.0161	aflatoxin B1,CAT,chlorpyrifos,cyclophosphamide,Cyp2b,CYP2B6,testosterone	FADS2,FBXO32,GMFB,IGF1,LGALS1,MAD2L1,MMP9,MTHFD1L,PDIA4,PKLR	10 (7)	4	1,4-bis[2-(3,5-dichloropyridyloxy)]benzene,cyproconazole,ozone,Rxr
ZMIZ1	transcription regulator	0.01	2			0	4.12e-05	0.0224	AR,MYC,SMAD3,ZMIZ1	C3,FADS2,FBXO32,GADD45B,HSP90AA1,HSP90B1,IGF1,LGALS1,MAD2L1,MMP9,NXNL2,PKLR,RBP1,SAE1	14 (4)	3
iodoacetamide	chemical reagent		2			-0.258	4.2e-05	0.0359	FASN,iodoacetamide,NFE2L2,TGFB1	AGR2,AMY2B,C3,CYP3A7,FADS2,GADD45B,HAPLN3,HSP90B1,IGF1,MMP9,MRC1,PDIA4,PKLR,SLC30A4,TMIGD1	15 (4)	3
myristoylated protein kinase A inhibitor 14-22 amide	chemical - kinase inhibitor		3			0.577	4.31e-05	0.0016	AR,CD38,CDC42,CREB1,CTNNB1,ERK,ERK1/2,ESR1,estrogen receptor,HIF1A,HNF4A,INSR,MEF2C,MTOR,MYC,myristoylated protein kinase A inhibitor 14-22 amide,NCOA2,NFE2L2,NOS3,Pka,PPARGC1A,PSEN1,PTPRR,RELA,RHOA,SIRT1,SRF,STAT1,STK11,TCF3,Tgf beta,WT1	ABRA,AGR2,Ang4,C3,CALCOCO1,DUSP16,HAPLN3,HSP90AA1,HSP90B1,IGF1,LECT2,LMOD2,MANF,MMP9,MTHFD1L,NPAS4,NUP210,NXNL2,PGP,PKLR,PYCR2,SAE1,SEC13,SLC30A4,SNAPC3,TMIGD1,VTN	27 (32)	28
SP3	transcription regulator	0.071	2			0	4.44e-05	0.0367	CDKN1A,SP3,TGFB1	AGR2,AMY2B,C3,CYP3A7,FADS2,GADD45B,GMFB,HAPLN3,HSP90AA1,IGF1,MAD2L1,MMP9,MRC1,TMIGD1	14 (3)	2				NR5A2	MUC4
CITCO	chemical reagent		3			0.333	4.52e-05	0.0098	aflatoxin B1,CITCO,cyclophosphamide,CYP2B6,NCOA2,NR1I3	C3,CYP3A7,FADS2,GADD45B,LECT2,LGALS1,MAD2L1,MTHFD1L,PKLR	9 (6)	4
BAG1	other	-0.365	3			0.784	4.55e-05	0.0031	AGT,AR,BAG1,CDKN1A,EGF,EGFR,ERK,ERK1/2,ESR1,Hsp70,HSPA8,MEF2C,MTOR,MYC,NFE2L2,NR3C1,PTPRR,RAF1,Rar,RARB,SIRT1,SRF,STK11,tamoxifen,Tgf beta	ABRA,AMY2B,Ang4,C3,CALCOCO1,CELA2A,CTRB2,CUZD1,CYP3A7,FBXO32,GADD45B,GMFB,HSP90AA1,LGALS1,LMOD2,MAD2L1,MANF,MTHFD1L,NUP210,NXNL2,PGP,PYCR2,SAE1,SLC30A4,TERF2,VTN	26 (25)	20					Rxr
Calbindin	group		2	Activated		2	4.66e-05	0.0015	ATF6,Calbindin,CASP3	HSP90B1,MANF,MMP9,PDIA4	4 (3)	2					ATF6
PPARGC1B	transcription regulator	0.18	2			-1.069	4.75e-05	0.0114	ESR1,ESRRA,HNF4A,PPARGC1B	C3,CYP3A7,FBXO32,GADD45B,HSP90AA1,HSP90B1,IGF1,LGALS1,MAD2L1,MMP9,NUP210,PKLR,TERF2,TMIGD1	14 (4)	4	MTOR			ESR1	TRIM63
Rxr	group		2			0	4.96e-05	0.0286	Ap1,NFkB (complex),RARA,Rxr,RXRA,SREBF1	C3,FADS2,FBXO32,GADD45B,HSP90B1,HSPA1L,IGF1,LGALS1,MAD2L1,MMP9,PKLR,RBP1	12 (6)	5	farnesol,KAT2A	BAG1,Jnk		Cyp2b,SREBF1
protein phosphatase	complex		3			0.392	5.3e-05	0.0015	AMPK,AR,CDKN1A,CREB1,EGF,EIF2AK3,ESR1,GRIN3A,HNF4A,INSR,MAP3K7,MTOR,NFATC1,Pka,PPARGC1A,protein phosphatase,PSEN1,SRC,STK11,tamoxifen,WT1	AMY2B,Ang4,C3,CTRB2,CUZD1,CYP3A7,DUSP16,FBXO32,GADD45B,GMFB,HSP90AA1,HSP90B1,IGF1,LGALS1,MAD2L1,NPAS4,NUP210,NXNL2,PDIA4,PGP,PYCR2,SEC13,SLC30A4,SNAPC3,TERF2,TMIGD1	26 (21)	18					AMPK,ESR1
ACVR1B	kinase	0.078	3			-1.091	5.46e-05	0.014	ACVR1B,AR,CTNNB1,HNF4A,MTOR,NFkB (complex),NODAL,P38 MAPK,PPARGC1A,SMAD2,SMAD3,STK11,Tgf beta,TGFB1,VDR	AGR2,AMY2B,C3,DUSP16,FADS2,GADD45B,HAPLN3,HSP90AA1,HSP90B1,HSPA1L,IGF1,LECT2,LGALS1,MMP9,MRC1,NXNL2,PGP,PKLR,PYCR2,RBP1,VTN	21 (15)	14	ESR1,F2			SMAD2
1,4-bis[2-(3,5-dichloropyridyloxy)]benzene	chemical toxicant		2			1.134	5.47e-05	0.0087	1,4-bis[2-(3,5-dichloropyridyloxy)]benzene,CASR,NCOA2,NR1I3	AGR2,C3,CYP3A7,GADD45B,LECT2,LGALS1,MAD2L1	7 (4)	4				Cyp2b,INSIG1	SREBF1
RNF128	enzyme	-0.098	2			1.633	5.48e-05	0.0062	CD247,Jnk,RNF128	FBXO32,HSP90AA1,IGF1,MMP9,MRC1,RBP1	6 (3)	2					Jnk
PELP1	other		2			-1.732	5.58e-05	0.0105	ESR1,estrogen receptor,PELP1	C3,GADD45B,HSP90AA1,HSP90B1,IGF1,LGALS1,MAD2L1,MMP9,MRC1,NUP210,RBP1,TERF2	12 (3)	3				ESR1
PON2	enzyme	-0.395	3			0.905	5.69e-05	0.0315	DGAT1,ERK1/2,F2,F3,MAPK8,MTOR,Pkc(s),PLG,PON2	C3,GADD45B,HSP90AA1,HSP90B1,IGF1,MMP9,MRC1,PDIA4,PGP,RBP1,VTN	11 (9)	7					C5AR1
HDAC2	transcription regulator	-0.051	2			-1.89	5.75e-05	0.0085	CDKN2A,HDAC2,SIN3A	C3,FBXO32,GADD45B,MAD2L1,MMP9,MRC1,SAE1	7 (3)	3	AGT,KAT2A,vancomycin	bortezomib		SIN3A	CDKN2A,TAGLN
ACVR1B	kinase	0.078	2			-0.816	6.48e-05	0.0132	ACVR1B,NODAL,SMAD2,SMAD3	C3,GADD45B,HSP90B1,IGF1,MMP9,MRC1	6 (4)	3	ESR1,F2			SMAD2
GNRH2	other		3			-0.392	6.69e-05	0.0036	Akt,AR,CDKN1A,E2F1,EGF,ERK,ESR1,FOS,GNRH2,HTT,JUN,MEF2C,MTOR,MYC,NFE2L2,PGR,PPARGC1A,SIRT1,SRF,STAT1,STK11,tamoxifen,TGFB1	ABRA,AMY2B,C3,CTRB2,CUZD1,CYP3A7,DUSP16,FBXO32,GADD45B,GMFB,HAPLN3,HSP90AA1,HSP90B1,IGF1,LGALS1,LMOD2,MTHFD1L,NUP210,NXNL2,PGP,PYCR2,RBP1,SAE1,SLC30A4,TERF2,TMIGD1	26 (23)	20				ESR1
neopterin	chemical - endogenous mammalian		3			0.816	6.94e-05	0.0012	AGT,AR,CREB1,CTNNB1,EGFR,ERBB2,HNF4A,Jnk,MEF2C,MTOR,MYC,neopterin,NFE2L2,NFkB (complex),NOS2,REL,STAT4,TERT	AGR2,AMY2B,C3,CELA2A,CTRB2,FADS2,FBXO32,GADD45B,HSP90B1,HSPA1L,IGF1,LECT2,LMOD2,MRC1,NPAS4,NUP210,NXNL2,PGP,RBP1,SAE1,SLC30A4,TERF2,TMIGD1,VTN	24 (18)	17					Jnk
BMPR1A	kinase		2			0	7.12e-05	0.0268	BMPR1A,NFATC1,SMAD1,SMAD4,STAT1	AGR2,C3,GADD45B,HAPLN3,HSP90B1,IGF1,MMP9,PDIA4	8 (5)	4	GDF2				PTX3
desmethylazelastine	chemical - endogenous mammalian		3			1.387	7.42e-05	0.0303	aflatoxin B1,AMPK,benzo(a)pyrene,cyclophosphamide,CYP2B6,CYP2C19,CYP2C9,CYP2D6,CYP3A4,desmethylazelastine,HRH1,losartan potassium,MAPK8,P38 MAPK,tamoxifen,thalidomide	AGR2,C3,CUZD1,FADS2,FBXO32,GADD45B,HSP90B1,IGF1,LGALS1,MTHFD1L,PKLR,PRKD1,RBP1	13 (16)	9
CDN1163	chemical reagent		2			0.378	7.54e-05	0.0149	AMPK,CDN1163,EIF2AK3,ERN1,Jnk	AMY2B,FBXO32,HSP90B1,MMP9,MRC1,PKLR,RBP1	7 (5)	4				AMPK	Jnk,SREBF1
CYP1B1	enzyme	-0.213	2			-0.333	8e-05	0.0192	benzo(a)pyrene,CYP1B1,Jnk,NFkB (complex)	C3,FBXO32,GADD45B,HSPA1L,IGF1,MAD2L1,MRC1,PRKD1,RBP1	9 (4)	3	ESR1	tamoxifen		Jnk
cimetidine	chemical drug		3	Activated		2	8.19e-05	0.0288	ACE,aflatoxin B1,AGT,Alp,benzo(a)pyrene,cimetidine,cyclophosphamide,CYP,CYP2C19,CYP2D6,CYP3A4,PRL,tamoxifen,thalidomide	AGR2,AMY2B,C3,CELA2A,CTRB2,CUZD1,FADS2,GADD45B,HSP90B1,HSPA1L,LGALS1,MTHFD1L,PDIA4,PKLR,PRKD1,VTN	16 (14)	7
SDF4	other	0.012	2			1.633	8.41e-05	0.01	ERN1,Jnk,SDF4	FBXO32,HSP90B1,IGF1,MMP9,MRC1,RBP1	6 (3)	2	G protein alpha				Jnk
ezetimibe	chemical drug		2			0.816	8.58e-05	0.0161	AMPK,ezetimibe,Jnk	FBXO32,IGF1,MMP9,MRC1,PKLR,RBP1	6 (3)	2				AMPK	Jnk,SREBF1
MIR100HG	other		3			-1.091	9e-05	0.0225	AR,CTNNB1,HNF4A,MIR100HG,MTOR,NFkB (complex),P38 MAPK,PPARGC1A,SMAD2,SMAD3,STK11,Tgf beta,TGFB1,VDR	AGR2,AMY2B,C3,DUSP16,FADS2,GADD45B,HAPLN3,HSP90AA1,HSP90B1,HSPA1L,IGF1,LECT2,LGALS1,MMP9,MRC1,NXNL2,PGP,PKLR,PYCR2,RBP1,VTN	21 (14)	13				SMAD2
taurochenodeoxycholate	chemical - endogenous mammalian		3			-1.732	9.03e-05	0.0038	AGT,AR,CDKN1A,CREB1,EGFR,ERBB2,ESR1,HIF1A,HNF4A,IL6,INSR,IRF4,lipid,MEF2C,MYC,NFE2L2,NFkB (complex),NR1H4,PI3K (complex),PRKCZ,RPS6KB1,STK11,taurochenodeoxycholate,TP53,TSC1	AGR2,AMY2B,Ang4,C3,CELA2A,CTRB2,DUSP16,FBXO32,GADD45B,GMFB,HSP90B1,HSPA1L,LECT2,LMOD2,MANF,MMP9,MRC1,NPAS4,NUP210,NXNL2,PKLR,PRKD1,PYCR2,SAE1,SLC30A4,TMIGD1,VTN	27 (25)	23		17-alpha-ethinylestradiol,pirinixic acid
SCUBE3	other	-0.128	3			-1.091	9.04e-05	0.0225	AR,CTNNB1,HNF4A,MTOR,NFkB (complex),P38 MAPK,PPARGC1A,SCUBE3,SMAD2,SMAD3,STK11,Tgf beta,TGFB1,VDR	AGR2,AMY2B,C3,DUSP16,FADS2,GADD45B,HAPLN3,HSP90AA1,HSP90B1,HSPA1L,IGF1,LECT2,LGALS1,MMP9,MRC1,NXNL2,PGP,PKLR,PYCR2,RBP1,VTN	21 (14)	14	AGT			SMAD2
cistanche tubulosa phenylethanol glycosides	chemical reagent		3			1.091	9.08e-05	0.0225	AR,cistanche tubulosa phenylethanol glycosides,CTNNB1,HNF4A,MTOR,NFkB (complex),P38 MAPK,PPARGC1A,SMAD2,SMAD3,STK11,Tgf beta,TGFB1,VDR	AGR2,AMY2B,C3,DUSP16,FADS2,GADD45B,HAPLN3,HSP90AA1,HSP90B1,HSPA1L,IGF1,LECT2,LGALS1,MMP9,MRC1,NXNL2,PGP,PKLR,PYCR2,RBP1,VTN	21 (14)	13					SMAD2
GALNT4	enzyme	0.266	3			1.091	9.11e-05	0.0227	AR,CTNNB1,GALNT4,HNF4A,MTOR,NFkB (complex),P38 MAPK,PPARGC1A,SMAD2,SMAD3,STK11,Tgf beta,TGFB1,VDR	AGR2,AMY2B,C3,DUSP16,FADS2,GADD45B,HAPLN3,HSP90AA1,HSP90B1,HSPA1L,IGF1,LECT2,LGALS1,MMP9,MRC1,NXNL2,PGP,PKLR,PYCR2,RBP1,VTN	21 (14)	13					SMAD2
echinacoside	chemical reagent		3			1.091	9.11e-05	0.0227	AR,CTNNB1,echinacoside,HNF4A,MTOR,NFkB (complex),P38 MAPK,PPARGC1A,SMAD2,SMAD3,STK11,Tgf beta,TGFB1,VDR	AGR2,AMY2B,C3,DUSP16,FADS2,GADD45B,HAPLN3,HSP90AA1,HSP90B1,HSPA1L,IGF1,LECT2,LGALS1,MMP9,MRC1,NXNL2,PGP,PKLR,PYCR2,RBP1,VTN	21 (14)	13					SMAD2
JAK	group		1			1.732	9.17e-05	0.0044	JAK	FBXO32,IGF1,MMP9	3 (1)	1	MAZ			Jnk,TRIM63
sulfo-N-succinimidyl oleate	chemical toxicant		3			1.091	9.19e-05	0.0229	AR,CTNNB1,HNF4A,MTOR,NFkB (complex),P38 MAPK,PPARGC1A,SMAD2,SMAD3,STK11,sulfo-N-succinimidyl oleate,Tgf beta,TGFB1,VDR	AGR2,AMY2B,C3,DUSP16,FADS2,GADD45B,HAPLN3,HSP90AA1,HSP90B1,HSPA1L,IGF1,LECT2,LGALS1,MMP9,MRC1,NXNL2,PGP,PKLR,PYCR2,RBP1,VTN	21 (14)	13					SMAD2
LINC-ROR	other		3			-1	9.48e-05	0.0069	AR,CDKN1A,CREB1,CTNNB1,EGF,ERK1/2,ESR1,HIF1A,LINC-ROR,MTOR,MYC,NCOA3,NFE2L2,PTPRR,SRF,STK11,tamoxifen,TCF3	ABRA,AGR2,C3,CALCOCO1,CTRB2,CUZD1,GADD45B,GMFB,HSP90AA1,HSP90B1,IGF1,LECT2,LGALS1,MAD2L1,MANF,MMP9,NPAS4,NUP210,NXNL2,PDIA4,PGP,PYCR2,SAE1,SLC30A4,TERF2	25 (18)	17				ESR1
CST1	other		3			1.091	9.63e-05	0.0237	AR,CST1,CTNNB1,HNF4A,MTOR,NFkB (complex),P38 MAPK,PPARGC1A,Smad,SMAD2,SMAD3,SMAD4,STK11,Tgf beta,TGFB1,VDR	AGR2,AMY2B,C3,DUSP16,FADS2,GADD45B,HAPLN3,HSP90AA1,HSP90B1,HSPA1L,IGF1,LECT2,LGALS1,MMP9,MRC1,NXNL2,PGP,PKLR,PYCR2,RBP1,VTN	21 (16)	14					SMAD2
CST4	other		3			1.091	9.63e-05	0.0237	AR,CST4,CTNNB1,HNF4A,MTOR,NFkB (complex),P38 MAPK,PPARGC1A,Smad,SMAD2,SMAD3,SMAD4,STK11,Tgf beta,TGFB1,VDR	AGR2,AMY2B,C3,DUSP16,FADS2,GADD45B,HAPLN3,HSP90AA1,HSP90B1,HSPA1L,IGF1,LECT2,LGALS1,MMP9,MRC1,NXNL2,PGP,PKLR,PYCR2,RBP1,VTN	21 (16)	14					SMAD2
ATP6V0A2	transporter	-0.362	1			-1.414	9.72e-05	0.0022	ATP6V0A2	MMP9,MRC1	2 (1)	1
Msx3	transcription regulator	-0.475	1			0	9.72e-05	0.0006	Msx3	IGF1,MRC1	2 (1)	1
UDP-D-glucose	chemical - endogenous mammalian		1			1.414	9.72e-05	0.0008	UDP-D-glucose	HSP90B1,PDIA4	2 (1)	1	SIX1
diprenorphine	chemical drug		3			-1.604	9.74e-05	0.0073	AVP,CFTR,diprenorphine,EGF,G protein,G protein alpha,INSR,MAPK1,MTOR,NFkB (complex),OPRD1,OPRM1,Pkc(s),SRF	ABRA,AGR2,Ang4,CTRB2,FADS2,GADD45B,HSPA1L,LGALS1,MAD2L1,MMP9,NPAS4,PDIA4,PGP,SEC13	14 (14)	10
PELI1	enzyme	-0.093	2			-0.832	9.75e-05	0.0379	AR,ERK1/2,NFkB (complex),NR3C1,P38 MAPK,PELI1,RIPK1,TSC1,Ubiquitin	C3,CYP3A7,FBXO32,GADD45B,HSP90AA1,HSP90B1,HSPA1L,IGF1,LECT2,MAD2L1,MRC1,NXNL2,RBP1	13 (9)	8					Ubiquitin
ozone	chemical toxicant		2			-1	9.78e-05	0.0354	AMPK,cyclooxygenase,NFkB (complex),ozone,P38 MAPK	AGR2,C3,FBXO32,GADD45B,HSPA1L,IGF1,MRC1,PKLR,RBP1	9 (5)	5				AMPK,Cyp2b	cyclooxygenase
TFIIH	complex		3			-0.853	9.81e-05	0.0095	CEBPA,CREB1,CTNNB1,EGF,ESR1,glucocorticoid,NCOA3,NFE2L2,PPARA,PPARG,PPARGC1A,Rar,RARB,STAT1,tamoxifen,TFIIH	AGR2,Ang4,C3,CTRB2,CUZD1,CYP3A7,DUSP16,FADS2,GADD45B,HAPLN3,HSP90AA1,HSP90B1,IGF1,LECT2,LGALS1,MAD2L1,MRC1,NPAS4,NUP210,PDIA4,SLC30A4,TERF2	22 (16)	14				ESR1
melarsoprol	chemical drug		3	Activated		2.309	0.0001	0.0431	9,10-dimethyl-1,2-benzanthracene,aflatoxin B1,benzo(a)pyrene,CYP2C19,CYP2C9,CYP2D6,CYP3A4,docetaxel,losartan potassium,MAPK8,melarsoprol,monocrotaline,okadaic acid,tamoxifen,thalidomide	AGR2,C3,CUZD1,FADS2,GADD45B,HSP90B1,IGF1,MMP9,MTHFD1L,PKLR,PRKD1,RBP1	12 (15)	10
proguanil	chemical drug		3	Activated		2.309	0.000102	0.044	9,10-dimethyl-1,2-benzanthracene,aflatoxin B1,benzo(a)pyrene,CYP2C19,CYP2C9,CYP2D6,CYP3A4,docetaxel,losartan potassium,MAPK8,monocrotaline,okadaic acid,proguanil,tamoxifen,thalidomide	AGR2,C3,CUZD1,FADS2,GADD45B,HSP90B1,IGF1,MMP9,MTHFD1L,PKLR,PRKD1,RBP1	12 (15)	10
prostaglandin E1	chemical - endogenous mammalian		3			1	0.000104	0.0033	ADCY,ADRB2,AGT,AR,CD38,CDKN1A,CREB1,CTNNB1,ERBB2,ESR1,GNA11,Hif1,HIF1A,HNF4A,HRAS,INSR,MTOR,Pka,PPARGC1A,prostaglandin E1,PSEN1,PTGER1,RHOA,SIRT1,SRF,STAT1,STK11,TNF,WT1	ABRA,AMY2B,Ang4,CELA2A,CTRB2,DUSP16,GADD45B,GMFB,HAPLN3,HSP90AA1,IGF1,LECT2,MANF,MRC1,MTHFD1L,NPAS4,NUP210,NXNL2,PGP,PKLR,PYCR2,SEC13,SNAPC3,TERF2,TMIGD1	25 (29)	22	HINT1,PNPLA8
GRIP1	transcription regulator	-0.089	2			-0.832	0.000104	0.0177	ESR1,ESRRA,GRIP1,HNF4A	C3,CYP3A7,GADD45B,HSP90AA1,HSP90B1,IGF1,LGALS1,MAD2L1,MMP9,NUP210,PKLR,TERF2,TMIGD1	13 (4)	3				ESR1
Jnk	group		1			-1.342	0.000109	0.0112	Jnk	FBXO32,IGF1,MMP9,MRC1,RBP1	5 (1)	1	1-chloro-2-(2,2,2-trichloro-1-(4-chlorophenyl)ethyl)benzene,AGT,AMPK,arachidonic acid,atorvastatin,bortezomib,carbon tetrachloride,CDKN2A,copper chloride,CX3CL1,CYP1B1,EPHA4,ESR1,F2,farnesol,Grik,GYS2,ITGAV,JAK,lactic acid,NCOA3,PAK1,palmitic acid,phloretin,PNPLA8,RALBP1,retinaldehyde,TAB2,tamoxifen,thapsigargin,Tnf receptor	CDN1163,docosahexaenoic acid,eicosapentenoic acid,ezetimibe,green tea polyphenol,malolactomycin D,neopterin,RNF128,SDF4		MTOR,SMAD2,TCF	Rxr
ORMDL3	other	-0.132	2	Inhibited		-2.646	0.00011	0.0175	ATF6,NFKBIA,ORMDL3	C3,GADD45B,HSP90B1,MANF,MMP9,PDIA4,RBP1	7 (3)	3				ATF6,CXCL11
CTDSP1	phosphatase		2			0.302	0.000112	0.0286	CTDSP1,MYC,TWIST1	C3,FADS2,FBXO32,HSP90AA1,LGALS1,MAD2L1,MMP9,PKLR,PRKD1,RBP1,SAE1	11 (3)	2
DL-fructose	chemical - endogenous mammalian		2			0	0.000127	0.0229	DL-fructose,GCK,SMAD2,SMAD3	C3,GADD45B,HSP90B1,IGF1,MMP9,PKLR	6 (4)	3				SMAD2,SREBF1
arachidonic acid	chemical - endogenous mammalian		1			0	0.000129	0.0082	arachidonic acid	FADS2,MRC1,PKLR,PRKD1	4 (1)	1	F2,PLA2,PNPLA8	eicosapentenoic acid,HINT1		AREG,Jnk,RGS2	palmitic acid,SREBF1,VCAM1
ACVR1C	kinase		2			-0.816	0.000132	0.0235	ACVR1C,NODAL,SMAD2,SMAD3	C3,GADD45B,HSP90B1,IGF1,MMP9,MRC1	6 (4)	3
soraphen-A1alpha	chemical - endogenous non-mammalian		3			0.229	0.000136	0.0374	AKT2,AMPK,AR,CDKN1A,CHUK,CTNNB1,ESR1,FOXO1,IKBKB,MLXIPL,NFKBIA,NR1I2,PITX2,PPARG,SIRT1,soraphen-A1alpha,TWIST1	CYP3A7,FBXO32,GADD45B,GMFB,IGF1,LECT2,LGALS1,MAD2L1,MMP9,MRC1,MTHFD1L,NUP210,NXNL2,PDIA4,PKLR,PRKD1,PYCR2,RBP1,TERF2	19 (17)	15
CUL7	enzyme		3			-0.2	0.000141	0.0137	APEX1,BIRC5,CDKN1A,CEBPA,CREB1,CTNNB1,CUL7,E2F1,ERBB2,HIF1A,HMGA1,HNF4A,IL6,INSR,Insulin,IRS1,MST1,MTOR,MYC,NR3C1,SIRT1,STAT1,TP53	AGR2,Ang4,CYP3A7,DUSP16,FADS2,FBXO32,GADD45B,GMFB,HAPLN3,HSP90AA1,HSPA1L,IGF1,LECT2,MAD2L1,MANF,MMP9,MRC1,MTHFD1L,NPAS4,NUP210,PGP,PKLR,PRKD1,PYCR2,TMIGD1	25 (23)	20
2-hydroxyestradiol	chemical - endogenous mammalian		3			0	0.000144	0.046	2-hydroxyestradiol,26s Proteasome,AMPK,Ap1,MAPK8,NCOA2,NFkB (complex),NR1I3,RET,SOD1,STAT1	CYP3A7,GADD45B,HAPLN3,HSP90AA1,HSP90B1,HSPA1L,IGF1,LECT2,MAD2L1,MMP9,PKLR,RBP1	12 (11)	10
thapsigargin	chemical toxicant		1			0.447	0.000146	0.0099	thapsigargin	GADD45B,HSP90B1,IGF1,MMP9,NPAS4	5 (1)	1				AMPK,ATF6,C5AR1,CREB3L1,Jnk,mir-192,MTOR,NCOA3,NFIL3,SMAD2,SREBF1	ESR1,Manf,VCAM1
SIX1	transcription regulator	-0.145	2			-0.816	0.000152	0.0222	SIX1,SMAD2,SMAD3,ZEB1	C3,GADD45B,HSP90B1,IGF1,MMP9,MRC1	6 (4)	3	diethylstilbestrol,ESR1			SMAD2,UDP-D-glucose	lactic acid
FBXL14	enzyme	-0.116	2			0.302	0.000152	0.0375	FBXL14,MYC,SNAI1,TWIST1	C3,FADS2,FBXO32,HSP90AA1,LGALS1,MAD2L1,MMP9,PKLR,PRKD1,RBP1,SAE1	11 (4)	3
clemastine	chemical drug		3			1.414	0.000161	0.0371	AMPK,clemastine,CYP2D6,HRH1,P38 MAPK,tamoxifen	AGR2,C3,CUZD1,FADS2,FBXO32,HSP90B1,PKLR,RBP1	8 (6)	3
fexofenadine	chemical drug		3			1.414	0.000161	0.0371	AMPK,CYP2D6,fexofenadine,HRH1,P38 MAPK,tamoxifen	AGR2,C3,CUZD1,FADS2,FBXO32,HSP90B1,PKLR,RBP1	8 (6)	3
tripelennamine	chemical drug		3			1.414	0.000161	0.0371	AMPK,CYP2D6,HRH1,P38 MAPK,tamoxifen,tripelennamine	AGR2,C3,CUZD1,FADS2,FBXO32,HSP90B1,PKLR,RBP1	8 (6)	3
chlorpheniramine	chemical drug		3			1.414	0.000163	0.0371	AMPK,chlorpheniramine,CYP2D6,HRH1,P38 MAPK,tamoxifen	AGR2,C3,CUZD1,FADS2,FBXO32,HSP90B1,PKLR,RBP1	8 (6)	3
TCF	group		2			0	0.000164	0.025	CTNNB1,HNF1A,TCF,TCF4,TCF7L1,TCF7L2,ZEB1	CYP3A7,FBXO32,GADD45B,HSP90B1,IGF1,LECT2,MANF,MMP9,MRC1,PKLR,PYCR2,VTN	12 (7)	6	FOXO4,Jnk
mir-1	microRNA		1			1	0.000174	0.0019	mir-1	FBXO32,HSP90B1,IGF1,MMP9	4 (1)	1	MTOR	SREBF1		TRIM63	ESR1
Erk1/2 dimer	complex		2			-1.732	0.000178	0.0345	ELK1,Erk1/2 dimer,ESR1,NFATC1,PPARG	C3,GADD45B,HSP90AA1,HSP90B1,IGF1,LGALS1,MAD2L1,MMP9,MRC1,NUP210,PDIA4,TERF2	12 (5)	4				ESR1
FNIP1	other	-0.07	2			-0.816	0.00018	0.0151	AMPK,FNIP1,MTOR	FBXO32,HSP90B1,IGF1,MMP9,PGP,PKLR	6 (3)	2					AMPK,MTOR
pralsetinib	chemical drug		2			1.633	0.00018	0.0245	DDR1,FGFR1,JAK2,NTRK1,pralsetinib,RET	HSP90AA1,HSP90B1,HSPA1L,LGALS1,MMP9,RBP1	6 (6)	5					NTRK1,RET
PNPLA8	enzyme	-0.104	1			-1.414	0.000181	0.0025	PNPLA8	FBXO32,HSP90B1	2 (1)	1				arachidonic acid,ATF6,Jnk,prostaglandin E1
lambda-cyhalothrin	chemical toxicant		3			0.816	0.000183	0.02	CAT,CYP2D6,lambda-cyhalothrin,Ldh (complex),tamoxifen	AGR2,C3,CUZD1,FADS2,HSP90B1,MMP9	6 (5)	2
1-palmitoyl-2-oleoylphosphatidic acid	chemical - endogenous mammalian		2			1.633	0.000186	0.0123	1-palmitoyl-2-oleoylphosphatidic acid,MTOR,RPTOR	FBXO32,HSP90B1,IGF1,MMP9,MRC1,PGP	6 (3)	2				MTOR
CSNK1G2	kinase	0.203	2			1.508	0.000186	0.0167	CSNK1G2,ESR1,MTA1,PSEN1	C3,GADD45B,HSP90AA1,HSP90B1,IGF1,LGALS1,MAD2L1,MMP9,NUP210,SNAPC3,TERF2	11 (4)	3					ESR1
FOXO4	transcription regulator	0.352	1			1	0.000193	0.0091	FOXO4	GADD45B,HSP90B1,MMP9,PDIA4	4 (1)	1	1,25-dihydroxyvitamin D,ESR1			TCF	DNAJC3,VCAM1
SNW1	transcription regulator	0.016	3			-1.043	0.000207	0.0212	AMPK,CREB1,EGF,ESR1,HIF1A,HNF4A,IL6,IRF4,NCOA3,NFkB (complex),NR1I2,Rar,RARB,SNW1,STAT1,STAT4,tamoxifen	AGR2,Ang4,C3,CTRB2,CUZD1,DUSP16,HAPLN3,HSP90AA1,HSP90B1,HSPA1L,IGF1,LECT2,LGALS1,MAD2L1,MANF,MMP9,NPAS4,NUP210,PDIA4,PGP,PKLR,TERF2,TMIGD1	23 (17)	15				ESR1
DYRK1B	kinase	0.161	2			0.632	0.000207	0.0308	CASP3,CDKN1A,DYRK1B,EPAS1,HNF1A,ID2,MEF2C	CYP3A7,GMFB,IGF1,LGALS1,LMOD2,MAD2L1,MANF,MMP9,PKLR,VTN	10 (7)	6				HNF1A
WWC1	transcription regulator	0.271	2	Inhibited		-2.111	0.000211	0.0213	ESR1,WWC1,YAP1	C3,GADD45B,HSP90AA1,HSP90B1,IGF1,LGALS1,MAD2L1,MMP9,MRC1,NUP210,TERF2	11 (3)	2				ESR1
atomoxetine	chemical drug		3			1.633	0.000212	0.0198	atomoxetine,CYP2D6,DRD2,SLC6A2,tamoxifen	AGR2,C3,CUZD1,FADS2,HSP90B1,IGF1	6 (5)	2
oxazepam	chemical drug		2			-0.577	0.000213	0.0084	ADA,NOS1,oxazepam	FBXO32,GADD45B,MMP9	3 (3)	3
SLIRP	other	-0.133	2			0	0.000214	0.0338	AR,ESR1,NR3C1,PPARD,SLIRP,VDR	AGR2,C3,CYP3A7,GADD45B,HSP90AA1,HSP90B1,IGF1,LGALS1,MRC1,NUP210,NXNL2,PKLR,RBP1,TERF2	14 (6)	5					ESR1
atorvastatin	chemical drug		1			0.447	0.000216	0.017	atorvastatin	AGR2,CCDC125,FMC1,GADD45B,MMP9	5 (1)	1				AMPK,Jnk,P4HB	NTRK1,VCAM1
melagatran	chemical drug		2	Activated		2.449	0.000219	0.0181	F2,melagatran,PLAT,PLG	HSP90AA1,IGF1,MMP9,MRC1,PDIA4,VTN	6 (4)	3					F2
KAT2A	enzyme	-0.092	1			-1	0.000222	0.0042	KAT2A	FBXO32,HSP90AA1,MAD2L1,SAE1	4 (1)	1	NCOA3			HDAC2,Rxr,TRIM63	MTOR
R-Smad	group		2			0	0.000223	0.0345	R-Smad,SMAD1,SMAD2,SMAD3,SMAD4	AGR2,C3,GADD45B,HSP90B1,IGF1,MMP9	6 (5)	4
ITGB5	other	-0.143	1			-1.414	0.000232	0.0041	ITGB5	MMP9,VTN	2 (1)	1	AGT	CDKN2A,gentamicin,pirinixic acid,vancomycin
SERPIND1	other		2	Activated		2.121	0.000235	0.0351	F2,PRKAA2,SERPIND1,STK11	GADD45B,HSP90AA1,IGF1,MMP9,PDIA4,PKLR,PYCR2,VTN	8 (4)	3					F2
CST2	other		3			0.894	0.000239	0.0398	AR,CST2,CTNNB1,HNF4A,NFkB (complex),P38 MAPK,PPARGC1A,Smad,SMAD2,SMAD3,SMAD4,STK11,Tgf beta,TGFB1,VDR	AGR2,AMY2B,C3,DUSP16,FADS2,GADD45B,HAPLN3,HSP90AA1,HSP90B1,HSPA1L,IGF1,LECT2,LGALS1,MMP9,MRC1,NXNL2,PKLR,PYCR2,RBP1,VTN	20 (15)	13					SMAD2
phenylbutazone	chemical drug		3			0.426	0.00024	0.0204	AR,CEBPA,CHUK,CTNNB1,ERBB2,HIF1A,HNF4A,HTT,IKBKE,IL6,IRF4,NCOA3,NFkB (complex),NOS2,NR1I2,phenylbutazone,PPARA,PTGS1,PTGS2,REL,STAT1,STK11	AGR2,Ang4,C3,DUSP16,FADS2,GADD45B,HAPLN3,HSP90AA1,HSPA1L,IGF1,LECT2,LGALS1,MANF,MMP9,MRC1,NUP210,NXNL2,PDIA4,PYCR2,RBP1,TERF2,TMIGD1	22 (22)	22
PELP1	other		1			-0.577	0.000243	0.0033	PELP1	MMP9,MRC1,RBP1	3 (1)	1				ESR1
AGT	growth factor	-0.714	1			-1.667	0.000251	0.0348	AGT	AMY2B,C3,CELA2A,CTRB2,HSPA1L,IGF1,MAD2L1,MMP9,VTN	9 (1)	1	USF2			C5AR1,CFI,CR1,HDAC2,HSPG2,ITGAV,ITGB5,Jnk,lactic acid,MNT,MTOR,NTRK1,PAK1,PLA2,RASGRF1,RGS2,Sapk,SCUBE3,SMAD2,UGCG,VCAM1	mir-192,PTF1A,USP9X
carbohydrate	chemical - endogenous mammalian		3			-1.633	0.000256	0.0247	carbohydrate,F2,MASP2	HSP90AA1,IGF1,MMP9,PDIA4,PKLR,VTN	6 (3)	2				SREBF1
INSIG1	other	0.374	2			0	0.00026	0.0254	HSPA5,INSIG1,SREBF1	FADS2,FBXO32,HSP90B1,MRC1,PKLR,RBP1	6 (3)	3	1,4-bis[2-(3,5-dichloropyridyloxy)]benzene,pirinixic acid
diethylstilbestrol	chemical drug		1			-1.342	0.000272	0.0105	diethylstilbestrol	C3,HSP90B1,IGF1,LGALS1,MAD2L1	5 (1)	1				AREG,ESR1,SIX1	SMAD2
NR2F1	ligand-dependent nuclear receptor	0.129	2			-1.134	0.000278	0.0346	Ap1,NR2F1,PPARA	C3,FADS2,HSP90B1,IGF1,MMP9,PKLR,VTN	7 (3)	3	NCOA1
6-amino-4-(4-phenoxyphenylethylamino)quinazoline	chemical reagent		1			1.414	0.00029	0.003	6-amino-4-(4-phenoxyphenylethylamino)quinazoline	C3,MMP9	2 (1)	1					ITGAV
RPI-1	chemical drug		2			1.342	0.000308	0.0207	MET,RET,RPI-1	HSP90AA1,HSPA1L,IGF1,MAD2L1,MMP9	5 (3)	2					RET
ATF6	transcription regulator	-0.055	1			-1.732	0.000309	0.0029	ATF6	HSP90B1,MANF,PDIA4	3 (1)	1	bortezomib,C5AR1,COL4A4,EPHX2,ORMDL3,palmitic acid,PNPLA8,thapsigargin	Calbindin		Manf,MTOR,SLC39A14
USP9X	peptidase	0.148	2			-0.378	0.000314	0.0459	CHEK1,PBX1,SMAD4,SMN1/SMN2,USP9X,YAP1,ZAP70	AGR2,GADD45B,HSP90AA1,IGF1,MAD2L1,MMP9,MRC1	7 (7)	6		AGT
17-alpha-ethinylestradiol	chemical drug		1			0	0.000314	0.0135	17-alpha-ethinylestradiol	C3,IGF1,MMP9,MRC1	4 (1)	1				CSF1R,ESR1	HNF1A,taurochenodeoxycholate,VCAM1
calpain inhibitor 2	chemical - protease inhibitor		2			0	0.000314	0.0164	calpain inhibitor 2,CASP3,CRYAB,ITGAV,ITGB3	FBXO32,HSP90B1,MMP9,VTN	4 (5)	5					ITGAV
CD3-TCR	complex		2			0	0.000344	0.047	CD247,CD3,CD3-TCR,CD3E,LCK,MAP2K1/2,MAPK1,TCR,ZAP70	C3,GADD45B,HSP90AA1,HSP90B1,IGF1,LGALS1,MMP9,PDIA4,PKLR,TERF2	10 (9)	8
ESR1	ligand-dependent nuclear receptor	0.184	1			-1.897	0.000359	0.0237	ESR1	C3,GADD45B,HSP90AA1,HSP90B1,IGF1,LGALS1,MAD2L1,MMP9,NUP210,TERF2	10 (1)	1	1-chloro-2-(2,2,2-trichloro-1-(4-chlorophenyl)ethyl)benzene,17-alpha-ethinylestradiol,ASH2L,bortezomib,CITED1,coumestrol,diethylstilbestrol,Erk1/2 dimer,GNRH2,GRIP1,GSK-2606414,hormone,LINC-ROR,MTOR,nafoxidine,PELP1,phloretin,PPARGC1B,RET,SNW1,TFIIH,WWC1	CSNK1G2,mir-1,N-cor,protein phosphatase,SIN3A,SLIRP,thapsigargin,Z-endoxifen		ACVR1B,AMPK,AREG,CYP1B1,Fgf,FOXO4,Jnk,NTRK1,SIX1,TAGLN	Hat,KISS1R,LTB4R,PTX3,SMAD2,TNFAIP6
CD8B	other		2			0	0.000363	0.0302	CD3,CD8B,LCK,TCR	GADD45B,HSP90AA1,HSP90B1,IGF1,MMP9,PDIA4,PKLR,TERF2	8 (4)	3	B2M
DMRT1	transcription regulator	-0.028	2	Inhibited		-2	0.000386	0.0078	DMRT1,RET	CTRB2,HSP90AA1,HSPA1L,MMP9	4 (2)	2				RET
RGS6	enzyme	0.165	3			-0.408	0.000406	0.0217	APEX1,AR,ATM,CDKN1A,CDKN2A,CEBPA,CREB1,CTNNB1,ELF4,ERBB2,FLI1,HIF1A,HNF4A,IL6,MDM2,MTOR,MYCN,NFATC1,NR3C1,RGS6,STAT1,STK11,TERT,TP53	CYP3A7,DUSP16,GADD45B,GMFB,HAPLN3,HSP90AA1,HSPA1L,IGF1,LECT2,MAD2L1,MANF,MMP9,MRC1,NPAS4,NUP210,NXNL2,PDIA4,PGP,PRKD1,PYCR2,SAE1,SNU13,TERF2,TMIGD1	24 (24)	21
USF2	transcription regulator	-0.004	2			0	0.000423	0.0475	CFTR,Tgf beta,USF2	FADS2,GADD45B,IGF1,MMP9,PKLR,VTN	6 (3)	3		HINT1		AGT,B2M
MNT	transcription regulator		1			-1.414	0.000423	0.0046	MNT	FBXO32,GADD45B	2 (1)	1	AGT
NELFB	other	-0.094	1			-1.414	0.000423	0.0021	NELFB	GADD45B,MAD2L1	2 (1)	1
RASGRF1	other	-0.142	1			0	0.000423	0.0033	RASGRF1	IGF1,MMP9	2 (1)	1	AGT
azithromycin	chemical drug		1			0	0.000423	0.0055	azithromycin	MMP9,MRC1	2 (1)	1
MIR100HG	other		2			-0.447	0.000435	0.0392	MIR100HG,SMAD2,SMAD3	C3,GADD45B,HSP90B1,IGF1,MMP9	5 (3)	2				SMAD2
bortezomib	chemical drug		1			-1.342	0.000435	0.0266	bortezomib	AGR2,GADD45B,HSP90AA1,HSP90B1,IGF1	5 (1)	1				ATF6,ESR1,Jnk,MYOCD,SREBF1	CDKN2A,HDAC2,VCAM1
SCUBE3	other	-0.128	2			-0.447	0.000443	0.0401	SCUBE3,SMAD2,SMAD3	C3,GADD45B,HSP90B1,IGF1,MMP9	5 (3)	3	AGT			SMAD2
cistanche tubulosa phenylethanol glycosides	chemical reagent		2			0.447	0.000443	0.0401	cistanche tubulosa phenylethanol glycosides,SMAD2,SMAD3	C3,GADD45B,HSP90B1,IGF1,MMP9	5 (3)	2					SMAD2
merestinib	chemical drug		2			1	0.000443	0.0208	merestinib,MET,NTRK1	IGF1,LGALS1,MAD2L1,MMP9	4 (3)	2					NTRK1
GALNT4	enzyme	0.266	2			0.447	0.000452	0.0402	GALNT4,SMAD2,SMAD3	C3,GADD45B,HSP90B1,IGF1,MMP9	5 (3)	2					SMAD2
echinacoside	chemical reagent		2			0.447	0.000468	0.043	echinacoside,SMAD2,SMAD3	C3,GADD45B,HSP90B1,IGF1,MMP9	5 (3)	2					SMAD2
22(S)-hydroxycholesterol	chemical - endogenous mammalian		2			-0.816	0.000472	0.0337	22(S)-hydroxycholesterol,NR1H3,RUNX2,SREBF1	FADS2,FBXO32,GADD45B,MMP9,PKLR,RBP1	6 (4)	3					SREBF1
UGCG	enzyme	-0.139	3			-0.2	0.00048	0.021	APEX1,AR,CDKN2A,CEBPA,CREB1,E2F1,ERBB2,GFI1,GSK3B,HNF4A,IL6,INSR,MTOR,MYC,NFATC1,NFE2L2,NR3C1,PDX1,PSEN1,SRF,STAT1,TERT,TP53,UGCG,VCAM1	ABRA,AGR2,Ang4,CELA2A,CYP3A7,DUSP16,GADD45B,HAPLN3,HSP90AA1,HSPA1L,IGF1,MAD2L1,MMP9,MRC1,NPAS4,NUP210,NXNL2,PDIA4,PGP,PRKD1,SAE1,SLC30A4,SNAPC3,TERF2,TMIGD1	25 (25)	24	AGT,RGS2			VCAM1
amuvatinib	chemical drug		2			1.342	0.000486	0.0287	amuvatinib,MET,RET	HSP90AA1,HSPA1L,IGF1,MAD2L1,MMP9	5 (3)	2					RET
sulfo-N-succinimidyl oleate	chemical toxicant		2			0.447	0.000486	0.0423	SMAD2,SMAD3,sulfo-N-succinimidyl oleate	C3,GADD45B,HSP90B1,IGF1,MMP9	5 (3)	2					SMAD2
acitretin	chemical drug		2			-1.134	0.000489	0.0357	acitretin,ACSL3,ADAM10,RARA,RARB,RXRA	Ang4,C3,IGF1,LGALS1,MAD2L1,PKLR,RBP1	7 (6)	5				ACSL3
B2M	transmembrane receptor	0.134	2			0.816	0.000492	0.0483	B2M,Mapk,SREBF1	FADS2,FBXO32,IGF1,MMP9,PKLR,RBP1	6 (3)	2	Gcn5l,USF2	vinorelbine		CD8B,SREBF1
CST1	other		2			0.447	0.000494	0.0437	CST1,SMAD2,SMAD3	C3,GADD45B,HSP90B1,IGF1,MMP9	5 (3)	2					SMAD2
CST4	other		2			0.447	0.000494	0.0437	CST4,SMAD2,SMAD3	C3,GADD45B,HSP90B1,IGF1,MMP9	5 (3)	2					SMAD2
MYOCD	transcription regulator		2			1.342	0.000503	0.0202	CASP3,MYOCD,SRF	ABRA,FBXO32,IGF1,MMP9,NPAS4	5 (3)	3	bortezomib,propylthiouracil			CNN1,HSPB7,TAGLN
palmitic acid	chemical - endogenous mammalian		1			-0.447	0.000512	0.0359	palmitic acid	FBXO32,HSP90B1,IGF1,NPAS4,PKLR	5 (1)	1		arachidonic acid		AMPK,ATF6,CDKN2A,EPHX2,Jnk,MTOR,SREBF1,TRIM63	HNF1A
carboxymethylflavin	chemical - endogenous mammalian		2			0	0.000512	0.0328	carboxymethylflavin,MTOR,ZAP70	FBXO32,HSP90AA1,HSP90B1,IGF1,MMP9,PGP	6 (3)	3					MTOR
formylmethylflavin	chemical - endogenous non-mammalian		2			0	0.000512	0.0328	formylmethylflavin,MTOR,ZAP70	FBXO32,HSP90AA1,HSP90B1,IGF1,MMP9,PGP	6 (3)	3					MTOR
lumichrome	chemical - endogenous non-mammalian		2			0	0.000512	0.0328	lumichrome,MTOR,ZAP70	FBXO32,HSP90AA1,HSP90B1,IGF1,MMP9,PGP	6 (3)	3					MTOR
LCK/Fyn	group		2			-0.378	0.000517	0.0288	CD247,CD3,LCK/Fyn,PRKCQ,ZAP70	HSP90AA1,HSP90B1,IGF1,MMP9,PDIA4,PKLR,TERF2	7 (5)	4
MTOR	kinase	-0.003	1			1.342	0.000521	0.0209	MTOR	FBXO32,HSP90B1,IGF1,MMP9,PGP	5 (1)	1	1-palmitoyl-2-oleoylphosphatidic acid,AGT,ATF6,Congo Red,Jnk,palmitic acid,RET,SMAD2,thapsigargin	carboxymethylflavin,FNIP1,formylmethylflavin,KAT2A,lumichrome,tamoxifen,vancomycin,ZMPSTE24		CSF1R,ERCC1,ESR1,HNF1A,lactic acid,mir-1,PPARGC1B,SREBF1,TRIM63,VCAM1
C5AR1	G-protein coupled receptor		1			-0.577	0.000525	0.0101	C5AR1	C3,IGF1,MMP9	3 (1)	1	AGT,SREBF1,thapsigargin	NR5A2,PON2,ST8SIA1		ATF6
vinorelbine	chemical drug		2			-0.816	0.000562	0.0302	AMPK,CASP3,STK11,vinorelbine	FBXO32,GADD45B,LGALS1,MMP9,PKLR,PYCR2	6 (4)	4		RALBP1			AMPK,B2M
NFIL3	transcription regulator	-0.009	2			0.447	0.000579	0.0228	NFIL3,SREBF1	FADS2,FBXO32,GADD45B,PKLR,RBP1	5 (2)	2	thapsigargin
CDKN2A	transcription regulator		1			0.447	0.000641	0.0236	CDKN2A	C3,MAD2L1,MMP9,MRC1,SAE1	5 (1)	1	FOXA1,palmitic acid,RET,SMAD2	bortezomib,HDAC2,PAK1		CX3CL1,Jnk,SREBF1	ITGAV,ITGB5,PTX3
FRAX486	chemical drug		2			-0.577	0.000662	0.0157	FRAX486,PAK1,PAK2	FBXO32,IGF1,MMP9	3 (3)	2					PAK1
Pdi	group		2			0.577	0.000662	0.0126	F3,P4HB,Pdi,PDIA6	HSP90B1,MMP9,PDIA4	3 (4)	3	P4HB	Ubiquitin
NTRK1	kinase	-0.139	1			-1.414	0.00067	0.0078	NTRK1	LGALS1,MMP9	2 (1)	1	AGT,ESR1,GDF2,ST8SIA1	atorvastatin,merestinib,pralsetinib,RET,tamoxifen
SIN3A	transcription regulator		1			-1.414	0.00067	0.0123	SIN3A	FBXO32,GADD45B	2 (1)	1	HDAC2				ESR1
F2	peptidase	0.204	1	Inhibited		-2.236	0.000674	0.0343	F2	HSP90AA1,IGF1,MMP9,PDIA4,VTN	5 (1)	1	carbon tetrachloride,HNF1A,KDM6A	melagatran,SERPIND1		ACVR1B,AMPK,arachidonic acid,CX3CL1,Jnk,PLA2,SMAD2,TXNDC5,VCAM1	Fgf
tamoxifen	chemical drug		1			-1.342	0.000685	0.0319	tamoxifen	AGR2,C3,CUZD1,FADS2,HSP90B1	5 (1)	1	NCOA1	NCOA3		AMPK,EPHA4,Jnk,mir-23,PTPRS,SREBF1	CYP1B1,MTOR,NTRK1,TAGLN
SPAG1	other	-0.302	2			0	0.000687	0.0318	AMPK,Mapk,SPAG1	FBXO32,IGF1,MMP9,PKLR	4 (3)	2					AMPK
ELOB	transcription regulator		2	Inhibited		-2	0.00072	0.0261	ELOB,PRKCI,Ubiquitin,VHL	GMFB,HSP90AA1,HSP90B1,MAD2L1	4 (4)	3					Ubiquitin
CYRIB	other	-0.203	2			-0.577	0.000722	0.0171	CYRIB,PAK1,PAK2	FBXO32,IGF1,MMP9	3 (3)	2					PAK1
CAB39	enzyme	0.058	2			1.633	0.000744	0.0372	AMPK,CAB39,MARK2,STK11	FBXO32,GADD45B,IGF1,MMP9,PKLR,PYCR2	6 (4)	3				AMPK
prexasertib	chemical drug		1			-0.577	0.000753	0.0162	prexasertib	C3,GADD45B,MMP9	3 (1)	1
ZFP91	transcription regulator		1			0	0.000765	0.0088	ZFP91	FADS2,MAD2L1	2 (1)	1
FOXA1	transcription regulator	-0.136	2			-0.816	0.000771	0.05	estrogen receptor,FOXA1,SHH	AGR2,C3,HSP90AA1,IGF1,MMP9,PYCR2	6 (3)	3		carbon tetrachloride		CDKN2A,SCGB1A1	HNF1A
HG-7-85-01	chemical drug		2	Activated		2	0.00081	0.0267	ABL1,HG-7-85-01,RET	C3,HSP90AA1,HSPA1L,MMP9	4 (3)	2					RET
GnRH-A	chemical reagent		1			0.577	0.000819	0.0087	GnRH-A	GADD45B,PPIE,SNAPC3	3 (1)	1				RGS2,TMBIM1	AGPAT1,MAZ
MIR320	group		2			0	0.000865	0.0116	mir-320,MIR320	IGF1,MMP9	2 (2)	2
RNF19A	enzyme	0.008	2			-1	0.000867	0.0291	CASR,RNF19A,SOD1	AGR2,LGALS1,MAD2L1,MMP9	4 (3)	2		RET
docosahexaenoic acid	chemical drug		1			-1	0.000927	0.0414	docosahexaenoic acid	FADS2,MMP9,MRC1,PKLR	4 (1)	1		HINT1,N-cor		GDF2,n-3 fatty acids,PLA2	Jnk,SREBF1,VCAM1
cdc25C phosphatase (211-221)	biologic drug		2			1.732	0.00096	0.0262	cdc25C phosphatase (211-221),CHEK1,MAPKAPK2	MAD2L1,MMP9,MRC1	3 (3)	2
MUC4	other		1			-1.414	0.000972	0.0126	MUC4	MMP9,VTN	2 (1)	1	SMAD2	SP3
ethoxyquin	chemical toxicant		2			-0.577	0.000998	0.0228	cyclooxygenase,ethoxyquin,NQO1	IGF1,MMP9,MRC1	3 (3)	2					cyclooxygenase
HOXA5	transcription regulator	-0.088	2			0.577	0.00104	0.0198	CASP8,HOXA5	GADD45B,IGF1,MMP9	3 (2)	2
FRAX120	chemical drug		2			-0.577	0.00108	0.0261	FRAX120,PAK1,PAK2	FBXO32,IGF1,MMP9	3 (3)	2					PAK1
FRAX355	chemical drug		2			-0.577	0.00108	0.0261	FRAX355,PAK1,PAK2	FBXO32,IGF1,MMP9	3 (3)	2					PAK1
KISS1R	G-protein coupled receptor	-0.123	1			-1.414	0.00108	0.0099	KISS1R	MMP9,NPAS4	2 (1)	1	rat pegylated super leptin antagonist (mutant D23L/L39A/D40A/F41A)	ESR1
CX3CL1	cytokine		1			-0.577	0.00112	0.0195	CX3CL1	ANKRD33,IGF1,MMP9	3 (1)	1	CDKN2A,F2			Jnk
CREB3L1	transcription regulator	0.033	1			-1.414	0.0012	0.0086	CREB3L1	AGR2,HSP90B1	2 (1)	1	thapsigargin
HOXA5	transcription regulator	-0.088	1			0	0.0012	0.0092	HOXA5	GADD45B,IGF1	2 (1)	1
cyclooxygenase	group		1			0	0.0012	0.0112	cyclooxygenase	IGF1,MRC1	2 (1)	1	trimethyltin	ethoxyquin,ozone		RGS2
mir-192	microRNA		1			0	0.0012	0.0104	mir-192	IGF1,MAD2L1	2 (1)	1	thapsigargin	AGT
ST8SIA1	enzyme		1			1.414	0.00133	0.0136	ST8SIA1	C3,MMP9	2 (1)	1				NTRK1,SREBF1	C5AR1
Tnf receptor	group		1			0	0.00133	0.0137	Tnf receptor	C3,MMP9	2 (1)	1				Jnk
NCOA3	transcription regulator	0.078	1			-0.577	0.00133	0.02	NCOA3	IGF1,LECT2,MMP9	3 (1)	1	PAK1,thapsigargin			Jnk,KAT2A,NR5A2,SREBF1,TAGLN	tamoxifen
carbon tetrachloride	chemical toxicant		1			1	0.00138	0.0471	carbon tetrachloride	GADD45B,IGF1,MMP9,RBP1	4 (1)	1				F2,Jnk,P4HB,SMAD2,VCAM1	AMPK,FOXA1
farnesol	chemical reagent		1			-1.414	0.00146	0.0118	farnesol	HSP90B1,PDIA4	2 (1)	1				Jnk,Rxr
AREG	growth factor		1			-0.577	0.00147	0.0194	AREG	C3,MMP9,SAE1	3 (1)	1	arachidonic acid,CRTC1-MAML2,diethylstilbestrol,ESR1			PTX3,TNFAIP6
CNN1	other	-0.073	2			0.816	0.00155	0.0498	CNN1,HNF4A,PRKCE	CYP3A7,GADD45B,IGF1,MMP9,PKLR,TMIGD1	6 (3)	2	MYOCD
SCGB1A1	cytokine		1			1.414	0.00159	0.0202	SCGB1A1	C3,MMP9	2 (1)	1	FOXA1				PLA2
TNFAIP6	other	-0.061	1			0	0.00159	0.0163	TNFAIP6	MMP9,MRC1	2 (1)	1	AREG	ESR1
Ubiquitin	group		1			1.414	0.00159	0.0157	Ubiquitin	HSP90AA1,HSP90B1	2 (1)	1		ELOB,PELI1,Rbx1			Pdi,SMAD2
DNAJC3	other	-0.265	2			-1	0.00161	0.0341	DNAJC3,EIF2AK2,EIF2AK3,HSPA8	AMY2B,IGF1,MANF,MMP9	4 (4)	3	chrysotile asbestos	FOXO4,MAZ,RET
protamine zinc insulin	biologic drug		2			0.447	0.0017	0.0417	INSR,protamine zinc insulin	AGR2,Ang4,IGF1,MMP9,PKLR	5 (2)	2
St. John's wort	chemical drug		2			-1	0.00173	0.0281	indinavir,NR1I2,St. John's wort	CYP3A7,IGF1,MMP9,PDIA4	4 (3)	2
gentamicin	chemical drug		1			-0.447	0.00184	0.0305	gentamicin	GMFB,HSP90AA1,HSP90B1,LGALS1,PDIA4	5 (1)	1				VCAM1	ACSL3,CDO1,EPHX2,ITGB5
chrysotile asbestos	chemical toxicant		1			-1.414	0.00188	0.0139	chrysotile asbestos	HSP90B1,PDIA4	2 (1)	1				DNAJC3
GDF2	growth factor		1			1.732	0.0019	0.0295	GDF2	GADD45B,IGF1,MMP9	3 (1)	1	docosahexaenoic acid			BMPR1A,NTRK1,SMAD2,VCAM1	SREBF1
Tcf 1/3/4	group		2			0.378	0.00194	0.042	HNF1A,Tcf 1/3/4,TCF3,TCF4	CYP3A7,HSP90B1,IGF1,MAD2L1,MANF,PKLR,VTN	7 (4)	3
AMPK	complex		1			0.577	0.00196	0.0478	AMPK	FBXO32,MMP9,PKLR	3 (1)	1	3,4-dihydroxyphenylethanol,acetate,atorvastatin,CAB39,CDN1163,ESR1,ezetimibe,F2,hormone,ozone,palmitic acid,propolis,TAB2,tamoxifen,thapsigargin	carbon tetrachloride,FNIP1,protein phosphatase,RALBP1,SPAG1,splitomicin,vinorelbine		Jnk,PTS	GYS2,SREBF1,VCAM1
TAPI	chemical - protease inhibitor		2			-1.732	0.00196	0.0399	CSF1R,JAK2,TAPI	MMP9,MRC1,RBP1	3 (3)	2				CSF1R
Fgf	group		1			0	0.00204	0.0153	Fgf	IGF1,MMP9	2 (1)	1	ESR1	F2		VCAM1
vancomycin	biologic drug		1			0	0.00207	0.0312	vancomycin	C3,GMFB,LGALS1,MRC1	4 (1)	1				HDAC2	ITGB5,MTOR
RGS2	enzyme		1			1.732	0.00214	0.0164	RGS2	HSP90B1,MANF,PDIA4	3 (1)	1	AGT,arachidonic acid,cyclooxygenase,GnRH-A			SREBF1,UGCG
SRF-ELK1	complex		2			1	0.00218	0.044	ELK1,SRF,SRF-ELK1	ABRA,IGF1,MMP9,NPAS4	4 (3)	2
PAK1	kinase	-0.008	1			0	0.0022	0.0262	PAK1	FBXO32,MMP9	2 (1)	1	AGT	CYRIB,FRAX120,FRAX355,FRAX486		Jnk,NCOA3	CDKN2A
SREBF1	transcription regulator	-0.197	1			1	0.00225	0.0425	SREBF1	FADS2,FBXO32,PKLR,RBP1	4 (1)	1	ACSL3,B2M,bortezomib,carbohydrate,CDKN2A,DL-fructose,HNRNPA1,LTB4R,MTOR,NCOA3,palmitic acid,RGS2,Rxr,ST8SIA1,tamoxifen,thapsigargin	1,4-bis[2-(3,5-dichloropyridyloxy)]benzene,22(S)-hydroxycholesterol,AMPK,arachidonic acid,CDN1163,docosahexaenoic acid,eicosapentenoic acid,ezetimibe,GDF2,GYS2,Lycium barbarum polysaccharides,n-3 fatty acids,N-cor,pirinixic acid,SLC39A14		ADGRG1,C5AR1,CFI,TRIM63	mir-1
SB1578	chemical drug		2			1.732	0.00226	0.0439	CSF1R,JAK2,SB1578	MMP9,MRC1,RBP1	3 (3)	2					CSF1R
SMAD2	transcription regulator	0.041	1			0.577	0.00226	0.0474	SMAD2	GADD45B,IGF1,MMP9	3 (1)	1	ACVR1B,AGT,carbon tetrachloride,DL-fructose,F2,GDF2,Jnk,MIR100HG,NR5A2,SCUBE3,SIX1,thapsigargin	cistanche tubulosa phenylethanol glycosides,CST1,CST2,CST4,CXCL9,diethylstilbestrol,echinacoside,ESR1,GALNT4,serelaxin,sulfo-N-succinimidyl oleate,Ubiquitin		CDKN2A,MTOR,MUC4	PTX3
ITGAV	transmembrane receptor	-0.097	1			-1.414	0.00236	0.0366	ITGAV	MMP9,VTN	2 (1)	1	AGT	6-amino-4-(4-phenoxyphenylethylamino)quinazoline,calpain inhibitor 2,CDKN2A		Jnk
JAK inhibitor I	chemical drug		1			0	0.00236	0.0336	JAK inhibitor I	C3,MMP9	2 (1)	1					CXCL11,CXCL9
RET	kinase	0.16	1			-1.732	0.00252	0.029	RET	HSP90AA1,HSPA1L,MMP9	3 (1)	1	DMRT1	amuvatinib,HG-7-85-01,pralsetinib,RPI-1		CDKN2A,ESR1,MTOR	DNAJC3,NTRK1,RNF19A
mir-23	microRNA		1			0	0.00253	0.0159	mir-23	FBXO32,IGF1	2 (1)	1	BB-Cl-amidine,tamoxifen				TRIM63
ADGRG1	G-protein coupled receptor		1			1	0.00258	0.0079	ADGRG1	IGF1	1 (1)	1	SREBF1
CFI	peptidase		1			-1	0.00258	0.0097	CFI	C3	1 (1)	1	AGT,HNF1A,KDM6A,SREBF1
CHST11	enzyme	-0.308	1			-1	0.00258	0.028	CHST11	MMP9	1 (1)	1
CXCL9	cytokine		1			-1	0.00258	0.028	CXCL9	MMP9	1 (1)	1		JAK inhibitor I			SMAD2
CYTL1	cytokine		1			1	0.00258	0.0079	CYTL1	IGF1	1 (1)	1
DNTTIP1	ligand-dependent nuclear receptor		1			-1	0.00258	0.028	DNTTIP1	MMP9	1 (1)	1	TAT
Gm26504	other		1			1	0.00258	0.0079	Gm26504	IGF1	1 (1)	1
HSPB7	other	0.089	1			-1	0.00258	0.0026	HSPB7	LMOD2	1 (1)	1	MYOCD
NOCT	transcription regulator		1			-1	0.00258	0.0079	NOCT	IGF1	1 (1)	1		NCOA1
PTS	enzyme	0.193	1			1	0.00258	0.0079	PTS	IGF1	1 (1)	1	AMPK
RBP7	other	0.092	1			-1	0.00258	0.0041	RBP7	RBP1	1 (1)	1
SGTA	other	-0.418	1			1	0.00258	0.0079	SGTA	IGF1	1 (1)	1
SLC39A9	transporter	-0.111	1			-1	0.00258	0.028	SLC39A9	MMP9	1 (1)	1
TAGLN	other	0.316	1			1	0.00258	0.028	TAGLN	MMP9	1 (1)	1	ESR1,MYOCD,NCOA3	HDAC2,tamoxifen
TH17 Cytokine	group		1			-1	0.00258	0.0102	TH17 Cytokine	LGALS1	1 (1)	1
THSD4	other	0.09	1			1	0.00258	0.028	THSD4	MMP9	1 (1)	1
TPH2	enzyme	-0.057	1			1	0.00258	0.0079	TPH2	IGF1	1 (1)	1
alpha-hederin	chemical reagent		1			1	0.00258	0.028	alpha-hederin	MMP9	1 (1)	1
beta-lactose	chemical - endogenous mammalian		1			1	0.00258	0.028	beta-lactose	MMP9	1 (1)	1
ezogabine	chemical drug		1			1	0.00258	0.0018	ezogabine	SAE1	1 (1)	1
morphiceptin	chemical reagent		1			1	0.00258	0.028	morphiceptin	MMP9	1 (1)	1
nafoxidine	chemical drug		1			-1	0.00258	0.0097	nafoxidine	C3	1 (1)	1				ESR1
splitomicin	chemical reagent		1			-1	0.00258	0.028	splitomicin	MMP9	1 (1)	1					AMPK
PTX3	other	0.168	1			0	0.00271	0.0396	PTX3	IGF1,MMP9	2 (1)	1	AREG	BMPR1A,CDKN2A,ESR1,SMAD2
HEIH	other		1			1.414	0.00308	0.0329	HEIH	GADD45B,IGF1	2 (1)	1				HSPA2
HSPG2	enzyme	0.287	1			1.414	0.00308	0.0107	HSPG2	HSP90AA1,IGF1	2 (1)	1	AGT
IFT88	other	-0.08	1			-1.414	0.00308	0.0334	IFT88	MMP9,PYCR2	2 (1)	1				lactic acid
LTB4R	G-protein coupled receptor	-0.125	1			0	0.00308	0.0421	LTB4R	MMP9,MRC1	2 (1)	1		ESR1		SREBF1
MAX	transcription regulator	0.021	1			-1.414	0.00308	0.0322	MAX	FBXO32,GADD45B	2 (1)	1
tripterine	chemical - endogenous non-mammalian		1			0	0.00308	0.0182	tripterine	HSPA1L,MMP9	2 (1)	1					TRIM63,VCAM1
green tea polyphenol	chemical drug		1			0	0.00327	0.041	green tea polyphenol	IGF1,MMP9	2 (1)	1					Jnk
N-cor	group		1			0	0.00347	0.0351	N-cor	FADS2,MMP9	2 (1)	1					docosahexaenoic acid,eicosapentenoic acid,ESR1,SREBF1
siponimod	chemical drug		2			-1.732	0.00351	0.0356	ALOX5,S1PR1,siponimod	HSP90AA1,IGF1,MMP9	3 (3)	2
NCOA1	transcription regulator		1			-0.577	0.00394	0.0322	NCOA1	C3,LECT2,PKLR	3 (1)	1				HNF1A,NR2F1,NR5A2,tamoxifen	NFIB,NOCT
(2-(2',3'-dihydrobenzo(1,4)dioxin-6'-yl)-2-hydroxy-1-pyrrolidin-1-ylmethylethyl)nonanoic acid amide	chemical reagent		2			0.577	0.00403	0.0371	(2-(2',3'-dihydrobenzo(1,4)dioxin-6'-yl)-2-hydroxy-1-pyrrolidin-1-ylmethylethyl)nonanoic acid amide,LCK,ZAP70	GADD45B,HSP90AA1,MMP9	3 (3)	2
CSF1R	kinase	-0.051	1			-1.414	0.0041	0.0386	CSF1R	MMP9,MRC1	2 (1)	1	17-alpha-ethinylestradiol,eicosapentenoic acid,MTOR,TAPI	SB1578		VCAM1
HNF1A	transcription regulator	-0.281	1			1	0.00428	0.022	HNF1A	CYP3A7,IGF1,PKLR,VTN	4 (1)	1	DYRK1B,MTOR,NCOA1,NR5A2	17-alpha-ethinylestradiol,FOXA1,palmitic acid		CDO1,CFI,F2,IGFALS,TAT
lactic acid	chemical - endogenous mammalian		1			0	0.00455	0.0462	lactic acid	IGF1,MRC1	2 (1)	1	acetate,AGT,HNRNPA1,IFT88,MTOR	SIX1		Jnk
n-3 fatty acids	chemical drug		1			-1.414	0.00501	0.0433	n-3 fatty acids	FADS2,PKLR	2 (1)	1	docosahexaenoic acid,eicosapentenoic acid				SREBF1
12 lipoxygenase	group		1			-1	0.00515	0.0377	12 lipoxygenase	MMP9	1 (1)	1
3,4-dihydroxyphenylethanol	chemical drug		1			1	0.00515	0.028	3,4-dihydroxyphenylethanol	MMP9	1 (1)	1				AMPK
ASGR1	transmembrane receptor		1			-1	0.00515	0.0364	ASGR1	MMP9	1 (1)	1
ASH2L	transcription regulator	-0.442	1			-1	0.00515	0.035	ASH2L	MMP9	1 (1)	1				ESR1
CDO1	enzyme		1			1	0.00515	0.0184	CDO1	IGF1	1 (1)	1	HNF1A	gentamicin
IGFALS	other	0.14	1			1	0.00515	0.033	IGFALS	IGF1	1 (1)	1	HNF1A,KDM6A,ZMPSTE24
LAMA1	other	-0.198	1			-1	0.00515	0.0368	LAMA1	MMP9	1 (1)	1
MEX3C	enzyme		1			1	0.00515	0.0371	MEX3C	IGF1	1 (1)	1
PAK6	kinase	-0.119	1			-1	0.00515	0.0357	PAK6	MMP9	1 (1)	1
PDIA6	enzyme	-0.541	1			1	0.00515	0.0154	PDIA6	HSP90B1	1 (1)	1		Manf
SPR	enzyme	-0.293	1			1	0.00515	0.0189	SPR	IGF1	1 (1)	1
TAT	enzyme	0.697	1			-1	0.00515	0.032	TAT	MMP9	1 (1)	1	HNF1A			DNTTIP1
TMBIM1	other	0.042	1			1	0.00515	0.0355	TMBIM1	MMP9	1 (1)	1	GnRH-A
TRIM63	enzyme		1			-1	0.00515	0.012	TRIM63	FBXO32	1 (1)	1	JAK,KAT2A,mir-1,MTOR,palmitic acid,pirinixic acid,SREBF1	mir-23,PPARGC1B,tripterine
cyproconazole	chemical toxicant		1			1	0.00515	0.0212	cyproconazole	GADD45B	1 (1)	1				Cyp2b
donepezil	chemical drug		1			1	0.00515	0.0362	donepezil	MMP9	1 (1)	1
ethyl linoleate	chemical - endogenous mammalian		1			-1	0.00515	0.0077	ethyl linoleate	FADS2	1 (1)	1
lanreotide	biologic drug		1			1	0.00515	0.019	lanreotide	IGF1	1 (1)	1
malolactomycin D	chemical - endogenous non-mammalian		1			1	0.00515	0.0349	malolactomycin D	MMP9	1 (1)	1					Jnk
miR-1195 (miRNAs w/seed GAGUUCG)	mature microRNA		1			-1	0.00515	0.0173	miR-1195 (miRNAs w/seed GAGUUCG)	IGF1	1 (1)	1
miR-708-5p (and other miRNAs w/seed AGGAGCU)	mature microRNA		1			1	0.00515	0.0126	miR-708-5p (and other miRNAs w/seed AGGAGCU)	MAD2L1	1 (1)	1
oxazepam	chemical drug		1			1	0.00515	0.0209	oxazepam	GADD45B	1 (1)	1
ritanserin	chemical drug		1			1	0.00515	0.013	ritanserin	PRKD1	1 (1)	1
tomelukast	chemical drug		1			1	0.00515	0.0297	tomelukast	MMP9	1 (1)	1
KDM6A	enzyme	-0.17	1			0	0.00576	0.0237	KDM6A	CYP3A7,VTN	2 (1)	1				CFI,F2,IGFALS,VCAM1
ZMPSTE24	peptidase	-0.117	1			0	0.00576	0.0445	ZMPSTE24	GADD45B,IGF1	2 (1)	1				IGFALS	MTOR
ZNF106	other		1			1.414	0.00576	0.0232	ZNF106	C3,LGALS1	2 (1)	1
propylthiouracil	chemical drug		1			-0.577	0.00635	0.0232	propylthiouracil	IGF1,MRC1,RBP1	3 (1)	1				MYOCD	NFIB
2',5'-dideoxyadenosine	chemical reagent		1			-1	0.00771	0.0433	2',5'-dideoxyadenosine	IGF1	1 (1)	1
AGPAT1	enzyme	0.413	1			1	0.00771	0.0435	AGPAT1	IGF1	1 (1)	1		GnRH-A
C20-D3-vitamin A	chemical drug		1			1	0.00771	0.0181	C20-D3-vitamin A	C3	1 (1)	1
CFC1/CFC1B	other		1			1	0.00771	0.0192	CFC1/CFC1B	PYCR2	1 (1)	1
CRTC1-MAML2	fusion gene/product		1			1	0.00771	0.0267	CRTC1-MAML2	IGF1	1 (1)	1				AREG
CXCL11	cytokine		1			-1	0.00771	0.0439	CXCL11	MMP9	1 (1)	1	ORMDL3	JAK inhibitor I
DHTKD1	enzyme	-0.369	1			-1	0.00771	0.0196	DHTKD1	IGF1	1 (1)	1
FBN2	other		1			-1	0.00771	0.0468	FBN2	MMP9	1 (1)	1
GIMAP1-GIMAP5	other		1			1	0.00771	0.0186	GIMAP1-GIMAP5	HSP90B1	1 (1)	1
Gα12/13	group		1			1	0.00771	0.0231	Gα12/13	IGF1	1 (1)	1
HP1BP3	other	-0.021	1			1	0.00771	0.0285	HP1BP3	IGF1	1 (1)	1
Lycium barbarum polysaccharides	chemical - endogenous non-mammalian		1			1	0.00771	0.0234	Lycium barbarum polysaccharides	IGF1	1 (1)	1					SREBF1
MBD5	other		1			1	0.00771	0.0246	MBD5	IGF1	1 (1)	1
Manf	other		1			1	0.00771	0.0183	Manf	HSP90B1	1 (1)	1	ATF6	thapsigargin			PDIA6
P4HB	enzyme	0.133	1			1	0.00771	0.0118	P4HB	PDIA4	1 (1)	1	atorvastatin,carbon tetrachloride,GSK-2606414			Pdi
RIMS2	other		1			1	0.00771	0.0246	RIMS2	IGF1	1 (1)	1
SEC23B	transporter	-0.076	1			1	0.00771	0.0441	SEC23B	HSP90B1	1 (1)	1
SXN101959	chemical reagent		1			-1	0.00771	0.0209	SXN101959	IGF1	1 (1)	1
TXNDC5	enzyme	-0.384	1			-1	0.00771	0.0489	TXNDC5	MMP9	1 (1)	1	F2
VCAM1	transmembrane receptor	-0.106	1			-1	0.00771	0.0442	VCAM1	MMP9	1 (1)	1	AGT,carbon tetrachloride,CSF1R,EPHX2,F2,Fgf,GDF2,gentamicin,KDM6A,MTOR,UGCG	17-alpha-ethinylestradiol,AMPK,arachidonic acid,atorvastatin,bortezomib,docosahexaenoic acid,FOXO4,pirinixic acid,thapsigargin,tripterine
ZNF350	transcription regulator		1			1	0.00771	0.04	ZNF350	MMP9	1 (1)	1
arzoxifene	chemical drug		1			1	0.00771	0.027	arzoxifene	IGF1	1 (1)	1
devazepide	chemical drug		1			-1	0.00771	0.0064	devazepide	CTRB2	1 (1)	1
mir-551	microRNA		1			1	0.00771	0.0394	mir-551	MMP9	1 (1)	1
norisoboldine	chemical - endogenous non-mammalian		1			1	0.00771	0.0493	norisoboldine	MMP9	1 (1)	1
ostarine	chemical drug		1			1	0.00771	0.0154	ostarine	IGF1	1 (1)	1
pentosan polysulfate	chemical drug		1			1	0.00771	0.0425	pentosan polysulfate	MMP9	1 (1)	1
perindoprilat	chemical drug		1			-1	0.00771	0.0337	perindoprilat	MMP9	1 (1)	1
protamine zinc insulin	biologic drug		1			1	0.00771	0.0284	protamine zinc insulin	IGF1	1 (1)	1
rocuronium	chemical drug		1			1	0.00771	0.028	rocuronium	MMP9	1 (1)	1
triolein	chemical drug		1			1	0.00771	0.0155	triolein	FADS2	1 (1)	1
KDM3B	enzyme	-0.069	1			0	0.00887	0.0196	KDM3B	FADS2,IGF1	2 (1)	1
PTF1A	transcription regulator	0.037	1			1.414	0.00983	0.0161	PTF1A	AMY2B,CTRB2	2 (1)	1		AGT
1-methyl-2-pyrrolidinone	chemical drug		1			1	0.0103	0.0493	1-methyl-2-pyrrolidinone	MMP9	1 (1)	1
ACSL3	enzyme	-0.107	1			1	0.0103	0.0323	ACSL3	PKLR	1 (1)	1	acitretin	gentamicin		SREBF1
CITED1	transcription regulator	-0.195	1			1	0.0103	0.038	CITED1	IGF1	1 (1)	1				ESR1
DYNC2LI1	other	-0.246	1			-1	0.0103	0.0274	DYNC2LI1	PYCR2	1 (1)	1
HSPBP1	other	0.177	1			-1	0.0103	0.0253	HSPBP1	HSPA1L	1 (1)	1				HSPA2
ITPRID2	other	0.06	1			1	0.0103	0.0313	ITPRID2	IGF1	1 (1)	1
MM218	chemical reagent		1			1	0.0103	0.0372	MM218	MMP9	1 (1)	1
PTPRS	phosphatase	0.126	1			1	0.0103	0.0345	PTPRS	IGF1	1 (1)	1	tamoxifen
Sapk	group		1			-1	0.0103	0.0239	Sapk	FBXO32	1 (1)	1	AGT
TAB2	other		1			-1	0.0103	0.0315	TAB2	MMP9	1 (1)	1				AMPK,Jnk
TOP3A	enzyme	-0.173	1			1	0.0103	0.0073	TOP3A	TERF2	1 (1)	1
Z-endoxifen	chemical - endogenous mammalian		1			1	0.0103	0.0271	Z-endoxifen	IGF1	1 (1)	1					ESR1
ZNRD1ASP	other		1			-1	0.0103	0.0309	ZNRD1ASP	HSP90AA1	1 (1)	1
betamethasone valerate	chemical drug		1			1	0.0103	0.0377	betamethasone valerate	MMP9	1 (1)	1
cathepsin L inhibitor	chemical drug		1			1	0.0103	0.0293	cathepsin L inhibitor	C3	1 (1)	1
repertaxin	chemical drug		1			1	0.0103	0.0381	repertaxin	MMP9	1 (1)	1
NEUROG1	transcription regulator	-0.199	1			1.414	0.0115	0.0452	NEUROG1	C3,MMP9	2 (1)	1
AGA	enzyme	-0.355	1			-1	0.0128	0.0317	AGA	TERF2	1 (1)	1
CR1	transmembrane receptor		1			-1	0.0128	0.0443	CR1	C3	1 (1)	1	AGT
GSK-2606414	chemical reagent		1			-1	0.0128	0.024	GSK-2606414	PDIA4	1 (1)	1				ESR1,P4HB
GYS2	enzyme	0.008	1			-1	0.0128	0.0446	GYS2	PKLR	1 (1)	1		AMPK		Jnk	SREBF1
HSPA2	other		1			-1	0.0128	0.0178	HSPA2	HSPA1L	1 (1)	1	HEIH,HSPBP1
TRRAP	transcription regulator	-0.337	1			-1	0.0128	0.0294	TRRAP	MAD2L1	1 (1)	1
cinnamyl-3,4-dihydroxy-alpha-cyanocinnamate	chemical reagent		1			1	0.0128	0.0486	cinnamyl-3,4-dihydroxy-alpha-cyanocinnamate	MRC1	1 (1)	1
propolis	biologic drug		1			-1	0.0128	0.0479	propolis	VTN	1 (1)	1				AMPK
styrene	chemical toxicant		1			-1	0.0128	0.0384	styrene	HSPA1L	1 (1)	1
5-fluoro-2-benzoyloxycinnamaldehyde	chemical reagent		1			1	0.0154	0.0459	5-fluoro-2-benzoyloxycinnamaldehyde	MAD2L1	1 (1)	1
5-fluoro-2-hydroxycinnamaldehyde	chemical reagent		1			1	0.0154	0.0459	5-fluoro-2-hydroxycinnamaldehyde	MAD2L1	1 (1)	1
BB-Cl-amidine	chemical reagent		1			-1	0.0154	0.0417	BB-Cl-amidine	IGF1	1 (1)	1				mir-23
Congo Red	chemical toxicant		1			1	0.0154	0.0387	Congo Red	C3	1 (1)	1				MTOR
ERCC1	enzyme	-0.222	1			1	0.0154	0.04	ERCC1	IGF1	1 (1)	1	MTOR
Npy4r	G-protein coupled receptor	-0.01	1			-1	0.0154	0.0443	Npy4r	IGF1	1 (1)	1
PKD2	ion channel	0.047	1			1	0.0154	0.0127	PKD2	PYCR2	1 (1)	1
SLC39A14	transporter	0.045	1			1	0.0154	0.0443	SLC39A14	IGF1	1 (1)	1	ATF6				SREBF1
SNTA1	other		1			-1	0.0154	0.0279	SNTA1	IGF1	1 (1)	1				EPHA4
ZFA-fmk	chemical reagent		1			1	0.0154	0.0331	ZFA-fmk	C3	1 (1)	1
benfluorex	chemical drug		1			1	0.0154	0.0497	benfluorex	PKLR	1 (1)	1
glycitein	chemical drug		1			1	0.0154	0.0365	glycitein	MMP9	1 (1)	1
hormone	chemical drug		1			-1	0.0154	0.0389	hormone	MAD2L1	1 (1)	1				AMPK,ESR1
hydroxyethylnorfenfluramine	chemical - endogenous mammalian		1			1	0.0154	0.0497	hydroxyethylnorfenfluramine	PKLR	1 (1)	1
mir-28	microRNA		1			1	0.0154	0.0381	mir-28	MAD2L1	1 (1)	1
tacedinaline	chemical drug		1			1	0.0154	0.0275	tacedinaline	NPAS4	1 (1)	1
trimethyltin	chemical reagent		1			-1	0.0154	0.0412	trimethyltin	MMP9	1 (1)	1				cyclooxygenase
AKIRIN2	other	-0.223	1			-1	0.0179	0.0495	AKIRIN2	MMP9	1 (1)	1
N-acetyl-L-aspartic acid	chemical - endogenous mammalian		1			-1	0.0179	0.0484	N-acetyl-L-aspartic acid	MRC1	1 (1)	1
UGDH	enzyme	-0.33	1			-1	0.0179	0.0432	UGDH	FADS2	1 (1)	1
coumestrol	chemical toxicant		1			-1	0.0179	0.0388	coumestrol	HSP90B1	1 (1)	1				ESR1
dihematoporphyrin ether	chemical drug		1			-1	0.0179	0.0439	dihematoporphyrin ether	HSP90B1	1 (1)	1
EPHA4	kinase	-0.102	1			1	0.0204	0.0457	EPHA4	IGF1	1 (1)	1	SNTA1,tamoxifen			Jnk
HINT1	enzyme	0.001	1			-1	0.0204	0.0472	HINT1	FADS2	1 (1)	1				prostaglandin E1,retinaldehyde	arachidonic acid,docosahexaenoic acid,USF2
PAPOLB	enzyme		1			-1	0.0204	0.0168	PAPOLB	HSPA1L	1 (1)	1
Retinoic acid-RAR-RXR	complex		1			1	0.0204	0.0482	Retinoic acid-RAR-RXR	RBP1	1 (1)	1
acetate	chemical - endogenous mammalian		1			-1	0.0204	0.0455	acetate	PKLR	1 (1)	1				AMPK,lactic acid
bicuculline/dalfampridine	chemical reagent		1			1	0.0204	0.034	bicuculline/dalfampridine	NPAS4	1 (1)	1
rat pegylated super leptin antagonist (mutant D23L/L39A/D40A/F41A)	chemical reagent		1			1	0.0204	0.0439	rat pegylated super leptin antagonist (mutant D23L/L39A/D40A/F41A)	IGF1	1 (1)	1				KISS1R
NAALADL2	other	-0.148	1			-1	0.023	0.0358	NAALADL2	AGR2	1 (1)	1
NFIB	transcription regulator		1			1	0.023	0.0408	NFIB	PKLR	1 (1)	1		NCOA1,propylthiouracil
G protein alpha	group		1			-1.414	0.024	0.0248	G protein alpha	PDIA4,SEC13	2 (1)	1				PLA2,SDF4
LY-2510924	biologic drug		1			1	0.0305	0.0494	LY-2510924	MAD2L1	1 (1)	1
Diseases and Bio Functions for My Projects->F1 PFAS->PFOA F1 c x 70ngL p0.01, LFC.75
Categories	Functions	Diseases or Functions Annotation	p-Value	Predicted Activation State	Activation z-score	Notes	Bias-corrected z-score	Molecules	# Molecules
Cell-To-Cell Signaling and Interaction	aggregation	Aggregation of cells	1.95e-06		0.903		0.732	VTN,PDIA4,C3,MMP9,LGALS1,CELA2A,PRKD1,FADS2,IGF1	9
Cell-To-Cell Signaling and Interaction, Hematological System Development and Function, Inflammatory Response	aggregation	Aggregation of blood platelets	3.92e-06		0.321		0.214	VTN,PDIA4,C3,LGALS1,CELA2A,FADS2,IGF1	7
Cellular Movement	cell movement	Cell movement of prostate cancer cell lines	1.12e-05	Decreased	-2.425		-2.56	VTN,HSP90B1,PRKD1,HSP90AA1,IGF1,AGR2	6
Digestive System Development and Function, Gastrointestinal Disease, Hepatic System Development and Function, Hepatic System Disease, Infectious Diseases, Inflammatory Disease, Inflammatory Response, Organ Development, Organismal Injury and Abnormalities	viral hepatitis	Viral hepatitis	1.22e-05					AMY2B,C3,MMP9,HSP90B1,LECT2,IGF1	6
Infectious Diseases	infection	Viral Infection	1.57e-05		-0.106		-0.423	AMY2B,TERF2,MMP9,C3,LGALS1,HSP90B1,NXNL2,STYXL2,GADD45B,LECT2,IGF1,VTN,MRC1,SNU13,NUP210,PRKD1,CALCOCO1,SAE1,HSP90AA1,DUSP16	20
Protein Degradation, Protein Synthesis	catabolism	Catabolism of protein	1.74e-05		0.548		0.415	VTN,MMP9,FBXO32,HSP90B1,CELA2A,CTRB2,PRKD1,LNX1,HSP90AA1,IGF1,MAD2L1	11
Cancer, Gastrointestinal Disease, Organismal Injury and Abnormalities	adenoid cystic carcinoma of parotid gland	Adenoid cystic carcinoma of parotid gland	1.75e-05					HSP90B1,HSP90AA1	2
Cancer, Organismal Injury and Abnormalities, Respiratory Disease	advanced stage primary laryngeal cancer	Advanced stage primary laryngeal cancer	1.75e-05					HSP90B1,HSP90AA1	2
Cancer, Hereditary Disorder, Organismal Injury and Abnormalities, Reproductive System Disease	BRCA1 germline mutation positive triple negative invasive breast cancer	BRCA1 germline mutation positive triple negative invasive breast cancer	1.75e-05					HSP90B1,HSP90AA1	2
Cancer, Hereditary Disorder, Organismal Injury and Abnormalities, Reproductive System Disease	BRCA2 germline mutation positive triple negative invasive breast cancer	BRCA2 germline mutation positive triple negative invasive breast cancer	1.75e-05					HSP90B1,HSP90AA1	2
Cancer, Gastrointestinal Disease, Organismal Injury and Abnormalities, Respiratory Disease	CDKN2A overexpression negative hypopharyngeal squamous cell carcinoma	CDKN2A overexpression negative hypopharyngeal squamous cell carcinoma	1.75e-05					HSP90B1,HSP90AA1	2
Cancer, Organismal Injury and Abnormalities, Respiratory Disease	CDKN2A overexpression negative laryngeal squamous cell carcinoma	CDKN2A overexpression negative laryngeal squamous cell carcinoma	1.75e-05					HSP90B1,HSP90AA1	2
Cancer, Organismal Injury and Abnormalities, Respiratory Disease	ethmoid sinus adenocarcinoma	Ethmoid sinus adenocarcinoma	1.75e-05					HSP90B1,HSP90AA1	2
Cancer, Organismal Injury and Abnormalities, Reproductive System Disease	invasive cervical squamous cell carcinoma	FIGO stage IB2-IVA invasive cervical squamous cell carcinoma	1.75e-05					HSP90B1,HSP90AA1	2
Cancer, Organismal Injury and Abnormalities, Reproductive System Disease	primary cervical adenocarcinoma	FIGO stage IB2-IVA primary cervical adenocarcinoma	1.75e-05					HSP90B1,HSP90AA1	2
Cancer, Organismal Injury and Abnormalities	head and neck squamous cell carcinoma with extranodal extension of mucosal primary	Head and neck squamous cell carcinoma with extranodal extension of mucosal primary	1.75e-05					HSP90B1,HSP90AA1	2
Cancer, Organismal Injury and Abnormalities	occult primary cancer of head and neck	High-risk occult primary cancer of head and neck	1.75e-05					HSP90B1,HSP90AA1	2
Cancer, Organismal Injury and Abnormalities, Respiratory Disease	squamous cell cancer of the ethmoid sinus	High-risk squamous cell cancer of the ethmoid sinus	1.75e-05					HSP90B1,HSP90AA1	2
Cancer, Organismal Injury and Abnormalities, Respiratory Disease	squamous cell cancer of the glottis	High-risk squamous cell cancer of the glottis	1.75e-05					HSP90B1,HSP90AA1	2
Cancer, Gastrointestinal Disease, Organismal Injury and Abnormalities	squamous cell cancer of the lip	High-risk squamous cell cancer of the lip	1.75e-05					HSP90B1,HSP90AA1	2
Cancer, Connective Tissue Disorders, Gastrointestinal Disease, Organismal Injury and Abnormalities, Respiratory Disease, Skeletal and Muscular Disorders	squamous cell cancer of the maxillary sinus	High-risk squamous cell cancer of the maxillary sinus	1.75e-05					HSP90B1,HSP90AA1	2
Cancer, Gastrointestinal Disease, Organismal Injury and Abnormalities, Respiratory Disease	squamous cell cancer of the oropharynx	High-risk squamous cell cancer of the oropharynx	1.75e-05					HSP90B1,HSP90AA1	2
Cancer, Organismal Injury and Abnormalities, Respiratory Disease	squamous cell cancer of the supraglottis	High-risk squamous cell cancer of the supraglottis	1.75e-05					HSP90B1,HSP90AA1	2
Cancer, Organismal Injury and Abnormalities, Reproductive System Disease	cervical adenocarcinoma	Invasive cervical adenocarcinoma	1.75e-05					HSP90B1,HSP90AA1	2
Cancer, Organismal Injury and Abnormalities, Respiratory Disease	glottis cancer	Locally advanced glottis cancer	1.75e-05					HSP90B1,HSP90AA1	2
Cancer, Organismal Injury and Abnormalities, Respiratory Disease	supraglottis cancer	Locally advanced supraglottis cancer	1.75e-05					HSP90B1,HSP90AA1	2
Cancer, Gastrointestinal Disease, Hepatic System Disease, Organismal Injury and Abnormalities	non-well differentiated fetal hepatoblastoma	Non-well differentiated fetal hepatoblastoma	1.75e-05					HSP90B1,HSP90AA1	2
Cancer, Organismal Injury and Abnormalities, Reproductive System Disease	cervical adenosquamous carcinoma	Primary cervical adenosquamous carcinoma	1.75e-05					HSP90B1,HSP90AA1	2
Cancer, Organismal Injury and Abnormalities, Reproductive System Disease	primary cervical squamous cell carcinoma	Primary cervical squamous cell carcinoma	1.75e-05					HSP90B1,HSP90AA1	2
Cancer, Organismal Injury and Abnormalities, Respiratory Disease	glottis cancer	Resectable glottis cancer	1.75e-05					HSP90B1,HSP90AA1	2
Cancer, Organismal Injury and Abnormalities, Respiratory Disease	supraglottis cancer	Resectable supraglottis cancer	1.75e-05					HSP90B1,HSP90AA1	2
Cancer, Gastrointestinal Disease, Organismal Injury and Abnormalities, Respiratory Disease	hypopharynx carcinoma	Stage 3 resectable hypopharynx carcinoma	1.75e-05					HSP90B1,HSP90AA1	2
Cancer, Organismal Injury and Abnormalities, Respiratory Disease	laryngeal squamous cell carcinoma	Stage 3 resectable laryngeal squamous cell carcinoma	1.75e-05					HSP90B1,HSP90AA1	2
Cancer, Organismal Injury and Abnormalities, Respiratory Disease	laryngeal carcinoma	Stage 3 undifferentiated laryngeal carcinoma	1.75e-05					HSP90B1,HSP90AA1	2
Cancer, Organismal Injury and Abnormalities, Respiratory Disease	laryngeal squamous cell carcinoma	Stage 4a resectable laryngeal squamous cell carcinoma	1.75e-05					HSP90B1,HSP90AA1	2
Cancer, Organismal Injury and Abnormalities, Respiratory Disease	laryngeal carcinoma	Stage 4a undifferentiated laryngeal carcinoma	1.75e-05					HSP90B1,HSP90AA1	2
Cancer, Organismal Injury and Abnormalities, Respiratory Disease	laryngeal carcinoma	Stage 4b undifferentiated laryngeal carcinoma	1.75e-05					HSP90B1,HSP90AA1	2
Cancer, Organismal Injury and Abnormalities, Reproductive System Disease	cervical cancer	Stage IA cervical cancer	1.75e-05					HSP90B1,HSP90AA1	2
Cancer, Organismal Injury and Abnormalities	EBV positive squamous cell carcinoma of the head and neck of unknown primary	Stage II-IVA EBV positive squamous cell carcinoma of the head and neck of unknown primary	1.75e-05					HSP90B1,HSP90AA1	2
Cancer, Gastrointestinal Disease, Organismal Injury and Abnormalities, Respiratory Disease	CDKN2A negative oropharyngeal squamous cell carcinoma	Stage III CDKN2A negative oropharyngeal squamous cell carcinoma	1.75e-05					HSP90B1,HSP90AA1	2
Cancer, Gastrointestinal Disease, Organismal Injury and Abnormalities, Respiratory Disease	CDKN2A positive oropharyngeal squamous cell carcinoma	Stage III CDKN2A positive oropharyngeal squamous cell carcinoma	1.75e-05					HSP90B1,HSP90AA1	2
Cancer, Organismal Injury and Abnormalities, Respiratory Disease	laryngeal squamous cell carcinoma	Stage III locally advanced laryngeal squamous cell carcinoma	1.75e-05					HSP90B1,HSP90AA1	2
Cancer, Organismal Injury and Abnormalities, Respiratory Disease	ALK mutation negative EGFR mutation negative nonsquamous non-small cell lung carcinoma	Stage IV ALK mutation negative EGFR mutation negative nonsquamous non-small cell lung carcinoma	1.75e-05					HSP90B1,HSP90AA1	2
Cancer, Gastrointestinal Disease, Organismal Injury and Abnormalities, Respiratory Disease	CDKN2A negative oropharyngeal squamous cell carcinoma	Stage IVA CDKN2A negative oropharyngeal squamous cell carcinoma	1.75e-05					HSP90B1,HSP90AA1	2
Cancer, Organismal Injury and Abnormalities, Respiratory Disease	laryngeal squamous cell carcinoma	Stage IVA locally advanced laryngeal squamous cell carcinoma	1.75e-05					HSP90B1,HSP90AA1	2
Cancer, Organismal Injury and Abnormalities	loco-regionally advanced squamous cell carcinoma of the head and neck	Stage IVA loco-regionally advanced squamous cell carcinoma of the head and neck	1.75e-05					HSP90B1,HSP90AA1	2
Cancer, Gastrointestinal Disease, Organismal Injury and Abnormalities, Respiratory Disease	nasopharyngeal cancer	Stage IVA nasopharyngeal cancer	1.75e-05					HSP90B1,HSP90AA1	2
Cancer, Gastrointestinal Disease, Organismal Injury and Abnormalities, Respiratory Disease	CDKN2A negative oropharyngeal squamous cell carcinoma	Stage IVB CDKN2A negative oropharyngeal squamous cell carcinoma	1.75e-05					HSP90B1,HSP90AA1	2
Cancer, Organismal Injury and Abnormalities	loco-regionally advanced squamous cell carcinoma of the head and neck	Stage IVB loco-regionally advanced squamous cell carcinoma of the head and neck	1.75e-05					HSP90B1,HSP90AA1	2
Cancer, Organismal Injury and Abnormalities	head and neck squamous cell carcinoma of mucosal primary	TNM stage N2-3 head and neck squamous cell carcinoma of mucosal primary	1.75e-05					HSP90B1,HSP90AA1	2
Cancer, Gastrointestinal Disease, Organismal Injury and Abnormalities, Respiratory Disease	nasopharyngeal cancer	TNM stage T2-4 nasopharyngeal cancer	1.75e-05					HSP90B1,HSP90AA1	2
Cancer, Organismal Injury and Abnormalities, Respiratory Disease	glottis cancer	TNM stage T3 glottis cancer	1.75e-05					HSP90B1,HSP90AA1	2
Cancer, Gastrointestinal Disease, Organismal Injury and Abnormalities, Respiratory Disease	undifferentiated oropharyngeal carcinoma	Undifferentiated oropharyngeal carcinoma	1.75e-05					HSP90B1,HSP90AA1	2
Cellular Movement	migration	Migration of stem cells	2.3e-05					VTN,MMP9,C3,IGF1	4
Cellular Movement	migration	Migration of vascular cells	2.61e-05		0.531		0.371	VTN,C3,MMP9,LGALS1,PRKD1,LECT2,IGF1	7
Cell Morphology, Cellular Movement	cell spreading	Cell spreading of tumor cell lines	2.68e-05		-1.461		-1.633	VTN,C3,MMP9,PRKD1,IGF1	5
Cardiovascular System Development and Function, Cellular Movement	migration	Migration of endothelial cells	3.38e-05		-0.521		-0.716	VTN,C3,MMP9,LGALS1,Ang4,PRKD1,LECT2,IGF1	8
Cancer, Gastrointestinal Disease, Organismal Injury and Abnormalities, Respiratory Disease	CDKN2A positive oropharyngeal basaloid squamous cell carcinoma	CDKN2A positive oropharyngeal basaloid squamous cell carcinoma	3.49e-05					HSP90B1,HSP90AA1	2
Cancer, Gastrointestinal Disease, Organismal Injury and Abnormalities, Respiratory Disease	CDKN2A positive oropharyngeal papillary squamous cell carcinoma	CDKN2A positive oropharyngeal papillary squamous cell carcinoma	3.49e-05					HSP90B1,HSP90AA1	2
Cancer, Organismal Injury and Abnormalities, Reproductive System Disease	de novo metastatic breast cancer	De novo metastatic breast cancer	3.49e-05					HSP90B1,HSP90AA1	2
Cancer, Gastrointestinal Disease, Organismal Injury and Abnormalities	anal cancer	Inoperable anal cancer	3.49e-05					HSP90B1,HSP90AA1	2
Cancer, Gastrointestinal Disease, Organismal Injury and Abnormalities, Respiratory Disease	nasopharyngeal carcinoma	Locally advanced nasopharyngeal carcinoma	3.49e-05					HSP90B1,HSP90AA1	2
Cancer, Gastrointestinal Disease, Organismal Injury and Abnormalities, Respiratory Disease	squamous cell carcinoma of nasopharynx	Stage I squamous cell carcinoma of nasopharynx	3.49e-05					HSP90B1,HSP90AA1	2
Cancer, Gastrointestinal Disease, Organismal Injury and Abnormalities, Respiratory Disease	undifferentiated nasopharyngeal carcinoma	Stage I undifferentiated nasopharyngeal carcinoma	3.49e-05					HSP90B1,HSP90AA1	2
Cancer, Gastrointestinal Disease, Organismal Injury and Abnormalities, Respiratory Disease	stage II oropharyngeal squamous cell carcinoma	Stage II oropharyngeal squamous cell carcinoma	3.49e-05					HSP90B1,HSP90AA1	2
Cancer, Gastrointestinal Disease, Organismal Injury and Abnormalities, Respiratory Disease	squamous cell carcinoma of nasopharynx	Stage II squamous cell carcinoma of nasopharynx	3.49e-05					HSP90B1,HSP90AA1	2
Cancer, Gastrointestinal Disease, Organismal Injury and Abnormalities, Respiratory Disease	undifferentiated nasopharyngeal carcinoma	Stage II undifferentiated nasopharyngeal carcinoma	3.49e-05					HSP90B1,HSP90AA1	2
Cancer, Organismal Injury and Abnormalities, Reproductive System Disease	basal-like breast cancer	Stage II-III basal-like breast cancer	3.49e-05					HSP90B1,HSP90AA1	2
Cancer, Organismal Injury and Abnormalities, Reproductive System Disease	invasive non-metastatic breast cancer	Stage II-III invasive non-metastatic breast cancer	3.49e-05					HSP90B1,HSP90AA1	2
Cancer, Gastrointestinal Disease, Organismal Injury and Abnormalities, Respiratory Disease	human papillomavirus positive oropharyngeal squamous cell carcinoma	Stage III human papillomavirus positive oropharyngeal squamous cell carcinoma	3.49e-05					HSP90B1,HSP90AA1	2
Cancer, Gastrointestinal Disease, Organismal Injury and Abnormalities, Respiratory Disease	squamous cell carcinoma of nasopharynx	Stage III squamous cell carcinoma of nasopharynx	3.49e-05					HSP90B1,HSP90AA1	2
Cancer, Gastrointestinal Disease, Organismal Injury and Abnormalities, Respiratory Disease	undifferentiated nasopharyngeal carcinoma	Stage III undifferentiated nasopharyngeal carcinoma	3.49e-05					HSP90B1,HSP90AA1	2
Cancer, Gastrointestinal Disease, Organismal Injury and Abnormalities, Respiratory Disease	squamous cell carcinoma of nasopharynx	Stage IV squamous cell carcinoma of nasopharynx	3.49e-05					HSP90B1,HSP90AA1	2
Cancer, Gastrointestinal Disease, Organismal Injury and Abnormalities, Respiratory Disease	undifferentiated nasopharyngeal carcinoma	Stage IV undifferentiated nasopharyngeal carcinoma	3.49e-05					HSP90B1,HSP90AA1	2
Cancer, Gastrointestinal Disease, Organismal Injury and Abnormalities, Respiratory Disease	nasopharyngeal cancer	Stage IVB nasopharyngeal cancer	3.49e-05					HSP90B1,HSP90AA1	2
Cancer, Gastrointestinal Disease, Organismal Injury and Abnormalities	anal cancer	Symptomatic stage metastatic anal cancer	3.49e-05					HSP90B1,HSP90AA1	2
Cancer, Gastrointestinal Disease, Organismal Injury and Abnormalities	anal cancer	Symptomatic stage recurrent anal cancer	3.49e-05					HSP90B1,HSP90AA1	2
Cancer, Gastrointestinal Disease, Organismal Injury and Abnormalities, Respiratory Disease	oropharyngeal squamous-cell carcinoma	TNM stage N0-2c oropharyngeal squamous-cell carcinoma	3.49e-05					HSP90B1,HSP90AA1	2
Cancer, Gastrointestinal Disease, Organismal Injury and Abnormalities	basaloid squamous cell carcinoma of the base of tongue	TNM stage T1-2 basaloid squamous cell carcinoma of the base of tongue	3.49e-05					HSP90B1,HSP90AA1	2
Cancer, Gastrointestinal Disease, Organismal Injury and Abnormalities	basaloid squamous cell carcinoma of the soft palate	TNM stage T1-2 basaloid squamous cell carcinoma of the soft palate	3.49e-05					HSP90B1,HSP90AA1	2
Cancer, Gastrointestinal Disease, Immunological Disease, Organismal Injury and Abnormalities, Respiratory Disease	basaloid squamous cell carcinoma of the tonsil	TNM stage T1-2 basaloid squamous cell carcinoma of the tonsil	3.49e-05					HSP90B1,HSP90AA1	2
Cancer, Gastrointestinal Disease, Organismal Injury and Abnormalities, Respiratory Disease	oropharyngeal basaloid squamous cell carcinoma	TNM stage T1-2 oropharyngeal basaloid squamous cell carcinoma	3.49e-05					HSP90B1,HSP90AA1	2
Cancer, Gastrointestinal Disease, Organismal Injury and Abnormalities, Respiratory Disease	oropharyngeal papillary squamous cell carcinoma	TNM stage T1-2 oropharyngeal papillary squamous cell carcinoma	3.49e-05					HSP90B1,HSP90AA1	2
Cancer, Gastrointestinal Disease, Organismal Injury and Abnormalities	papillary squamous cell carcinoma of the base of tongue	TNM stage T1-2 papillary squamous cell carcinoma of the base of tongue	3.49e-05					HSP90B1,HSP90AA1	2
Cancer, Gastrointestinal Disease, Organismal Injury and Abnormalities	papillary squamous cell carcinoma of the soft palate	TNM stage T1-2 papillary squamous cell carcinoma of the soft palate	3.49e-05					HSP90B1,HSP90AA1	2
Cancer, Gastrointestinal Disease, Immunological Disease, Organismal Injury and Abnormalities, Respiratory Disease	papillary squamous cell carcinoma of the tonsil	TNM stage T1-2 papillary squamous cell carcinoma of the tonsil	3.49e-05					HSP90B1,HSP90AA1	2
Cancer, Gastrointestinal Disease, Organismal Injury and Abnormalities	basaloid squamous cell carcinoma of the base of tongue	TNM stage T3 basaloid squamous cell carcinoma of the base of tongue	3.49e-05					HSP90B1,HSP90AA1	2
Cancer, Gastrointestinal Disease, Organismal Injury and Abnormalities	basaloid squamous cell carcinoma of the soft palate	TNM stage T3 basaloid squamous cell carcinoma of the soft palate	3.49e-05					HSP90B1,HSP90AA1	2
Cancer, Gastrointestinal Disease, Immunological Disease, Organismal Injury and Abnormalities, Respiratory Disease	basaloid squamous cell carcinoma of the tonsil	TNM stage T3 basaloid squamous cell carcinoma of the tonsil	3.49e-05					HSP90B1,HSP90AA1	2
Cancer, Gastrointestinal Disease, Organismal Injury and Abnormalities, Respiratory Disease	oropharyngeal basaloid squamous cell carcinoma	TNM stage T3 oropharyngeal basaloid squamous cell carcinoma	3.49e-05					HSP90B1,HSP90AA1	2
Cancer, Gastrointestinal Disease, Organismal Injury and Abnormalities, Respiratory Disease	oropharyngeal papillary squamous cell carcinoma	TNM stage T3 oropharyngeal papillary squamous cell carcinoma	3.49e-05					HSP90B1,HSP90AA1	2
Cancer, Gastrointestinal Disease, Organismal Injury and Abnormalities	papillary squamous cell carcinoma of the base of tongue	TNM stage T3 papillary squamous cell carcinoma of the base of tongue	3.49e-05					HSP90B1,HSP90AA1	2
Cancer, Gastrointestinal Disease, Organismal Injury and Abnormalities	papillary squamous cell carcinoma of the soft palate	TNM stage T3 papillary squamous cell carcinoma of the soft palate	3.49e-05					HSP90B1,HSP90AA1	2
Cancer, Gastrointestinal Disease, Immunological Disease, Organismal Injury and Abnormalities, Respiratory Disease	papillary squamous cell carcinoma of the tonsil	TNM stage T3 papillary squamous cell carcinoma of the tonsil	3.49e-05					HSP90B1,HSP90AA1	2
Cancer, Gastrointestinal Disease, Organismal Injury and Abnormalities, Respiratory Disease	oropharyngeal squamous-cell carcinoma	TNM stage T4 oropharyngeal squamous-cell carcinoma	3.49e-05					HSP90B1,HSP90AA1	2
Cancer, Gastrointestinal Disease, Organismal Injury and Abnormalities	metastatic gastric adenocarcinoma	Metastatic gastric adenocarcinoma	3.58e-05					AMY2B,MMP9,HSP90B1,HSP90AA1	4
Cardiovascular System Development and Function, Cellular Movement	migration	Migration of vascular endothelial cells	3.96e-05		0.391		0.221	C3,MMP9,LGALS1,PRKD1,LECT2,IGF1	6
Cancer, Gastrointestinal Disease, Organismal Injury and Abnormalities	HER2 negative gastroesophageal junction adenocarcinoma	Locally advanced HER2 negative gastroesophageal junction adenocarcinoma	4.31e-05					MMP9,HSP90B1,HSP90AA1	3
Cancer, Gastrointestinal Disease, Organismal Injury and Abnormalities	HER2 negative gastric adenocarcinoma	Metastatic HER2 negative gastric adenocarcinoma	4.31e-05					MMP9,HSP90B1,HSP90AA1	3
Hematological System Development and Function	bleeding time	Bleeding time	4.38e-05		1		1.211	PDIA4,LGALS1,HSP90B1,FADS2	4
Cancer, Endocrine System Disorders, Organismal Injury and Abnormalities, Reproductive System Disease	ovarian small cell carcinoma hypercalcemic type	Advanced stage ovarian small cell carcinoma hypercalcemic type	5.81e-05					HSP90B1,HSP90AA1	2
Cancer, Developmental Disorder, Endocrine System Disorders, Organismal Injury and Abnormalities, Reproductive System Disease	steroid cell tumor	Advanced stage steroid cell tumor	5.81e-05					HSP90B1,HSP90AA1	2
Cancer, Organismal Injury and Abnormalities, Reproductive System Disease	childhood teratoma	Childhood teratoma	5.81e-05					HSP90B1,HSP90AA1	2
Cancer, Gastrointestinal Disease, Hepatic System Disease, Organismal Injury and Abnormalities	distal cholangiocarcinoma	Distal cholangiocarcinoma	5.81e-05					HSP90B1,HSP90AA1	2
Cancer, Endocrine System Disorders, Organismal Injury and Abnormalities, Reproductive System Disease	ovarian small cell carcinoma hypercalcemic type	Early stage ovarian small cell carcinoma hypercalcemic type	5.81e-05					HSP90B1,HSP90AA1	2
Cancer, Gastrointestinal Disease, Organismal Injury and Abnormalities, Respiratory Disease	human papillomavirus negative oropharynx squamous cell carcinoma	Human papillomavirus negative oropharynx squamous cell carcinoma	5.81e-05					HSP90B1,HSP90AA1	2
Cancer, Gastrointestinal Disease, Hepatic System Disease, Organismal Injury and Abnormalities	incidental gallbladder carcinoma	Incidental gallbladder carcinoma	5.81e-05					HSP90B1,HSP90AA1	2
Cancer, Gastrointestinal Disease, Hepatic System Disease, Organismal Injury and Abnormalities	invasive gallbladder adenocarcinoma	Invasive gallbladder adenocarcinoma	5.81e-05					HSP90B1,HSP90AA1	2
Cancer, Gastrointestinal Disease, Organismal Injury and Abnormalities	CD274 positive esophageal adenocarcinoma	Locally advanced CD274 positive esophageal adenocarcinoma	5.81e-05					HSP90B1,HSP90AA1	2
Cancer, Gastrointestinal Disease, Organismal Injury and Abnormalities	HER2 negative CD274 positive gastroesophageal junction adenocarcinoma	Locally advanced HER2 negative CD274 positive gastroesophageal junction adenocarcinoma	5.81e-05					HSP90B1,HSP90AA1	2
Cancer, Gastrointestinal Disease, Organismal Injury and Abnormalities	HER2 negative MET positive gastroesophageal junction adenocarcinoma	Locally advanced HER2 negative MET positive gastroesophageal junction adenocarcinoma	5.81e-05					HSP90B1,HSP90AA1	2
Cancer, Gastrointestinal Disease, Organismal Injury and Abnormalities	HER2 negative MET positive gastroesophageal junction carcinoma	Locally advanced HER2 negative MET positive gastroesophageal junction carcinoma	5.81e-05					HSP90B1,HSP90AA1	2
Cancer, Organismal Injury and Abnormalities, Reproductive System Disease	mediastinal nonseminomatous germ cell tumor	Mediastinal nonseminomatous germ cell tumor	5.81e-05					HSP90B1,HSP90AA1	2
Cancer, Gastrointestinal Disease, Organismal Injury and Abnormalities	HER2 negative CD274 positive gastric adenocarcinoma	Metastatic HER2 negative CD274 positive gastric adenocarcinoma	5.81e-05					HSP90B1,HSP90AA1	2
Cancer, Gastrointestinal Disease, Organismal Injury and Abnormalities	Siewert type I gastroesophageal junction adenocarcinoma	Metastatic Siewert type I gastroesophageal junction adenocarcinoma	5.81e-05					HSP90B1,HSP90AA1	2
Cancer, Endocrine System Disorders, Organismal Injury and Abnormalities, Respiratory Disease	small cell lung carcinoma	Poorly differentiated small cell lung carcinoma	5.81e-05					HSP90B1,HSP90AA1	2
Cancer, Gastrointestinal Disease, Organismal Injury and Abnormalities	HER2 positive gastric adenocarcinoma	Recurrent HER2 positive gastric adenocarcinoma	5.81e-05					HSP90B1,HSP90AA1	2
Cancer, Organismal Injury and Abnormalities	large-cell carcinoma	Resectable large-cell carcinoma	5.81e-05					HSP90B1,HSP90AA1	2
Cancer, Gastrointestinal Disease, Hepatic System Disease, Organismal Injury and Abnormalities	liver cholangiocarcinoma	Resectable liver cholangiocarcinoma	5.81e-05					HSP90B1,HSP90AA1	2
Cancer, Gastrointestinal Disease, Organismal Injury and Abnormalities	oral squamous cell carcinoma	Resectable oral squamous cell carcinoma	5.81e-05					HSP90B1,HSP90AA1	2
Cancer, Endocrine System Disorders, Organismal Injury and Abnormalities, Respiratory Disease	small cell lung carcinoma	Resectable small cell lung carcinoma	5.81e-05					HSP90B1,HSP90AA1	2
Cancer, Endocrine System Disorders, Organismal Injury and Abnormalities, Reproductive System Disease	testicular nonseminomatous germ cell tumor	Stage 1 relapsed testicular nonseminomatous germ cell tumor	5.81e-05					HSP90B1,HSP90AA1	2
Cancer, Endocrine System Disorders, Organismal Injury and Abnormalities, Reproductive System Disease	testicular seminoma	Stage 1 relapsed testicular seminoma	5.81e-05					HSP90B1,HSP90AA1	2
Cancer, Endocrine System Disorders, Organismal Injury and Abnormalities, Respiratory Disease	small cell lung cancer	Stage 4 localized small cell lung cancer	5.81e-05					HSP90B1,HSP90AA1	2
Cancer, Endocrine System Disorders, Organismal Injury and Abnormalities, Reproductive System Disease	embryonal testicular carcinoma	Stage I embryonal testicular carcinoma	5.81e-05					HSP90B1,HSP90AA1	2
Cancer, Organismal Injury and Abnormalities, Reproductive System Disease	extragonadal germ cell tumor	Stage I extragonadal germ cell tumor	5.81e-05					HSP90B1,HSP90AA1	2
Cancer, Endocrine System Disorders, Organismal Injury and Abnormalities, Reproductive System Disease	immature teratoma of ovary	Stage I immature teratoma of ovary	5.81e-05					HSP90B1,HSP90AA1	2
Cancer, Endocrine System Disorders, Organismal Injury and Abnormalities, Reproductive System Disease	testicular choriocarcinoma	Stage I testicular choriocarcinoma	5.81e-05					HSP90B1,HSP90AA1	2
Cancer, Developmental Disorder, Endocrine System Disorders, Organismal Injury and Abnormalities, Reproductive System Disease	testicular yolk sac neoplasm	Stage I testicular yolk sac neoplasm	5.81e-05					HSP90B1,HSP90AA1	2
Cancer, Endocrine System Disorders, Organismal Injury and Abnormalities, Reproductive System Disease	unilateral seminomatous testicular cancer	Stage I unilateral seminomatous testicular cancer	5.81e-05					HSP90B1,HSP90AA1	2
Cancer, Endocrine System Disorders, Organismal Injury and Abnormalities, Reproductive System Disease	ovarian small cell carcinoma hypercalcemic type	Stage I-II ovarian small cell carcinoma hypercalcemic type	5.81e-05					HSP90B1,HSP90AA1	2
Cancer, Endocrine System Disorders, Organismal Injury and Abnormalities, Reproductive System Disease	testicular nonseminomatous germ cell tumor	Stage IA testicular nonseminomatous germ cell tumor	5.81e-05					HSP90B1,HSP90AA1	2
Cancer, Developmental Disorder, Organismal Injury and Abnormalities, Reproductive System Disease	yolk sac tumor	Stage IA-IB yolk sac tumor	5.81e-05					HSP90B1,HSP90AA1	2
Cancer, Organismal Injury and Abnormalities, Reproductive System Disease	immature teratoma	Stage IA-IC immature teratoma	5.81e-05					HSP90B1,HSP90AA1	2
Cancer, Endocrine System Disorders, Organismal Injury and Abnormalities, Reproductive System Disease	testicular nonseminomatous germ cell tumor	Stage IB testicular nonseminomatous germ cell tumor	5.81e-05					HSP90B1,HSP90AA1	2
Cancer, Organismal Injury and Abnormalities, Reproductive System Disease	dysgerminoma	Stage IB-IC dysgerminoma	5.81e-05					HSP90B1,HSP90AA1	2
Cancer, Organismal Injury and Abnormalities, Reproductive System Disease	extragonadal choriocarcinoma	Stage II extragonadal choriocarcinoma	5.81e-05					HSP90B1,HSP90AA1	2
Cancer, Organismal Injury and Abnormalities, Reproductive System Disease	extragonadal primary embryonal carcinoma	Stage II extragonadal primary embryonal carcinoma	5.81e-05					HSP90B1,HSP90AA1	2
Cancer, Developmental Disorder, Organismal Injury and Abnormalities, Reproductive System Disease	extragonadal yolk sac tumor	Stage II extragonadal yolk sac tumor	5.81e-05					HSP90B1,HSP90AA1	2
Cancer, Endocrine System Disorders, Organismal Injury and Abnormalities, Reproductive System Disease	ovarian choriocarcinoma	Stage II-IV ovarian choriocarcinoma	5.81e-05					HSP90B1,HSP90AA1	2
Cancer, Endocrine System Disorders, Organismal Injury and Abnormalities, Reproductive System Disease	ovarian embryonal carcinoma	Stage II-IV ovarian embryonal carcinoma	5.81e-05					HSP90B1,HSP90AA1	2
Cancer, Developmental Disorder, Endocrine System Disorders, Organismal Injury and Abnormalities, Reproductive System Disease	ovarian yolk sac neoplasm	Stage II-IV ovarian yolk sac neoplasm	5.81e-05					HSP90B1,HSP90AA1	2
Cancer, Organismal Injury and Abnormalities, Reproductive System Disease	vaginal adenocarcinoma	Stage II-IVA vaginal adenocarcinoma	5.81e-05					HSP90B1,HSP90AA1	2
Cancer, Organismal Injury and Abnormalities, Reproductive System Disease	vaginal adenosquamous carcinoma	Stage II-IVA vaginal adenosquamous carcinoma	5.81e-05					HSP90B1,HSP90AA1	2
Cancer, Organismal Injury and Abnormalities, Reproductive System Disease	vaginal squamous cell carcinoma	Stage II-IVA vaginal squamous cell carcinoma	5.81e-05					HSP90B1,HSP90AA1	2
Cancer, Endocrine System Disorders, Organismal Injury and Abnormalities, Reproductive System Disease	ovarian germ cell tumor	Stage IIA ovarian germ cell tumor	5.81e-05					HSP90B1,HSP90AA1	2
Cancer, Endocrine System Disorders, Organismal Injury and Abnormalities, Reproductive System Disease	testicular nonseminomatous germ cell tumor	Stage IIA testicular nonseminomatous germ cell tumor	5.81e-05					HSP90B1,HSP90AA1	2
Cancer, Endocrine System Disorders, Organismal Injury and Abnormalities, Reproductive System Disease	testicular seminoma	Stage IIA testicular seminoma	5.81e-05					HSP90B1,HSP90AA1	2
Cancer, Organismal Injury and Abnormalities, Reproductive System Disease	dysgerminoma	Stage IIA-IV dysgerminoma	5.81e-05					HSP90B1,HSP90AA1	2
Cancer, Organismal Injury and Abnormalities, Reproductive System Disease	immature teratoma	Stage IIA-IV immature teratoma	5.81e-05					HSP90B1,HSP90AA1	2
Cancer, Endocrine System Disorders, Organismal Injury and Abnormalities, Reproductive System Disease	ovarian germ cell tumor	Stage IIB ovarian germ cell tumor	5.81e-05					HSP90B1,HSP90AA1	2
Cancer, Endocrine System Disorders, Organismal Injury and Abnormalities, Reproductive System Disease	testicular nonseminomatous germ cell tumor	Stage IIB testicular nonseminomatous germ cell tumor	5.81e-05					HSP90B1,HSP90AA1	2
Cancer, Endocrine System Disorders, Organismal Injury and Abnormalities, Reproductive System Disease	testicular seminoma	Stage IIB testicular seminoma	5.81e-05					HSP90B1,HSP90AA1	2
Cancer, Endocrine System Disorders, Organismal Injury and Abnormalities, Reproductive System Disease	ovarian germ cell tumor	Stage IIC ovarian germ cell tumor	5.81e-05					HSP90B1,HSP90AA1	2
Cancer, Endocrine System Disorders, Organismal Injury and Abnormalities, Reproductive System Disease	testicular cancer	Stage IIC testicular cancer	5.81e-05					HSP90B1,HSP90AA1	2
Cancer, Endocrine System Disorders, Organismal Injury and Abnormalities, Reproductive System Disease	testicular nonseminomatous germ cell tumor	Stage IIC testicular nonseminomatous germ cell tumor	5.81e-05					HSP90B1,HSP90AA1	2
Cancer, Endocrine System Disorders, Organismal Injury and Abnormalities, Reproductive System Disease	stage III testicular seminoma	Stage III testicular seminoma	5.81e-05					HSP90B1,HSP90AA1	2
Cancer, Endocrine System Disorders, Organismal Injury and Abnormalities, Reproductive System Disease	ovarian small cell carcinoma hypercalcemic type	Stage III-IV ovarian small cell carcinoma hypercalcemic type	5.81e-05					HSP90B1,HSP90AA1	2
Cancer, Organismal Injury and Abnormalities, Respiratory Disease	locally advanced non-small cell lung cancer	Stage IIIA locally advanced non-small cell lung cancer	5.81e-05					HSP90B1,HSP90AA1	2
Cancer, Endocrine System Disorders, Organismal Injury and Abnormalities, Reproductive System Disease	ovarian germ cell tumor	Stage IIIA ovarian germ cell tumor	5.81e-05					HSP90B1,HSP90AA1	2
Cancer, Endocrine System Disorders, Organismal Injury and Abnormalities, Reproductive System Disease	testicular nonseminomatous germ cell tumor	Stage IIIA testicular nonseminomatous germ cell tumor	5.81e-05					HSP90B1,HSP90AA1	2
Cancer, Organismal Injury and Abnormalities, Reproductive System Disease	cervical adenocarcinoma	Stage IIIB cervical adenocarcinoma	5.81e-05					HSP90B1,HSP90AA1	2
Cancer, Organismal Injury and Abnormalities, Reproductive System Disease	cervical adenosquamous carcinoma	Stage IIIB cervical adenosquamous carcinoma	5.81e-05					HSP90B1,HSP90AA1	2
Cancer, Endocrine System Disorders, Organismal Injury and Abnormalities, Reproductive System Disease	ovarian germ cell tumor	Stage IIIB ovarian germ cell tumor	5.81e-05					HSP90B1,HSP90AA1	2
Cancer, Endocrine System Disorders, Organismal Injury and Abnormalities, Reproductive System Disease	testicular nonseminomatous germ cell tumor	Stage IIIB testicular nonseminomatous germ cell tumor	5.81e-05					HSP90B1,HSP90AA1	2
Cancer, Endocrine System Disorders, Organismal Injury and Abnormalities, Reproductive System Disease	ovarian germ cell tumor	Stage IIIC ovarian germ cell tumor	5.81e-05					HSP90B1,HSP90AA1	2
Cancer, Endocrine System Disorders, Organismal Injury and Abnormalities, Reproductive System Disease	testicular nonseminomatous germ cell tumor	Stage IIIC testicular nonseminomatous germ cell tumor	5.81e-05					HSP90B1,HSP90AA1	2
Cancer, Organismal Injury and Abnormalities, Respiratory Disease	laryngeal squamous cell carcinoma	Stage IVB laryngeal squamous cell carcinoma	5.81e-05					HSP90B1,HSP90AA1	2
Cancer, Organismal Injury and Abnormalities, Renal and Urological Disease	high-grade urothelial carcinoma	TNM stage N0 high-grade urothelial carcinoma	5.81e-05					HSP90B1,HSP90AA1	2
Cancer, Gastrointestinal Disease, Organismal Injury and Abnormalities, Respiratory Disease	oropharyngeal squamous-cell carcinoma	TNM stage N2-3 oropharyngeal squamous-cell carcinoma	5.81e-05					HSP90B1,HSP90AA1	2
Cancer, Organismal Injury and Abnormalities	head and neck squamous cell cancer	TNM stage T1-4N1-3M0 head and neck squamous cell cancer	5.81e-05					HSP90B1,HSP90AA1	2
Cancer, Gastrointestinal Disease, Organismal Injury and Abnormalities	CD274 positive esophageal adenocarcinoma	Unresectable CD274 positive esophageal adenocarcinoma	5.81e-05					HSP90B1,HSP90AA1	2
Cancer, Organismal Injury and Abnormalities	large-cell carcinoma	Unresectable large-cell carcinoma	5.81e-05					HSP90B1,HSP90AA1	2
Cancer, Endocrine System Disorders, Organismal Injury and Abnormalities, Respiratory Disease	small cell lung carcinoma	Unresectable small cell lung carcinoma	5.81e-05					HSP90B1,HSP90AA1	2
Cancer, Gastrointestinal Disease, Organismal Injury and Abnormalities	upper thoracic esophageal carcinoma	Upper thoracic esophageal carcinoma	5.81e-05					HSP90B1,HSP90AA1	2
Cancer, Connective Tissue Disorders, Organismal Injury and Abnormalities, Skeletal and Muscular Disorders	bone lesion	Metastatic bone lesion	7.8e-05					MMP9,HSP90B1,HSP90AA1	3
Cancer, Organismal Injury and Abnormalities, Reproductive System Disease	malignant neoplasm of male genital organ	Malignant neoplasm of male genital organ	7.98e-05					HAPLN3,MMP9,C3,CYP3A7,LGALS1,CELA2A,LRRIQ1,PYCR2,GADD45B,AGR2,GCN1,HSP90AA1,DUSP16,AMY2B,PKLR,HSP90B1,RBP1,NXNL2,IGF1,SLC30A4,MANF,NPAS4,VTN,NUP210,PRKD1,LNX1,PPIE,SAE1	28
Cancer, Neurological Disease, Organismal Injury and Abnormalities, Tumor Morphology	progression	Progression of primitive neuroectodermal tumor	8.51e-05					MMP9,HSP90B1,HSP90AA1	3
Cancer, Gastrointestinal Disease, Organismal Injury and Abnormalities, Respiratory Disease	differentiated nasopharyngeal carcinoma	Differentiated nasopharyngeal carcinoma	8.71e-05					HSP90B1,HSP90AA1	2
Cancer, Gastrointestinal Disease, Organismal Injury and Abnormalities	HER2 negative MET positive gastric adenocarcinoma	HER2 negative MET positive gastric adenocarcinoma	8.71e-05					HSP90B1,HSP90AA1	2
Cancer, Endocrine System Disorders, Organismal Injury and Abnormalities	adrenal cortex carcinoma	Inoperable adrenal cortex carcinoma	8.71e-05					HSP90B1,HSP90AA1	2
Cancer, Gastrointestinal Disease, Organismal Injury and Abnormalities, Respiratory Disease	keratinizing nasopharyngeal carcinoma	Keratinizing nasopharyngeal carcinoma	8.71e-05					HSP90B1,HSP90AA1	2
Cancer, Organismal Injury and Abnormalities, Respiratory Disease	EGFR expressing squamous cell lung cancer	Locally advanced EGFR expressing squamous cell lung cancer	8.71e-05					HSP90B1,HSP90AA1	2
Cancer, Gastrointestinal Disease, Hepatic System Disease, Organismal Injury and Abnormalities	liver cholangiocarcinoma	Locally advanced liver cholangiocarcinoma	8.71e-05					HSP90B1,HSP90AA1	2
Cancer, Immunological Disease, Organismal Injury and Abnormalities	thymic epithelial tumor	Locally advanced thymic epithelial tumor	8.71e-05					HSP90B1,HSP90AA1	2
Cancer, Organismal Injury and Abnormalities	CD274 negative head and neck squamous cell carcinoma	Metastatic CD274 negative head and neck squamous cell carcinoma	8.71e-05					HSP90B1,HSP90AA1	2
Cancer, Gastrointestinal Disease, Organismal Injury and Abnormalities	metastatic adenocarcinoma of ampulla of vater	Metastatic adenocarcinoma of ampulla of vater	8.71e-05					HSP90B1,HSP90AA1	2
Cancer, Endocrine System Disorders, Organismal Injury and Abnormalities	adrenal carcinoma	Metastatic adrenal carcinoma	8.71e-05					HSP90B1,HSP90AA1	2
Cancer, Gastrointestinal Disease, Hepatic System Disease, Organismal Injury and Abnormalities	metastatic gallbladder adenocarcinoma	Metastatic gallbladder adenocarcinoma	8.71e-05					HSP90B1,HSP90AA1	2
Cancer, Gastrointestinal Disease, Hepatic System Disease, Organismal Injury and Abnormalities	biliary tract cancer	Nonmetastatic biliary tract cancer	8.71e-05					HSP90B1,HSP90AA1	2
Cancer, Gastrointestinal Disease, Organismal Injury and Abnormalities	parotid adenocarcinoma	Parotid adenocarcinoma	8.71e-05					HSP90B1,HSP90AA1	2
Cancer, Gastrointestinal Disease, Organismal Injury and Abnormalities, Respiratory Disease	oropharyngeal squamous-cell carcinoma	Primary oropharyngeal squamous-cell carcinoma	8.71e-05					HSP90B1,HSP90AA1	2
Cancer, Endocrine System Disorders, Organismal Injury and Abnormalities, Tumor Morphology	adrenal cortex carcinoma	Progressive adrenal cortex carcinoma	8.71e-05					HSP90B1,HSP90AA1	2
Cancer, Gastrointestinal Disease, Hepatic System Disease, Organismal Injury and Abnormalities	biliary tract cancer	Recurrent biliary tract cancer	8.71e-05					HSP90B1,HSP90AA1	2
Cancer, Gastrointestinal Disease, Hepatic System Disease, Organismal Injury and Abnormalities	recurrent cholangiocarcinoma	Recurrent cholangiocarcinoma	8.71e-05					HSP90B1,HSP90AA1	2
Cancer, Dermatological Diseases and Conditions, Endocrine System Disorders, Organismal Injury and Abnormalities	Merkel-cell carcinoma	Regional Merkel-cell carcinoma	8.71e-05					HSP90B1,HSP90AA1	2
Cancer, Organismal Injury and Abnormalities, Respiratory Disease	squamous cell lung cancer	Stage IV recurrent squamous cell lung cancer	8.71e-05					HSP90B1,HSP90AA1	2
Cancer, Endocrine System Disorders, Organismal Injury and Abnormalities, Respiratory Disease	extensive stage small cell lung cancer	TNM stage M1a extensive stage small cell lung cancer	8.71e-05					HSP90B1,HSP90AA1	2
Cancer, Endocrine System Disorders, Organismal Injury and Abnormalities, Respiratory Disease	extensive stage small cell lung cancer	TNM stage M1b extensive stage small cell lung cancer	8.71e-05					HSP90B1,HSP90AA1	2
Cancer, Endocrine System Disorders, Organismal Injury and Abnormalities, Respiratory Disease	metastatic small cell lung cancer	TNM stage M1b metastatic small cell lung cancer	8.71e-05					HSP90B1,HSP90AA1	2
Cancer, Organismal Injury and Abnormalities, Respiratory Disease	laryngeal squamous cell carcinoma	TNM stage T2 laryngeal squamous cell carcinoma	8.71e-05					HSP90B1,HSP90AA1	2
Cancer, Gastrointestinal Disease, Organismal Injury and Abnormalities, Respiratory Disease	oropharyngeal squamous-cell carcinoma	TNM stage T2 oropharyngeal squamous-cell carcinoma	8.71e-05					HSP90B1,HSP90AA1	2
Cancer, Gastrointestinal Disease, Hepatic System Disease, Organismal Injury and Abnormalities	gallbladder carcinoma	Unresectable gallbladder carcinoma	8.71e-05					HSP90B1,HSP90AA1	2
Cancer, Immunological Disease, Organismal Injury and Abnormalities	thymic epithelial tumor	Unresectable thymic epithelial tumor	8.71e-05					HSP90B1,HSP90AA1	2
Infectious Diseases	infection	Infection by RNA virus	9.07e-05		0		-0.344	AMY2B,TERF2,MMP9,C3,LGALS1,HSP90B1,NXNL2,GADD45B,IGF1,VTN,MRC1,SNU13,CALCOCO1,DUSP16	14
Cancer, Gastrointestinal Disease, Organismal Injury and Abnormalities	gastric adenocarcinoma	Recurrent gastric adenocarcinoma	9.27e-05					AMY2B,HSP90B1,HSP90AA1	3
Cancer, Organismal Injury and Abnormalities	non-melanoma solid tumor	Non-melanoma solid tumor	0.000109		-0.357		-0.334	HSPA1L,TERF2,C3,CYP3A7,CELA2A,LRRIQ1,PYCR2,GADD45B,PGP,FADS2,DUSP16,SEC13,LMOD2,HSP90B1,RBP1,IGF1,MANF,NPAS4,SNAPC3,PDIA4,MTHFD1L,TMIGD1,FBXO32,TMEM151A,NUP210,CALCOCO1,LNX1,SAE1,HAPLN3,MMP9,LGALS1,DCUN1D4,AGR2,MRC1,POFUT1,CUZD1,GCN1,HSP90AA1,CCDC125,AMY2B,PKLR,ILRUN,NXNL2,STYXL2,LECT2,SLC30A4,MAD2L1,C12orf73,VTN,SNU13,ABRA,ANKRD33,CTRB2,GMFB,PRKD1,PPIE	56
Cancer, Organismal Injury and Abnormalities	anogenital cancer	Anogenital cancer	0.000121					HSPA1L,HAPLN3,MMP9,C3,CYP3A7,LGALS1,DCUN1D4,CELA2A,LRRIQ1,PYCR2,GADD45B,AGR2,MRC1,POFUT1,PGP,CUZD1,FADS2,GCN1,HSP90AA1,DUSP16,CCDC125,AMY2B,PKLR,HSP90B1,RBP1,NXNL2,LECT2,IGF1,SLC30A4,MANF,NPAS4,SNAPC3,VTN,PDIA4,MTHFD1L,TMIGD1,CTRB2,TMEM151A,NUP210,PRKD1,CALCOCO1,LNX1,PPIE,SAE1	44
Cancer, Organismal Injury and Abnormalities, Respiratory Disease	EGFR exon 19 insertion positive adenocarcinoma of lung	Advanced EGFR exon 19 insertion positive adenocarcinoma of lung	0.000122					HSP90B1,HSP90AA1	2
Cell-To-Cell Signaling and Interaction	binding	Binding of Candida albicans	0.000122					MRC1,C3	2
Cancer, Endocrine System Disorders, Organismal Injury and Abnormalities, Respiratory Disease	extensive stage small cell lung cancer	Extensive stage extensive stage small cell lung cancer	0.000122					HSP90B1,HSP90AA1	2
Cancer, Endocrine System Disorders, Organismal Injury and Abnormalities, Respiratory Disease	metastatic small cell lung cancer	Extensive stage metastatic small cell lung cancer	0.000122					HSP90B1,HSP90AA1	2
Cancer, Endocrine System Disorders, Organismal Injury and Abnormalities, Respiratory Disease	limited stage small cell lung cancer	Limited disease stage limited stage small cell lung cancer	0.000122					HSP90B1,HSP90AA1	2
Cancer, Gastrointestinal Disease, Organismal Injury and Abnormalities, Respiratory Disease	hypopharyngeal squamous cell carcinoma	Locally advanced hypopharyngeal squamous cell carcinoma	0.000122					HSP90B1,HSP90AA1	2
Cancer, Gastrointestinal Disease, Organismal Injury and Abnormalities, Respiratory Disease	oropharyngeal squamous-cell carcinoma	Locally advanced oropharyngeal squamous-cell carcinoma	0.000122					HSP90B1,HSP90AA1	2
Cancer, Organismal Injury and Abnormalities, Respiratory Disease	ALK translocation negative CD274 positive non-small cell lung cancer	Recurrent ALK translocation negative CD274 positive non-small cell lung cancer	0.000122					HSP90B1,HSP90AA1	2
Cancer, Organismal Injury and Abnormalities, Respiratory Disease	EGFR mutation negative CD274 positive non-small cell lung cancer	Recurrent EGFR mutation negative CD274 positive non-small cell lung cancer	0.000122					HSP90B1,HSP90AA1	2
Cancer, Organismal Injury and Abnormalities, Respiratory Disease	sarcomatoid malignant pleural mesothelioma	Sarcomatoid malignant pleural mesothelioma	0.000122					HSP90B1,HSP90AA1	2
Cancer, Endocrine System Disorders, Organismal Injury and Abnormalities	adrenal cortex carcinoma	Stage I adrenal cortex carcinoma	0.000122					HSP90B1,HSP90AA1	2
Cancer, Endocrine System Disorders, Organismal Injury and Abnormalities	adrenal cortex carcinoma	Stage II adrenal cortex carcinoma	0.000122					HSP90B1,HSP90AA1	2
Cancer, Organismal Injury and Abnormalities, Respiratory Disease	ALK fusion negative EGFR mutation negative non-small cell lung carcinoma	Stage III ALK fusion negative EGFR mutation negative non-small cell lung carcinoma	0.000122					HSP90B1,HSP90AA1	2
Cancer, Endocrine System Disorders, Organismal Injury and Abnormalities	adrenal cortex carcinoma	Stage III adrenal cortex carcinoma	0.000122					HSP90B1,HSP90AA1	2
Cancer, Gastrointestinal Disease, Organismal Injury and Abnormalities, Respiratory Disease	hypopharyngeal squamous cell carcinoma	Stage III-IVB hypopharyngeal squamous cell carcinoma	0.000122					HSP90B1,HSP90AA1	2
Cancer, Endocrine System Disorders, Organismal Injury and Abnormalities	adrenal cortex carcinoma	Stage IV adrenal cortex carcinoma	0.000122					HSP90B1,HSP90AA1	2
Cancer, Organismal Injury and Abnormalities, Respiratory Disease	laryngeal squamous cell carcinoma	TNM stage T1 laryngeal squamous cell carcinoma	0.000122					HSP90B1,HSP90AA1	2
Cancer, Gastrointestinal Disease, Organismal Injury and Abnormalities, Respiratory Disease	oropharyngeal squamous-cell carcinoma	TNM stage T1 oropharyngeal squamous-cell carcinoma	0.000122					HSP90B1,HSP90AA1	2
Cancer, Organismal Injury and Abnormalities, Respiratory Disease	laryngeal squamous cell carcinoma	TNM stage T3 laryngeal squamous cell carcinoma	0.000122					HSP90B1,HSP90AA1	2
Cancer, Gastrointestinal Disease, Organismal Injury and Abnormalities, Respiratory Disease	undifferentiated nasopharyngeal nonkeratinizing carcinoma	Undifferentiated nasopharyngeal nonkeratinizing carcinoma	0.000122					HSP90B1,HSP90AA1	2
Cellular Function and Maintenance	uptake	Uptake of Francisella tularensis	0.000122					MRC1,C3	2
Cellular Movement, Hair and Skin Development and Function	cell movement	Cell movement of epithelial cell lines	0.000133		-1		-1.173	VTN,C3,LGALS1,CUZD1,IGF1	5
Cancer, Neurological Disease, Organismal Injury and Abnormalities	localized neuroblastoma	Localized neuroblastoma	0.000137					C3,HSP90B1,HSP90AA1	3
Cell Cycle	G2 phase	Arrest in G2 phase of lymphatic system cells	0.000162					LGALS1,GADD45B	2
Cancer, Hematological Disease, Immunological Disease, Organismal Injury and Abnormalities	diffuse large B-cell lymphoma transformed from indolent lymphoma	Diffuse large B-cell lymphoma transformed from indolent lymphoma	0.000162					HSP90B1,HSP90AA1	2
Cancer, Organismal Injury and Abnormalities, Respiratory Disease	EGFR L858R mutation positive EGFR T790M mutation positive non-squamous non-small cell lung cancer	EGFR L858R mutation positive EGFR T790M mutation positive non-squamous non-small cell lung cancer	0.000162					HSP90B1,HSP90AA1	2
Cancer, Organismal Injury and Abnormalities, Respiratory Disease	EGFR exon 19 deletion positive EGFR T790M mutation positive non-squamous non-small cell lung cancer	EGFR exon 19 deletion positive EGFR T790M mutation positive non-squamous non-small cell lung cancer	0.000162					HSP90B1,HSP90AA1	2
Cancer, Organismal Injury and Abnormalities, Renal and Urological Disease	muscle invasive transitional cell bladder cancer	Infiltrating urothelial transitional cell bladder carcinoma	0.000162					HSP90B1,HSP90AA1	2
Cancer, Gastrointestinal Disease, Hepatic System Disease, Organismal Injury and Abnormalities	Klatskin tumor	Klatskin tumor	0.000162					HSP90B1,HSP90AA1	2
Cancer, Endocrine System Disorders, Gastrointestinal Disease, Organismal Injury and Abnormalities	BRCA1 mutation positive pancreatic adenocarcinoma	Locally advanced BRCA1 mutation positive pancreatic adenocarcinoma	0.000162					HSP90B1,HSP90AA1	2
Cancer, Endocrine System Disorders, Gastrointestinal Disease, Organismal Injury and Abnormalities	BRCA2 mutation positive pancreatic adenocarcinoma	Locally advanced BRCA2 mutation positive pancreatic adenocarcinoma	0.000162					HSP90B1,HSP90AA1	2
Cancer, Endocrine System Disorders, Gastrointestinal Disease, Organismal Injury and Abnormalities	PALB2 mutation positive pancreatic adenocarcinoma	Locally advanced PALB2 mutation positive pancreatic adenocarcinoma	0.000162					HSP90B1,HSP90AA1	2
Cancer, Organismal Injury and Abnormalities	CD274 positive head and neck squamous cell carcinoma	Metastatic CD274 positive head and neck squamous cell carcinoma	0.000162					HSP90B1,HSP90AA1	2
Cancer, Endocrine System Disorders, Organismal Injury and Abnormalities	poorly differentiated neuroendocrine carcinoma	Metastatic poorly differentiated neuroendocrine carcinoma	0.000162					HSP90B1,HSP90AA1	2
Cancer, Organismal Injury and Abnormalities, Renal and Urological Disease	renal pelvis urothelial cancer	Metastatic renal pelvis urothelial cancer	0.000162					HSP90B1,HSP90AA1	2
Cancer, Organismal Injury and Abnormalities, Renal and Urological Disease	ureteral urothelial cancer	Metastatic ureteral urothelial cancer	0.000162					HSP90B1,HSP90AA1	2
Cancer, Organismal Injury and Abnormalities, Renal and Urological Disease	mixed urothelial bladder carcinoma	Mixed urothelial bladder carcinoma	0.000162					HSP90B1,HSP90AA1	2
Cancer, Organismal Injury and Abnormalities, Respiratory Disease, Tumor Morphology	EGFR exon 21 L858R activating mutation positive non-small cell lung cancer	Progressive EGFR exon 21 L858R activating mutation positive non-small cell lung cancer	0.000162					HSP90B1,HSP90AA1	2
Cancer, Neurological Disease, Organismal Injury and Abnormalities	intracranial ependymoma	Recurrent intracranial ependymoma	0.000162					HSP90B1,HSP90AA1	2
Cancer, Gastrointestinal Disease, Organismal Injury and Abnormalities, Respiratory Disease	nasopharyngeal carcinoma	Recurrent nasopharyngeal carcinoma	0.000162					HSP90B1,HSP90AA1	2
Cancer, Hematological Disease, Immunological Disease, Organismal Injury and Abnormalities	nasal type extranodal NK-/T-cell lymphoma	Refractory nasal type extranodal NK-/T-cell lymphoma	0.000162					HSP90B1,HSP90AA1	2
Cancer, Hematological Disease, Immunological Disease, Organismal Injury and Abnormalities	nasal type extranodal NK-/T-cell lymphoma	Relapsed nasal type extranodal NK-/T-cell lymphoma	0.000162					HSP90B1,HSP90AA1	2
Cancer, Organismal Injury and Abnormalities, Respiratory Disease	EGFR activating mutation positive adenocarcinoma of the lung	Stage IIIB EGFR activating mutation positive adenocarcinoma of the lung	0.000162					HSP90B1,HSP90AA1	2
Cancer, Organismal Injury and Abnormalities, Respiratory Disease	locally advanced lung adenocarcinoma	Stage IIIB locally advanced lung adenocarcinoma	0.000162					HSP90B1,HSP90AA1	2
Cancer, Organismal Injury and Abnormalities, Respiratory Disease	EGFR sensitizing mutation positive lung adenocarcinoma	Stage IV EGFR sensitizing mutation positive lung adenocarcinoma	0.000162					HSP90B1,HSP90AA1	2
Cancer, Organismal Injury and Abnormalities, Respiratory Disease	mixed cell non-small cell lung carcinoma	Stage IV mixed cell non-small cell lung carcinoma	0.000162					HSP90B1,HSP90AA1	2
Cellular Function and Maintenance	uptake	Uptake of leukocytes	0.000162					C3,IGF1	2
Cell Death and Survival	cell death	Cell death of pancreatic cancer cell lines	0.000167		0.58		0.661	NPAS4,C3,PRKD1,IGF1,MANF	5
Cancer, Organismal Injury and Abnormalities, Reproductive System Disease	prostate cancer	Prostate cancer	0.000168					HAPLN3,MMP9,CYP3A7,C3,LGALS1,CELA2A,LRRIQ1,PYCR2,GADD45B,AGR2,GCN1,HSP90AA1,DUSP16,AMY2B,PKLR,HSP90B1,RBP1,NXNL2,IGF1,SLC30A4,MANF,NPAS4,VTN,NUP210,PRKD1,PPIE,SAE1	27
Cancer, Organismal Injury and Abnormalities	cancer	Cancer of secretory structure	0.000178					TERF2,C3,CYP3A7,CELA2A,LRRIQ1,PYCR2,GADD45B,PGP,FADS2,DUSP16,SEC13,LMOD2,HSP90B1,RBP1,IGF1,MANF,NPAS4,SNAPC3,PDIA4,MTHFD1L,FBXO32,TMEM151A,NUP210,LNX1,SAE1,HAPLN3,MMP9,LGALS1,DCUN1D4,AGR2,MRC1,POFUT1,CUZD1,GCN1,HSP90AA1,CCDC125,AMY2B,PKLR,ILRUN,NXNL2,LECT2,SLC30A4,MAD2L1,VTN,SNU13,ABRA,ANKRD33,CTRB2,PRKD1,PPIE	50
Cancer, Neurological Disease, Organismal Injury and Abnormalities	neuroblastoma	Evans stage IVS neuroblastoma	0.000181					C3,HSP90B1,HSP90AA1	3
Cancer, Gastrointestinal Disease, Organismal Injury and Abnormalities	locally advanced gastric adenocarcinoma	Locally advanced gastric adenocarcinoma	0.000207					MMP9,HSP90B1,HSP90AA1	3
Cancer, Gastrointestinal Disease, Organismal Injury and Abnormalities, Respiratory Disease	CD274 positive hypopharyngeal squamous cell carcinoma	CD274 positive hypopharyngeal squamous cell carcinoma	0.000208					HSP90B1,HSP90AA1	2
Cancer, Organismal Injury and Abnormalities, Respiratory Disease	CD274 positive laryngeal squamous cell carcinoma	CD274 positive laryngeal squamous cell carcinoma	0.000208					HSP90B1,HSP90AA1	2
Cancer, Gastrointestinal Disease, Organismal Injury and Abnormalities	CD274 positive oral squamous cell carcinoma	CD274 positive oral squamous cell carcinoma	0.000208					HSP90B1,HSP90AA1	2
Cancer, Gastrointestinal Disease, Organismal Injury and Abnormalities, Respiratory Disease	CD274 positive oropharyngeal squamous cell carcinoma	CD274 positive oropharyngeal squamous cell carcinoma	0.000208					HSP90B1,HSP90AA1	2
Cell Morphology, Cellular Movement	cell spreading	Cell spreading of bone cancer cell lines	0.000208					VTN,MMP9	2
Cancer, Organismal Injury and Abnormalities, Respiratory Disease	EGFR exon 19 sensitizing mutation negative non-small cell lung cancer	EGFR exon 19 sensitizing mutation negative non-small cell lung cancer	0.000208					HSP90B1,HSP90AA1	2
Cancer, Organismal Injury and Abnormalities, Respiratory Disease	EGFR exon 20 sensitizing mutation negative non-small cell lung cancer	EGFR exon 20 sensitizing mutation negative non-small cell lung cancer	0.000208					HSP90B1,HSP90AA1	2
Cancer, Organismal Injury and Abnormalities, Respiratory Disease	EGFR exon 21 sensitizing mutation negative non-small cell lung cancer	EGFR exon 21 sensitizing mutation negative non-small cell lung cancer	0.000208					HSP90B1,HSP90AA1	2
Cancer, Gastrointestinal Disease, Organismal Injury and Abnormalities	locally advanced oral squamous cell carcinoma	Locally advanced oral squamous cell carcinoma	0.000208					HSP90B1,HSP90AA1	2
Cancer, Organismal Injury and Abnormalities	head and neck squamous cell carcinoma	Locally recurrent head and neck squamous cell carcinoma	0.000208					HSP90B1,HSP90AA1	2
Cancer, Gastrointestinal Disease, Organismal Injury and Abnormalities	gastric cancer	Locoregional gastric cancer	0.000208					HSP90B1,HSP90AA1	2
Cancer, Organismal Injury and Abnormalities, Respiratory Disease	EGFR mutation positive non-squamous non-small cell lung cancer	Refractory EGFR mutation positive non-squamous non-small cell lung cancer	0.000208					HSP90B1,HSP90AA1	2
Cancer, Gastrointestinal Disease, Organismal Injury and Abnormalities	gastric adenocarcinoma	Unresectable gastric adenocarcinoma	0.000234					AMY2B,HSP90B1,HSP90AA1	3
Cellular Compromise, Cellular Function and Maintenance	endoplasmic reticulum stress response	Endoplasmic reticulum stress response	0.000234					HSPA1L,MMP9,HSP90B1,HSP90AA1,IGF1	5
Nutritional Disease	weight loss	Weight loss	0.00024		-1.698		-1.503	C3,MMP9,HSP90B1,PYCR2,FADS2,IGF1	6
Cardiovascular System Development and Function, Organismal Development, Tissue Morphology	size	Size of vessel	0.000248					VTN,MMP9,IGF1	3
Cancer, Organismal Injury and Abnormalities, Respiratory Disease	ALK fusion negative EGFR mutation negative nonsquamous non-small cell lung carcinoma	ALK fusion negative EGFR mutation negative nonsquamous non-small cell lung carcinoma	0.00026					HSP90B1,HSP90AA1	2
Cancer, Endocrine System Disorders, Organismal Injury and Abnormalities	neuroendocrine carcinoma	Grade 3 neuroendocrine carcinoma	0.00026					HSP90B1,HSP90AA1	2
Cancer, Gastrointestinal Disease, Organismal Injury and Abnormalities	HER2 non-overexpressing MET positive gastric carcinoma	HER2 non-overexpressing MET positive gastric carcinoma	0.00026					HSP90B1,HSP90AA1	2
Cancer, Gastrointestinal Disease, Organismal Injury and Abnormalities	HER2 non-overexpressing MET positive gastroesophageal carcinoma	Locally advanced HER2 non-overexpressing MET positive gastroesophageal carcinoma	0.00026					HSP90B1,HSP90AA1	2
Respiratory Disease	malignant pleural effusion	Malignant pleural effusion	0.00026					HSP90B1,HSP90AA1	2
Cancer, Endocrine System Disorders, Gastrointestinal Disease, Metabolic Disease, Organismal Injury and Abnormalities	PALB2 mutation positive pancreatic cancer	PALB2 mutation positive pancreatic cancer	0.00026					HSP90B1,HSP90AA1	2
Cancer, Organismal Injury and Abnormalities, Respiratory Disease	EGFR sensitizing mutation positive non-squamous non-small cell lung carcinoma	Stage IV EGFR sensitizing mutation positive non-squamous non-small cell lung carcinoma	0.00026					HSP90B1,HSP90AA1	2
Cancer, Organismal Injury and Abnormalities, Renal and Urological Disease	muscle invasive bladder cancer	TNM stage N0 muscle invasive bladder cancer	0.00026					HSP90B1,HSP90AA1	2
Cancer, Organismal Injury and Abnormalities, Renal and Urological Disease	muscle invasive bladder cancer	TNM stage T2-4a muscle invasive bladder cancer	0.00026					HSP90B1,HSP90AA1	2
Cancer, Gastrointestinal Disease, Organismal Injury and Abnormalities	HER2 positive gastric adenocarcinoma	Unresectable HER2 positive gastric adenocarcinoma	0.00026					HSP90B1,HSP90AA1	2
Cardiovascular System Development and Function, Organismal Development, Visual System Development and Function	neovascularization	Neovascularization of eye	0.000279		-0.406		-0.512	C3,MMP9,LGALS1,IGF1	4
Cancer, Gastrointestinal Disease, Organismal Injury and Abnormalities	esophagogastric junction cancer	Metastatic esophagogastric junction cancer	0.000279					MMP9,HSP90B1,HSP90AA1	3
Cancer, Organismal Injury and Abnormalities	carcinoma	Carcinoma	0.000304		-0.109		-0.084	HSPA1L,TERF2,C3,CYP3A7,CELA2A,LRRIQ1,PYCR2,GADD45B,PGP,FADS2,DUSP16,SEC13,LMOD2,HSP90B1,RBP1,IGF1,MANF,NPAS4,SNAPC3,PDIA4,MTHFD1L,TMIGD1,FBXO32,TMEM151A,NUP210,CALCOCO1,LNX1,SAE1,HAPLN3,MMP9,LGALS1,DCUN1D4,AGR2,MRC1,POFUT1,CUZD1,GCN1,HSP90AA1,CCDC125,AMY2B,PKLR,ILRUN,NXNL2,LECT2,SLC30A4,MAD2L1,C12orf73,VTN,SNU13,ABRA,ANKRD33,CTRB2,GMFB,PRKD1,PPIE	55
Digestive System Development and Function, Gastrointestinal Disease, Hepatic System Development and Function, Hepatic System Disease, Infectious Diseases, Inflammatory Disease, Inflammatory Response, Organ Development, Organismal Injury and Abnormalities	chronic viral hepatitis	Chronic viral hepatitis	0.000313					AMY2B,MMP9,HSP90B1,IGF1	4
Cancer, Organismal Injury and Abnormalities, Respiratory Disease	malignant pleural mesothelioma	Advanced malignant pleural mesothelioma	0.000317					HSP90B1,HSP90AA1	2
Cell Cycle	G1 phase	Arrest in G1 phase of pancreatic cancer cell lines	0.000317					LGALS1,IGF1	2
Cancer, Gastrointestinal Disease, Inflammatory Disease, Inflammatory Response, Organismal Injury and Abnormalities	colitis-associated colon cancer	Colitis-associated colon cancer	0.000317					MMP9,HSP90B1	2
Cancer, Organismal Injury and Abnormalities, Respiratory Disease	EGFR L858R activating mutation positive EGFR T790M mutation negative non-small cell lung cancer	EGFR L858R activating mutation positive EGFR T790M mutation negative non-small cell lung cancer	0.000317					HSP90B1,HSP90AA1	2
Cancer, Organismal Injury and Abnormalities, Respiratory Disease	EGFR L858R mutation positive EGFR T790M negative non-squamous non-small cell lung cancer	EGFR L858R mutation positive EGFR T790M negative non-squamous non-small cell lung cancer	0.000317					HSP90B1,HSP90AA1	2
Auditory Disease	ototoxicity	Ototoxicity	0.000317					HSP90B1,HSP90AA1	2
Cancer, Organismal Injury and Abnormalities	peritoneal carcinomatosis	Peritoneal carcinomatosis	0.000317					HSP90B1,HSP90AA1	2
Cancer, Organismal Injury and Abnormalities, Reproductive System Disease	primary malignant fallopian tube neoplasm	Primary malignant fallopian tube neoplasm	0.000317					HSP90B1,HSP90AA1	2
Cancer, Gastrointestinal Disease, Organismal Injury and Abnormalities	primary oral squamous cell carcinoma	Primary oral squamous cell carcinoma	0.000317					HSP90B1,HSP90AA1	2
Cancer, Organismal Injury and Abnormalities	CD274 positive head and neck squamous cell carcinoma	Recurrent CD274 positive head and neck squamous cell carcinoma	0.000317					HSP90B1,HSP90AA1	2
Cancer, Organismal Injury and Abnormalities, Renal and Urological Disease	muscle invasive bladder cancer	TNM stage M0 muscle invasive bladder cancer	0.000317					HSP90B1,HSP90AA1	2
Cancer, Organismal Injury and Abnormalities, Respiratory Disease	malignant pleural mesothelioma	Unresectable malignant pleural mesothelioma	0.000317					HSP90B1,HSP90AA1	2
Gastrointestinal Disease, Inflammatory Disease, Inflammatory Response, Organismal Injury and Abnormalities	inflammation	Inflammation of mucosa	0.00033					AMY2B,HSP90B1,HSP90AA1	3
Cancer, Connective Tissue Disorders, Organismal Injury and Abnormalities	osteosarcomagenesis	Metastatic osteosarcoma	0.00033					MMP9,HSP90B1,HSP90AA1	3
Cell Morphology, Cellular Movement	cell spreading	Cell spreading	0.00033		-1.756		-1.927	VTN,C3,MMP9,LGALS1,PRKD1,IGF1	6
Cancer, Organismal Injury and Abnormalities	malignant solid tumor	Malignant solid tumor	0.000342		0		-0.01	HSPA1L,TERF2,C3,CYP3A7,CELA2A,LRRIQ1,PYCR2,GADD45B,PGP,FADS2,DUSP16,SEC13,LMOD2,HSP90B1,RBP1,IGF1,MANF,NPAS4,SNAPC3,PDIA4,MTHFD1L,TMIGD1,FBXO32,TMEM151A,NUP210,CALCOCO1,LNX1,SAE1,HAPLN3,MMP9,LGALS1,DCUN1D4,AGR2,MRC1,POFUT1,CUZD1,GCN1,HSP90AA1,CCDC125,AMY2B,PKLR,ILRUN,NXNL2,STYXL2,LECT2,SLC30A4,MAD2L1,C12orf73,VTN,SNU13,ABRA,ANKRD33,CTRB2,GMFB,PRKD1,PPIE	56
Cancer, Hematological Disease, Immunological Disease, Organismal Injury and Abnormalities	ALK fusion positive non-Hodgkin lymphoma	ALK fusion positive non-Hodgkin lymphoma	0.000348					MMP9,HSP90B1,HSP90AA1	3
Cellular Function and Maintenance	uptake	Uptake of cells	0.000348					MRC1,C3,IGF1	3
Cancer, Endocrine System Disorders, Organismal Injury and Abnormalities	nonpituitary endocrine tumor	Nonpituitary endocrine tumor	0.000353					TERF2,MMP9,C3,CYP3A7,LGALS1,DCUN1D4,CELA2A,LRRIQ1,PYCR2,GADD45B,AGR2,MRC1,POFUT1,PGP,CUZD1,FADS2,GCN1,HSP90AA1,CCDC125,SEC13,LMOD2,AMY2B,PKLR,HSP90B1,RBP1,ILRUN,LECT2,IGF1,SLC30A4,MANF,MAD2L1,NPAS4,SNAPC3,VTN,PDIA4,MTHFD1L,SNU13,ABRA,FBXO32,ANKRD33,CTRB2,TMEM151A,NUP210,PRKD1,LNX1,PPIE,SAE1	47
Cancer, Organismal Injury and Abnormalities	malignant genitourinary solid tumor	Malignant genitourinary solid tumor	0.000375					HSPA1L,HAPLN3,CYP3A7,MMP9,C3,LGALS1,DCUN1D4,CELA2A,LRRIQ1,PYCR2,GADD45B,AGR2,MRC1,POFUT1,PGP,CUZD1,FADS2,GCN1,HSP90AA1,DUSP16,CCDC125,SEC13,AMY2B,PKLR,HSP90B1,RBP1,NXNL2,LECT2,IGF1,SLC30A4,MANF,NPAS4,SNAPC3,VTN,PDIA4,MTHFD1L,TMIGD1,CTRB2,TMEM151A,NUP210,PRKD1,CALCOCO1,LNX1,PPIE,SAE1	45
Cancer, Endocrine System Disorders, Gastrointestinal Disease, Organismal Injury and Abnormalities	angiogenesis	Angiogenesis of pancreatic tumor	0.000379					MMP9,LGALS1	2
Cancer, Gastrointestinal Disease, Organismal Injury and Abnormalities	HER2 non-overexpressing gastric adenocarcinoma	HER2 non-overexpressing gastric adenocarcinoma	0.000379					HSP90B1,HSP90AA1	2
Cell Morphology, Cellular Function and Maintenance, Organ Morphology, Skeletal and Muscular System Development and Function, Tissue Morphology	length	Length of muscle cells	0.000379					LMOD2,IGF1	2
Cancer, Gastrointestinal Disease, Organismal Injury and Abnormalities	adenocarcinoma of the lower esophagus	Stage II-IV adenocarcinoma of the lower esophagus	0.000379					HSP90B1,HSP90AA1	2
Cancer, Endocrine System Disorders, Organismal Injury and Abnormalities, Reproductive System Disease	ovarian cancer	Stage III-IV ovarian cancer	0.000386					MMP9,HSP90B1,HSP90AA1	3
Cancer, Organismal Injury and Abnormalities, Reproductive System Disease	genital tract cancer	Genital tract cancer	0.000389					HSPA1L,HAPLN3,MMP9,C3,CYP3A7,LGALS1,DCUN1D4,CELA2A,LRRIQ1,PYCR2,GADD45B,AGR2,POFUT1,PGP,CUZD1,GCN1,HSP90AA1,DUSP16,AMY2B,PKLR,HSP90B1,RBP1,NXNL2,LECT2,IGF1,SLC30A4,MANF,NPAS4,VTN,PDIA4,TMIGD1,MTHFD1L,CTRB2,TMEM151A,NUP210,PRKD1,CALCOCO1,LNX1,PPIE,SAE1	40
Neurological Disease, Organismal Injury and Abnormalities	neurodegeneration	Neurodegeneration of brain	0.000391		-1.067		-0.898	C3,PYCR2,IGF1,MANF	4
Organismal Injury and Abnormalities, Reproductive System Disease	function	Abnormal function of reproductive system	0.000406					C3,FADS2,AGR2	3
Cancer, Organismal Injury and Abnormalities, Reproductive System Disease	malignant neoplasm of prostate	Metastatic malignant neoplasm of prostate	0.000413					CYP3A7,HSP90B1,HSP90AA1,AGR2	4
Neurological Disease, Organismal Injury and Abnormalities	neurodegeneration	Neurodegeneration of cerebellum	0.000426					C3,IGF1,MANF	3
Cellular Movement	transmigration	Transmigration of cells	0.000444		-0.686		-0.869	C3,MMP9,LGALS1,HSP90AA1,IGF1	5
Cell Death and Survival	cell death	Cell death of neuroglia	0.000446					MMP9,PYCR2,HSP90AA1,IGF1	4
Behavior	social behavior	Social behavior	0.000446					NPAS4,MMP9,LGALS1,IGF1	4
Cancer, Organismal Injury and Abnormalities, Respiratory Disease	EGFR exon 19 deletion positive EGFR T790M mutation negative non-squamous non-small cell lung cancer	EGFR exon 19 deletion positive EGFR T790M mutation negative non-squamous non-small cell lung cancer	0.000448					HSP90B1,HSP90AA1	2
Cancer, Organismal Injury and Abnormalities	hyperplasia	Hyperplasia of mucosa	0.000448					IGF1,AGR2	2
Cancer, Organismal Injury and Abnormalities	metastatic carcinoma	Poorly differentiated metastatic carcinoma	0.000448					HSP90B1,HSP90AA1	2
Cancer, Organismal Injury and Abnormalities, Respiratory Disease	EGFR sensitizing mutation positive non-small cell lung cancer	Stage II EGFR sensitizing mutation positive non-small cell lung cancer	0.000448					HSP90B1,HSP90AA1	2
Cancer, Organismal Injury and Abnormalities, Respiratory Disease	non-small cell lung carcinoma	Stage IIB non-small cell lung carcinoma	0.000448					HSP90B1,HSP90AA1	2
Cancer, Organismal Injury and Abnormalities, Respiratory Disease	lung adenocarcinoma	Unresectable lung adenocarcinoma	0.000448					HSP90B1,HSP90AA1	2
Cell Death and Survival	apoptosis	Apoptosis	0.000468		0.813		0.942	TERF2,MMP9,C3,LGALS1,HSP90B1,CELA2A,PYCR2,GADD45B,LECT2,IGF1,MAD2L1,MANF,NPAS4,VTN,TMIGD1,FBXO32,Ang4,CTRB2,GMFB,PRKD1,SAE1,HSP90AA1	22
Cardiovascular System Development and Function, Ophthalmic Disease, Organismal Development, Organismal Injury and Abnormalities, Visual System Development and Function	neovascularization	Neovascularization of choroid	0.000469					MMP9,C3,LGALS1	3
Protein Synthesis	metabolism	Metabolism of protein	0.000477		0.317		0.21	MMP9,C3,LGALS1,HSP90B1,CELA2A,IGF1,MAD2L1,VTN,FBXO32,CTRB2,PRKD1,LNX1,HSP90AA1	13
Cell Morphology, Embryonic Development, Nervous System Development and Function, Organ Development, Organ Morphology, Organismal Development, Tissue Development, Tissue Morphology, Visual System Development and Function	morphology	Morphology of retinal cells	0.000482					C3,RBP1,NXNL2,IGF1	4
Cancer, Endocrine System Disorders, Organismal Injury and Abnormalities	epithelial thyroid cancer	Thyroid carcinoma	0.000484					TERF2,MMP9,C3,CYP3A7,LGALS1,DCUN1D4,CELA2A,LRRIQ1,PYCR2,GADD45B,AGR2,MRC1,POFUT1,PGP,CUZD1,FADS2,GCN1,HSP90AA1,CCDC125,SEC13,LMOD2,AMY2B,PKLR,HSP90B1,RBP1,ILRUN,LECT2,IGF1,MANF,MAD2L1,NPAS4,SNAPC3,VTN,PDIA4,MTHFD1L,SNU13,ABRA,FBXO32,ANKRD33,CTRB2,TMEM151A,NUP210,PRKD1,LNX1,PPIE,SAE1	46
Cancer, Hematological Disease, Immunological Disease, Organismal Injury and Abnormalities	classic Hodgkin disease	Classical Hodgkin lymphoma	0.000492					LGALS1,HSP90B1,HSP90AA1	3
Cancer	hyperplasia	Hyperplasia of tissue	0.000517		0		0.071	C3,MMP9,RBP1,IGF1,AGR2	5
Hematological Disease, Neurological Disease, Organismal Injury and Abnormalities	disrupted blood brain barrier	Disrupted blood brain barrier	0.000522					MMP9,MANF	2
Cancer, Organismal Injury and Abnormalities, Respiratory Disease	EGFR S768I mutation positive nonsquamous non-small cell lung cancer	EGFR S768I mutation positive nonsquamous non-small cell lung cancer	0.000522					HSP90B1,HSP90AA1	2
Cancer, Hematological Disease, Immunological Disease, Neurological Disease, Organismal Injury and Abnormalities, Tumor Morphology	primary central nervous system lymphoma	Progressive primary central nervous system lymphoma	0.000522					HSP90B1,HSP90AA1	2
Cancer, Hematological Disease, Immunological Disease, Neurological Disease, Organismal Injury and Abnormalities	primary central nervous system lymphoma	Recurrent primary central nervous system lymphoma	0.000522					HSP90B1,HSP90AA1	2
Cancer, Gastrointestinal Disease, Hepatic System Disease, Organismal Injury and Abnormalities	advanced cholangiocarcinoma	Unresectable advanced cholangiocarcinoma	0.000522					HSP90B1,HSP90AA1	2
Cancer, Endocrine System Disorders, Organismal Injury and Abnormalities	anaplastic thyroid carcinoma	Anaplastic thyroid carcinoma	0.000524					PDIA4,MMP9,MTHFD1L,HSP90B1,HSP90AA1,MAD2L1	6
Cancer, Organismal Injury and Abnormalities	metastatic solid tumor	Recurrent metastatic solid tumor	0.000539					AMY2B,HSP90B1,HSP90AA1	3
Cell Death and Survival	cell death	Cell death of oligodendrocytes	0.000564					MMP9,PYCR2,IGF1	3
Cancer, Organismal Injury and Abnormalities, Reproductive System Disease	genital tumor	Genital tumor	0.000577					HSPA1L,HAPLN3,MMP9,C3,CYP3A7,LGALS1,DCUN1D4,CELA2A,LRRIQ1,PYCR2,GADD45B,AGR2,POFUT1,PGP,CUZD1,GCN1,HSP90AA1,DUSP16,AMY2B,PKLR,HSP90B1,RBP1,NXNL2,LECT2,IGF1,SLC30A4,MANF,NPAS4,VTN,PDIA4,TMIGD1,MTHFD1L,CTRB2,TMEM151A,NUP210,PRKD1,CALCOCO1,LNX1,PPIE,SAE1	40
Cell Morphology, Nervous System Development and Function, Neurological Disease, Organ Morphology, Organismal Development, Organismal Injury and Abnormalities, Respiratory Disease, Respiratory System Development and Function, Tissue Morphology	abnormal morphology	Abnormal morphology of olfactory receptor neurons	0.000601					LGALS1,NXNL2	2
Cell Death and Survival	apoptosis	Apoptosis of T lymphoblasts	0.000601					LGALS1,GADD45B	2
Cardiovascular Disease, Neurological Disease	disruption	Disruption of blood-brain barrier	0.000601					MMP9,C3	2
Cancer, Gastrointestinal Disease, Organismal Injury and Abnormalities	HER2 positive metastatic gastroesophageal junction adenocarcinoma	HER2 positive metastatic gastroesophageal junction adenocarcinoma	0.000601					HSP90B1,HSP90AA1	2
Cancer, Hematological Disease, Immunological Disease, Organismal Injury and Abnormalities	refractory B-cell non-Hodgkin lymphoma	High grade refractory B-cell non-Hodgkin lymphoma	0.000601					HSP90B1,HSP90AA1	2
Cancer, Hematological Disease, Immunological Disease, Organismal Injury and Abnormalities	relapsed B-cell non-Hodgkin lymphoma	High grade relapsed B-cell non-Hodgkin lymphoma	0.000601					HSP90B1,HSP90AA1	2
Cancer, Hematological Disease, Organismal Injury and Abnormalities, Tumor Morphology	progressive ALK fusion positive malignant hematologic neoplasm	Progressive ALK fusion positive malignant hematologic neoplasm	0.000601					HSP90B1,HSP90AA1	2
Cancer, Hematological Disease, Immunological Disease, Organismal Injury and Abnormalities, Tumor Morphology	diffuse large B-cell lymphoma	Progressive diffuse large B-cell lymphoma	0.000601					HSP90B1,HSP90AA1	2
Cancer, Hematological Disease, Immunological Disease, Organismal Injury and Abnormalities	ALK positive large B-cell lymphoma	Refractory ALK positive large B-cell lymphoma	0.000601					HSP90B1,HSP90AA1	2
Cancer, Hematological Disease, Immunological Disease, Organismal Injury and Abnormalities	ALK positive large B-cell lymphoma	Relapsed ALK positive large B-cell lymphoma	0.000601					HSP90B1,HSP90AA1	2
Cell-To-Cell Signaling and Interaction	binding	Binding of cell surface	0.000616					VTN,C3,IGF1	3
Cancer, Organismal Injury and Abnormalities, Reproductive System Disease	ductal breast cancer	Ductal breast carcinoma	0.000667					HSPA1L,SNAPC3,C3,MMP9,LGALS1,HSP90B1,LNX1,HSP90AA1,IGF1,DUSP16	10
Cancer, Gastrointestinal Disease, Organismal Injury and Abnormalities	metastatic gastroesophageal junction adenocarcinoma	Metastatic gastroesophageal junction adenocarcinoma	0.00067					MMP9,HSP90B1,HSP90AA1	3
Cancer, Gastrointestinal Disease, Organismal Injury and Abnormalities	carcinoma of ampulla of Vater	Carcinoma of ampulla of Vater	0.000675					AMY2B,HSP90B1,PRKD1,HSP90AA1	4
Cell Death and Survival	apoptosis	Apoptosis of crypt cells	0.000686					MMP9,IGF1	2
Cell Morphology, Cellular Movement	cell spreading	Cell spreading of sarcoma cell lines	0.000686					VTN,MMP9	2
Cancer, Hematological Disease, Immunological Disease, Organismal Injury and Abnormalities	plasma cell myeloma	Low risk plasma cell myeloma	0.000686					HSP90B1,HSP90AA1	2
Organ Development, Organ Morphology, Organismal Development, Skeletal and Muscular System Development and Function	mass	Mass of anterior tibial muscle	0.000686					MMP9,IGF1	2
Cellular Movement	migration	Migration of neural stem cells	0.000686					C3,MMP9	2
Cell-To-Cell Signaling and Interaction, Cellular Function and Maintenance, Inflammatory Response	phagocytosis	Phagocytosis of bacteria	0.000728					MRC1,C3,LECT2	3
Cell-To-Cell Signaling and Interaction, Cellular Compromise	stress response	Stress response of cells	0.000739		-0.214		-0.238	MMP9,HSP90B1,GMFB,IGF1	4
Cellular Function and Maintenance	receptor-mediated endocytosis	Receptor-mediated endocytosis	0.000747					VTN,MRC1,C3,HSP90B1,HSP90AA1	5
Cancer, Organismal Injury and Abnormalities	CTNNB1 negative solid tumor	CTNNB1 negative solid tumor	0.000776					HSP90B1,HSP90AA1	2
Cancer, Organismal Injury and Abnormalities, Renal and Urological Disease	CD274 positive urothelial carcinoma	Locally advanced CD274 positive urothelial carcinoma	0.000776					HSP90B1,HSP90AA1	2
Cancer, Neurological Disease, Organismal Injury and Abnormalities	MYC amplification negative MYCN amplification negative medulloblastoma	MYC amplification negative MYCN amplification negative medulloblastoma	0.000776					HSP90B1,HSP90AA1	2
Cancer, Organismal Injury and Abnormalities, Renal and Urological Disease	CD274 positive urothelial carcinoma	Metastatic CD274 positive urothelial carcinoma	0.000776					HSP90B1,HSP90AA1	2
Organismal Survival	morbidity	Morbidity	0.000776					C3,MMP9	2
Cancer, Organismal Injury and Abnormalities, Respiratory Disease	lung squamous cell carcinoma	Stage III unresectable lung squamous cell carcinoma	0.000776					HSP90B1,HSP90AA1	2
Cancer, Organismal Injury and Abnormalities, Respiratory Disease	EGFR sensitizing mutation positive non-small cell lung cancer	Stage IIIB EGFR sensitizing mutation positive non-small cell lung cancer	0.000776					HSP90B1,HSP90AA1	2
Cancer, Organismal Injury and Abnormalities, Respiratory Disease	advanced lung squamous cell carcinoma	Stage IIIB advanced lung squamous cell carcinoma	0.000776					HSP90B1,HSP90AA1	2
Cancer, Gastrointestinal Disease, Organismal Injury and Abnormalities, Respiratory Disease	nasopharyngeal carcinoma	TNM stage T1-4N2-3M0 nasopharyngeal carcinoma	0.000776					HSP90B1,HSP90AA1	2
Cancer, Gastrointestinal Disease, Organismal Injury and Abnormalities, Respiratory Disease	non-keratinizing nasopharyngeal carcinoma	TNM stage T3-4 non-keratinizing nasopharyngeal carcinoma	0.000776					HSP90B1,HSP90AA1	2
Cancer, Gastrointestinal Disease, Organismal Injury and Abnormalities	squamous cell carcinoma of middle third of esophagus	TNM stage T4aN0M0 squamous cell carcinoma of middle third of esophagus	0.000776					HSP90B1,HSP90AA1	2
Cancer, Organismal Injury and Abnormalities, Respiratory Disease	non-small cell lung adenosquamous carcinoma	Unresectable non-small cell lung adenosquamous carcinoma	0.000776					HSP90B1,HSP90AA1	2
Inflammatory Response	inflammation	Inflammation of body cavity	0.000859		0.372		0.542	AMY2B,MMP9,C3,LGALS1,HSP90B1,FBXO32,CUZD1,PRKD1,GADD45B,LECT2,IGF1,AGR2	12
Hematological System Development and Function, Tissue Morphology	quantity	Quantity of blood cells	0.000868		-0.816		-0.956	VTN,MMP9,C3,LGALS1,PKLR,HSP90B1,RBP1,LNX1,LECT2,IGF1,MAD2L1,AGR2	12
Cancer, Organismal Injury and Abnormalities, Renal and Urological Disease	CD274 negative urothelial carcinoma	CD274 negative urothelial carcinoma	0.000871					HSP90B1,HSP90AA1	2
Skeletal and Muscular System Development and Function	ossification	Delay in ossification	0.000871					MMP9,IGF1	2
Cancer, Organismal Injury and Abnormalities, Respiratory Disease	EGFR exon 18 mutation positive EGFR T790M mutation negative non-small-cell lung cancer	EGFR exon 18 mutation positive EGFR T790M mutation negative non-small-cell lung cancer	0.000871					HSP90B1,HSP90AA1	2
Cancer, Organismal Injury and Abnormalities, Respiratory Disease	EGFR exon 19 mutation positive EGFR T790M mutation negative non-small-cell lung cancer	EGFR exon 19 mutation positive EGFR T790M mutation negative non-small-cell lung cancer	0.000871					HSP90B1,HSP90AA1	2
Cancer, Organismal Injury and Abnormalities, Respiratory Disease	EGFR exon 21 mutation positive EGFR T790M mutation negative non-small-cell lung cancer	EGFR exon 21 mutation positive EGFR T790M mutation negative non-small-cell lung cancer	0.000871					HSP90B1,HSP90AA1	2
Cancer, Organismal Injury and Abnormalities, Reproductive System Disease	locally advanced squamous cell cervical carcinoma	FIGO stage IB2-IVA locally advanced squamous cell cervical carcinoma	0.000871					HSP90B1,HSP90AA1	2
Cancer, Organismal Injury and Abnormalities, Reproductive System Disease	cervical squamous cell carcinoma	FIGO stage IIA2 cervical squamous cell carcinoma	0.000871					HSP90B1,HSP90AA1	2
Cancer, Organismal Injury and Abnormalities, Reproductive System Disease	endometrial clear cell carcinoma	FIGO stage III endometrial clear cell carcinoma	0.000871					HSP90B1,HSP90AA1	2
Cancer, Organismal Injury and Abnormalities, Reproductive System Disease	endometrial undifferentiated carcinoma	FIGO stage III endometrial undifferentiated carcinoma	0.000871					HSP90B1,HSP90AA1	2
Connective Tissue Disorders, Hereditary Disorder, Metabolic Disease, Organismal Injury and Abnormalities	familial partial lipodystrophy	Familial partial lipodystrophy	0.000871					MMP9,CELA2A	2
Cancer, Organismal Injury and Abnormalities, Respiratory Disease	KRAS mutation positive non-squamous non-small cell lung cancer	KRAS mutation positive non-squamous non-small cell lung carcinoma	0.000871					HSP90B1,HSP90AA1	2
Cancer, Organismal Injury and Abnormalities, Renal and Urological Disease	metastatic collecting duct carcinoma of the kidney	Metastatic collecting duct carcinoma of the kidney	0.000871					HSP90B1,HSP90AA1	2
Cancer, Organismal Injury and Abnormalities, Reproductive System Disease	endometrial carcinosarcoma	Metastatic endometrial carcinosarcoma	0.000871					HSP90B1,HSP90AA1	2
Cancer, Organismal Injury and Abnormalities, Renal and Urological Disease	renal medullary carcinoma	Metastatic renal medullary carcinoma	0.000871					HSP90B1,HSP90AA1	2
Cancer, Organismal Injury and Abnormalities, Reproductive System Disease	node negative cervical adenocarcinoma	Node negative cervical adenocarcinoma	0.000871					HSP90B1,HSP90AA1	2
Cancer, Organismal Injury and Abnormalities, Reproductive System Disease	non-small cell cervical cancer	Non-small cell cervical cancer	0.000871					HSP90B1,HSP90AA1	2
Cancer, Organismal Injury and Abnormalities, Reproductive System Disease	papillary serous endometrial carcinoma	Papillary serous endometrial carcinoma	0.000871					HSP90B1,HSP90AA1	2
Cellular Assembly and Organization	quantity	Quantity of chromosome components	0.000871					TERF2,MAD2L1	2
Cell Death and Survival	recovery	Recovery of blood cells	0.000871					MMP9,IGF1	2
Cancer, Endocrine System Disorders, Organismal Injury and Abnormalities, Reproductive System Disease	testicular nonseminomatous germ cell tumor	Recurrent testicular nonseminomatous germ cell tumor	0.000871					HSP90B1,HSP90AA1	2
Cancer, Organismal Injury and Abnormalities, Respiratory Disease	stage 4 M1b non-small cell lung cancer	Stage 4 M1b non-small cell lung cancer	0.000871					HSP90B1,HSP90AA1	2
Cancer, Organismal Injury and Abnormalities, Reproductive System Disease	cervical adenosquamous carcinoma	Stage IB1 cervical adenosquamous carcinoma	0.000871					HSP90B1,HSP90AA1	2
Cancer, Organismal Injury and Abnormalities, Reproductive System Disease	cervical squamous cell carcinoma	Stage IB1 cervical squamous cell carcinoma	0.000871					HSP90B1,HSP90AA1	2
Cancer, Immunological Disease, Organismal Injury and Abnormalities, Reproductive System Disease	node positive cervical adenocarcinoma	Stage IB1 node positive cervical adenocarcinoma	0.000871					HSP90B1,HSP90AA1	2
Cancer, Organismal Injury and Abnormalities, Respiratory Disease	EGFR exon 18 activating mutation positive EGFR T790M mutation negative non-squamous non-small-cell lung cancer	Stage II EGFR exon 18 activating mutation positive EGFR T790M mutation negative non-squamous non-small-cell lung cancer	0.000871					HSP90B1,HSP90AA1	2
Cancer, Organismal Injury and Abnormalities, Respiratory Disease	EGFR exon 19 activating mutation positive EGFR T790M mutation negative non-squamous non-small-cell lung cancer	Stage II EGFR exon 19 activating mutation positive EGFR T790M mutation negative non-squamous non-small-cell lung cancer	0.000871					HSP90B1,HSP90AA1	2
Cancer, Organismal Injury and Abnormalities, Respiratory Disease	EGFR exon 20 activating mutation positive EGFR T790M mutation negative non-squamous non-small-cell lung cancer	Stage II EGFR exon 20 activating mutation positive EGFR T790M mutation negative non-squamous non-small-cell lung cancer	0.000871					HSP90B1,HSP90AA1	2
Cancer, Organismal Injury and Abnormalities, Respiratory Disease	EGFR exon 21 activating mutation positive EGFR T790M mutation negative non-squamous non-small-cell lung cancer	Stage II EGFR exon 21 activating mutation positive EGFR T790M mutation negative non-squamous non-small-cell lung cancer	0.000871					HSP90B1,HSP90AA1	2
Cancer, Organismal Injury and Abnormalities, Reproductive System Disease	endometrial clear cell carcinoma	Stage II endometrial clear cell carcinoma	0.000871					HSP90B1,HSP90AA1	2
Cancer, Organismal Injury and Abnormalities, Reproductive System Disease	endometrial serous carcinoma	Stage II endometrial serous carcinoma	0.000871					HSP90B1,HSP90AA1	2
Cancer, Organismal Injury and Abnormalities, Reproductive System Disease	cervical adenocarcinoma	Stage IIB cervical adenocarcinoma	0.000871					HSP90B1,HSP90AA1	2
Cancer, Organismal Injury and Abnormalities, Reproductive System Disease	cervical adenosquamous carcinoma	Stage IIB cervical adenosquamous carcinoma	0.000871					HSP90B1,HSP90AA1	2
Cancer, Organismal Injury and Abnormalities, Reproductive System Disease	cervical squamous cell carcinoma	Stage IIB cervical squamous cell carcinoma	0.000871					HSP90B1,HSP90AA1	2
Cancer, Gastrointestinal Disease, Organismal Injury and Abnormalities	esophageal carcinoma	Stage IIB esophageal carcinoma	0.000871					HSP90B1,HSP90AA1	2
Cancer, Gastrointestinal Disease, Organismal Injury and Abnormalities	gastro-esophageal junction carcinoma	Stage IIB gastro-esophageal junction carcinoma	0.000871					HSP90B1,HSP90AA1	2
Cancer, Gastrointestinal Disease, Organismal Injury and Abnormalities, Respiratory Disease	non-metastatic nasopharyngeal carcinoma	Stage III non-metastatic nasopharyngeal carcinoma	0.000871					HSP90B1,HSP90AA1	2
Cancer, Gastrointestinal Disease, Organismal Injury and Abnormalities, Respiratory Disease	non-keratinizing nasopharyngeal carcinoma	Stage III-IVB non-keratinizing nasopharyngeal carcinoma	0.000871					HSP90B1,HSP90AA1	2
Cancer, Organismal Injury and Abnormalities, Respiratory Disease	EGFR exon 18 activating mutation positive EGFR T790M mutation negative non-squamous non-small-cell lung cancer	Stage IIIA EGFR exon 18 activating mutation positive EGFR T790M mutation negative non-squamous non-small-cell lung cancer	0.000871					HSP90B1,HSP90AA1	2
Cancer, Organismal Injury and Abnormalities, Respiratory Disease	EGFR exon 19 activating mutation positive EGFR T790M mutation negative non-squamous non-small-cell lung cancer	Stage IIIA EGFR exon 19 activating mutation positive EGFR T790M mutation negative non-squamous non-small-cell lung cancer	0.000871					HSP90B1,HSP90AA1	2
Cancer, Organismal Injury and Abnormalities, Respiratory Disease	EGFR exon 20 activating mutation positive EGFR T790M mutation negative non-squamous non-small-cell lung cancer	Stage IIIA EGFR exon 20 activating mutation positive EGFR T790M mutation negative non-squamous non-small-cell lung cancer	0.000871					HSP90B1,HSP90AA1	2
Cancer, Organismal Injury and Abnormalities, Respiratory Disease	EGFR exon 21 activating mutation positive EGFR T790M mutation negative non-squamous non-small-cell lung cancer	Stage IIIA EGFR exon 21 activating mutation positive EGFR T790M mutation negative non-squamous non-small-cell lung cancer	0.000871					HSP90B1,HSP90AA1	2
Cancer, Organismal Injury and Abnormalities, Respiratory Disease	EGFR exon 18 activating mutation positive EGFR T790M mutation negative non-squamous non-small-cell lung cancer	Stage IIIB EGFR exon 18 activating mutation positive EGFR T790M mutation negative non-squamous non-small-cell lung cancer	0.000871					HSP90B1,HSP90AA1	2
Cancer, Organismal Injury and Abnormalities, Respiratory Disease	EGFR exon 19 activating mutation positive EGFR T790M mutation negative non-squamous non-small-cell lung cancer	Stage IIIB EGFR exon 19 activating mutation positive EGFR T790M mutation negative non-squamous non-small-cell lung cancer	0.000871					HSP90B1,HSP90AA1	2
Cancer, Organismal Injury and Abnormalities, Respiratory Disease	EGFR exon 20 activating mutation positive EGFR T790M mutation negative non-squamous non-small-cell lung cancer	Stage IIIB EGFR exon 20 activating mutation positive EGFR T790M mutation negative non-squamous non-small-cell lung cancer	0.000871					HSP90B1,HSP90AA1	2
Cancer, Organismal Injury and Abnormalities, Respiratory Disease	EGFR exon 21 activating mutation positive EGFR T790M mutation negative non-squamous non-small-cell lung cancer	Stage IIIB EGFR exon 21 activating mutation positive EGFR T790M mutation negative non-squamous non-small-cell lung cancer	0.000871					HSP90B1,HSP90AA1	2
Cancer, Gastrointestinal Disease, Organismal Injury and Abnormalities, Respiratory Disease	non-metastatic nasopharyngeal carcinoma	Stage IVA non-metastatic nasopharyngeal carcinoma	0.000871					HSP90B1,HSP90AA1	2
Cancer, Organismal Injury and Abnormalities, Reproductive System Disease	cervical adenocarcinoma	Stage IVB cervical adenocarcinoma	0.000871					HSP90B1,HSP90AA1	2
Cancer, Organismal Injury and Abnormalities, Reproductive System Disease	cervical adenosquamous carcinoma	Stage IVB cervical adenosquamous carcinoma	0.000871					HSP90B1,HSP90AA1	2
Cancer, Organismal Injury and Abnormalities, Reproductive System Disease	cervical squamous cell carcinoma	Stage IVB cervical squamous cell carcinoma	0.000871					HSP90B1,HSP90AA1	2
Cancer, Gastrointestinal Disease, Hepatic System Disease, Organismal Injury and Abnormalities	liver cholangiocarcinoma	Unresectable liver cholangiocarcinoma	0.000871					HSP90B1,HSP90AA1	2
Cell Death and Survival	apoptosis	Apoptosis of pancreatic cancer cell lines	0.000918		0.293		0.372	C3,PRKD1,IGF1,MANF	4
Cancer, Gastrointestinal Disease, Organismal Injury and Abnormalities	adenocarcinoma of the thoracic esophagus	Adenocarcinoma of the thoracic esophagus	0.000972					HSP90B1,HSP90AA1	2
Cancer, Gastrointestinal Disease, Organismal Injury and Abnormalities	cervical esophageal adenocarcinoma	Cervical esophageal adenocarcinoma	0.000972					HSP90B1,HSP90AA1	2
Infectious Diseases	chronic infection	Chronic infection by Pseudomonas aeruginosa	0.000972					HSP90B1,HSP90AA1	2
Cardiovascular Disease, Cell Death and Survival, Connective Tissue Disorders, Developmental Disorder, Hematological Disease, Organismal Injury and Abnormalities	congenital hemolytic anemia	Congenital hemolytic anemia	0.000972					C3,PKLR	2
Cancer, Organismal Injury and Abnormalities	EGFR expressing head and neck squamous cell carcinoma	EGFR expressing head and neck squamous cell carcinoma	0.000972					HSP90B1,HSP90AA1	2
Cancer, Organismal Injury and Abnormalities, Reproductive System Disease	endometrial carcinosarcoma	High-risk endometrial carcinosarcoma	0.000972					HSP90B1,HSP90AA1	2
Cancer, Organismal Injury and Abnormalities	head and neck cancer	Highly advanced head and neck cancer	0.000972					HSP90B1,HSP90AA1	2
Cancer, Gastrointestinal Disease, Organismal Injury and Abnormalities	esophageal squamous cell carcinoma	Inoperable esophageal squamous cell carcinoma	0.000972					HSP90B1,HSP90AA1	2
Cancer, Endocrine System Disorders, Organismal Injury and Abnormalities, Reproductive System Disease	malignant Brenner tumor	Malignant Brenner tumor	0.000972					HSP90B1,HSP90AA1	2
Gastrointestinal Disease, Organismal Injury and Abnormalities	peptic ulcer disease	Peptic ulcer disease	0.000972					MMP9,FADS2	2
Cancer, Organismal Injury and Abnormalities, Respiratory Disease	laryngeal verrucous carcinoma	Recurrent laryngeal verrucous carcinoma	0.000972					HSP90B1,HSP90AA1	2
Cancer, Endocrine System Disorders, Organismal Injury and Abnormalities, Reproductive System Disease	seromucinous ovarian carcinoma	Seromucinous ovarian carcinoma	0.000972					HSP90B1,HSP90AA1	2
Cancer, Gastrointestinal Disease, Organismal Injury and Abnormalities	squamous cell carcinoma of the cervical esophagus	Squamous cell carcinoma of the cervical esophagus	0.000972					HSP90B1,HSP90AA1	2
Cancer, Organismal Injury and Abnormalities	squamous cell carcinoma of the neck of unknown primary	Squamous cell carcinoma of the neck of unknown primary	0.000972					HSP90B1,HSP90AA1	2
Cancer, Organismal Injury and Abnormalities, Respiratory Disease	stage 3A large cell lung carcinoma	Stage 3A large cell lung carcinoma	0.000972					HSP90B1,HSP90AA1	2
Cancer, Organismal Injury and Abnormalities, Respiratory Disease	stage 4 M1a non-small cell lung cancer	Stage 4 M1a non-small cell lung cancer	0.000972					HSP90B1,HSP90AA1	2
Cancer, Organismal Injury and Abnormalities, Respiratory Disease	stage IB lung adenocarcinoma	Stage IB lung adenocarcinoma	0.000972					HSP90B1,HSP90AA1	2
Cancer, Gastrointestinal Disease, Organismal Injury and Abnormalities	primary esophageal squamous cell carcinoma	Stage II-III primary esophageal squamous cell carcinoma	0.000972					HSP90B1,HSP90AA1	2
Cancer, Gastrointestinal Disease, Organismal Injury and Abnormalities	esophageal carcinoma	Stage III esophageal carcinoma	0.000972					HSP90B1,HSP90AA1	2
Cancer, Gastrointestinal Disease, Organismal Injury and Abnormalities, Respiratory Disease	hypopharyngeal squamous cell carcinoma	Stage III-IV invasive hypopharyngeal squamous cell carcinoma	0.000972					HSP90B1,HSP90AA1	2
Cancer, Gastrointestinal Disease, Organismal Injury and Abnormalities	oral squamous cell carcinoma	Stage III-IV invasive oral squamous cell carcinoma	0.000972					HSP90B1,HSP90AA1	2
Cancer, Gastrointestinal Disease, Organismal Injury and Abnormalities, Respiratory Disease	oropharyngeal squamous-cell carcinoma	Stage III-IV invasive oropharyngeal squamous-cell carcinoma	0.000972					HSP90B1,HSP90AA1	2
Cancer, Organismal Injury and Abnormalities, Respiratory Disease	invasive laryngeal squamous cell carcinoma	Stage III-IV nonmetastatic invasive laryngeal squamous cell carcinoma	0.000972					HSP90B1,HSP90AA1	2
Cancer, Organismal Injury and Abnormalities, Reproductive System Disease	advanced cervical cancer	Stage IV advanced cervical cancer	0.000972					HSP90B1,HSP90AA1	2
Cancer, Gastrointestinal Disease, Organismal Injury and Abnormalities	anal margin cancer	Stage IV anal margin cancer	0.000972					HSP90B1,HSP90AA1	2
Cancer, Organismal Injury and Abnormalities, Reproductive System Disease	endometrial clear cell carcinoma	Stage IVA endometrial clear cell carcinoma	0.000972					HSP90B1,HSP90AA1	2
Cancer, Organismal Injury and Abnormalities, Reproductive System Disease	endometrial undifferentiated carcinoma	Stage IVA endometrial undifferentiated carcinoma	0.000972					HSP90B1,HSP90AA1	2
Cancer, Organismal Injury and Abnormalities, Respiratory Disease	lung squamous cell carcinoma	TNM stage M0 lung squamous cell carcinoma	0.000972					HSP90B1,HSP90AA1	2
Cancer, Organismal Injury and Abnormalities, Respiratory Disease	stage IIIA lung adenocarcinoma	TNM stage M0 stage IIIA lung adenocarcinoma	0.000972					HSP90B1,HSP90AA1	2
Cancer, Organismal Injury and Abnormalities, Respiratory Disease	stage IIIA lung adenocarcinoma	TNM stage N2 stage IIIA lung adenocarcinoma	0.000972					HSP90B1,HSP90AA1	2
Cancer, Gastrointestinal Disease, Organismal Injury and Abnormalities	gastroesophageal junction adenocarcinoma	TNM stage T3 gastroesophageal junction adenocarcinoma	0.000972					HSP90B1,HSP90AA1	2
Cancer, Organismal Injury and Abnormalities	TP53 overexpression positive cancer	TP53 overexpression positive cancer	0.000972					HSP90B1,HSP90AA1	2
Cancer, Gastrointestinal Disease, Organismal Injury and Abnormalities	thoracic esophageal cancer	Thoracic esophageal cancer	0.000972					HSP90B1,HSP90AA1	2
Cancer, Organismal Injury and Abnormalities, Reproductive System Disease	prostatic carcinoma	Prostatic carcinoma	0.00105					HAPLN3,AMY2B,CYP3A7,C3,PKLR,HSP90B1,RBP1,CELA2A,NXNL2,LRRIQ1,PYCR2,GADD45B,IGF1,SLC30A4,MANF,NPAS4,VTN,NUP210,PPIE,SAE1,GCN1,HSP90AA1,DUSP16	23
Cell-To-Cell Signaling and Interaction, Hematological System Development and Function, Immune Cell Trafficking, Inflammatory Response	activation	Activation of antigen presenting cells	0.00105		-1.549		-1.681	VTN,MMP9,C3,HSP90B1,LECT2,IGF1	6
Cellular Development, Skeletal and Muscular System Development and Function, Tissue Development	differentiation	Differentiation of smooth muscle	0.00106					C3,HSP90B1,IGF1	3
Cancer, Organismal Injury and Abnormalities, Respiratory Disease	ALK mutation negative lung adenocarcinoma	ALK mutation negative lung adenocarcinoma	0.00108					HSP90B1,HSP90AA1	2
Cancer, Developmental Disorder, Endocrine System Disorders, Organismal Injury and Abnormalities, Reproductive System Disease	Sertoli-Leydig cell tumor	Advanced stage Sertoli-Leydig cell tumor	0.00108					HSP90B1,HSP90AA1	2
Cancer, Organismal Injury and Abnormalities, Respiratory Disease	biphasic malignant pleural mesothelioma	Biphasic malignant pleural mesothelioma	0.00108					HSP90B1,HSP90AA1	2
Cancer, Neurological Disease, Organismal Injury and Abnormalities	central nervous system embryonal neoplasm with rhabdoid features	Central nervous system embryonal neoplasm with rhabdoid features	0.00108					HSP90B1,HSP90AA1	2
Cancer, Neurological Disease, Organismal Injury and Abnormalities	central nervous system ganglioneuroblastoma	Central nervous system ganglioneuroblastoma	0.00108					HSP90B1,HSP90AA1	2
Cancer, Neurological Disease, Organismal Injury and Abnormalities	central nervous system neuroblastoma	Central nervous system neuroblastoma	0.00108					HSP90B1,HSP90AA1	2
Cancer, Organismal Injury and Abnormalities, Reproductive System Disease	cervical clear cell carcinoma	Cervical clear cell carcinoma	0.00108					HSP90B1,HSP90AA1	2
Cancer, Neurological Disease, Organismal Injury and Abnormalities	embryonal tumor with multi-layered rosettes	Embryonal tumor with multi-layered rosettes	0.00108					HSP90B1,HSP90AA1	2
Cancer, Neurological Disease, Organismal Injury and Abnormalities	ependymoblastoma	Ependymoblastoma	0.00108					HSP90B1,HSP90AA1	2
Cancer, Organismal Injury and Abnormalities, Respiratory Disease	epithelioid malignant pleural mesothelioma	Epithelioid malignant pleural mesothelioma	0.00108					HSP90B1,HSP90AA1	2
Cancer, Organismal Injury and Abnormalities, Reproductive System Disease	cervical adenocarcinoma	FIGO stage IB2 cervical adenocarcinoma	0.00108					HSP90B1,HSP90AA1	2
Cancer, Organismal Injury and Abnormalities, Reproductive System Disease	cervical adenosquamous carcinoma	FIGO stage IB2 cervical adenosquamous carcinoma	0.00108					HSP90B1,HSP90AA1	2
Cancer, Organismal Injury and Abnormalities, Reproductive System Disease	cervical squamous cell carcinoma	FIGO stage IB2 cervical squamous cell carcinoma	0.00108					HSP90B1,HSP90AA1	2
Cancer, Developmental Disorder, Endocrine System Disorders, Organismal Injury and Abnormalities, Reproductive System Disease	granulosa cell tumor	FIGO stage IC2-IC3 granulosa cell tumor	0.00108					HSP90B1,HSP90AA1	2
Cancer, Gastrointestinal Disease, Organismal Injury and Abnormalities	gastroesophageal junction mixed adenocarcinoma	Gastroesophageal junction mixed adenocarcinoma	0.00108					HSP90B1,HSP90AA1	2
Cancer, Gastrointestinal Disease, Organismal Injury and Abnormalities, Respiratory Disease	squamous cell cancer of the hypopharynx	High-risk squamous cell cancer of the hypopharynx	0.00108					HSP90B1,HSP90AA1	2
Inflammatory Response	inflammation	Inflammation of lesion	0.00108					MMP9,IGF1	2
Cancer, Organismal Injury and Abnormalities, Renal and Urological Disease	bladder cancer	Locally advanced bladder cancer	0.00108					HSP90B1,HSP90AA1	2
Cancer, Immunological Disease, Organismal Injury and Abnormalities, Reproductive System Disease	lymph node positive cervical squamous cell carcinoma	Lymph node positive cervical squamous cell carcinoma	0.00108					HSP90B1,HSP90AA1	2
Cancer, Neurological Disease, Organismal Injury and Abnormalities	medulloepithelioma	Medulloepithelioma	0.00108					HSP90B1,HSP90AA1	2
Cancer, Gastrointestinal Disease, Organismal Injury and Abnormalities	anal carcinoma	Metastatic anal carcinoma	0.00108					HSP90B1,HSP90AA1	2
Cancer, Connective Tissue Disorders, Ophthalmic Disease, Organismal Injury and Abnormalities, Skeletal and Muscular Disorders	metastatic retinoblastoma	Metastatic retinoblastoma	0.00108					HSP90B1,HSP90AA1	2
Cancer, Gastrointestinal Disease, Organismal Injury and Abnormalities	mixed gastric adenocarcinoma	Mixed gastric adenocarcinoma	0.00108					HSP90B1,HSP90AA1	2
Cancer, Organismal Injury and Abnormalities, Reproductive System Disease	cervical cancer	Persistent cervical cancer	0.00108					HSP90B1,HSP90AA1	2
Cancer, Gastrointestinal Disease, Organismal Injury and Abnormalities, Respiratory Disease	nasopharyngeal cancer	Persistent nasopharyngeal cancer	0.00108					HSP90B1,HSP90AA1	2
Cancer, Developmental Disorder, Endocrine System Disorders, Organismal Injury and Abnormalities, Reproductive System Disease	Sertoli-Leydig cell tumor	Poorly differentiated Sertoli-Leydig cell tumor	0.00108					HSP90B1,HSP90AA1	2
Cancer, Neurological Disease, Organismal Injury and Abnormalities	posterior fossa classic medulloblastoma	Posterior fossa classic medulloblastoma	0.00108					HSP90B1,HSP90AA1	2
Cancer, Connective Tissue Disorders, Organismal Injury and Abnormalities, Skeletal and Muscular Disorders	chordoma	Recurrent chordoma	0.00108					HSP90B1,HSP90AA1	2
Cancer, Developmental Disorder, Endocrine System Disorders, Organismal Injury and Abnormalities, Reproductive System Disease	ovarian sex cord-stromal tumor	Recurrent ovarian sex cord-stromal tumor	0.00108					HSP90B1,HSP90AA1	2
Cancer, Organismal Injury and Abnormalities, Respiratory Disease	non-small cell lung cancer	Stage 3 inoperable non-small cell lung cancer	0.00108					HSP90B1,HSP90AA1	2
Cancer, Developmental Disorder, Endocrine System Disorders, Organismal Injury and Abnormalities, Reproductive System Disease	mesenchymal Sertoli-Leydig cell tumor	Stage IA mesenchymal Sertoli-Leydig cell tumor	0.00108					HSP90B1,HSP90AA1	2
Cancer, Developmental Disorder, Endocrine System Disorders, Organismal Injury and Abnormalities, Reproductive System Disease	granulosa cell tumor	Stage IIA-IV granulosa cell tumor	0.00108					HSP90B1,HSP90AA1	2
Tox Functions for My Projects->F1 PFAS->PFOA F1 c x 70ngL p0.01, LFC.75
Categories	Functions	Diseases or Functions Annotation	p-Value	Predicted Activation State	Activation z-score	Notes	Bias-corrected z-score	Molecules	# Molecules
Liver Inflammation/Hepatitis	viral hepatitis	Viral hepatitis	1.22e-05					AMY2B,C3,MMP9,HSP90B1,LECT2,IGF1	6
Liver Hyperplasia/Hyperproliferation	non-well differentiated fetal hepatoblastoma	Non-well differentiated fetal hepatoblastoma	1.75e-05					HSP90B1,HSP90AA1	2
Liver Hyperplasia/Hyperproliferation	liver cholangiocarcinoma	Resectable liver cholangiocarcinoma	5.81e-05					HSP90B1,HSP90AA1	2
Liver Hyperplasia/Hyperproliferation	liver cholangiocarcinoma	Locally advanced liver cholangiocarcinoma	8.71e-05					HSP90B1,HSP90AA1	2
Liver Inflammation/Hepatitis	chronic viral hepatitis	Chronic viral hepatitis	0.000313					AMY2B,MMP9,HSP90B1,IGF1	4
Liver Hyperplasia/Hyperproliferation	liver cholangiocarcinoma	Unresectable liver cholangiocarcinoma	0.000871					HSP90B1,HSP90AA1	2
Liver Necrosis/Cell Death	necrosis	Necrosis of liver	0.00125		-0.119		-0.053	C3,MMP9,PRKD1,GADD45B,IGF1	5
Liver Regeneration	regeneration	Liver Regeneration	0.0013					C3,MMP9,LECT2	3
Liver Necrosis/Cell Death	apoptosis	Apoptosis of hepatic stellate cells	0.00131					MMP9,IGF1	2
[truncated: 235 more rows]

## Sheet: F1 PFOS (low)
© 2000-2022 QIAGEN. All rights reserved.
Analysis Details for My Projects->F1 PFAS->PFOS F1 2400ngL p0.01 LFC0.75
Workspace	My Projects
Project	F1 PFAS
Analysis	PFOS F1 2400ngL p0.01 LFC0.75
Date	Thu Jan 06 13:50:06 PST 2022
Analysis ID	39113730
Analysis Settings
Cutoff before duplicate resolution	true
Resolve duplicate on	Expression logfoldchange
Color using	Expression logfoldchange
Cutoff for Expression logfoldchange	down regulated -0.75 and up regulated 0.75
Cutoff for Expression pvalue	0.01
Reference set	Ingenuity Knowledge Base (Genes Only)
Relationship to include	Direct and Indirect
Includes Endogenous Chemicals	Yes
Optional Analyses	My Pathways My List
Filter Summary
Consider only molecules and/or relationships where
(confidence = Experimentally Observed) AND
(mol. types = biologic drug OR canonical pathway OR chemical - endogenous mammalian OR chemical - endogenous non-mammalian OR chemical - kinase inhibitor OR chemical - other OR chemical - protease inhibitor OR chemical drug OR chemical reagent OR chemical toxicant OR complex OR cytokine OR disease OR enzyme OR function OR fusion gene/product OR G-protein coupled receptor OR group OR growth factor…
Canonical Pathways for My Projects->F1 PFAS->PFOS F1 2400ngL p0.01 LFC0.75
Ingenuity Canonical Pathways	-log(p-value)	zScore	Ratio	Molecules
B Cell Receptor Signaling	0		0.00158	MAP3K1
Breast Cancer Regulation by Stathmin1	0		0.00337	CRHR1,RAC3
CCR5 Signaling in Macrophages	0		0.002	FOS
CDC42 Signaling	0		0.00174	FOS
CREB Signaling in Neurons	0		0.0033	CRHR1,GUCY1B1
FAK Signaling	0		0.00288	CRHR1,FOS,MET
IL-15 Signaling	0		0.00189	RAC3
NF-κB Signaling	0		0.00175	MAP3K1
Phagosome Formation	0		0.00289	CRHR1,RAC3
Role of Macrophages, Fibroblasts and Endothelial Cells in Rheumatoid Arthritis	0		0.00305	FOS
Role of NFAT in Regulation of the Immune Response	0		0.0017	FOS
Senescence Pathway	0		0.00337	GADD45B
Systemic Lupus Erythematosus In B Cell Signaling Pathway	0		0.00277	FOS,RAC3
T Cell Receptor Signaling	0		0.00326	FOS,MAP3K1
Insulin Secretion Signaling Pathway	0.214		0.00368	GUCY1B1
Circadian Rhythm Signaling	0.218		0.00373	GUCY1B1
T Cell Exhaustion Signaling Pathway	0.234		0.00353	FOS,TNFRSF14
EIF2 Signaling	0.267		0.00446	ACTC1
Role of Osteoblasts, Osteoclasts and Chondrocytes in Rheumatoid Arthritis	0.267		0.00446	FOS
CD28 Signaling in T Helper Cells	0.272		0.00387	FOS,MAP3K1
Calcium Signaling	0.275		0.00459	ACTC1
Autophagy	0.279		0.00465	FOS
Axonal Guidance Signaling	0.28		0.00394	MET,RAC3
SAPK/JNK Signaling	0.285		0.00398	MAP3K1,RAC3
Coronavirus Pathogenesis Pathway	0.296		0.00493	FOS
Ephrin Receptor Signaling	0.296		0.00493	RAC3
Gustation Pathway	0.296		0.00493	GUCY1B1
ID1 Signaling Pathway	0.301		0.005	PARK7
PPARα/RXRα Activation	0.309		0.00513	GUCY1B1
Regulation of the Epithelial-Mesenchymal Transition Pathway	0.309		0.00513	MET
Xenobiotic Metabolism PXR Signaling Pathway	0.312		0.00518	SULT2B1
Xenobiotic Metabolism CAR Signaling Pathway	0.317		0.00526	SULT2B1
Granulocyte Adhesion and Diapedesis	0.318		0.00529	CLDN15
IL-17 Signaling	0.322		0.00535	FOS
Regulation of IL-2 Expression in Activated and Anergic T Lymphocytes	0.325		0.00434	FOS,MAP3K1
Tumor Microenvironment Pathway	0.335		0.00559	FOS
Cardiac β-adrenergic Signaling	0.337		0.00562	GUCY1B1
Mitochondrial Dysfunction	0.35		0.00585	PARK7
Aldosterone Signaling in Epithelial Cells	0.363		0.0061	DUSP1
HOTAIR Regulatory Pathway	0.365		0.00613	MET
Aryl Hydrocarbon Receptor Signaling	0.373		0.00629	FOS
eNOS Signaling	0.373		0.00629	GUCY1B1
Ovarian Cancer Signaling	0.375		0.00633	EDN1
Epithelial Adherens Junction Signaling	0.377		0.00637	MET
Phospholipase C Signaling	0.381		0.00442	GUCY1B1,RAC3,RND2
Type II Diabetes Mellitus Signaling	0.386		0.00654	MAP3K1
Semaphorin Neuronal Repulsive Signaling Pathway	0.39		0.00662	GUCY1B1
PTEN Signaling	0.392		0.00667	RAC3
Endocannabinoid Neuronal Synapse Pathway	0.395		0.00671	GUCY1B1
Endocannabinoid Cancer Inhibition Pathway	0.399		0.0068	GUCY1B1
PI3K Signaling in B Lymphocytes	0.408		0.00699	FOS
Xenobiotic Metabolism General Signaling Pathway	0.408		0.00699	MAP3K1
Gαi Signaling	0.416		0.00714	GUCY1B1
White Adipose Tissue Browning Pathway	0.42		0.00725	GUCY1B1
IL-12 Signaling and Production in Macrophages	0.425		0.00735	FOS
GABA Receptor Signaling	0.433		0.00752	GUCY1B1
Gα12/13 Signaling	0.433		0.00752	MAP3K1
Ferroptosis Signaling Pathway	0.436		0.00758	SAT1
Atherosclerosis Signaling	0.438		0.00763	TNFRSF14
Systemic Lupus Erythematosus Signaling	0.44		0.00482	CREM,FOS,ZMAT5
14-3-3-mediated Signaling	0.449		0.00787	FOS
RHOA Signaling	0.457		0.00806	ACTC1
IL-15 Production	0.46		0.00813	MET
NGF Signaling	0.469		0.00833	MAP3K1
p38 MAPK Signaling	0.469		0.00833	DUSP1
MSP-RON Signaling In Macrophages Pathway	0.472		0.0084	FOS
Nitric Oxide Signaling in the Cardiovascular System	0.472		0.0084	GUCY1B1
Fc Epsilon RI Signaling	0.475		0.00847	RAC3
GPCR-Mediated Nutrient Sensing in Enteroendocrine Cells	0.475		0.00847	GUCY1B1
IL-13 Signaling Pathway	0.481		0.00862	DUSP1
CDK5 Signaling	0.487		0.00877	GUCY1B1
Paxillin Signaling	0.506		0.00926	ACTC1
α-Adrenergic Signaling	0.506		0.00926	GUCY1B1
PPAR Signaling	0.509		0.00935	FOS
PKCθ Signaling in T Lymphocytes	0.52		0.00538	FOS,MAP3K1,RAC3
IGF-1 Signaling	0.52		0.00962	FOS
Neuropathic Pain Signaling In Dorsal Horn Neurons	0.53		0.0099	FOS
ATM Signaling	0.538		0.0101	GADD45B
Apelin Cardiomyocyte Signaling Pathway	0.538		0.0101	SLC9A2
VEGF Signaling	0.538		0.0101	ACTC1
Melanocyte Development and Pigmentation Signaling	0.541		0.0102	GUCY1B1
UVA-Induced MAPK Signaling	0.541		0.0102	FOS
p53 Signaling	0.541		0.0102	GADD45B
Cardiac Hypertrophy Signaling (Enhanced)	0.542		0.00554	EDN1,GUCY1B1,MAP3K1
Death Receptor Signaling	0.549		0.0104	ACTC1
TGF-β Signaling	0.549		0.0104	FOS
ERBB Signaling	0.557		0.0106	FOS
Crosstalk between Dendritic Cells and Natural Killer Cells	0.569		0.011	ACTC1
Sirtuin Signaling Pathway	0.574		0.00685	GADD45B,PCK1
Xenobiotic Metabolism Signaling	0.578		0.0069	MAP3K1,SULT2B1
CLEAR Signaling Pathway	0.589		0.00702	CASTOR1,CTNS
Heparan Sulfate Biosynthesis	0.59		0.0116	SULT2B1
Prolactin Signaling	0.59		0.0116	FOS
LPS-stimulated MAPK Signaling	0.594		0.0118	FOS
Oxytocin Signaling Pathway	0.598		0.00712	FOS,GUCY1B1
VEGF Family Ligand-Receptor Interactions	0.598		0.0119	FOS
JAK/STAT Signaling	0.607		0.0122	FOS
Estrogen-Dependent Breast Cancer Signaling	0.612		0.0123	FOS
Chemokine Signaling	0.617		0.0125	FOS
Role of BRCA1 in DNA Damage Response	0.617		0.0125	FANCC
Dopamine Receptor Signaling	0.622		0.0127	GUCY1B1
Heparan Sulfate Biosynthesis (Late Stages)	0.622		0.0127	SULT2B1
IL-3 Signaling	0.622		0.0127	FOS
Thyroid Cancer Signaling	0.622		0.0127	FOS
IL-7 Signaling Pathway	0.626		0.0128	MET
Neurotrophin/TRK Signaling	0.626		0.0128	FOS
VDR/RXR Activation	0.626		0.0128	CCNC
Antiproliferative Role of Somatostatin Receptor 2	0.631		0.013	GUCY1B1
GDNF Family Ligand-Receptor Interactions	0.636		0.0132	FOS
Hypoxia Signaling in the Cardiovascular System	0.636		0.0132	EDN1
Leptin Signaling in Obesity	0.636		0.0132	GUCY1B1
Macropinocytosis Signaling	0.636		0.0132	MET
Caveolar-mediated Endocytosis Signaling	0.641		0.0133	ACTC1
GPCR-Mediated Integration of Enteroendocrine Signaling Exemplified by an L Cell	0.641		0.0133	GUCY1B1
ERK5 Signaling	0.646		0.0135	FOS
Ephrin B Signaling	0.657		0.0139	RAC3
IL-10 Signaling	0.657		0.0139	FOS
Netrin Signaling	0.657		0.0139	RAC3
Sperm Motility	0.659		0.00784	GUCY1B1,MET
LPS/IL-1 Mediated Inhibition of RXR Function	0.661		0.00787	MAP3K1,SULT2B1
Wound Healing Signaling Pathway	0.666		0.00794	FOS,KRT17
Actin Cytoskeleton Signaling	0.684		0.00816	ACTC1,RAC3
CD40 Signaling	0.685		0.0149	FOS
Glutamate Receptor Signaling	0.69		0.0152	SLC17A8
Nicotine Degradation II	0.69		0.0152	Aox2
Pyridoxal 5'-phosphate Salvage Pathway	0.69		0.0152	G6PC1
PXR/RXR Activation	0.696		0.0154	G6PC1
Stearate Biosynthesis I (Animals)	0.708		0.0159	DBT
Thrombopoietin Signaling	0.708		0.0159	FOS
IL-2 Signaling	0.721		0.0164	FOS
Dermatan Sulfate Biosynthesis	0.727		0.0167	SULT2B1
GADD45 Signaling	0.727		0.0167	GADD45B
HER-2 Signaling in Breast Cancer	0.734		0.00881	FOS,NUP35
Neurovascular Coupling Signaling Pathway	0.74		0.00889	ENTPD5,GUCY1B1
Chondroitin Sulfate Biosynthesis	0.741		0.0172	SULT2B1
MSP-RON Signaling Pathway	0.741		0.0172	ACTC1
Nicotine Degradation III	0.741		0.0172	Aox2
Systemic Lupus Erythematosus In T Cell Signaling Pathway	0.745	0	0.00624	CREM,FOS,RAC3,RND2
Role of NFAT in Cardiac Hypertrophy	0.749		0.00901	GUCY1B1,MAP3K1
CSDE1 Signaling Pathway	0.755		0.0179	FOS
Phototransduction Pathway	0.769		0.0185	GUCY1B1
Agranulocyte Adhesion and Diapedesis	0.774		0.00935	ACTC1,CLDN15
Estrogen Receptor Signaling	0.779		0.00735	CCNC,FOS,GUCY1B1
mTOR Signaling	0.78		0.00943	RAC3,RND2
UVB-Induced MAPK Signaling	0.784		0.0192	FOS
UVC-Induced MAPK Signaling	0.792		0.0196	FOS
Chondroitin Sulfate Biosynthesis (Late Stages)	0.799		0.02	SULT2B1
Triacylglycerol Biosynthesis	0.799		0.02	DBT
Adrenomedullin signaling pathway	0.823		0.0101	FOS,GUCY1B1
Natural Killer Cell Signaling	0.823		0.0101	MAP3K1,RAC3
Dermatan Sulfate Biosynthesis (Late Stages)	0.824		0.0213	SULT2B1
iNOS Signaling	0.824		0.0213	FOS
Gap Junction Signaling	0.827		0.0101	ACTC1,GUCY1B1
Synaptic Long Term Depression	0.837		0.0103	CRHR1,GUCY1B1
Serotonin Receptor Signaling	0.842		0.0222	GUCY1B1
Clathrin-mediated Endocytosis Signaling	0.844		0.0104	ACTC1,MET
MIF Regulation of Innate Immunity	0.851		0.0227	FOS
Hepatic Cholestasis	0.852		0.0105	ATP8B1,GUCY1B1
TEC Kinase Signaling	0.855		0.00691	ACTC1,FOS,RAC3,RND2
Mechanisms of Viral Exit from Host Cells	0.879		0.0244	ACTC1
Dopamine-DARPP32 Feedback in cAMP Signaling	0.881		0.0109	CREM,GUCY1B1
Erythropoietin Signaling Pathway	0.905		0.0113	FOS,RAC3
IL-17A Signaling in Fibroblasts	0.91		0.0263	FOS
Cell Cycle Regulation by BTG Family Proteins	0.921		0.027	BTG2
Pyrimidine Ribonucleotides De Novo Biosynthesis	0.921		0.027	PCK1
Glioblastoma Multiforme Signaling	0.929		0.0117	RAC3,RND2
Gαq Signaling	0.933		0.0118	RAC3,RND2
Coagulation System	0.943		0.0286	A2M
Oxytocin In Spinal Neurons Signaling Pathway	0.943		0.0286	GUCY1B1
Pyrimidine Ribonucleotides Interconversion	0.943		0.0286	PCK1
Inhibition of Angiogenesis by TSP1	0.955		0.0294	GUCY1B1
Phagosome Maturation	0.982		0.0126	NCF2,RAC3
Pulmonary Fibrosis Idiopathic Signaling Pathway	0.988		0.0092	ACTC1,EDN1,FOS
Relaxin Signaling	1		0.0129	FOS,GUCY1B1
Neuroinflammation Signaling Pathway	1.02		0.00946	FOS,NCF2,RAC3
Synaptogenesis Signaling Pathway	1.02		0.00946	GUCY1B1,SYT15,THBS2
Superpathway of Cholesterol Biosynthesis	1.02		0.0345	SC5D
Cellular Effects of Sildenafil (Viagra)	1.03		0.0134	ACTC1,GUCY1B1
Dilated Cardiomyopathy Signaling Pathway	1.03		0.0135	ACTC1,GUCY1B1
Tryptophan Degradation III (Eukaryotic)	1.04		0.0357	PARK7
Hereditary Breast Cancer Signaling	1.06		0.0141	FANCC,GADD45B
Apelin Liver Signaling Pathway	1.07		0.0385	EDN1
IL-17A Signaling in Gastric Cells	1.07		0.0385	FOS
Apelin Endothelial Signaling Pathway	1.07		0.0142	FOS,GUCY1B1
MSP-RON Signaling In Cancer Cells Pathway	1.07		0.0143	FOS,MET
Role of PKR in Interferon Induction and Antiviral Response	1.1		0.0147	FANCC,FOS
SNARE Signaling Pathway	1.1		0.0147	GUCY1B1,SYT15
P2Y Purigenic Receptor Signaling Pathway	1.11		0.015	FOS,GUCY1B1
Pyrimidine Deoxyribonucleotides De Novo Biosynthesis I	1.12		0.0435	PCK1
fMLP Signaling in Neutrophils	1.12		0.0153	NCF2,RAC3
Putrescine Degradation III	1.14		0.0455	SAT1
Opioid Signaling Pathway	1.14		0.0107	FOS,GUCY1B1,RAC3
IL-6 Signaling	1.14		0.0156	A2M,FOS
Endocannabinoid Developing Neuron Pathway	1.15		0.0157	GUCY1B1,RAC3
FXR/RXR Activation	1.15		0.0159	G6PC1,G6PC3
Glutaryl-CoA Degradation	1.16		0.0476	PARK7
Valine Degradation I	1.16		0.0476	DBT
Gαs Signaling	1.16		0.016	CRHR1,GUCY1B1
Molecular Mechanisms of Cancer	1.16		0.00895	FOS,GUCY1B1,RAC3,RND2
Neuroprotective Role of THOP1 in Alzheimer's Disease	1.19		0.0167	PRSS48,PRSS57
Purine Nucleotides Degradation II (Aerobic)	1.2		0.0526	GDA
Parkinson's Signaling	1.27		0.0625	PARK7
Protein Kinase A Signaling	1.28		0.00978	CREM,DUSP1,GUCY1B1,MAP3K1
Leukotriene Biosynthesis	1.3		0.0667	GGT5
Virus Entry via Endocytic Pathways	1.3		0.0192	ACTC1,RAC3
NRF2-mediated Oxidative Stress Response	1.31		0.0127	ACTC1,FOS,MAP3K1
Colanic Acid Building Blocks Biosynthesis	1.33		0.0714	GFUS
Salvage Pathways of Pyrimidine Ribonucleotides	1.35		0.0204	G6PC1,PCK1
Cholesterol Biosynthesis I	1.36		0.0769	SC5D
Cholesterol Biosynthesis II (via 24,25-dihydrolanosterol)	1.36		0.0769	SC5D
Cholesterol Biosynthesis III (via Desmosterol)	1.36		0.0769	SC5D
Guanosine Nucleotides Degradation III	1.36		0.0769	GDA
γ-glutamyl Cycle	1.36		0.0769	GGT5
Thrombin Signaling	1.37		0.0133	GUCY1B1,RAC3,RND2
Fcγ Receptor-mediated Phagocytosis in Macrophages and Monocytes	1.38		0.0213	ACTC1,RAC3
Actin Nucleation by ARP-WASP Complex	1.39		0.0215	RAC3,RND2
RANK Signaling in Osteoclasts	1.4		0.022	FOS,MAP3K1
ERK/MAPK Signaling	1.41		0.0139	DUSP1,FOS,RAC3
Ceramide Signaling	1.41		0.0222	FOS,MAP3K1
RHOGDI Signaling	1.42		0.014	ACTC1,RAC3,RND2
Integrin Signaling	1.43		0.0141	ACTC1,RAC3,RND2
FGF Signaling	1.45		0.0233	MAP3K1,MET
PDGF Signaling	1.45		0.0233	FOS,MAP3K1
G-Protein Coupled Receptor Signaling	1.46	0	0.00853	CRHR1,DUSP1,FOS,GUCY1B1,MAP3K1,RAC3
TR/RXR Activation	1.47		0.0238	G6PC1,PCK1
Renal Cell Carcinoma Signaling	1.51		0.025	FOS,MET
NF-κB Activation by Viruses	1.53		0.0256	MAP3K1,TNFRSF14
Toll-like Receptor Signaling	1.53		0.0256	FOS,MAP3K1
Leukocyte Extravasation Signaling	1.54		0.0155	ACTC1,CLDN15,NCF2
Endothelin-1 Signaling	1.54		0.0156	EDN1,FOS,GUCY1B1
GNRH Signaling	1.54		0.0156	FOS,GUCY1B1,MAP3K1
Regulation Of The Epithelial Mesenchymal Transition By Growth Factors Pathway	1.54		0.0156	FOS,MAP3K1,MET
Glioma Invasiveness Signaling	1.58		0.0274	RAC3,RND2
Growth Hormone Signaling	1.6		0.0282	A2M,FOS
Agrin Interactions at Neuromuscular Junction	1.61		0.0286	ACTC1,RAC3
Acetyl-CoA Biosynthesis I (Pyruvate Dehydrogenase Complex)	1.62		0.143	DBT
Tight Junction Signaling	1.63		0.0169	ACTC1,CLDN15,FOS
Remodeling of Epithelial Adherens Junctions	1.64		0.0294	ACTC1,MET
HMGB1 Signaling	1.7		0.018	FOS,RAC3,RND2
SPINK1 Pancreatic Cancer Pathway	1.74		0.0333	CPA1,CPA2
CD27 Signaling in Lymphocytes	1.78		0.0351	FOS,MAP3K1
EGF Signaling	1.81		0.0364	FOS,MAP3K1
Corticotropin Releasing Hormone Signaling	1.81		0.0199	CRHR1,FOS,GUCY1B1
Hepatic Fibrosis Signaling Pathway	1.82	1.34164	0.0119	EDN1,FOS,NCF2,RAC3,RND2
Colorectal Cancer Metastasis Signaling	1.84		0.0148	FOS,GUCY1B1,RAC3,RND2
TNFR1 Signaling	1.86		0.0385	FOS,MAP3K1
Branched-chain α-keto acid Dehydrogenase Complex	1.86		0.25	DBT
Spermine and Spermidine Degradation I	1.86		0.25	SAT1
Cardiac Hypertrophy Signaling	1.9		0.0154	GUCY1B1,MAP3K1,RAC3,RND2
RAC Signaling	1.92		0.0217	MAP3K1,NCF2,RAC3
HGF Signaling	1.97		0.0227	FOS,MAP3K1,MET
B Cell Activating Factor Signaling	2.01		0.0465	FOS,MAP3K1
April Mediated Signaling	2.03		0.0476	FOS,MAP3K1
cAMP-mediated signaling	2.05		0.017	CREM,CRHR1,DUSP1,GUCY1B1
Superpathway of Inositol Phosphate Compounds	2.06		0.0171	DUSP1,G6PC1,G6PC3,UBLCP1
Renin-Angiotensin Signaling	2.06		0.0246	FOS,GUCY1B1,MAP3K1
Sphingosine-1-phosphate Signaling	2.08		0.025	GUCY1B1,RAC3,RND2
Inhibition of Matrix Metalloproteases	2.1		0.0513	A2M,THBS2
Regulation of Actin-based Motility by Rho	2.12		0.0259	ACTC1,RAC3,RND2
GDP-L-fucose Biosynthesis I (from GDP-D-mannose)	2.16		0.5	GFUS
Putrescine Biosynthesis III	2.16		0.5	ODC1
IL-8 Signaling	2.22	1	0.019	FOS,NCF2,RAC3,RND2
3-phosphoinositide Biosynthesis	2.26		0.0195	DUSP1,G6PC1,G6PC3,UBLCP1
RAR Activation	2.26		0.0196	DUSP1,FOS,GUCY1B1,MAP3K1
Sumoylation Pathway	2.26		0.0291	FOS,RAC3,RND2
TNFR2 Signaling	2.26		0.0625	FOS,MAP3K1
ILK Signaling	2.29		0.02	ACTC1,FOS,RAC3,RND2
D-myo-inositol-5-phosphate Metabolism	2.33		0.0205	DUSP1,G6PC1,G6PC3,UBLCP1
Hepatic Fibrosis / Hepatic Stellate Cell Activation	2.34		0.0206	A2M,EDN1,LHX2,MET
IL-1 Signaling	2.35		0.0312	FOS,GUCY1B1,MAP3K1
3-phosphoinositide Degradation	2.36		0.0209	DUSP1,G6PC1,G6PC3,UBLCP1
Glucocorticoid Receptor Signaling	2.41		0.012	A2M,DUSP1,FOS,G6PC1,KRT17,MAP3K1,PCK1
Acute Phase Response Signaling	2.41		0.0216	A2M,FOS,ITIH3,MAP3K1
Apelin Adipocyte Signaling Pathway	2.41		0.033	GUCY1B1,NCF2,RAC3
D-myo-inositol (1,4,5,6)-Tetrakisphosphate Biosynthesis	2.46		0.0223	DUSP1,G6PC1,G6PC3,UBLCP1
D-myo-inositol (3,4,5,6)-tetrakisphosphate Biosynthesis	2.46		0.0223	DUSP1,G6PC1,G6PC3,UBLCP1
CXCR4 Signaling	2.55		0.0237	FOS,GUCY1B1,RAC3,RND2
Signaling by Rho Family GTPases	2.63	2	0.0187	ACTC1,FOS,NCF2,RAC3,RND2
Semaphorin Signaling in Neurons	2.89		0.0484	MET,RAC3,RND2
Polyamine Regulation in Colon Cancer	2.97		0.0517	FOS,ODC1,SAT1
Cholecystokinin/Gastrin-mediated Signaling	3.11		0.0336	CREM,FOS,RAC3,RND2
HIF1α Signaling	3.11	0	0.024	EDN1,MET,NCF2,RAC3,SAT1
Sertoli Cell-Sertoli Cell Junction Signaling	3.13		0.0243	A2M,ACTC1,CLDN15,GUCY1B1,MAP3K1
Production of Nitric Oxide and Reactive Oxygen Species in Macrophages	3.28	1	0.0262	FOS,MAP3K1,NCF2,RAC3,RND2
Germ Cell-Sertoli Cell Junction Signaling	3.5		0.0292	A2M,ACTC1,MAP3K1,RAC3,RND2
Upstream Regulators for My Projects->F1 PFAS->PFOS F1 2400ngL p0.01 LFC0.75
Analysis	ID	Upstream Regulator	Expr Log Ratio	Molecule Type	Predicted Activation State	Activation z-score	Notes	Bias Term	Bias-corrected z-score	p-value of overlap	Target molecules in dataset	Mechanistic Network
PFOS F1 2400ngL p0.01 LFC0.75		Li+		chemical reagent		0.152		0.228	-0.3	1.08e-08	EDN1,FOS,G6PC1,PCK1	AKT1,EP300,FOXG1,FOXO1,Li+,MYC
PFOS F1 2400ngL p0.01 LFC0.75		CREB1		transcription regulator	Activated	2.379		0.156	1.881	1.38e-07	BTG2,CALN1,CREM,DUSP1,EDN1,FOS,G6PC1,GADD45B,GDA,PCK1,RAC3,SAT1,SULT2B1	Ap1,CREB1,CREM,Creb,EP300,GC-GCR dimer,JUN,KCNIP3,RELA,TP53
PFOS F1 2400ngL p0.01 LFC0.75		TCF7L2		transcription regulator		0.36	bias	0.373	-0.77	1.96e-06	ATP8B1,EDN1,ENTPD5,FOS,G6PC1,MAL,MET,PCK1,SC5D,STK39	Ap1,CREB1,EP300,FOXG1,FOXO1,GC-GCR dimer,INS,JUN,PPARA,PPARGC1A,RELA,TCF7L2,TP53
PFOS F1 2400ngL p0.01 LFC0.75		forskolin		chemical toxicant		1.714		0.209	0.983	2.66e-06	BTG2,CREM,CRHR1,DUSP1,EDN1,FOS,G6PC1,GADD45B,GRN,MET,ODC1,PCK1,SAT1	CREB1,CREM,Creb,EP300,FOXO1,IL1B,JUN,MYC,NFKBIA,NFkB (complex),PPARGC1A,Pkc(s),RELA,TNF,TP53,forskolin
PFOS F1 2400ngL p0.01 LFC0.75		beta-estradiol		chemical - endogenous mammalian		0.746		0.188	-0.047	4.24e-06	A2M,ACTC1,BTG2,CDC73,CPA2,CREM,CRHR1,DUSP1,EDN1,FOS,G6PC1,GADD45B,GUCY1B1,KRT17,LGALS3BP,MAL,MET,NCF2,ODC1,SAT1,SCG5,SLC6A14,STK39,THBS2	CREB1,CREM,ESR2,IFNG,IL1B,JUN,MYC,NFKBIA,NFkB (complex),NR3C1,PPARGC1A,RELA,STAT3,STAT5B,TNF,TP53,beta-estradiol
PFOS F1 2400ngL p0.01 LFC0.75		PPARGC1A		transcription regulator		0.324		0.097	0.023	4.61e-06	A2M,EDN1,FOS,G6PC1,GADD45B,MAL,MAP3K1,ODC1,PCK1,SMYD1	CARM1,CDKN2A,CREB1,Creb,EP300,FOS,FOXO1,Insulin,MYC,NFkB (complex),NR3C1,PPARGC1A,RELA,RNA polymerase II,STAT3,THRB,TP53,USF1
PFOS F1 2400ngL p0.01 LFC0.75		L-triiodothyronine		chemical - endogenous mammalian		0.503		0.182	-0.055	4.98e-06	A2M,ACTC1,DBT,DUSP1,EDN1,FOS,G6PC1,ITIH3,KRT17,ODC1,PCK1	AHR,CEBPA,EP300,FOS,FOXO1,Insulin,JUN,Jnk,L-triiodothyronine,MYC,NFkB (complex),NR3C1,PPARGC1A,RELA,RNA polymerase II,STAT3,TP53,USF1
PFOS F1 2400ngL p0.01 LFC0.75		RBPJL		transcription regulator						5.29e-06	AMY2A,CPA1,CPA2
PFOS F1 2400ngL p0.01 LFC0.75		GnRH-A		chemical reagent	Activated	2.216		0.102	1.991	6.17e-06	BTG2,CREM,FANCC,FOS,GADD45B
PFOS F1 2400ngL p0.01 LFC0.75		doxorubicin		chemical drug		1.735		0.147	1.285	6.39e-06	A2M,ACTC1,BTG2,CREM,DUSP1,EDN1,FOS,LGALS3BP,MET,ODC1	Ap1,CDKN2A,CREB1,CREM,ERK,FOS,IL1B,JUN,MYC,NFKBIA,NFkB (complex),NR3C1,RELA,TNF,TP53,doxorubicin
PFOS F1 2400ngL p0.01 LFC0.75		oleic acid		chemical - endogenous mammalian		0.407		0.096	0.191	1.1e-05	DUSP1,EDN1,FOS,G6PC1,GADD45B,PCK1	ATF2,Ap1,Creb,D-glucose,EP300,FOS,FOXO1,IRS2,Insulin,MYC,NR3C1,P38 MAPK,PPARGC1A,RELA,RNA polymerase II,STAT3,TP53,USF1,oleic acid
PFOS F1 2400ngL p0.01 LFC0.75		GCG		other		1.608		0.237	1.089	1.24e-05	BTG2,FOS,G6PC1,ODC1,PCK1	ATF2,ATF6,CARM1,Creb,D-glucose,EP300,FOS,FOXO1,GCG,Insulin,MAPK14,MYC,NR3C1,PPARA,PPARGC1A,RNA polymerase II,STAT3,TP53,USF1,cyclic AMP
PFOS F1 2400ngL p0.01 LFC0.75		3-(methylthio)propionic acid		chemical - endogenous mammalian						1.28e-05	G6PC1,PCK1
PFOS F1 2400ngL p0.01 LFC0.75		CARHSP1		transcription regulator						1.28e-05	G6PC1,PCK1	Ap1,CARHSP1,PPARA,THRB
PFOS F1 2400ngL p0.01 LFC0.75		ITPR3		ion channel						1.28e-05	G6PC1,PCK1
PFOS F1 2400ngL p0.01 LFC0.75		MSK1/2		group						1.28e-05	DUSP1,FOS	Creb,EP300,MSK1/2,TP53
PFOS F1 2400ngL p0.01 LFC0.75		teleocidins		chemical toxicant						1.28e-05	FOS,ODC1
PFOS F1 2400ngL p0.01 LFC0.75		glucocorticoid		chemical drug		1.239		-0.019	1.287	1.45e-05	DUSP1,EDN1,G6PC1,GRN,KRT17,NCF2,ODC1,PCK1	Ap1,EP300,FOS,IFNG,Insulin,JUN,MYC,NFkB (complex),NR3C1,RELA,RNA polymerase II,STAT3,STAT5B,TNF,TP53,USF1,glucocorticoid
PFOS F1 2400ngL p0.01 LFC0.75		8-bromo-cAMP		chemical reagent		1.932	bias	0.362	0.829	1.83e-05	CREM,DUSP1,EDN1,FOS,G6PC1,GUCY1B1,ODC1,PCK1,SAT1,THBS2	8-bromo-cAMP,Ap1,CREB1,CREM,Ca2+,Creb,FOS,FOXG1,FOXO1,INS,INSR,Insulin,JUN,MYC,NFkB (complex),NR3C1,PPARA,Pka,RELA,RNA polymerase II,STAT3,USF1
PFOS F1 2400ngL p0.01 LFC0.75		CALC		group						1.98e-05	CREM,EDN1,FOS	CALC,CREB1,CREM,IL1B,NFKBIA,NFkB (complex),RELA
PFOS F1 2400ngL p0.01 LFC0.75		AGT		growth factor		0.025		0.221	-0.732	2.15e-05	ACTC1,AMY2A,CPA1,CPA2,CREM,DUSP1,EDN1,FOS,GRN,NCF2,SPINT1,STK39,THBS2	AGT,AGTR1,ATF2,Ap1,CREB1,CREM,Ca2+,Creb,FOXO1,INSR,JUN,NFkB (complex),RELA,STAT3,aldosterone,norepinephrine
PFOS F1 2400ngL p0.01 LFC0.75		MAX		transcription regulator		0		-0.103	0.206	2.28e-05	ACTC1,EDN1,G6PC1,GADD45B,ODC1
PFOS F1 2400ngL p0.01 LFC0.75		CREM	0.97	transcription regulator		-0.287		0.093	-0.488	2.29e-05	ACTC1,BTG2,CREM,DUSP1,FOS,GADD45B	CREB1,CREM,Creb,EP300,KCNIP3,TP53
PFOS F1 2400ngL p0.01 LFC0.75		spermidine		chemical - endogenous mammalian						2.43e-05	FOS,ODC1,SAT1
PFOS F1 2400ngL p0.01 LFC0.75		kainic acid		chemical toxicant		1.707	bias	0.312	0.974	2.82e-05	BTG2,CREM,DUSP1,FOS,GADD45B,ODC1	CDKN2A,CREB1,CREM,Ca2+,Creb,EP300,IL1B,JUN,MYC,NFKBIA,NFkB (complex),NR3C1,PPARGC1A,RELA,THRB,TP53,kainic acid
PFOS F1 2400ngL p0.01 LFC0.75		lysophosphatidic acid		chemical - other		1.522	bias	0.343	0.775	2.92e-05	DUSP1,EDN1,FOS,GRN,PCK1	AHR,ATF2,Ap1,EP300,FOXO1,JUN,Jnk,MYC,NFkB (complex),NR3C1,P38 MAPK,PPARGC1A,RELA,TNF,TP53,lysophosphatidic acid
PFOS F1 2400ngL p0.01 LFC0.75		ADP		chemical - endogenous mammalian						2.94e-05	CREM,FOS,G6PC1	ADCY,ADP,ATF2,CARM1,CREB1,CREM,Creb,EP300,FOS,JUN,MYC,RELA,cyclic AMP,norepinephrine
PFOS F1 2400ngL p0.01 LFC0.75		ITPR1		ion channel						2.94e-05	FOS,G6PC1,PCK1	CARM1,Creb,EP300,FOS,ITPR1,Insulin,MYC,RNA polymerase II,STAT3,TP53,USF1,cyclic AMP
PFOS F1 2400ngL p0.01 LFC0.75		PRKAA		group		-0.849		-0.091	-0.668	3.16e-05	DUSP1,G6PC1,NCF2,PCK1	ATF6,CREB1,Creb,FOXG1,FOXO1,JUN,PPARA,PRKAA,PRKACA,STAT3,oleic acid,palmitic acid
PFOS F1 2400ngL p0.01 LFC0.75		GCGR		g-protein coupled receptor						3.52e-05	DUSP1,G6PC1,PCK1	FOS,GCGR,Insulin,MYC,RNA polymerase II,STAT3,USF1
PFOS F1 2400ngL p0.01 LFC0.75		Gm10768		other						3.83e-05	G6PC1,PCK1
PFOS F1 2400ngL p0.01 LFC0.75		Stat1-Stat3		complex						3.83e-05	A2M,FOS
PFOS F1 2400ngL p0.01 LFC0.75		aurora kinase inhibitor III		chemical - kinase inhibitor						3.83e-05	CREM,FOS
PFOS F1 2400ngL p0.01 LFC0.75		NR1I3		ligand-dependent nuclear receptor		0.728	bias	0.39	-0.124	4.64e-05	G6PC1,GADD45B,PCK1,SAT1,SULT2B1
PFOS F1 2400ngL p0.01 LFC0.75		glutamine		chemical - endogenous mammalian		1.982		-0.137	2.254	4.64e-05	ACTC1,DUSP1,FOS,PCK1,THBS2	AKT1,CREB1,EP300,FOS,FOXG1,FOXO1,INS,IRS1,Insulin,MYC,PPARA,PPARGC1A,RNA polymerase II,STAT3,TP53,USF1,glutamine
PFOS F1 2400ngL p0.01 LFC0.75		PTPRJ		phosphatase		0.577	bias	0.423	-0.155	4.96e-05	EDN1,FOS,LHX2,MET
PFOS F1 2400ngL p0.01 LFC0.75		bicuculline		chemical - endogenous non-mammalian		1.982		0.191	1.604	5.7e-05	BTG2,DUSP1,FOS,GADD45B	ATF2,CG,CREB1,Creb,bicuculline
PFOS F1 2400ngL p0.01 LFC0.75		dalfampridine		chemical drug	Activated	2		0.232	1.536	6.95e-05	BTG2,DUSP1,FOS,GADD45B	CREB1,JUN,MYC,NFkB (complex),Pkc(s),RELA,dalfampridine
PFOS F1 2400ngL p0.01 LFC0.75		D-glucose		chemical - endogenous mammalian		1.923		0.137	1.505	7.49e-05	ATP8B1,CREM,DUSP1,EDN1,FOS,G6PC1,G6PC3,GRN,ODC1,PARK7,PCK1	Ap1,CARM1,CREB1,CREM,Ca2+,Creb,D-glucose,EP300,FOS,FOXG1,FOXO1,INS,JUN,MYC,NFkB (complex),NR3C1,PPARA,Pka,RELA,TP53,cyclic AMP
PFOS F1 2400ngL p0.01 LFC0.75		CCK		other						7.55e-05	CREM,FOS,MET	Ap1,CCK,JUN
PFOS F1 2400ngL p0.01 LFC0.75		C1QL3		other						7.64e-05	G6PC1,PCK1
PFOS F1 2400ngL p0.01 LFC0.75		DOCK5		other						7.64e-05	G6PC1,PCK1	DOCK5,FOXO1,IRS1,PPARGC1A
PFOS F1 2400ngL p0.01 LFC0.75		SHP		group						7.64e-05	G6PC1,PCK1
PFOS F1 2400ngL p0.01 LFC0.75		aminooxyacetic acid		chemical reagent						7.64e-05	G6PC1,PCK1
PFOS F1 2400ngL p0.01 LFC0.75		RNA polymerase II		complex						7.75e-05	ACTC1,DUSP1,FOS,GADD45B,MAL,PCK1,THBS2	CDKN2A,MYC,NR3C1,RELA,RNA polymerase II,THRB,TP53
PFOS F1 2400ngL p0.01 LFC0.75		EGFR		kinase		0.039		0.218	-0.598	7.99e-05	DUSP1,FOS,GRN,INSM1,KRT17,MET,NUTF2,ODC1,YPEL5	Ap1,EGFR,JUN,NFkB (complex),RAS,SP3,TP53
PFOS F1 2400ngL p0.01 LFC0.75		NR3C1		ligand-dependent nuclear receptor		0.63		0.004	0.621	8.43e-05	A2M,DBT,DUSP1,EDN1,FOS,G6PC1,GADD45B,KRT17,MAL,PCK1,STK39	AHR,CDKN2A,CREB1,EP300,FOXO1,IFNG,JUN,Jnk,MYC,NFkB (complex),NR3C1,PPARGC1A,RELA,STAT5B,Stat3-Stat3,THRB,TP53
PFOS F1 2400ngL p0.01 LFC0.75		ammonium chloride		chemical drug						8.61e-05	EDN1,GRN,MET
PFOS F1 2400ngL p0.01 LFC0.75		MST1		growth factor						0.00011	FOS,G6PC1,PCK1	AKT1,EP300,FOXG1,FOXO1,MST1,MYC
PFOS F1 2400ngL p0.01 LFC0.75		arotinoid acid		chemical toxicant						0.00011	DUSP1,FOS,ODC1	CREM,Ca2+,Creb,EGF,EGFR,ESR2,JUN,MEF2A,NFkB (complex),RELA,SP3,arotinoid acid
PFOS F1 2400ngL p0.01 LFC0.75		genistein		chemical drug		-0.253		0.126	-0.556	0.00011	A2M,CDC73,CTNS,DUSP1,FOS,GUCY1B1,MAP3K1,SLC6A14	AHR,JUN,Jnk,NR3C1,RELA,TP53,genistein
PFOS F1 2400ngL p0.01 LFC0.75		EGF		growth factor		0.206	bias	0.282	-0.615	0.000112	ACTC1,BTG2,CREM,DUSP1,EDN1,FOS,GGT5,MET,ODC1,SLC9A2	Ap1,CREB1,CREM,Ca2+,Creb,EGF,ERK,ESR2,GNAQ,JUN,KCNIP3,MYC,NFkB (complex),NR3C1,RAS,RELA,TP53
PFOS F1 2400ngL p0.01 LFC0.75		prexasertib		chemical drug	Activated	2	bias	0.457	1.086	0.000113	BTG2,DUSP1,FOS,GADD45B	JUN,MYC,NFkB (complex),RELA,TNF,TP53,prexasertib
PFOS F1 2400ngL p0.01 LFC0.75		NFkB (complex)		complex		1.718	bias	0.389	0.789	0.000115	A2M,CREM,CRHR1,DBT,EDN1,FOS,GADD45B,KRT17,NCF2,ODC1	Ap1,CREB1,CREM,CSF3,Ca2+,Creb,FOS,FOXO1,IL1B,JUN,MYC,NFKBIA,NFkB (complex),NR3C1,PPARGC1A,RELA,TNF,TP53
PFOS F1 2400ngL p0.01 LFC0.75		sodium arsenite		chemical drug						0.000119	FOS,GADD45B,PCK1,RND2	RNA polymerase II,TP53,sodium arsenite
PFOS F1 2400ngL p0.01 LFC0.75		decanoic acid		chemical - endogenous mammalian						0.000127	G6PC1,PCK1
PFOS F1 2400ngL p0.01 LFC0.75		cisplatin		chemical drug	Activated	2.287		0.17	1.741	0.000139	A2M,BTG2,DUSP1,EDN1,FOS,G6PC1,MET,NCF2,ODC1,SAT1,TNFRSF14	Ap1,CDKN2A,FOS,IL6,JUN,MYC,NFkB (complex),NR3C1,RELA,SP3,THRB,TNF,TP53,cisplatin
PFOS F1 2400ngL p0.01 LFC0.75		ESR1		ligand-dependent nuclear receptor		-0.995		0.068	-1.235	0.000143	ACTC1,CCNC,CTNS,EDN1,FOS,GADD45B,GUCY1B1,LGALS3BP,MAP3K1,MET,NCF2,NUP35,SLC9A2,SPINT1,ZMAT5
PFOS F1 2400ngL p0.01 LFC0.75		linoleic acid		chemical - endogenous mammalian		0.192		0.161	-0.127	0.000148	DUSP1,EDN1,G6PC1,SULT2B1	FOS,Insulin,MYC,RNA polymerase II,STAT3,USF1,linoleic acid
PFOS F1 2400ngL p0.01 LFC0.75		CSF3		cytokine		1.091		0	1.091	0.000155	EDN1,FOS,GADD45B,GUCY1B1,MET,ODC1	Ap1,CREB1,CSF3,EP300,ERK,JUN,MYC,NFkB (complex),NR3C1,PPARGC1A,RAS,RELA,RNA polymerase II,STAT3,TNF,TP53
PFOS F1 2400ngL p0.01 LFC0.75		2-amino-5-phosphonovaleric acid		chemical - other		-0.625		0.051	-0.737	0.000168	DUSP1,FOS,GADD45B,HDHD3,YPEL5
PFOS F1 2400ngL p0.01 LFC0.75		Pka		complex		1.98		0.227	1.531	0.000168	CREM,DUSP1,EDN1,FOS,PCK1	AHR,ATF2,Ap1,CREB1,CREM,Ca2+,Creb,EP300,JUN,NFkB (complex),NR3C1,P38 MAPK,Pka,RELA,TP53
PFOS F1 2400ngL p0.01 LFC0.75		GC-GCR dimer		complex						0.00017	DUSP1,G6PC1,PCK1
PFOS F1 2400ngL p0.01 LFC0.75		OXT		other						0.000188	ACTC1,FOS,G6PC1	NFkB (complex),OXT,corticosterone
PFOS F1 2400ngL p0.01 LFC0.75		C1QTNF3		other						0.00019	G6PC1,PCK1	ADIPOQ,C1QTNF3,PPARA,RELA
PFOS F1 2400ngL p0.01 LFC0.75		Nisch		other						0.00019	FOS,G6PC1
PFOS F1 2400ngL p0.01 LFC0.75		benfluorex		chemical drug						0.00019	G6PC1,PCK1
PFOS F1 2400ngL p0.01 LFC0.75		hydroxyethylnorfenfluramine		chemical - endogenous mammalian						0.00019	G6PC1,PCK1
PFOS F1 2400ngL p0.01 LFC0.75		xylitol		chemical - endogenous mammalian						0.00019	G6PC1,PCK1
PFOS F1 2400ngL p0.01 LFC0.75		HEIH		other						0.000207	DUSP1,FOS,GADD45B
PFOS F1 2400ngL p0.01 LFC0.75		Insulin		group		0.215		0.144	-0.161	0.000209	ACTC1,CCNC,DUSP1,EDN1,FOS,G6PC1,LGALS3BP,ODC1,PCK1,THBS2	AKT1,CARM1,CEBPA,CREB1,Creb,EP300,FOS,FOXG1,FOXO1,Insulin,L-triiodothyronine,MYC,NFkB (complex),PPARGC1A,RELA,RNA polymerase II,STAT3,TP53,cyclic AMP
PFOS F1 2400ngL p0.01 LFC0.75		BRD4		kinase						0.000216	FOS,INSM1,MAL,MAP3K1,THBS2
PFOS F1 2400ngL p0.01 LFC0.75		FOS	1.177	transcription regulator		0.372		0.144	0.055	0.000252	A2M,EDN1,FOS,G6PC1,LGALS3BP,MET,NCF2,ODC1,SULT2B1	Ap1,FOS,JUN,NFkB (complex),NR3C1,PPARGC1A,RELA,TP53
PFOS F1 2400ngL p0.01 LFC0.75		NFKBIA		transcription regulator		1.526		0.118	1.197	0.000254	A2M,BTG2,CCNC,FOS,GADD45B,GRN,PARK7,SAT1	CDKN2A,CREB1,CREM,FOS,IL1B,IL6,JUN,MYC,NFKBIA,NFkB (complex),NR3C1,PPARGC1A,RELA,SP3,THRB,TNF,TP53
PFOS F1 2400ngL p0.01 LFC0.75		PDGF BB		complex		1.23	bias	0.265	0.598	0.000259	DUSP1,EDN1,FOS,GDA,GUCY1B1,ODC1,SAT1	AHR,Ap1,CREB1,CREM,Ca2+,Creb,EP300,ERK,JUN,Jnk,MYC,NFkB (complex),NR3C1,PDGF BB,RAS,RELA,TP53
PFOS F1 2400ngL p0.01 LFC0.75		butyric acid		chemical - endogenous mammalian		1.734		0.04	1.638	0.000265	A2M,CCNC,DUSP1,FOS,G6PC1,GRN,PCK1,SAT1	AHR,ATF2,ATF6,Creb,EP300,FOS,Insulin,JUN,MAPK14,MYC,NFKBIA,NR3C1,RELA,RNA polymerase II,STAT3,TP53,USF1,butyric acid
PFOS F1 2400ngL p0.01 LFC0.75		PDE3A		enzyme						0.000266	CREM,DUSP1	Creb,EP300,PDE3A,TP53
PFOS F1 2400ngL p0.01 LFC0.75		ERK		group		1.485	bias	0.289	0.861	0.00028	BTG2,DUSP1,EDN1,FOS,MAL,ODC1	AHR,CDKN2A,EDN1,EP300,ERK,FOS,FOSL1,JUN,MYC,NFkB (complex),NR3C1,RELA,THRB,TNF,TP53,nitric oxide
PFOS F1 2400ngL p0.01 LFC0.75		NFYA		transcription regulator						0.000289	G6PC1,GADD45B,GUCY1B1,PCK1
PFOS F1 2400ngL p0.01 LFC0.75		INS		other		0.169		0.056	0.059	0.000326	DUSP1,EDN1,FOS,G6PC1,PCK1	ADIPOQ,ATF2,ATF6,Ap1,Creb,D-glucose,EP300,FOS,FOXO1,INS,Insulin,MAPK14,MYC,NR3C1,P38 MAPK,PPARA,RELA,RNA polymerase II,STAT3,TP53,USF1
PFOS F1 2400ngL p0.01 LFC0.75		bucladesine		chemical toxicant	Activated	2.025	bias	0.263	1.347	0.00034	CREM,DUSP1,FOS,G6PC1,GADD45B,ODC1,PCK1	ATF2,ATF6,Ap1,CARM1,CREB1,CREM,Creb,EP300,FOS,MAPK14,MYC,NR3C1,Pka,RELA,TP53,USF1,bucladesine,cyclic AMP
PFOS F1 2400ngL p0.01 LFC0.75		YWHAB		other						0.000353	DUSP1,PARK7
PFOS F1 2400ngL p0.01 LFC0.75		ZNF746		transcription regulator						0.000353	G6PC1,PCK1
PFOS F1 2400ngL p0.01 LFC0.75		aplidine		biologic drug						0.000353	DUSP1,FOS	AHR,ATF2,Ap1,EP300,JUN,Jnk,NR3C1,P38 MAPK,RAC1,RELA,TP53,aplidine
PFOS F1 2400ngL p0.01 LFC0.75		IFNG		cytokine		1.836		0.191	1.119	0.000356	A2M,CREM,DUSP1,EDN1,FOS,GADD45B,GGT5,KRT17,LGALS3BP,NCF2,ODC1,PCK1,SCG5,STK39,TNFRSF14	Ap1,CALCA,CREB1,CREM,Ca2+,Creb,EP300,IFNG,JUN,NFkB (complex),NR3C1,PPARGC1A,Pka,RELA,RNA polymerase II,TP53
PFOS F1 2400ngL p0.01 LFC0.75		CARM1	-0.63	transcription regulator						0.000374	FOS,G6PC1,PCK1	Ap1,CARM1,CREB1,CREM,Creb,EP300,GC-GCR dimer,JUN,RELA,TP53
PFOS F1 2400ngL p0.01 LFC0.75		sucrose		chemical - endogenous mammalian						0.000374	FOS,G6PC1,MET	Creb,SSTR2,sucrose
PFOS F1 2400ngL p0.01 LFC0.75		carbamylcholine		chemical drug						0.000403	BTG2,FOS,MET	Ap1,JUN,NFkB (complex),RAS,TP53,carbamylcholine
PFOS F1 2400ngL p0.01 LFC0.75		isoproterenol		chemical drug		1.377	bias	0.316	0.681	0.000416	CREM,EDN1,FOS,ODC1,PCK1	Ap1,CARM1,CREB1,CREM,Ca2+,Creb,EP300,FOS,FOXO1,IFNG,JUN,MYC,NFkB (complex),NR3C1,Pka,RELA,STAT5B,cyclic AMP,forskolin,isoproterenol
PFOS F1 2400ngL p0.01 LFC0.75		dexamethasone		chemical drug		0.261		0.06	0.038	0.000416	ACTC1,BTG2,CCNC,CRHR1,DBT,DUSP1,EDN1,FOS,G6PC1,GADD45B,GRN,KRT17,LGALS3BP,ODC1,PCK1,POMGNT1,SAT1,SC5D,THBS2	CDKN2A,CREB1,EP300,FOS,FOXO1,INSR,Insulin,JUN,MYC,NFkB (complex),NR3C1,RELA,RNA polymerase II,STAT3,THRB,TNF,TP53,USF1,dexamethasone
PFOS F1 2400ngL p0.01 LFC0.75		GDF2		growth factor		0.594	bias	0.361	-0.11	0.000435	EDN1,FOS,G6PC1,GADD45B
PFOS F1 2400ngL p0.01 LFC0.75		cyclic AMP		chemical - endogenous mammalian		1.134	bias	0.294	0.427	0.00044	CREM,FOS,G6PC1,LGALS3BP,ODC1,PCK1	CARM1,CREB1,Creb,EP300,FOS,FOXO1,IRS2,Insulin,MYC,PPARA,PPARGC1A,RNA polymerase II,SOCS3,STAT3,TP53,USF1,cyclic AMP
PFOS F1 2400ngL p0.01 LFC0.75		HGF		growth factor		-0.514	bias	0.314	-1.333	0.000442	A2M,EDN1,FOS,G6PC1,GUCY1B1,KRT17,MET,PCK1	Ap1,CEBPA,EP300,FOS,FOXO1,GC-GCR dimer,HGF,JUN,MYC,NFkB (complex),PPARGC1A,RELA,STAT3,TP53
PFOS F1 2400ngL p0.01 LFC0.75		HVCN1		ion channel						0.000453	G6PC1,PCK1
PFOS F1 2400ngL p0.01 LFC0.75		L-cysteine		chemical - endogenous mammalian						0.000453	CTNS,FOS
PFOS F1 2400ngL p0.01 LFC0.75		AGTR1		g-protein coupled receptor						0.000466	DUSP1,EDN1,FOS	AGTR1,AHR,ATF2,CREB1,Creb,EP300,ERK1/2,JUN,Jnk,MYC,NFkB (complex),NR3C1,RELA,TP53,aldosterone,norepinephrine
PFOS F1 2400ngL p0.01 LFC0.75		CALCA		other		-0.028		0.124	-0.299	0.000473	CREM,EDN1,FOS,GADD45B,ODC1	CALCA,CREM,Ca2+,Creb,EDN1,IFNG,JUN,MYC,NFkB (complex),NR3C1,PPARGC1A,RELA,STAT5B,TNF,TP53
PFOS F1 2400ngL p0.01 LFC0.75		cycloheximide		chemical reagent		0.795		-0.066	0.958	0.000476	ACTC1,BTG2,DUSP1,EDN1,FOS,GADD45B,SULT2B1	AHR,CREB1,CREM,ERK,FOS,IL1B,IL6,JUN,Jnk,MAPK9,MYC,NFKBIA,NFkB (complex),NR3C1,RELA,SP3,TP53,cycloheximide
PFOS F1 2400ngL p0.01 LFC0.75		IL1B		cytokine	Activated	2.403		0.166	2.004	0.000509	A2M,BTG2,CREM,CRHR1,DUSP1,EDN1,FOS,GADD45B,GRN,MAP3K1,ODC1,SAT1	CALCA,CDKN2A,CREB1,CREM,Ca2+,Creb,FOS,IGF1,IL1B,JUN,MYC,NFkB (complex),PPARGC1A,RELA,TNF,TP53
PFOS F1 2400ngL p0.01 LFC0.75		IRS2		enzyme						0.000535	FOS,G6PC1,PCK1	AKT1,CEBPA,EP300,FOS,FOXG1,FOXO1,IRS1,IRS2,Insulin,MYC,PPARGC1A,RELA,RNA polymerase II,STAT3,TP53,USF1
PFOS F1 2400ngL p0.01 LFC0.75		TNF		cytokine		1.55		0.163	0.899	0.000559	A2M,BTG2,CREM,CRHR1,DBT,DUSP1,EDN1,ENTPD5,FOS,GADD45B,GRN,MET,NCF2,ODC1,PCK1,SAT1,THBS2	CDKN2A,CREB1,CREM,Creb,FOS,FOXO1,IGF1,IL1B,JUN,MYC,NFKBIA,NFkB (complex),NR3C1,PPARGC1A,RELA,THRB,TNF,TP53,forskolin
PFOS F1 2400ngL p0.01 LFC0.75		DUSP6		phosphatase						0.000565	G6PC1,PCK1	ATF2,ATF6,Creb,DUSP6,FOXO1,MAPK14,NR3C1,PPARGC1A,USF1
PFOS F1 2400ngL p0.01 LFC0.75		Sik1		kinase						0.000565	CREM,DUSP1
PFOS F1 2400ngL p0.01 LFC0.75		diltiazem		chemical drug						0.000565	EDN1,FOS	CREM,Ca2+,Creb,JUN,NFkB (complex),RELA,diltiazem
PFOS F1 2400ngL p0.01 LFC0.75		farglitazar		chemical drug						0.000565	EDN1,SULT2B1
PFOS F1 2400ngL p0.01 LFC0.75		MRTFA		transcription regulator		0.6		0.115	0.347	0.000577	ACTC1,CLDN15,EDN1,FOS,PRSS57	MRTFA,SRF
PFOS F1 2400ngL p0.01 LFC0.75		PRKACA		kinase						0.00061	CREM,G6PC1,PCK1	CARM1,CREB1,CREM,Creb,EP300,FOS,FOXO1,IRS1,ITPR1,MYC,PPARGC1A,PRKACA,TP53,cyclic AMP
PFOS F1 2400ngL p0.01 LFC0.75		hydrogen peroxide		chemical - endogenous mammalian		1.376		0.239	0.72	0.000655	BTG2,DUSP1,EDN1,FOS,GADD45B,ODC1,PARK7,SC5D	CDKN2A,CREB1,CREM,Ca2+,Creb,ERK,FOS,FOSL1,JUN,MYC,NFkB (complex),NR3C1,Pkc(s),RELA,THRB,TP53,hydrogen peroxide,nitric oxide
PFOS F1 2400ngL p0.01 LFC0.75		Akt		group		-0.547		0.145	-0.922	0.000661	A2M,BTG2,FOS,GGT5,PCK1,SLC6A14,THBS2	AHR,AKT1,Akt,CDKN2A,CEBPA,EP300,FOXG1,FOXO1,JUN,MYC,NFkB (complex),NR3C1,RELA,STAT3,THRB,TNF,TP53
PFOS F1 2400ngL p0.01 LFC0.75		EPHB1		kinase						0.000689	FOS,PCK1	ATF2,Ap1,EP300,EPHB1,FOXO1,NR3C1,P38 MAPK,RAF1,RELA
PFOS F1 2400ngL p0.01 LFC0.75		ADRA1B		g-protein coupled receptor						0.000691	CREM,DUSP1,FOS	ADRA1B,AHR,ATF2,ATF6,Ap1,CREB1,Creb,EP300,JUN,Jnk,MAPK14,NR3C1,RELA,TP53,USF1,norepinephrine,phenylephrine
PFOS F1 2400ngL p0.01 LFC0.75		ADRA1D		g-protein coupled receptor						0.000691	CREM,DUSP1,FOS	ADRA1D,ATF2,Ap1,CREB1,Creb,EP300,JUN,RELA,norepinephrine,phenylephrine
PFOS F1 2400ngL p0.01 LFC0.75		acetovanillone		chemical drug						0.000691	DUSP1,EDN1,NCF2	AHR,JUN,Jnk,NR3C1,RELA,TP53,acetovanillone
PFOS F1 2400ngL p0.01 LFC0.75		KRAS		enzyme						0.000762	DUSP1,FOS,GGT5,GRN,INSM1,MET,NCF2,NUTF2,ODC1,SLC6A14	EGFR,KRAS,SP3
PFOS F1 2400ngL p0.01 LFC0.75		5-N-ethylcarboxamido adenosine		chemical reagent		-1		0.012	-1.024	0.000821	BTG2,CREM,ODC1,SPINT1
PFOS F1 2400ngL p0.01 LFC0.75		DUSP4		phosphatase						0.000825	DUSP1,PCK1	ATF2,ATF6,Ap1,Creb,DUSP4,EP300,MAPK14,NR3C1,P38 MAPK,RELA,USF1
PFOS F1 2400ngL p0.01 LFC0.75		GATA5		transcription regulator						0.000825	ACTC1,EDN1
PFOS F1 2400ngL p0.01 LFC0.75		beraprost		chemical drug						0.000825	CREM,EDN1	Ap1,CREB1,Creb,NR3C1,Pka,RELA,beraprost
PFOS F1 2400ngL p0.01 LFC0.75		8-chlorophenylthio-adenosine 3',5'-cyclic monophosphate		chemical reagent						0.000826	CREM,DUSP1,PCK1	8-chlorophenylthio-adenosine 3',5'-cyclic monophosphate,Ap1,CREB1,CREM,Creb,EP300,NR3C1,PRKACA,Pka,RELA,TP53
PFOS F1 2400ngL p0.01 LFC0.75		ADRA1A		g-protein coupled receptor						0.000874	CREM,DUSP1,FOS	ADRA1A,AHR,ATF2,Ap1,CREB1,Creb,EP300,JUN,Jnk,NR3C1,RELA,TP53,norepinephrine,phenylephrine
PFOS F1 2400ngL p0.01 LFC0.75		FSHR		g-protein coupled receptor						0.000874	DUSP1,G6PC1,PCK1	ADIPOQ,FSHR,PPARA,RELA
PFOS F1 2400ngL p0.01 LFC0.75		1,4-bis[2-(3,5-dichloropyridyloxy)]benzene		chemical toxicant		0.106	bias	0.299	-0.481	0.000903	G6PC1,GADD45B,PCK1,SAT1	1,4-bis[2-(3,5-dichloropyridyloxy)]benzene,CREB1,EP300,MYC,NR1I3,RNA polymerase II,STAT3,TP53
PFOS F1 2400ngL p0.01 LFC0.75		INSR		kinase		0.283		0.224	-0.161	0.000914	DUSP1,EDN1,FOS,GRN,PCK1,SAT1,SC5D,THBS2	ATF2,Ap1,CREB1,Creb,D-glucose,EP300,FOS,FOXG1,FOXO1,INS,INSR,Insulin,LEP,MYC,NR3C1,P38 MAPK,PPARA,RELA,RNA polymerase II,STAT3,TP53,USF1
PFOS F1 2400ngL p0.01 LFC0.75		CRY1		enzyme						0.000972	FOS,PCK1	CARM1,CRY1,Creb,EP300,FOS,MYC,cyclic AMP
PFOS F1 2400ngL p0.01 LFC0.75		CRY2		enzyme						0.000972	FOS,PCK1	CRY2,Creb,EP300,FOXO1,GCG,PPARGC1A,TP53
PFOS F1 2400ngL p0.01 LFC0.75		RPS6KA4		kinase						0.000972	DUSP1,FOS	AHR,ATF2,ATF6,Ap1,Creb,EP300,ERK1/2,FOS,JUN,Jnk,MAPK14,MYC,NFkB (complex),NR3C1,RELA,RPS6KA4,TP53,USF1
PFOS F1 2400ngL p0.01 LFC0.75		TLE1		transcription regulator						0.000972	DUSP1,FOS
PFOS F1 2400ngL p0.01 LFC0.75		[D-Ala2,N-Me-Phe4,Gly5-ol]-Enkephalin		chemical reagent						0.000972	FOS,THBS2	AKT1,EP300,FOXG1,FOXO1,MYC,[D-Ala2,N-Me-Phe4,Gly5-ol]-Enkephalin
PFOS F1 2400ngL p0.01 LFC0.75		phencyclidine		chemical drug						0.000972	CREM,FOS
PFOS F1 2400ngL p0.01 LFC0.75		DETA-NONOate		chemical reagent						0.000976	DUSP1,FOS,ODC1	CREM,Ca2+,Creb,DETA-NONOate,FOS,FOSL1,JUN,NFkB (complex),RELA,TP53,nitric oxide
PFOS F1 2400ngL p0.01 LFC0.75		staurosporine		chemical drug						0.00102	BTG2,FOS,ODC1,PCK1	Akt,CARM1,CDKN2A,Creb,EP300,ERK,FOS,IGF1,JUN,MYC,NFkB (complex),NR3C1,RELA,STAT3,Stat3-Stat3,THRB,TP53,cyclic AMP,staurosporine
PFOS F1 2400ngL p0.01 LFC0.75		PTPN1		phosphatase						0.00103	DUSP1,LHX2,MET
PFOS F1 2400ngL p0.01 LFC0.75		oblimersen		biologic drug						0.00103	DUSP1,GADD45B,SCG5
PFOS F1 2400ngL p0.01 LFC0.75		tretinoin		chemical - endogenous mammalian		1.205		0.15	0.681	0.00105	A2M,ACTC1,BTG2,CCNC,CDC73,CPA1,CREM,DUSP1,EDN1,FOS,LGALS3BP,MAP3K1,NCF2,ODC1,PCK1	AHR,CDKN2A,CREM,Ca2+,Creb,EP300,FOS,IFNG,IGF1,Insulin,JUN,MYC,NFkB (complex),NR3C1,RELA,RNA polymerase II,STAT3,STAT5B,TP53,USF1,tretinoin
PFOS F1 2400ngL p0.01 LFC0.75		PTEN		phosphatase		-1.387		-0.014	-1.356	0.00105	BTG2,CCNC,DUSP1,EDN1,FOS,MAL,MET,SAT1,TNFRSF14	AHR,ATF2,Ap1,CDKN2A,EP300,ERK,FOS,IGF1,JUN,MYC,NFkB (complex),NR3C1,P38 MAPK,PTEN,RELA,THRB,TP53
PFOS F1 2400ngL p0.01 LFC0.75		IgG		complex	Inhibited	-2		-0.146	-1.709	0.00106	DENND5A,DUSP1,EDN1,GADD45B,RND2,SPINT1
PFOS F1 2400ngL p0.01 LFC0.75		EP300		transcription regulator						0.00113	DUSP1,EDN1,FOS,G6PC1,LGALS3BP,MET,PCK1	AHR,Ap1,CDKN2A,CREB1,EP300,FOS,GC-GCR dimer,JUN,MYC,NFkB (complex),NR3C1,RELA,THRB,TP53
PFOS F1 2400ngL p0.01 LFC0.75		Immunoglobulin		complex		-1.518		0.044	-1.642	0.00113	CLDN15,DUSP1,FOS,G6PC1,G6PC3,LGALS3BP,NCF2,PCK1,SAT1,STK39	ATF2,ATF6,Creb,FOS,FOXG1,IFNG,Immunoglobulin,Insulin,JUN,MAPK14,MYC,NFkB (complex),NR3C1,PPARA,RNA polymerase II,STAT3,STAT5B,USF1,oleic acid
PFOS F1 2400ngL p0.01 LFC0.75		5,8,11,14-eicosatetraynoic acid		chemical reagent						0.00113	DUSP1,PCK1
PFOS F1 2400ngL p0.01 LFC0.75		APOA4	0.612	transporter						0.00113	FOS,G6PC1	APOA4,NR1D1
PFOS F1 2400ngL p0.01 LFC0.75		NPPC		other						0.00113	EDN1,GUCY1B1
PFOS F1 2400ngL p0.01 LFC0.75		Rac		group						0.00113	FOS,THBS2	Akt,RELA,Rac,STAT3,Stat3-Stat3,TP53
PFOS F1 2400ngL p0.01 LFC0.75		growth factor		group						0.00113	DUSP1,FOS	AHR,ATF2,Ap1,EP300,ERK1/2,FOS,JUN,Jnk,MYC,NFkB (complex),NR3C1,P38 MAPK,RAC1,RELA,TP53,growth factor
PFOS F1 2400ngL p0.01 LFC0.75		spermine		chemical - endogenous mammalian						0.00113	ODC1,SAT1
PFOS F1 2400ngL p0.01 LFC0.75		L-methionine		chemical - endogenous mammalian						0.00114	G6PC1,GADD45B,PCK1	CARM1,CREB1,EP300,FOXO1,IRS1,IRS2,L-methionine,MYC,NR3C1,PPARA,PPARGC1A,RNA polymerase II,STAT3,TP53
PFOS F1 2400ngL p0.01 LFC0.75		RAF1		kinase		0.762	bias	0.401	-0.032	0.00115	FOS,GRN,MET,PCK1,YPEL5	Ap1,FOXO1,JUN,PPARGC1A,RAF1
PFOS F1 2400ngL p0.01 LFC0.75		Pkc(s)		group		0.805	bias	0.266	0.221	0.00122	CRHR1,DUSP1,EDN1,FOS,GADD45B	AHR,ATF2,Ap1,EP300,ERK1/2,JUN,Jnk,MAPK9,MYC,NFkB (complex),NR3C1,P38 MAPK,Pkc(s),RELA,TNF,TP53
PFOS F1 2400ngL p0.01 LFC0.75		PD98059		chemical - kinase inhibitor		-0.779	bias	-0.284	-0.055	0.00122	CREM,DUSP1,EDN1,FOS,GRN,MET,ODC1,PCK1	Ap1,CREM,Ca2+,Creb,EGF,ESR2,JUN,MEF2A,MYC,NFkB (complex),PD98059,RAS,RELA,TNF,TP53
PFOS F1 2400ngL p0.01 LFC0.75		FGF21		growth factor						0.00126	FOS,G6PC1,PCK1	ADIPOQ,AKT1,Creb,EP300,FGF21,FOS,FOXG1,FOXO1,Insulin,MYC,NFKBIA,PPARA,RELA,RNA polymerase II,STAT3,TP53,USF1,butyric acid
PFOS F1 2400ngL p0.01 LFC0.75		ESR2		ligand-dependent nuclear receptor		-1.294		0.156	-1.731	0.00126	ACTC1,BTG2,EDN1,FOS,GADD45B,KRT17,LGALS3BP,ODC1,THBS2	CREB1,EP300,ERK,ESR2,FOS,Insulin,JUN,MYC,NFkB (complex),NR3C1,PPARGC1A,RELA,RNA polymerase II,STAT3,TP53,USF1,beta-estradiol
PFOS F1 2400ngL p0.01 LFC0.75		CAPN3		peptidase						0.0013	DUSP1,NCF2
PFOS F1 2400ngL p0.01 LFC0.75		FOXG1		transcription regulator						0.0013	G6PC1,PCK1	Ap1,EP300,FOXG1,GC-GCR dimer,JUN,RELA,TP53
PFOS F1 2400ngL p0.01 LFC0.75		PCK1	0.971	kinase						0.0013	G6PC1,PCK1	FOXO1,IRS2,PCK1,PPARGC1A,STAT3
PFOS F1 2400ngL p0.01 LFC0.75		IDH1		enzyme						0.00133	G6PC1,G6PC3,PCK1
PFOS F1 2400ngL p0.01 LFC0.75		IRS1		enzyme						0.00133	ACTC1,FOS,G6PC1,PCK1	AKT1,CREB1,EP300,FOS,FOXG1,FOXO1,INS,IRS1,IRS2,Insulin,MYC,PPARA,PPARGC1A,RNA polymerase II,STAT3,USF1
PFOS F1 2400ngL p0.01 LFC0.75		RAS		group		0.201	bias	0.293	-0.375	0.00133	EDN1,FOS,MET,ODC1	Ap1,CDKN2A,ERK,FOS,JUN,MYC,NFkB (complex),NR3C1,RAS,RELA,THRB,TNF,TP53
PFOS F1 2400ngL p0.01 LFC0.75		PTF1A		transcription regulator						0.00139	AMY2A,CPA1,CPA2
PFOS F1 2400ngL p0.01 LFC0.75		Creb		group		1.94		0.247	1.461	0.0014	CREM,DUSP1,FOS,G6PC1,GDA,PCK1	Ap1,CDKN2A,CRTC2,Creb,EP300,GC-GCR dimer,JUN,MYC,NR3C1,RELA,THRB,TP53
PFOS F1 2400ngL p0.01 LFC0.75		GPER1		g-protein coupled receptor						0.00146	DUSP1,EDN1,FOS	Ap1,CREM,Ca2+,Creb,ERK,ERK1/2,FOS,GPER1,Insulin,JUN,MYC,NFkB (complex),NR3C1,RELA,RNA polymerase II,STAT3,TP53,USF1
PFOS F1 2400ngL p0.01 LFC0.75		GAS2L3		other						0.00149	BTG2,SAT1
PFOS F1 2400ngL p0.01 LFC0.75		concanamycin A		chemical drug						0.00149	GRN,MET
PFOS F1 2400ngL p0.01 LFC0.75		RETN		other						0.00153	EDN1,FOS,G6PC1	Ap1,CEBPA,Creb,D-glucose,EP300,FOS,FOXO1,IRS2,Insulin,LEP,MYC,PPARGC1A,RELA,RETN,RNA polymerase II,STAT3,TP53,USF1
PFOS F1 2400ngL p0.01 LFC0.75		NGF		growth factor		0.77	bias	0.289	0.178	0.00157	A2M,BTG2,DUSP1,FOS,GUCY1B1	AHR,CREB1,CREM,EP300,ERK,FOS,IL1B,IL6,JUN,Jnk,MYC,NFKBIA,NFkB (complex),NGF,NR3C1,RELA,SP3,TP53
PFOS F1 2400ngL p0.01 LFC0.75		TP53		transcription regulator		1.835		0.052	1.648	0.00159	A2M,BTG2,DBT,DUSP1,EDN1,FOS,G6PC1,GADD45B,GDA,LHX2,MET,ODC1,PARK7,PCK1,SAT1,THBS2	AHR,CREB1,EP300,FOS,FOXO1,IL6,JUN,MAX,MYC,NFkB (complex),NR3C1,RELA,RNA polymerase II,SP3,STAT3,TNF,TP53
PFOS F1 2400ngL p0.01 LFC0.75		ATF6		transcription regulator						0.0016	FOS,G6PC1,PCK1	ATF6,Creb,EP300,FOS,Insulin,MYC,RNA polymerase II,STAT3,TP53,USF1
PFOS F1 2400ngL p0.01 LFC0.75		FOXO1		transcription regulator		1.784		0.226	1.243	0.00164	A2M,EDN1,FOS,G6PC1,GADD45B,GRN,PCK1	ATF2,ATF6,Ap1,CARM1,Creb,FOS,FOXO1,IL6,IRS1,JUN,LEP,MAPK14,NR3C1,PPARA,PPARGC1A,RELA,SP3,STAT3,TP53,USF1
PFOS F1 2400ngL p0.01 LFC0.75		PPARA		ligand-dependent nuclear receptor		0.068		0.134	-0.252	0.00164	EDN1,FOS,G6PC1,NCF2,PCK1,SAT1,SC5D	ADIPOQ,ATF6,Ap1,Creb,FOXG1,FOXO1,JUN,PPARA,RELA,STAT3,docosahexaenoic acid,oleic acid,palmitic acid
PFOS F1 2400ngL p0.01 LFC0.75		ADAM10		peptidase						0.00165	FOS,ITIH3,MET,PARK7
PFOS F1 2400ngL p0.01 LFC0.75		tributyrin		chemical drug						0.00167	DUSP1,EDN1,KRT17
PFOS F1 2400ngL p0.01 LFC0.75		2-arachidonoylglycerol		chemical - endogenous mammalian						0.00168	G6PC1,PCK1	2-arachidonoylglycerol,Ap1,CREB3L3,FOXO1,IRS1,PPARA,PPARGC1A,THRB
PFOS F1 2400ngL p0.01 LFC0.75		ALDH1A1		enzyme						0.00168	G6PC1,PCK1	ALDH1A1,Creb,FOXO1,JUN,PPARA,PPARGC1A,RELA,ethanol
PFOS F1 2400ngL p0.01 LFC0.75		KT5823		chemical - kinase inhibitor						0.00168	EDN1,FOS	ATF2,Ap1,EP300,ERK,ERK1/2,JUN,KT5823,MYC,NFkB (complex),NR3C1,P38 MAPK,Pkg,RAS,RELA,TP53
PFOS F1 2400ngL p0.01 LFC0.75		MIR101		group						0.00168	DUSP1,MET
PFOS F1 2400ngL p0.01 LFC0.75		triclosan		chemical drug						0.00168	FOS,NCF2
PFOS F1 2400ngL p0.01 LFC0.75		Z-LLL-CHO		chemical - protease inhibitor		-1.172		0.248	-1.722	0.00172	DUSP1,FANCC,FOS,MET,NCF2,ODC1	Ap1,EGFR,FOS,IL6,JUN,MYC,NFkB (complex),RELA,SP3,TNF,TP53,Z-LLL-CHO
PFOS F1 2400ngL p0.01 LFC0.75		SRF		transcription regulator		0.838		0.191	0.43	0.00177	A2M,ACTC1,CLDN15,FOS,GDA,PRSS57	MRTFA,SRF
PFOS F1 2400ngL p0.01 LFC0.75		carbon tetrachloride		chemical toxicant		1.446	bias	0.291	0.806	0.00182	CCNC,DUSP1,FOS,GADD45B,ODC1	CDKN2A,CREB1,FOS,IFNG,IGF1,JUN,MYC,NFkB (complex),NR3C1,PDGF BB,RELA,STAT5B,carbon tetrachloride
PFOS F1 2400ngL p0.01 LFC0.75		tetrachlorodibenzodioxin		chemical toxicant		-0.231		0.064	-0.364	0.00186	CALN1,EDN1,FOS,GRN,ODC1,PCK1,SAT1	Ap1,CREB1,CREM,Creb,IL1B,JUN,MYC,NFKBIA,NFkB (complex),NR3C1,Pka,RELA,TNF,TP53,tetrachlorodibenzodioxin
PFOS F1 2400ngL p0.01 LFC0.75		STAT5B		transcription regulator		0.447		0.145	0.123	0.00188	A2M,ACTC1,DUSP1,FOS,GADD45B,TNFRSF14	AHR,EP300,FOS,IL6,JUN,NR3C1,RELA,SP3,STAT5B,TP53
PFOS F1 2400ngL p0.01 LFC0.75		Growth hormone		group		0.915		0.208	0.466	0.00189	CLDN15,CRHR1,FOS,G6PC1,PCK1	AKT1,CREB1,EP300,FOXG1,FOXO1,Growth hormone,INS,IRS1,IRS2,MYC,PPARA,PPARGC1A,STAT3
PFOS F1 2400ngL p0.01 LFC0.75		Endothelin		group						0.00189	EDN1,FOS	AHR,ATF2,Ap1,CREM,Ca2+,Creb,EP300,Endothelin,FOS,FOSL1,JUN,Jnk,NFkB (complex),NR3C1,P38 MAPK,RELA,TP53,nitric oxide
PFOS F1 2400ngL p0.01 LFC0.75		PLC		group						0.00189	FOS,ODC1	CARM1,CREM,Ca2+,Creb,EDN1,EP300,ERK,FOS,FOSL1,JUN,MYC,NFkB (complex),NR3C1,PLC,RELA,TP53,cyclic AMP,nitric oxide
PFOS F1 2400ngL p0.01 LFC0.75		glycine		chemical - endogenous mammalian						0.00189	FOS,ODC1	ERK,FOS,FOSL1,JUN,MYC,NR3C1,RELA,TP53,glycine,nitric oxide
PFOS F1 2400ngL p0.01 LFC0.75		nimodipine		chemical drug						0.00189	FOS,ODC1
PFOS F1 2400ngL p0.01 LFC0.75		Ngf		group						0.0019	DUSP1,FOS,ODC1	ATF2,Ap1,ERK,FOS,FOSL1,JUN,MYC,NFkB (complex),NR3C1,Ngf,RAC1,RAS,RELA,TP53,nitric oxide
PFOS F1 2400ngL p0.01 LFC0.75		prednisolone		chemical drug		1.387		-0.201	1.833	0.00195	DUSP1,EDN1,FANCC,PARK7,PCK1	AHR,ATF2,Ap1,EP300,JUN,NR3C1,P38 MAPK,RELA,TP53,prednisolone
PFOS F1 2400ngL p0.01 LFC0.75		LEP		growth factor		1.227		0.192	0.821	0.00197	CCNC,EDN1,FOS,G6PC1,NCF2,PCK1,SC5D	ADIPOQ,ATF6,CEBPA,CREB1,Creb,FOS,FOXG1,FOXO1,INS,Insulin,JUN,LEP,MYC,PPARA,RELA,RNA polymerase II,STAT3,TP53,USF1,palmitic acid
PFOS F1 2400ngL p0.01 LFC0.75		GNAQ		enzyme						0.00202	BTG2,CREM,EDN1,FOS	ADCY,CREM,Ca2+,Creb,ERK,ESR2,GNAQ,JUN,MYC,NFkB (complex),NR3C1,PPARGC1A,RELA,STAT3,TP53
PFOS F1 2400ngL p0.01 LFC0.75		Notch		group		1.969		0.054	1.863	0.00202	DUSP1,GADD45B,GUCY1B1,MET
PFOS F1 2400ngL p0.01 LFC0.75		corticosterone		chemical - endogenous mammalian						0.00202	CRHR1,EDN1,FOS,G6PC1	ATF2,Ap1,CREB1,CRH,EP300,ERK1/2,FOS,JUN,LEP,MYC,NFkB (complex),NR3C1,P38 MAPK,Pkc(s),RELA,STAT3,corticosterone
PFOS F1 2400ngL p0.01 LFC0.75		CRH		cytokine						0.00207	CRHR1,EDN1,FOS	ATF2,Ap1,CREB1,CRH,EP300,ERK1/2,JUN,MYC,NFkB (complex),NR3C1,P38 MAPK,PPARGC1A,Pkc(s),RELA,TP53,corticosterone
PFOS F1 2400ngL p0.01 LFC0.75		dorsomorphin		chemical - kinase inhibitor						0.00207	CPA1,G6PC1,PCK1
PFOS F1 2400ngL p0.01 LFC0.75		GRK2		kinase						0.0021	FOS,PCK1	AKT1,ATF2,Akt,Ap1,CARM1,Creb,EP300,FOS,FOXG1,FOXO1,GRK2,IRS1,MYC,NR3C1,P38 MAPK,PPARGC1A,RELA,STAT3,Stat3-Stat3,TP53,cyclic AMP
PFOS F1 2400ngL p0.01 LFC0.75		MNT		transcription regulator						0.0021	GADD45B,ODC1
PFOS F1 2400ngL p0.01 LFC0.75		PROM1		other						0.0021	G6PC1,PCK1
PFOS F1 2400ngL p0.01 LFC0.75		prostaglandin E1		chemical - endogenous mammalian						0.0021	CREM,FOS	ADCY,Ap1,CARM1,CREB1,Creb,EP300,FOS,MYC,NR3C1,Pka,RELA,cyclic AMP,prostaglandin E1
PFOS F1 2400ngL p0.01 LFC0.75		RET		kinase						0.00212	ACTC1,FOS,INSM1,MET
PFOS F1 2400ngL p0.01 LFC0.75		methylprednisolone		chemical drug		1.23		0.012	1.199	0.00219	A2M,CREM,DUSP1,FOS,G6PC1,GDA,MAP3K1,ODC1	CDKN2A,FOS,IGF1,IL6,JUN,NFkB (complex),RELA,SP3,TP53,methylprednisolone
PFOS F1 2400ngL p0.01 LFC0.75		ADIPOQ		other	Inhibited	-2.22		0.063	-2.36	0.00221	DUSP1,FOS,G6PC1,NCF2,PCK1	ADIPOQ,ATF2,ATF6,Ap1,Creb,FOS,FOXG1,FOXO1,JUN,LEP,MAPK14,NR3C1,PPARA,STAT3,THRB,USF1,oleic acid,palmitic acid
PFOS F1 2400ngL p0.01 LFC0.75		25-hydroxycholesterol		chemical reagent						0.00224	FOS,ODC1,SULT2B1	25-hydroxycholesterol,Ap1,FOS,JUN,NFkB (complex)
PFOS F1 2400ngL p0.01 LFC0.75		thioacetamide		chemical toxicant						0.00224	FOS,LGALS3BP,MET,ODC1,UBLCP1
PFOS F1 2400ngL p0.01 LFC0.75		SOX2		transcription regulator		0.302		0.14	-0.031	0.00226	DUSP1,FOS,GADD45B,KRT17,LHX2,RND2,TNFRSF14
PFOS F1 2400ngL p0.01 LFC0.75		tyrphostin AG 1478		chemical drug						0.00233	EDN1,FOS,NCF2	AHR,Ap1,FOS,JUN,Jnk,NFkB (complex),NR3C1,PPARGC1A,RELA,TP53,tyrphostin AG 1478
PFOS F1 2400ngL p0.01 LFC0.75		KCNIP3		transcription regulator						0.00233	CREM,FOS	CALCA,CREB1,CREM,Ca2+,Creb,EP300,JUN,KCNIP3,NFkB (complex),RELA,TP53
PFOS F1 2400ngL p0.01 LFC0.75		finasteride		chemical drug						0.00233	EDN1,FOS	NFkB (complex),corticosterone,finasteride
PFOS F1 2400ngL p0.01 LFC0.75		prazosin		chemical drug						0.00233	DUSP1,FOS	AHR,ATF2,ATF6,Ap1,Creb,EP300,ERK1/2,JUN,Jnk,MAPK14,MYC,NFkB (complex),NR3C1,P38 MAPK,RAC1,RELA,TP53,USF1,prazosin
PFOS F1 2400ngL p0.01 LFC0.75		IL6		cytokine		1.708		0.237	1.102	0.00238	A2M,BTG2,DUSP1,FOS,G6PC1,GADD45B,MET,NCF2,SC5D	ATF6,Ap1,CDKN2A,Creb,FOS,FOXO1,IL6,JUN,MYC,NFkB (complex),NR3C1,PPARA,RELA,SP3,THRB,TNF,TP53,palmitic acid
PFOS F1 2400ngL p0.01 LFC0.75		P38 MAPK		group	Activated	2.191	bias	0.364	1.393	0.0024	CRHR1,DUSP1,EDN1,FOS,MAL,PCK1	AHR,CREB1,EP300,ERK,ERK1/2,JUN,MYC,NFkB (complex),NR3C1,P38 MAPK,Pkc(s),RELA,RNA polymerase II,TP53
PFOS F1 2400ngL p0.01 LFC0.75		Bvht		other						0.00252	ACTC1,GUCY1B1,SMYD1
PFOS F1 2400ngL p0.01 LFC0.75		GHRL		growth factor						0.00252	EDN1,FOS,PCK1	ATF2,Ap1,CEBPA,EP300,FOS,FOXO1,GHRL,Insulin,LEP,MYC,NR3C1,P38 MAPK,PPARGC1A,RELA,RNA polymerase II,STAT3,TP53,USF1
PFOS F1 2400ngL p0.01 LFC0.75		pilocarpine		chemical drug						0.00257	EDN1,FOS	ATF2,Ap1,CALCA,CREB1,EP300,ERK,ERK1/2,JUN,MYC,NFkB (complex),NR3C1,P38 MAPK,RELA,TP53,pilocarpine
PFOS F1 2400ngL p0.01 LFC0.75		nitric oxide		chemical - endogenous mammalian		-0.029		0.17	-0.364	0.00268	DUSP1,EDN1,FOS,ODC1	Ap1,CREB1,CREM,Ca2+,Creb,ERK,FOS,Insulin,JUN,MYC,NFKBIA,NFkB (complex),NR3C1,RAS,RELA,RNA polymerase II,STAT3,TP53,USF1,hydrogen peroxide,nitric oxide
PFOS F1 2400ngL p0.01 LFC0.75		entinostat		chemical drug						0.00281	DUSP1,GUCY1B1,THBS2
PFOS F1 2400ngL p0.01 LFC0.75		BPIFB1		other						0.00282	CCNC,MAP3K1
PFOS F1 2400ngL p0.01 LFC0.75		RPS6KA5		kinase						0.00282	DUSP1,FOS	AHR,ATF2,ATF6,Ap1,Creb,EP300,ERK1/2,FOS,JUN,Jnk,MAPK14,MYC,NFkB (complex),NR3C1,RELA,RPS6KA5,TP53,USF1
PFOS F1 2400ngL p0.01 LFC0.75		TFF3		other						0.00282	FOS,G6PC1
PFOS F1 2400ngL p0.01 LFC0.75		cis-urocanic acid		chemical drug						0.00282	GADD45B,NCF2
PFOS F1 2400ngL p0.01 LFC0.75		testosterone		chemical - endogenous mammalian		-1.213		0.194	-1.635	0.00283	A2M,CCNC,CRHR1,FOS,MAL,ODC1	ATF2,Ap1,EP300,ERK,JUN,MYC,NR3C1,P38 MAPK,RELA,TP53,testosterone
PFOS F1 2400ngL p0.01 LFC0.75		GNAS		enzyme						0.00292	FOS,G6PC1,GRN
PFOS F1 2400ngL p0.01 LFC0.75		IRAK4		kinase						0.00302	BTG2,EDN1,FOS	AHR,Ap1,CREB1,CREM,EP300,ERK,IL1B,IRAK4,JUN,Jnk,MYC,NFKBIA,NFkB (complex),NR3C1,RELA,TP53
PFOS F1 2400ngL p0.01 LFC0.75		PTPN11		phosphatase						0.00302	FOS,MET,NCF2	Ap1,FOS,IL6,JUN,NFkB (complex),PTPN11,RAS,RELA,SP3,TP53
PFOS F1 2400ngL p0.01 LFC0.75		nitrofurantoin		chemical drug		0		0.058	-0.116	0.00305	A2M,BTG2,MET,ODC1
PFOS F1 2400ngL p0.01 LFC0.75		NADPH oxidase		complex						0.00308	EDN1,FOS	AHR,ATF2,Ap1,EP300,ERK,ERK1/2,JUN,Jnk,MYC,NADPH oxidase,NFkB (complex),NR3C1,P38 MAPK,RELA,TP53
PFOS F1 2400ngL p0.01 LFC0.75		Pkg		group						0.00308	EDN1,FOS	ATF2,Ap1,CREM,Ca2+,Creb,EDN1,EP300,ERK1/2,FOS,JUN,MYC,NFkB (complex),NR3C1,P38 MAPK,Pkg,RELA,TP53
PFOS F1 2400ngL p0.01 LFC0.75		TFPI2		other						0.00308	BTG2,GADD45B
PFOS F1 2400ngL p0.01 LFC0.75		Ca2+		chemical - endogenous mammalian		1.406	bias	0.25	0.859	0.00311	CREM,DUSP1,EDN1,FOS,ODC1	ATF2,Ap1,CALCA,CREB1,Ca2+,Creb,FOS,FOSL1,JUN,NFkB (complex),NR3C1,PTH,Pka,RELA,TP53,nitric oxide,norepinephrine
PFOS F1 2400ngL p0.01 LFC0.75		TWIST1		transcription regulator						0.00319	FBXL14,FOS,MET,THBS2
PFOS F1 2400ngL p0.01 LFC0.75		palmitic acid		chemical - endogenous mammalian	Activated	2.177		0.162	1.825	0.00321	FOS,G6PC1,MET,NCF2,PCK1	ADIPOQ,ATF6,Ap1,Creb,FOS,FOXO1,IL6,IRS2,JUN,PPARA,PPARGC1A,RELA,SP3,STAT3,THRB,TP53,palmitic acid
PFOS F1 2400ngL p0.01 LFC0.75		GLI1		transcription regulator		-1.89		-0.037	-1.793	0.00321	CRHR1,FOS,GADD45B,GDA,SAT1,SCG5,YPEL5
PFOS F1 2400ngL p0.01 LFC0.75		MEF2A		transcription regulator						0.00324	ACTC1,EDN1,FOS
PFOS F1 2400ngL p0.01 LFC0.75		STAT3		transcription regulator		1.139		0.205	0.675	0.00328	A2M,CCNC,EDN1,FOS,G6PC1,KRT17,PCK1,THBS2	AHR,CEBPA,CREB1,Creb,EP300,FOXO1,JUN,MAX,MYC,NR3C1,PPARA,PPARGC1A,RELA,RNA polymerase II,SOCS3,STAT3,TP53
PFOS F1 2400ngL p0.01 LFC0.75		IGF2		growth factor						0.00333	DUSP1,GRN,SAT1,THBS2	CREB1,FOXO1,IGF2,INSR,STAT3
PFOS F1 2400ngL p0.01 LFC0.75		ADCY		group						0.00335	CREM,FOS	ADCY,Ap1,CARM1,CREB1,Creb,EP300,FOS,MYC,NR3C1,Pka,RELA,TP53,cyclic AMP
PFOS F1 2400ngL p0.01 LFC0.75		HOXA5		transcription regulator						0.00335	GADD45B,SAT1
PFOS F1 2400ngL p0.01 LFC0.75		ITPR2		ion channel						0.00335	G6PC1,PCK1
PFOS F1 2400ngL p0.01 LFC0.75		MLX		transcription regulator						0.00335	LGALS3BP,THBS2
PFOS F1 2400ngL p0.01 LFC0.75		bisindolylmaleimide iv		chemical drug						0.00335	FOS,PCK1	ATF2,Ap1,Creb,EP300,FOXO1,IRS1,IRS2,JUN,NR3C1,P38 MAPK,PPARGC1A,RELA,STAT3,TP53,bisindolylmaleimide iv
PFOS F1 2400ngL p0.01 LFC0.75		SOD1		enzyme						0.00336	CCNC,FOS,MET,SCG5,SLC17A8
PFOS F1 2400ngL p0.01 LFC0.75		THRB		ligand-dependent nuclear receptor		1.506		0.05	1.396	0.00357	BTG2,FOS,G6PC1,MET,PCK1	AHR,AKT1,Akt,Ap1,EP300,FOXG1,FOXO1,JUN,MYC,NR3C1,PPARA,PPARGC1A,RELA,STAT3,Stat3-Stat3,THRB,TP53
PFOS F1 2400ngL p0.01 LFC0.75		PP2/AG1879 tyrosine kinase inhibitor		chemical drug						0.00359	DUSP1,EDN1,FOS	AHR,ATF2,CREB1,Creb,ERK1/2,FOS,FOSL1,JUN,Jnk,MYC,NFkB (complex),NR3C1,PP2/AG1879 tyrosine kinase inhibitor,Pkc(s),RELA,TP53,nitric oxide,norepinephrine
PFOS F1 2400ngL p0.01 LFC0.75		USF1		transcription regulator						0.00359	DUSP1,G6PC1,PCK1
PFOS F1 2400ngL p0.01 LFC0.75		mycophenolic acid		chemical drug						0.00359	DUSP1,EDN1,KRT17
PFOS F1 2400ngL p0.01 LFC0.75		phenylephrine		chemical drug						0.00359	DUSP1,EDN1,FOS	AHR,ATF2,Ap1,CREB1,CREM,Ca2+,Creb,EP300,ERK1/2,JUN,Jnk,MYC,NFkB (complex),NR3C1,P38 MAPK,Pkc(s),RELA,TP53,phenylephrine
PFOS F1 2400ngL p0.01 LFC0.75		(-)-OSU 6162		chemical drug						0.0036	FOS
PFOS F1 2400ngL p0.01 LFC0.75		(R)-5-(2-azetidnylmethoxy)-2-chloropyridine		chemical drug						0.0036	FOS
PFOS F1 2400ngL p0.01 LFC0.75		1-methylspermidine		chemical reagent						0.0036	AMY2A
PFOS F1 2400ngL p0.01 LFC0.75		2,5-dihydroxymethylcinnamate		chemical - kinase inhibitor						0.0036	EDN1
PFOS F1 2400ngL p0.01 LFC0.75		8-chloroadenosine		chemical drug						0.0036	MET
PFOS F1 2400ngL p0.01 LFC0.75		ANKS1A		other						0.0036	FOS
PFOS F1 2400ngL p0.01 LFC0.75		AP-1 decoy		chemical reagent						0.0036	DUSP1
PFOS F1 2400ngL p0.01 LFC0.75		ARHGEF17		other						0.0036	FOS
PFOS F1 2400ngL p0.01 LFC0.75		Ac-DEVD-CHO		chemical reagent						0.0036	FOS
PFOS F1 2400ngL p0.01 LFC0.75		BIM5078		chemical reagent						0.0036	SULT2B1
PFOS F1 2400ngL p0.01 LFC0.75		CSDE1 HNRNPD PABP PAIP1 SYNCRIP		complex						0.0036	FOS
PFOS F1 2400ngL p0.01 LFC0.75		CST4		other						0.0036	CTNS
PFOS F1 2400ngL p0.01 LFC0.75		CTOP		chemical reagent						0.0036	FOS
PFOS F1 2400ngL p0.01 LFC0.75		EPGN		growth factor						0.0036	FOS
PFOS F1 2400ngL p0.01 LFC0.75		FGF14		growth factor						0.0036	FOS
PFOS F1 2400ngL p0.01 LFC0.75		GPHA2		other						0.0036	FOS
PFOS F1 2400ngL p0.01 LFC0.75		GPHB5		other						0.0036	FOS
PFOS F1 2400ngL p0.01 LFC0.75		GPLD1		enzyme						0.0036	LGALS3BP
PFOS F1 2400ngL p0.01 LFC0.75		GSK 189254		chemical drug						0.0036	FOS
PFOS F1 2400ngL p0.01 LFC0.75		IPI 493		chemical drug						0.0036	MET
PFOS F1 2400ngL p0.01 LFC0.75		KIFAP3		other						0.0036	FOS
PFOS F1 2400ngL p0.01 LFC0.75		L 733060		chemical reagent						0.0036	FOS
PFOS F1 2400ngL p0.01 LFC0.75		LY 354740		chemical drug						0.0036	FOS
PFOS F1 2400ngL p0.01 LFC0.75		LY6D		other						0.0036	GFUS
PFOS F1 2400ngL p0.01 LFC0.75		NBI 27914		chemical drug						0.0036	FOS
PFOS F1 2400ngL p0.01 LFC0.75		NPVF		other						0.0036	FOS
PFOS F1 2400ngL p0.01 LFC0.75		OCRL		phosphatase						0.0036	MET
PFOS F1 2400ngL p0.01 LFC0.75		ONO-8711		chemical drug						0.0036	FOS
PFOS F1 2400ngL p0.01 LFC0.75		PMF1/PMF1-BGLAP		transcription regulator						0.0036	SAT1
PFOS F1 2400ngL p0.01 LFC0.75		PPY		other						0.0036	FOS
PFOS F1 2400ngL p0.01 LFC0.75		RAB5B		enzyme						0.0036	FOS
PFOS F1 2400ngL p0.01 LFC0.75		S(-)-carbidopa		chemical drug						0.0036	FOS
PFOS F1 2400ngL p0.01 LFC0.75		SCN7A		ion channel						0.0036	FOS
PFOS F1 2400ngL p0.01 LFC0.75		SLC1A2		transporter						0.0036	FOS
PFOS F1 2400ngL p0.01 LFC0.75		SR11256		chemical reagent						0.0036	EDN1
PFOS F1 2400ngL p0.01 LFC0.75		SRF-ELK1		complex						0.0036	FOS
PFOS F1 2400ngL p0.01 LFC0.75		TAX1BP3		transcription regulator						0.0036	FOS
PFOS F1 2400ngL p0.01 LFC0.75		TMEM184A		other						0.0036	DUSP1
PFOS F1 2400ngL p0.01 LFC0.75		Tnxa-ps1		other						0.0036	DUSP1
PFOS F1 2400ngL p0.01 LFC0.75		archazolid B		chemical - endogenous non-mammalian						0.0036	GRN
PFOS F1 2400ngL p0.01 LFC0.75		cytarabine/filgrastim/fludarabine phosphate		biologic drug						0.0036	FOS
PFOS F1 2400ngL p0.01 LFC0.75		droxidopa		chemical drug						0.0036	FOS
PFOS F1 2400ngL p0.01 LFC0.75		etarotene		chemical reagent						0.0036	ODC1
PFOS F1 2400ngL p0.01 LFC0.75		flurothyl		chemical drug						0.0036	FOS
PFOS F1 2400ngL p0.01 LFC0.75		growth factor receptor		group						0.0036	FOS
PFOS F1 2400ngL p0.01 LFC0.75		guanfacine		chemical drug						0.0036	FOS
PFOS F1 2400ngL p0.01 LFC0.75		ibutamoren		chemical drug						0.0036	FOS
PFOS F1 2400ngL p0.01 LFC0.75		isonicotinamide		chemical reagent						0.0036	PCK1
PFOS F1 2400ngL p0.01 LFC0.75		luseogliflozin		chemical drug						0.0036	G6PC1
PFOS F1 2400ngL p0.01 LFC0.75		mediator		complex						0.0036	FOS
PFOS F1 2400ngL p0.01 LFC0.75		miR-659-3p (miRNAs w/seed UUGGUUC)		mature microrna						0.0036	GRN
PFOS F1 2400ngL p0.01 LFC0.75		ondansetron		chemical drug						0.0036	FOS
PFOS F1 2400ngL p0.01 LFC0.75		oxythiamine		chemical reagent						0.0036	G6PC1
PFOS F1 2400ngL p0.01 LFC0.75		peptide YY 3-36		biologic drug						0.0036	FOS
PFOS F1 2400ngL p0.01 LFC0.75		pridopidine		chemical drug						0.0036	FOS
PFOS F1 2400ngL p0.01 LFC0.75		sarcosine		chemical - endogenous mammalian						0.0036	FOS
PFOS F1 2400ngL p0.01 LFC0.75		selfotel		chemical drug						0.0036	FOS
PFOS F1 2400ngL p0.01 LFC0.75		sn-1,2-didecanoylglycerol		chemical - endogenous mammalian						0.0036	ODC1
PFOS F1 2400ngL p0.01 LFC0.75		tecalcet		chemical reagent						0.0036	EDN1
PFOS F1 2400ngL p0.01 LFC0.75		vasopressins		biologic drug						0.0036	FOS
PFOS F1 2400ngL p0.01 LFC0.75		5-azacytidine		chemical drug						0.00361	DUSP1,FANCC,KRT17,THBS2
PFOS F1 2400ngL p0.01 LFC0.75		PAX3-FOXO1		fusion gene/product		-1		-0.029	-0.942	0.00362	BTG2,DUSP1,GRN,ITIH3,MET
PFOS F1 2400ngL p0.01 LFC0.75		SSTR2		g-protein coupled receptor						0.00364	FOS,G6PC1	Creb,EP300,FOXO1,GCG,NFkB (complex),PPARGC1A,SSTR2,TP53,corticosterone
PFOS F1 2400ngL p0.01 LFC0.75		ketamine		chemical drug						0.00364	CREM,FOS
PFOS F1 2400ngL p0.01 LFC0.75		GAST		other						0.00371	CREM,FOS,ODC1	CALCA,CREB1,CREM,Ca2+,Creb,GAST,JUN,NFkB (complex),RELA
PFOS F1 2400ngL p0.01 LFC0.75		phenobarbital		chemical drug						0.00371	GADD45B,PCK1,SAT1	NR1I3,phenobarbital
PFOS F1 2400ngL p0.01 LFC0.75		TP73		transcription regulator		1.498		0.134	1.202	0.00371	BTG2,EDN1,GRN,SAT1,SPINT1,THBS2
PFOS F1 2400ngL p0.01 LFC0.75		MAPK9		kinase		0.152		0.162	-0.169	0.00376	EDN1,FOS,GADD45B,LGALS3BP	IFNG,JUN,MAPK9,MYC,NFkB (complex),NR3C1,PPARGC1A,STAT5B,TP53
PFOS F1 2400ngL p0.01 LFC0.75		PTH		other						0.00376	CREM,DUSP1,FOS,ODC1	ATF2,Ap1,CARM1,CREB1,CREM,Ca2+,Creb,EP300,FOS,JUN,MYC,NFkB (complex),NR3C1,PTH,Pka,RELA,TP53,cyclic AMP,norepinephrine
PFOS F1 2400ngL p0.01 LFC0.75		EML4-ALK		fusion gene/product						0.00383	DUSP1,GADD45B,MET
PFOS F1 2400ngL p0.01 LFC0.75		FOSL1		transcription regulator						0.00383	EDN1,FOS,MET	Ap1,FOS,FOSL1,JUN,NFkB (complex)
PFOS F1 2400ngL p0.01 LFC0.75		dopamine		chemical - endogenous mammalian		0.832		0.039	0.757	0.00392	ATP8B1,BTG2,FOS,TNFRSF14
PFOS F1 2400ngL p0.01 LFC0.75		norepinephrine		chemical - endogenous mammalian		1.996		0.238	1.522	0.00392	CREM,DUSP1,EDN1,FOS	AGTR1,AHR,Ap1,CREB1,CREM,Creb,IL1B,JUN,Jnk,NFKBIA,NFkB (complex),NR3C1,Pka,RELA,TP53,aldosterone,norepinephrine
PFOS F1 2400ngL p0.01 LFC0.75		SRD5A1		enzyme						0.00393	G6PC1,PCK1
PFOS F1 2400ngL p0.01 LFC0.75		linolenic acid		chemical - endogenous mammalian						0.00393	EDN1,G6PC1	Ap1,PPARA,THRB,linolenic acid
PFOS F1 2400ngL p0.01 LFC0.75		thyroid hormone receptor		group						0.00393	FOS,KRT17
PFOS F1 2400ngL p0.01 LFC0.75		FADD		other						0.00395	FOS,GADD45B,MAP3K1	CREB1,CREM,FADD,IL1B,NFKBIA,NFkB (complex),RELA
PFOS F1 2400ngL p0.01 LFC0.75		U0126		chemical drug		-1.461	bias	-0.296	-0.823	0.00404	DUSP1,EDN1,FOS,GADD45B,GRN,MET,SCG5	AHR,Ap1,CREB1,CREM,FOS,IL1B,JUN,Jnk,MYC,NFKBIA,NFkB (complex),NR3C1,RELA,TNF,TP53,U0126,hydrogen peroxide
PFOS F1 2400ngL p0.01 LFC0.75		aldosterone		chemical - endogenous mammalian		1.954	bias	0.339	1.292	0.00408	DUSP1,EDN1,FOS,NCF2	AHR,ATF2,Ap1,CREB1,EP300,ERK1/2,FOS,FOSL1,JUN,Jnk,MYC,NFkB (complex),NR3C1,P38 MAPK,Pkc(s),RELA,TP53,aldosterone,nitric oxide
PFOS F1 2400ngL p0.01 LFC0.75		CREB3L3		transcription regulator						0.00424	G6PC1,PCK1	CREB3L3,FOXO1,IRS1,PPARGC1A
PFOS F1 2400ngL p0.01 LFC0.75		amino acids		chemical - endogenous mammalian						0.00424	FOS,ODC1	CDKN2A,FOS,IGF1,JUN,NFkB (complex),RELA,amino acids
PFOS F1 2400ngL p0.01 LFC0.75		docosahexaenoic acid		chemical drug						0.00424	FOS,G6PC1,PCK1,THBS2	ADIPOQ,AKT1,ATF6,Akt,CEBPA,Creb,EP300,FOXG1,FOXO1,JUN,MYC,PPARA,RELA,STAT3,Stat3-Stat3,TP53,docosahexaenoic acid,palmitic acid
PFOS F1 2400ngL p0.01 LFC0.75		Ap1		complex						0.00432	EDN1,FOS,MET,PCK1	Ap1,FOS,JUN,NFkB (complex),NR3C1,RELA,TP53
PFOS F1 2400ngL p0.01 LFC0.75		phorbol esters		chemical - other						0.00434	DUSP1,FOS,ODC1	AHR,CREM,EGF,EGFR,ERK,ESR2,JUN,Jnk,MEF2A,MYC,NR3C1,RELA,SP3,TP53,TRH,phorbol esters
PFOS F1 2400ngL p0.01 LFC0.75		4-hydroxytamoxifen		chemical drug		1.899		0.235	1.453	0.00441	ACTC1,DUSP1,EDN1,FOS	4-hydroxytamoxifen,ATF2,Ap1,EP300,ERK1/2,FOS,GPER1,JUN,MYC,NFkB (complex),NR3C1,P38 MAPK,RELA,RNA polymerase II,TP53
PFOS F1 2400ngL p0.01 LFC0.75		SLC13A1		transporter						0.00448	ITIH3,MAL,PCK1
PFOS F1 2400ngL p0.01 LFC0.75		SOCS3		phosphatase						0.00448	FOS,G6PC1,PCK1	AKT1,Creb,EP300,FOXG1,FOXO1,IRS1,IRS2,ITPR1,MYC,PPARGC1A,SOCS3,STAT3,TP53
PFOS F1 2400ngL p0.01 LFC0.75		thyroid hormone		chemical - endogenous mammalian						0.00449	BTG2,FOS,G6PC1,PCK1	Akt,Ap1,FOS,FOXO1,LEP,PPARA,RELA,STAT3,Stat3-Stat3,THRB,TP53,thyroid hormone
PFOS F1 2400ngL p0.01 LFC0.75		ELOVL5		enzyme						0.00455	G6PC1,PCK1	ATF6,Creb,ELOVL5,FOXO1,PPARGC1A
PFOS F1 2400ngL p0.01 LFC0.75		AKT1		kinase		0.152		0.198	-0.24	0.00457	ACTC1,FOS,G6PC1,PCK1,THBS2	AKT1,ATF2,ATF6,CARM1,CREB1,Creb,EP300,FOS,FOXO1,IRS1,Insulin,MAPK14,MYC,NR3C1,PPARGC1A,RNA polymerase II,STAT3,TP53,USF1,cyclic AMP
PFOS F1 2400ngL p0.01 LFC0.75		ATF2		transcription regulator						0.00462	DUSP1,FOS,PCK1	AHR,ATF2,Ap1,EP300,JUN,Jnk,NR3C1,P38 MAPK,PPARGC1A,RELA,TP53
PFOS F1 2400ngL p0.01 LFC0.75		methamphetamine		chemical drug						0.0049	CREM,FOS,GDA	CREB1,CREM,Creb,EP300,methamphetamine
PFOS F1 2400ngL p0.01 LFC0.75		NOS2		enzyme		0		0.056	-0.112	0.00494	ACTC1,EDN1,G6PC1,LGALS3BP	FOS,Insulin,MYC,NOS2,RNA polymerase II,STAT3,USF1
PFOS F1 2400ngL p0.01 LFC0.75		GCK		kinase						0.00521	G6PC1,PCK1	CREB1,FOXG1,FOXO1,GCK,INS,PPARA
PFOS F1 2400ngL p0.01 LFC0.75		taurocholic acid		chemical - endogenous mammalian						0.00521	G6PC1,GADD45B
PFOS F1 2400ngL p0.01 LFC0.75		ERK1/2		group						0.00531	CRHR1,DUSP1,EDN1,FOS,KRT17	AHR,CREB1,EP300,ERK1/2,FOS,FOSL1,JUN,Jnk,MYC,NFkB (complex),NR3C1,PPARGC1A,Pkc(s),RELA,RNA polymerase II,TP53,nitric oxide
PFOS F1 2400ngL p0.01 LFC0.75		ethanol		chemical - endogenous mammalian		0.813		0.142	0.508	0.00532	DUSP1,EDN1,FOS,G6PC1,NCF2,PCK1	ADIPOQ,ATF2,ATF6,Ap1,Creb,FOS,LEP,MAPK14,NR3C1,PPARA,RELA,STAT3,THRB,USF1,aldosterone,ethanol
PFOS F1 2400ngL p0.01 LFC0.75		cocaine		chemical drug		1.912	bias	0.307	1.325	0.00541	DUSP1,FOS,G6PC1,GADD45B	CREB1,CREM,Creb,EP300,FOXO1,PPARGC1A,TP53,cocaine
PFOS F1 2400ngL p0.01 LFC0.75		IL10RA		transmembrane receptor		0.447		0.016	0.411	0.00546	EDN1,ENTPD5,GDA,PCK1,TNFRSF14
PFOS F1 2400ngL p0.01 LFC0.75		ASPSCR1-TFE3		fusion gene/product						0.0055	CTNS,GRN,MET
PFOS F1 2400ngL p0.01 LFC0.75		ISL1		transcription regulator						0.0055	A2M,ACTC1,LHX2
PFOS F1 2400ngL p0.01 LFC0.75		NCOR1		transcription regulator						0.0055	CREM,DUSP1,G6PC1
PFOS F1 2400ngL p0.01 LFC0.75		olanzapine		chemical drug						0.0055	FOS,G6PC1,SC5D	Ap1,FOS,LEP,STAT3,olanzapine
PFOS F1 2400ngL p0.01 LFC0.75		MYC		transcription regulator		0.32		0.182	-0.206	0.00555	DUSP1,EDN1,FOS,G6PC1,GADD45B,GLRX5,KRT17,ODC1,PCK1,SAT1,THBS2	ATF2,ATF6,CDKN2A,CEBPA,CREB1,CREM,Creb,EP300,FOS,FOXO1,Insulin,MAPK14,MEF2A,MYC,NR3C1,RELA,RNA polymerase II,STAT3,THRB,TP53,USF1
PFOS F1 2400ngL p0.01 LFC0.75		CRTC2		other						0.00556	G6PC1,PCK1	AKT1,Ap1,CRTC2,EP300,FOXG1,FOXO1,GC-GCR dimer,JUN,MYC,RELA,TP53
PFOS F1 2400ngL p0.01 LFC0.75		NPPA		other						0.00556	DUSP1,EDN1	AHR,ATF2,Ap1,CREB1,Creb,EP300,ERK1/2,JUN,Jnk,MYC,NFkB (complex),NPPA,NR3C1,P38 MAPK,RELA,TP53,aldosterone,norepinephrine
PFOS F1 2400ngL p0.01 LFC0.75		PTPN22		phosphatase						0.00556	CREM,FOS
PFOS F1 2400ngL p0.01 LFC0.75		TRPV4		ion channel						0.00556	DUSP1,FOS	AHR,ATF2,Ap1,CREM,Ca2+,Creb,EP300,ERK,JUN,Jnk,MYC,NFkB (complex),NR3C1,P38 MAPK,RELA,TP53,TRPV4
PFOS F1 2400ngL p0.01 LFC0.75		crocidolite asbestos		chemical toxicant						0.00556	FOS,MET	Ap1,JUN,crocidolite asbestos
PFOS F1 2400ngL p0.01 LFC0.75		mir-31		microrna						0.00556	KRT17,MET
PFOS F1 2400ngL p0.01 LFC0.75		tyrphostin AG490		chemical drug						0.00565	A2M,EDN1,FOS	Ap1,CEBPA,EP300,FOS,FOXO1,JUN,MYC,NADPH oxidase,NFkB (complex),PPARGC1A,RELA,STAT,STAT3,TP53,tyrphostin AG490
PFOS F1 2400ngL p0.01 LFC0.75		ID3		transcription regulator						0.00581	BTG2,DUSP1,G6PC3,GADD45B	FOS,ID3,IL6,JUN,RELA,SP3,TP53
PFOS F1 2400ngL p0.01 LFC0.75		Pdgf (complex)		complex						0.00581	EDN1,FOS,ODC1	Ap1,CREB1,CREM,Ca2+,Creb,EDN1,ERK,JUN,MYC,NFKBIA,NFkB (complex),NR3C1,Pdgf (complex),RAS,RELA,TP53,hydrogen peroxide
PFOS F1 2400ngL p0.01 LFC0.75		IGF1		growth factor		1.26		0.214	0.714	0.00586	A2M,BTG2,DUSP1,EDN1,FOS,NCF2,ODC1	AHR,Ap1,CDKN2A,EP300,ERK,FOS,IGF1,JUN,MYC,NFkB (complex),NR3C1,RELA,TP53,cisplatin
PFOS F1 2400ngL p0.01 LFC0.75		2,4-dinitrophenol-ovalbumin conjugate		chemical reagent						0.00592	CRHR1,FOS
PFOS F1 2400ngL p0.01 LFC0.75		PRKG1		kinase						0.00592	FOS,GUCY1B1
PFOS F1 2400ngL p0.01 LFC0.75		paclitaxel		chemical drug						0.00598	BTG2,GADD45B,MAP3K1,SAT1,SCG5
PFOS F1 2400ngL p0.01 LFC0.75		AHR		ligand-dependent nuclear receptor		1.474		0.139	1.168	0.00598	A2M,BTG2,EDN1,FOS,PCK1,TNFRSF14	AHR,Akt,Ap1,CDKN2A,CREB1,Creb,EP300,JUN,Jnk,MYC,NR3C1,Pka,RELA,STAT3,Stat3-Stat3,THRB,TP53
PFOS F1 2400ngL p0.01 LFC0.75		CEBPA		transcription regulator		1.163		0.151	0.804	0.00605	A2M,BTG2,FOS,G6PC1,KRT17,PCK1	ADIPOQ,CEBPA,CREB1,EP300,FOXO1,MYC,PPARA,RELA,RNA polymerase II,STAT3,TP53
PFOS F1 2400ngL p0.01 LFC0.75		MAPK14		kinase		1.972	bias	0.262	1.456	0.00612	DUSP1,FOS,G6PC1,PCK1	ATF2,ATF6,Creb,EP300,FOS,Insulin,MAPK14,MYC,RNA polymerase II,STAT3,TP53,USF1
PFOS F1 2400ngL p0.01 LFC0.75		Sos		group						0.00612	FOS,LGALS3BP,MET,ODC1	Ap1,JUN,NFkB (complex),RAS,Sos,TP53
PFOS F1 2400ngL p0.01 LFC0.75		SMARCB1		transcription regulator						0.00622	A2M,FOS,G6PC1,PCK1	CDKN2A,MYC,NR3C1,RELA,SMARCB1,THRB,TP53
PFOS F1 2400ngL p0.01 LFC0.75		Fgf		group						0.00628	FOS,ODC1	ERK,Fgf,JUN,MYC,NR3C1,RELA,TP53
PFOS F1 2400ngL p0.01 LFC0.75		NCF1		enzyme						0.00628	EDN1,TNFRSF14
PFOS F1 2400ngL p0.01 LFC0.75		camptothecin		chemical drug	Activated	2.236		0.136	1.931	0.00645	BTG2,CDC73,EDN1,FOS,GADD45B,RND2,SAT1	CDKN2A,MYC,NFKBIA,NR3C1,RELA,THRB,TP53,camptothecin
PFOS F1 2400ngL p0.01 LFC0.75		1-methyl-4-phenyl-1,2,3,6-tetrahydropyridine		chemical toxicant						0.00664	FOS,NCF2,PARK7
PFOS F1 2400ngL p0.01 LFC0.75		LOC105372576		other						0.00666	EDN1,FOS
PFOS F1 2400ngL p0.01 LFC0.75		leucine		chemical - endogenous mammalian						0.00666	FOS,G6PC1	AKT1,CREB1,Creb,EP300,FOXG1,FOXO1,INS,IRS1,JUN,MYC,PPARA,PPARGC1A,RELA,ethanol,leucine
PFOS F1 2400ngL p0.01 LFC0.75		EDN1	0.984	cytokine						0.00666	EDN1,FOS,GRN,ODC1	Ap1,CREB1,CREM,Ca2+,Creb,EDN1,ERK,FOS,FOSL1,IL1B,JUN,MYC,NFKBIA,NFkB (complex),NR3C1,RAS,RELA,TP53,nitric oxide
PFOS F1 2400ngL p0.01 LFC0.75		ERBB2		kinase		0.816		0.191	0.348	0.00681	BTG2,EDN1,FOS,GGT5,NCF2,SCG5,SLC6A14,SPINT1,SRPX	Akt,ERBB2,RELA,STAT3,Stat3-Stat3,TP53
PFOS F1 2400ngL p0.01 LFC0.75		acyline		biologic drug						0.00681	DUSP1,FOS,GADD45B
PFOS F1 2400ngL p0.01 LFC0.75		NGFR		transmembrane receptor						0.00705	A2M,FOS	AHR,Akt,Ap1,EP300,FOS,JUN,Jnk,NFkB (complex),NGF,NGFR,NR3C1,RELA,STAT,STAT3,Stat3-Stat3,TP53
PFOS F1 2400ngL p0.01 LFC0.75		mir-214		microrna						0.00705	G6PC1,PCK1
PFOS F1 2400ngL p0.01 LFC0.75		GnRH analog		biologic drug		1		-0.015	1.031	0.00714	CCNC,CTNS,DUSP1,FOS,NUTF2
PFOS F1 2400ngL p0.01 LFC0.75		potassium chloride		chemical drug						0.00717	BTG2,FOS,ODC1	CDKN2A,CREB1,CREM,FOS,IGF1,IL1B,JUN,NFKBIA,NFkB (complex),RELA,potassium chloride
PFOS F1 2400ngL p0.01 LFC0.75		1-(3-chlorophenyl)piperazine		chemical drug						0.00718	FOS
PFOS F1 2400ngL p0.01 LFC0.75		5-thio-D-glucose		chemical reagent						0.00718	FOS
PFOS F1 2400ngL p0.01 LFC0.75		7-dehydrocholesterol		chemical - endogenous mammalian						0.00718	MAP3K1
PFOS F1 2400ngL p0.01 LFC0.75		7alpha-hydroxycholesterol		chemical - endogenous mammalian						0.00718	G6PC1
PFOS F1 2400ngL p0.01 LFC0.75		ARHGEF28		other						0.00718	FOS
PFOS F1 2400ngL p0.01 LFC0.75		CBP-ICSBP-IRF-1-PU.1		complex						0.00718	NCF2
PFOS F1 2400ngL p0.01 LFC0.75		CCHCR1		other						0.00718	KRT17
PFOS F1 2400ngL p0.01 LFC0.75		ECE1		peptidase						0.00718	EDN1
PFOS F1 2400ngL p0.01 LFC0.75		FBXO25		enzyme						0.00718	FOS
PFOS F1 2400ngL p0.01 LFC0.75		FS-93		chemical reagent						0.00718	MET
PFOS F1 2400ngL p0.01 LFC0.75		GABRG2		ion channel						0.00718	FOS
PFOS F1 2400ngL p0.01 LFC0.75		GAD1		enzyme						0.00718	FOS
PFOS F1 2400ngL p0.01 LFC0.75		GRAP		other						0.00718	FOS
PFOS F1 2400ngL p0.01 LFC0.75		GYKI 52466		chemical drug						0.00718	FOS
PFOS F1 2400ngL p0.01 LFC0.75		INTERLEUKIN		group						0.00718	FOS
PFOS F1 2400ngL p0.01 LFC0.75		Id		group						0.00718	ACTC1
PFOS F1 2400ngL p0.01 LFC0.75		LINC01410		other						0.00718	NCF2
PFOS F1 2400ngL p0.01 LFC0.75		MAPK8IP2		other						0.00718	FOS
PFOS F1 2400ngL p0.01 LFC0.75		NMB		other						0.00718	FOS
PFOS F1 2400ngL p0.01 LFC0.75		NPC 15437		chemical drug						0.00718	FOS
PFOS F1 2400ngL p0.01 LFC0.75		NPS		other						0.00718	FOS
PFOS F1 2400ngL p0.01 LFC0.75		OAZ1		enzyme						0.00718	ODC1
PFOS F1 2400ngL p0.01 LFC0.75		OMG		g-protein coupled receptor						0.00718	FOS
PFOS F1 2400ngL p0.01 LFC0.75		PIN4		enzyme						0.00718	G6PC1
PFOS F1 2400ngL p0.01 LFC0.75		PLA2		group						0.00718	FOS
PFOS F1 2400ngL p0.01 LFC0.75		POU4F3		transcription regulator						0.00718	FOS
PFOS F1 2400ngL p0.01 LFC0.75		RAMP3		g-protein coupled receptor						0.00718	FOS
PFOS F1 2400ngL p0.01 LFC0.75		SLC8A1		transporter						0.00718	EDN1
PFOS F1 2400ngL p0.01 LFC0.75		TH		enzyme						0.00718	FOS
PFOS F1 2400ngL p0.01 LFC0.75		UBE2V1		transcription regulator						0.00718	FOS
PFOS F1 2400ngL p0.01 LFC0.75		arylsulfonamide 64B		chemical reagent						0.00718	MET
PFOS F1 2400ngL p0.01 LFC0.75		bepridil		chemical drug						0.00718	GRN
PFOS F1 2400ngL p0.01 LFC0.75		cabozantinib/erlotinib		chemical drug						0.00718	MET
PFOS F1 2400ngL p0.01 LFC0.75		chlordiazepoxide		chemical drug						0.00718	FOS
PFOS F1 2400ngL p0.01 LFC0.75		cyproconazole		chemical toxicant						0.00718	GADD45B
PFOS F1 2400ngL p0.01 LFC0.75		cysteinyl-leukotriene		chemical - endogenous mammalian						0.00718	FOS
PFOS F1 2400ngL p0.01 LFC0.75		endomorphin-2		chemical - endogenous mammalian						0.00718	EDN1
PFOS F1 2400ngL p0.01 LFC0.75		fructose-2,6-diphosphate		chemical - endogenous mammalian						0.00718	G6PC1
PFOS F1 2400ngL p0.01 LFC0.75		ginsenoside Rh2		chemical - endogenous non-mammalian						0.00718	FOS
PFOS F1 2400ngL p0.01 LFC0.75		hexanoic acid		chemical - endogenous mammalian						0.00718	G6PC1
PFOS F1 2400ngL p0.01 LFC0.75		isosakuranetin		chemical - endogenous mammalian						0.00718	FOS
PFOS F1 2400ngL p0.01 LFC0.75		lavendustin A		chemical drug						0.00718	EDN1
PFOS F1 2400ngL p0.01 LFC0.75		macimorelin		biologic drug						0.00718	EDN1
PFOS F1 2400ngL p0.01 LFC0.75		miR-532-5p (and other miRNAs w/seed AUGCCUU)		mature microrna						0.00718	NCF2
PFOS F1 2400ngL p0.01 LFC0.75		milrinone		chemical drug						0.00718	CREM
PFOS F1 2400ngL p0.01 LFC0.75		mir-613		microrna						0.00718	MET
PFOS F1 2400ngL p0.01 LFC0.75		nisoldipine		chemical drug						0.00718	FOS
PFOS F1 2400ngL p0.01 LFC0.75		oxazepam		chemical drug						0.00718	GADD45B
PFOS F1 2400ngL p0.01 LFC0.75		primidone		chemical drug						0.00718	FOS
PFOS F1 2400ngL p0.01 LFC0.75		propionate derivative		chemical - other						0.00718	PCK1
PFOS F1 2400ngL p0.01 LFC0.75		tegaserod		chemical drug						0.00718	FOS
PFOS F1 2400ngL p0.01 LFC0.75		veratridine		chemical toxicant						0.00718	FOS
PFOS F1 2400ngL p0.01 LFC0.75		CG		complex	Activated	2.373		0.246	1.789	0.00726	BTG2,CREM,DUSP1,FOS,G6PC1,LGALS3BP	CARM1,CG,CREB1,CREM,Creb,EP300,ESR2,FOS,IL6,JUN,MYC,NFkB (complex),NR3C1,RELA,SP3,TP53,beta-estradiol,cyclic AMP
PFOS F1 2400ngL p0.01 LFC0.75		laquinimod		chemical drug						0.00735	CRHR1,SPINT1,SYT15
PFOS F1 2400ngL p0.01 LFC0.75		8-bromoguanosine 3',5'-cyclic monophosphate		chemical reagent						0.00744	EDN1,FOS	8-bromoguanosine 3',5'-cyclic monophosphate,ATF2,Ap1,EDN1,EP300,ERK1/2,JUN,MYC,NFkB (complex),NR3C1,P38 MAPK,Pkg,RELA
PFOS F1 2400ngL p0.01 LFC0.75		SOX10	-0.658	transcription regulator						0.00744	FOS,GDA
PFOS F1 2400ngL p0.01 LFC0.75		Stat3-Stat3		complex						0.00744	A2M,FOS
PFOS F1 2400ngL p0.01 LFC0.75		BDNF		growth factor						0.00758	DUSP1,FOS,GDA,ITIH3,SLC17A8	BDNF,Creb,EP300,TP53
PFOS F1 2400ngL p0.01 LFC0.75		RELA		transcription regulator		0	bias	0.315	-0.623	0.0077	A2M,BTG2,DUSP1,EDN1,FOS,PCK1	AHR,Ap1,CDKN2A,EP300,FOS,FOXO1,JUN,MYC,NFkB (complex),NR3C1,RELA,RNA polymerase II,THRB,TNF,TP53
PFOS F1 2400ngL p0.01 LFC0.75		SP3		transcription regulator						0.00772	DUSP1,FOS,MET,NCF2
PFOS F1 2400ngL p0.01 LFC0.75		ELF4		transcription regulator						0.00785	CREM,DUSP1
PFOS F1 2400ngL p0.01 LFC0.75		GNB2		enzyme						0.00785	CREM,DUSP1
PFOS F1 2400ngL p0.01 LFC0.75		PTCH1		transmembrane receptor						0.00785	BTG2,LHX2
PFOS F1 2400ngL p0.01 LFC0.75		CDKN2A		transcription regulator		0.849		-0.042	0.932	0.00786	A2M,BTG2,DUSP1,FOS,ODC1	AHR,CDKN2A,EP300,ERK,FOS,FOXO1,IL6,JUN,MYC,NFkB (complex),NR3C1,RELA,SP3,THRB,TNF,TP53
PFOS F1 2400ngL p0.01 LFC0.75		GNA15		enzyme						0.00791	GDA,GUCY1B1,ODC1
PFOS F1 2400ngL p0.01 LFC0.75		IL3		cytokine						0.00796	BTG2,CREM,FOS,GADD45B,ODC1	CREB1,CREM,Creb,EP300,ERK,IL3,JUN,MYC,NFkB (complex),NR3C1,PPARGC1A,RELA,TP53
PFOS F1 2400ngL p0.01 LFC0.75		Jnk		group		1.992	bias	0.297	1.4	0.00797	A2M,DUSP1,EDN1,FOS	AHR,Ap1,CREB1,CREM,EP300,ERK1/2,FOS,IL1B,JUN,Jnk,MYC,NFKBIA,NFkB (complex),NR3C1,RELA,RNA polymerase II,TP53
PFOS F1 2400ngL p0.01 LFC0.75		medroxyprogesterone acetate		chemical drug		0.816	bias	0.296	0.092	0.00808	BTG2,EDN1,GUCY1B1,ODC1,SAT1,THBS2	CREB1,EP300,ERK,ESR2,FOS,JUN,MYC,NFkB (complex),NR3C1,RELA,RNA polymerase II,STAT3,TP53,beta-estradiol,medroxyprogesterone acetate
PFOS F1 2400ngL p0.01 LFC0.75		hyaluronic acid		chemical - endogenous mammalian						0.00811	FOS,MET,NCF2	Ap1,ESR1,FOS,IL6,JUN,NFkB (complex),RAS,RELA,SP3,TP53,TWIST1,hyaluronic acid
PFOS F1 2400ngL p0.01 LFC0.75		GNRH		group						0.00827	DUSP1,FOS	AHR,ATF2,ATF6,CREB1,Creb,ERK1/2,GNRH,JUN,Jnk,MAPK14,MYC,NFkB (complex),NR3C1,Pkc(s),RELA,TP53,USF1
PFOS F1 2400ngL p0.01 LFC0.75		SPRY2		other						0.00827	FOS,MET	Ap1,FOXO1,RAF1,SPRY2
PFOS F1 2400ngL p0.01 LFC0.75		STAT		group						0.00827	A2M,FOS
PFOS F1 2400ngL p0.01 LFC0.75		SYK		kinase						0.0083	CREM,EDN1,YPEL5
PFOS F1 2400ngL p0.01 LFC0.75		atorvastatin		chemical drug		0.762		-0.078	0.916	0.00861	DUSP1,EDN1,FOS,GADD45B	AHR,CREB1,CREM,Ca2+,Creb,EP300,ERK1/2,JUN,Jnk,MAPK9,MYC,NFkB (complex),NR3C1,RELA,RNA polymerase II,STAT3,TP53,atorvastatin
PFOS F1 2400ngL p0.01 LFC0.75		CAMK4		kinase						0.0087	CREM,FOS	CAMK4,CREB1,CREM,Creb,EP300,KCNIP3,TP53
PFOS F1 2400ngL p0.01 LFC0.75		FOXA3		transcription regulator						0.0087	G6PC1,PCK1	Creb,EP300,FOXA3,TP53
PFOS F1 2400ngL p0.01 LFC0.75		Foxp1		transcription regulator						0.0087	G6PC1,PCK1	FOXO1,Foxp1,PPARGC1A
PFOS F1 2400ngL p0.01 LFC0.75		GNB1		enzyme						0.0087	CREM,DUSP1
PFOS F1 2400ngL p0.01 LFC0.75		IRF2BP1		transcription regulator						0.0087	DUSP1,FOS
PFOS F1 2400ngL p0.01 LFC0.75		ITCH		enzyme						0.0087	FOS,SC5D
PFOS F1 2400ngL p0.01 LFC0.75		NSD2		enzyme						0.0087	BTG2,FOS
PFOS F1 2400ngL p0.01 LFC0.75		OVA-8		chemical reagent						0.0087	FOS,GADD45B
PFOS F1 2400ngL p0.01 LFC0.75		TRH		other						0.0087	DUSP1,FOS	Ap1,CREM,Ca2+,Creb,FOS,FOXO1,JUN,NFkB (complex),PPARA,RELA,TP53,TRH,ethanol
PFOS F1 2400ngL p0.01 LFC0.75		thalidomide		chemical drug						0.0087	FOS,GADD45B
PFOS F1 2400ngL p0.01 LFC0.75		SOX9		transcription regulator						0.0087	FOS,LHX2,THBS2
PFOS F1 2400ngL p0.01 LFC0.75		RAC1		enzyme						0.00891	DUSP1,FOS,RAC3	AHR,ATF2,ATF6,Creb,JUN,Jnk,MAPK14,NR3C1,RAC1,RELA,TP53,USF1
PFOS F1 2400ngL p0.01 LFC0.75		ID2		transcription regulator						0.00901	BTG2,DUSP1,G6PC3,GADD45B
PFOS F1 2400ngL p0.01 LFC0.75		thapsigargin		chemical toxicant		1.15		0.246	0.762	0.00901	CREM,FOS,GADD45B,MET	FOS,IL6,JUN,NFkB (complex),PPARGC1A,RELA,SP3,TP53,thapsigargin
PFOS F1 2400ngL p0.01 LFC0.75		CTF1		cytokine						0.00913	A2M,FOS	AHR,Ap1,CTF1,EP300,FOS,JUN,Jnk,NFkB (complex),NR3C1,RELA,STAT,STAT5B,TP53
PFOS F1 2400ngL p0.01 LFC0.75		NR1D1		ligand-dependent nuclear receptor						0.00913	FOS,G6PC1
PFOS F1 2400ngL p0.01 LFC0.75		CD28		transmembrane receptor		0.492	bias	0.284	-0.138	0.00925	CREM,FOS,GFUS,GUCY1B1,ODC1	CAMK4,CD28,CREM,Ca2+,Creb,JUN,NFkB (complex),RELA
PFOS F1 2400ngL p0.01 LFC0.75		BMP2		growth factor		0.277	bias	0.26	-0.228	0.00929	CPA1,FOS,GADD45B,SPINT1
PFOS F1 2400ngL p0.01 LFC0.75		metformin		chemical drug		-1.949		-0.107	-1.74	0.00943	FOS,G6PC1,GADD45B,PCK1	ADIPOQ,AKT1,CARM1,CREB1,EP300,FOXG1,FOXO1,INS,IRS1,MYC,NR3C1,PPARA,PPARGC1A,RELA,TP53,metformin
PFOS F1 2400ngL p0.01 LFC0.75		quercetin		chemical drug		0.277		0.085	0.112	0.00943	EDN1,FOS,KRT17,ODC1	CREM,Ca2+,Creb,ERK1/2,ESR2,FOS,FOSL1,JUN,MYC,NFkB (complex),NR3C1,PPARGC1A,RELA,STAT3,TP53,nitric oxide,quercetin
PFOS F1 2400ngL p0.01 LFC0.75		KCNK9		ion channel						0.00958	A2M,GADD45B
PFOS F1 2400ngL p0.01 LFC0.75		NR0B1		ligand-dependent nuclear receptor						0.00958	G6PC1,PCK1
PFOS F1 2400ngL p0.01 LFC0.75		PP1		chemical drug						0.00958	FOS,ODC1	ERK,JUN,MYC,NR3C1,PP1,RELA,TP53
PFOS F1 2400ngL p0.01 LFC0.75		T3-TR-RXR		complex						0.00958	G6PC1,PCK1
PFOS F1 2400ngL p0.01 LFC0.75		memantine		chemical drug						0.00958	CREM,FOS	CREM,Ca2+,Creb,EP300,JUN,NFkB (complex),RELA,TP53,memantine
PFOS F1 2400ngL p0.01 LFC0.75		propranolol		chemical drug						0.00958	DUSP1,FOS	ATF2,ATF6,Ap1,CREB1,CREM,Ca2+,Creb,ERK1/2,JUN,MAPK14,MYC,NFkB (complex),NR3C1,Pka,RELA,USF1,aldosterone,propranolol
PFOS F1 2400ngL p0.01 LFC0.75		JUN		transcription regulator		-0.557	bias	0.263	-1.056	0.00966	A2M,DUSP1,EDN1,FOS,MET,NCF2	AHR,Ap1,CDKN2A,FOS,FOXO1,IGF1,IL6,JUN,Jnk,MYC,NFkB (complex),NR3C1,RELA,SP3,Stat3-Stat3,TNF,TP53
PFOS F1 2400ngL p0.01 LFC0.75		ELAVL1		other						0.00986	DUSP1,FOS,LGALS3BP,SAT1
PFOS F1 2400ngL p0.01 LFC0.75		KAT2A		enzyme						0.00997	G6PC1,ITIH3,PCK1
PFOS F1 2400ngL p0.01 LFC0.75		chloropromazine		chemical drug						0.01	FOS,SC5D
PFOS F1 2400ngL p0.01 LFC0.75		fisetin		chemical drug						0.01	FOS,PCK1
PFOS F1 2400ngL p0.01 LFC0.75		NR1H4		ligand-dependent nuclear receptor						0.0101	ATP8B1,EDN1,G6PC1,PCK1
PFOS F1 2400ngL p0.01 LFC0.75		interferon beta-1a		biologic drug						0.0102	GADD45B,MAL,NCF2
PFOS F1 2400ngL p0.01 LFC0.75		RARA		ligand-dependent nuclear receptor						0.0102	CCNC,DUSP1,FOS,LGALS3BP,PCK1
PFOS F1 2400ngL p0.01 LFC0.75		APOE		transporter		-1.981	bias	-0.281	-1.424	0.0105	EDN1,FOS,MAP3K1,NCF2,TNFRSF14
PFOS F1 2400ngL p0.01 LFC0.75		NFYC		transcription regulator						0.0105	G6PC1,PCK1
PFOS F1 2400ngL p0.01 LFC0.75		retinoid		chemical drug						0.0105	DUSP1,EDN1
PFOS F1 2400ngL p0.01 LFC0.75		TGFB1		growth factor		1.622		0.129	1.175	0.0106	ACTC1,DUSP1,EDN1,FOS,G6PC1,GADD45B,ITIH3,KRT17,MAP3K1,MET,NCF2,SCG5,THBS2,TNFRSF14
PFOS F1 2400ngL p0.01 LFC0.75		epigallocatechin-gallate		chemical drug		-1.132		-0.16	-0.82	0.0106	EDN1,FOS,G6PC1,GADD45B
PFOS F1 2400ngL p0.01 LFC0.75		LIPE		enzyme						0.0106	EDN1,FOS,PCK1
PFOS F1 2400ngL p0.01 LFC0.75		ATP		chemical - endogenous mammalian						0.0106	DUSP1,FOS,SAT1
PFOS F1 2400ngL p0.01 LFC0.75		RB1		transcription regulator		-0.239		0.044	-0.345	0.0107	ACTC1,DUSP1,FOS,GADD45B,MET,PARK7
PFOS F1 2400ngL p0.01 LFC0.75		1700025L06Rik		other						0.0108	ACTC1
PFOS F1 2400ngL p0.01 LFC0.75		2-amino-3-phosphonopropionic acid		chemical - endogenous mammalian						0.0108	FOS
PFOS F1 2400ngL p0.01 LFC0.75		3,4-dihydroxybenzaldehyde		chemical - endogenous non-mammalian						0.0108	PARK7
PFOS F1 2400ngL p0.01 LFC0.75		3,7-dimethyl-1-propargylxanthine		chemical reagent						0.0108	FOS
PFOS F1 2400ngL p0.01 LFC0.75		8-(3-chlorostyryl)caffeine		chemical reagent						0.0108	FOS
PFOS F1 2400ngL p0.01 LFC0.75		ACTG1-MITF		fusion gene/product						0.0108	MET
PFOS F1 2400ngL p0.01 LFC0.75		ARHGEF11		other						0.0108	FOS
PFOS F1 2400ngL p0.01 LFC0.75		ATP1A2		transporter						0.0108	FOS
PFOS F1 2400ngL p0.01 LFC0.75		C1QL1		other						0.0108	FOS
PFOS F1 2400ngL p0.01 LFC0.75		CDK5R2		other						0.0108	FOS
PFOS F1 2400ngL p0.01 LFC0.75		CYP2C9		enzyme						0.0108	DUSP1
PFOS F1 2400ngL p0.01 LFC0.75		DUSP9		phosphatase						0.0108	PCK1
PFOS F1 2400ngL p0.01 LFC0.75		ELL		transcription regulator						0.0108	FOS
PFOS F1 2400ngL p0.01 LFC0.75		EXOSC10		kinase						0.0108	FOS
PFOS F1 2400ngL p0.01 LFC0.75		Esr1-Estrogen-Sp1		complex						0.0108	FOS
PFOS F1 2400ngL p0.01 LFC0.75		FBN2		other						0.0108	G6PC1
PFOS F1 2400ngL p0.01 LFC0.75		FKHR		group						0.0108	A2M
PFOS F1 2400ngL p0.01 LFC0.75		GCNT1		enzyme						0.0108	FOS
PFOS F1 2400ngL p0.01 LFC0.75		GK		kinase						0.0108	G6PC1
PFOS F1 2400ngL p0.01 LFC0.75		Gap		group						0.0108	FOS
PFOS F1 2400ngL p0.01 LFC0.75		H1-1		other						0.0108	FOS
PFOS F1 2400ngL p0.01 LFC0.75		Hspa1b		other						0.0108	FOS
PFOS F1 2400ngL p0.01 LFC0.75		KLHL21		enzyme						0.0108	DUSP1
PFOS F1 2400ngL p0.01 LFC0.75		MTCH2		other						0.0108	MET
PFOS F1 2400ngL p0.01 LFC0.75		MXD3		transcription regulator						0.0108	ODC1
PFOS F1 2400ngL p0.01 LFC0.75		MXD4		transcription regulator						0.0108	ODC1
PFOS F1 2400ngL p0.01 LFC0.75		PX-12		chemical drug						0.0108	SAT1
PFOS F1 2400ngL p0.01 LFC0.75		REC2923		chemical reagent						0.0108	PCK1
PFOS F1 2400ngL p0.01 LFC0.75		RING1		transcription regulator						0.0108	FOS
PFOS F1 2400ngL p0.01 LFC0.75		SCN1B		ion channel						0.0108	FOS
PFOS F1 2400ngL p0.01 LFC0.75		SPTBN1		other						0.0108	FOS
PFOS F1 2400ngL p0.01 LFC0.75		SRFBP1		other						0.0108	ACTC1
PFOS F1 2400ngL p0.01 LFC0.75		TOR2A		other						0.0108	FOS
PFOS F1 2400ngL p0.01 LFC0.75		TRPM3		ion channel						0.0108	FOS
PFOS F1 2400ngL p0.01 LFC0.75		Trk Receptor		group						0.0108	EDN1
PFOS F1 2400ngL p0.01 LFC0.75		VEZF1		transcription regulator						0.0108	EDN1
PFOS F1 2400ngL p0.01 LFC0.75		amantadine		chemical drug						0.0108	FOS
PFOS F1 2400ngL p0.01 LFC0.75		avexitide		biologic drug						0.0108	FOS
PFOS F1 2400ngL p0.01 LFC0.75		cetylpyridinium		chemical drug						0.0108	FOS
PFOS F1 2400ngL p0.01 LFC0.75		cycloserine		chemical drug						0.0108	FOS
PFOS F1 2400ngL p0.01 LFC0.75		devazepide		chemical drug						0.0108	FOS
PFOS F1 2400ngL p0.01 LFC0.75		ethyl ether		chemical reagent						0.0108	FOS
PFOS F1 2400ngL p0.01 LFC0.75		mecamylamine		chemical drug						0.0108	FOS
PFOS F1 2400ngL p0.01 LFC0.75		miR-98 inhibitor		chemical reagent						0.0108	EDN1
PFOS F1 2400ngL p0.01 LFC0.75		modafinil		chemical drug						0.0108	FOS
PFOS F1 2400ngL p0.01 LFC0.75		muraglitazar		chemical drug						0.0108	EDN1
PFOS F1 2400ngL p0.01 LFC0.75		mycosporine-like amino acid		chemical reagent						0.0108	FOS
PFOS F1 2400ngL p0.01 LFC0.75		nitrous oxide		chemical drug						0.0108	FOS
PFOS F1 2400ngL p0.01 LFC0.75		oxotremorine		chemical drug						0.0108	FOS
PFOS F1 2400ngL p0.01 LFC0.75		p-chloroamphetamine		chemical drug						0.0108	FOS
PFOS F1 2400ngL p0.01 LFC0.75		potassium channel		group						0.0108	FOS
PFOS F1 2400ngL p0.01 LFC0.75		prochloraz		chemical reagent						0.0108	ODC1
PFOS F1 2400ngL p0.01 LFC0.75		taprostene		chemical reagent						0.0108	DUSP1
PFOS F1 2400ngL p0.01 LFC0.75		STAT5a/b		group						0.0109	DUSP1,FOS,PCK1
PFOS F1 2400ngL p0.01 LFC0.75		actinomycin D		biologic drug		-1.172		-0.226	-0.729	0.0109	DUSP1,FOS,GDA,GUCY1B1
PFOS F1 2400ngL p0.01 LFC0.75		lipopolysaccharide		chemical drug		0.654		0.248	-0.284	0.0109	ACTC1,CREM,CRHR1,DUSP1,EDN1,FOS,GADD45B,GUCY1B1,INSM1,LGALS3BP,MET,NCF2,ODC1,PARK7,SAT1,THBS2
PFOS F1 2400ngL p0.01 LFC0.75		TNC		other						0.011	FOS,MET
PFOS F1 2400ngL p0.01 LFC0.75		SRC		kinase						0.0111	ATP8B1,DUSP1,FOS
PFOS F1 2400ngL p0.01 LFC0.75		ZMPSTE24		peptidase						0.0115	BTG2,GADD45B
PFOS F1 2400ngL p0.01 LFC0.75		conjugated linoleic acid		chemical drug						0.0115	DUSP1,FOS
PFOS F1 2400ngL p0.01 LFC0.75		eflornithine		chemical drug						0.0115	LGALS3BP,ODC1
PFOS F1 2400ngL p0.01 LFC0.75		methyl methanesulfonate		chemical toxicant						0.0115	BTG2,GADD45B
PFOS F1 2400ngL p0.01 LFC0.75		FGF1		growth factor						0.0116	EDN1,FOS,ODC1
PFOS F1 2400ngL p0.01 LFC0.75		LDLR		transporter						0.0117	DUSP1,G6PC1,PCK1,SC5D
PFOS F1 2400ngL p0.01 LFC0.75		methotrexate		chemical drug						0.0117	BTG2,DUSP1,MET,PCK1
PFOS F1 2400ngL p0.01 LFC0.75		MIF		cytokine						0.0118	DUSP1,FOS,MET
PFOS F1 2400ngL p0.01 LFC0.75		FOXA2		transcription regulator						0.0119	A2M,ACTC1,G6PC1,PCK1
PFOS F1 2400ngL p0.01 LFC0.75		benzyl isothiocyanate		chemical - endogenous non-mammalian						0.012	FOS,MET
PFOS F1 2400ngL p0.01 LFC0.75		KLF11		transcription regulator						0.0121	EDN1,PCK1,THBS2
PFOS F1 2400ngL p0.01 LFC0.75		NR5A2		ligand-dependent nuclear receptor						0.0121	CPA1,CPA2,FOS
PFOS F1 2400ngL p0.01 LFC0.75		SMAD1		transcription regulator						0.0125	BTG2,GADD45B
PFOS F1 2400ngL p0.01 LFC0.75		obeticholic acid		chemical drug						0.0125	G6PC1,PCK1
PFOS F1 2400ngL p0.01 LFC0.75		MEF2C		transcription regulator						0.0126	ACTC1,FOS,SMYD1
PFOS F1 2400ngL p0.01 LFC0.75		SB-431542		chemical reagent						0.0126	FOS,G6PC1,GADD45B
PFOS F1 2400ngL p0.01 LFC0.75		N-acetyl-L-cysteine		chemical drug		-1.966	bias	-0.267	-1.44	0.0127	DUSP1,EDN1,FOS,NCF2
PFOS F1 2400ngL p0.01 LFC0.75		HRAS		enzyme		0.277		0.137	0.012	0.0127	A2M,BTG2,DUSP1,FOS,GRN,MET,PCK1
PFOS F1 2400ngL p0.01 LFC0.75		FYN		kinase						0.013	DUSP1,FOS
PFOS F1 2400ngL p0.01 LFC0.75		NUP98-DDX10		fusion gene/product						0.013	A2M,GADD45B
PFOS F1 2400ngL p0.01 LFC0.75		TCF7		transcription regulator						0.013	FOS,MET
PFOS F1 2400ngL p0.01 LFC0.75		herbimycin		chemical drug						0.013	DUSP1,FOS
PFOS F1 2400ngL p0.01 LFC0.75		omeprazole		chemical drug						0.013	A2M,FOS
PFOS F1 2400ngL p0.01 LFC0.75		MET	-0.814	kinase						0.0133	EDN1,FOS,MAL
PFOS F1 2400ngL p0.01 LFC0.75		WNT1		cytokine						0.0136	EDN1,FOS,GRN
PFOS F1 2400ngL p0.01 LFC0.75		LY294002		chemical drug	Inhibited	-2.449	bias	-0.348	-1.598	0.0137	CPA2,CREM,CRHR1,DUSP1,FOS,GRN
PFOS F1 2400ngL p0.01 LFC0.75		L-glutamic acid		chemical - endogenous mammalian						0.0139	FOS,GADD45B,MAL
PFOS F1 2400ngL p0.01 LFC0.75		methapyrilene		chemical drug						0.0139	A2M,BTG2,ODC1
PFOS F1 2400ngL p0.01 LFC0.75		semaxinib		chemical drug						0.0139	EDN1,FOS,TNFRSF14
PFOS F1 2400ngL p0.01 LFC0.75		AVP		other						0.014	CRHR1,FOS
PFOS F1 2400ngL p0.01 LFC0.75		CREBBP		transcription regulator						0.0142	DUSP1,FOS,G6PC1,LGALS3BP,PCK1
PFOS F1 2400ngL p0.01 LFC0.75		1,5-dihydroxyisoquinoline		chemical reagent						0.0143	EDN1
PFOS F1 2400ngL p0.01 LFC0.75		1-methyl-2-pyrrolidinone		chemical drug						0.0143	FOS
PFOS F1 2400ngL p0.01 LFC0.75		ACP1		phosphatase						0.0143	FOS
PFOS F1 2400ngL p0.01 LFC0.75		AKAP13		other						0.0143	FOS
PFOS F1 2400ngL p0.01 LFC0.75		ARID1B		transcription regulator						0.0143	FOS
PFOS F1 2400ngL p0.01 LFC0.75		ARRDC3		other						0.0143	PCK1
PFOS F1 2400ngL p0.01 LFC0.75		CALCR		g-protein coupled receptor						0.0143	FOS
PFOS F1 2400ngL p0.01 LFC0.75		CCKAR		g-protein coupled receptor						0.0143	MET
PFOS F1 2400ngL p0.01 LFC0.75		CRABP2		transporter						0.0143	BTG2
PFOS F1 2400ngL p0.01 LFC0.75		GCLC		enzyme						0.0143	FOS
PFOS F1 2400ngL p0.01 LFC0.75		KCNJ2		ion channel						0.0143	FOS
PFOS F1 2400ngL p0.01 LFC0.75		N-hydroxy-2,2-diphenylacetamide		chemical reagent						0.0143	EDN1
PFOS F1 2400ngL p0.01 LFC0.75		PFKFB1		kinase						0.0143	G6PC1
PFOS F1 2400ngL p0.01 LFC0.75		PKIA		other						0.0143	PCK1
PFOS F1 2400ngL p0.01 LFC0.75		RAB11FIP3		other						0.0143	FOS
PFOS F1 2400ngL p0.01 LFC0.75		RGD1560225		other						0.0143	EDN1
PFOS F1 2400ngL p0.01 LFC0.75		Rp-8-Br-cGMPS		chemical - kinase inhibitor						0.0143	FOS
PFOS F1 2400ngL p0.01 LFC0.75		Sapk		group						0.0143	FOS
PFOS F1 2400ngL p0.01 LFC0.75		Stat dimer		complex						0.0143	FOS
PFOS F1 2400ngL p0.01 LFC0.75		TBPL1		transcription regulator						0.0143	FOS
PFOS F1 2400ngL p0.01 LFC0.75		TEX11		other						0.0143	FOS
PFOS F1 2400ngL p0.01 LFC0.75		TR-RXR		complex						0.0143	G6PC1
PFOS F1 2400ngL p0.01 LFC0.75		ZNF467		transcription regulator						0.0143	FOS
PFOS F1 2400ngL p0.01 LFC0.75		apicularen A		chemical reagent						0.0143	GRN
PFOS F1 2400ngL p0.01 LFC0.75		asparagine		chemical - endogenous mammalian						0.0143	ODC1
PFOS F1 2400ngL p0.01 LFC0.75		atipamezole		chemical drug						0.0143	FOS
PFOS F1 2400ngL p0.01 LFC0.75		carboxyamido-triazole		chemical drug						0.0143	FOS
PFOS F1 2400ngL p0.01 LFC0.75		cromakalim		chemical drug						0.0143	FOS
PFOS F1 2400ngL p0.01 LFC0.75		endothelin receptor		group						0.0143	FOS
PFOS F1 2400ngL p0.01 LFC0.75		ethyl linoleate		chemical - endogenous mammalian						0.0143	SC5D
PFOS F1 2400ngL p0.01 LFC0.75		glabridin		chemical - endogenous non-mammalian						0.0143	FOS
PFOS F1 2400ngL p0.01 LFC0.75		hoechst 33342		chemical reagent						0.0143	FOS
PFOS F1 2400ngL p0.01 LFC0.75		ibotenic acid		chemical toxicant						0.0143	FOS
PFOS F1 2400ngL p0.01 LFC0.75		inecalcitol		chemical drug						0.0143	CCNC
PFOS F1 2400ngL p0.01 LFC0.75		ketanserin		chemical drug						0.0143	FOS
PFOS F1 2400ngL p0.01 LFC0.75		miR-381-3p (and other miRNAs w/seed AUACAAG)		mature microrna						0.0143	MET
PFOS F1 2400ngL p0.01 LFC0.75		mir-32		microrna						0.0143	BTG2
PFOS F1 2400ngL p0.01 LFC0.75		mitotane		chemical drug						0.0143	MET
PFOS F1 2400ngL p0.01 LFC0.75		nabumetone		chemical drug						0.0143	ACTC1
PFOS F1 2400ngL p0.01 LFC0.75		pentanoic acid		chemical - endogenous mammalian						0.0143	G6PC1
PFOS F1 2400ngL p0.01 LFC0.75		phosphoramidon		chemical - endogenous non-mammalian						0.0143	EDN1
PFOS F1 2400ngL p0.01 LFC0.75		pterosin B		chemical reagent						0.0143	G6PC1
PFOS F1 2400ngL p0.01 LFC0.75		tramadol		chemical drug						0.0143	FOS
PFOS F1 2400ngL p0.01 LFC0.75		yohimbine		chemical drug						0.0143	FOS
PFOS F1 2400ngL p0.01 LFC0.75		GATA4		transcription regulator		1.206		0.089	1.033	0.0145	ACTC1,EDN1,FOS,KRT17
PFOS F1 2400ngL p0.01 LFC0.75		SB 216763		chemical drug						0.0146	G6PC1,PCK1
PFOS F1 2400ngL p0.01 LFC0.75		TIMP3		other						0.0146	FOS,MET
PFOS F1 2400ngL p0.01 LFC0.75		SOCS1		other						0.0147	A2M,DUSP1,FOS
PFOS F1 2400ngL p0.01 LFC0.75		E. coli B5 lipopolysaccharide		chemical - endogenous non-mammalian		1.067		0.222	0.627	0.0148	DUSP1,FOS,G6PC1,NCF2
PFOS F1 2400ngL p0.01 LFC0.75		MITF		transcription regulator						0.0148	CREM,FOS,MET,TNFRSF14
PFOS F1 2400ngL p0.01 LFC0.75		RPTOR		other						0.0149	G6PC1,PCK1,SC5D
PFOS F1 2400ngL p0.01 LFC0.75		MAP2K5		kinase						0.0151	CREM,FOS
PFOS F1 2400ngL p0.01 LFC0.75		inosine		chemical - endogenous mammalian						0.0151	A2M,LGALS3BP
PFOS F1 2400ngL p0.01 LFC0.75		CSF1		cytokine		1.233	bias	0.305	0.645	0.0152	DUSP1,FOS,NCF2,SC5D
PFOS F1 2400ngL p0.01 LFC0.75		IRF8		transcription regulator						0.0155	CREM,FOS,LHX2
PFOS F1 2400ngL p0.01 LFC0.75		sulforafan		chemical drug						0.0155	ENTPD5,FOS,KRT17
PFOS F1 2400ngL p0.01 LFC0.75		TLR3		transmembrane receptor						0.0156	DUSP1,EDN1,FOS,GADD45B
PFOS F1 2400ngL p0.01 LFC0.75		FSH		complex						0.0156	BTG2,CREM,DUSP1,FOS,PCK1
PFOS F1 2400ngL p0.01 LFC0.75		SQSTM1		transcription regulator						0.0157	EDN1,LHX2
PFOS F1 2400ngL p0.01 LFC0.75		nitroprusside		chemical drug						0.0157	FOS,G6PC1
PFOS F1 2400ngL p0.01 LFC0.75		losartan potassium		chemical drug						0.0158	CREM,EDN1,FOS
PFOS F1 2400ngL p0.01 LFC0.75		OSM		cytokine		1.709		0.167	1.313	0.0162	A2M,DENND5A,FOS,GFUS,KRT17,SULT2B1
PFOS F1 2400ngL p0.01 LFC0.75		MAP3K1	-0.933	kinase						0.0162	DUSP1,FOS
PFOS F1 2400ngL p0.01 LFC0.75		morphine		chemical drug						0.0167	FOS,MAP3K1,THBS2
PFOS F1 2400ngL p0.01 LFC0.75		ADM		other						0.0168	EDN1,FOS
PFOS F1 2400ngL p0.01 LFC0.75		CDK9		kinase						0.0168	FOS,ODC1
PFOS F1 2400ngL p0.01 LFC0.75		DCN		other						0.0168	DUSP1,MET
PFOS F1 2400ngL p0.01 LFC0.75		SFRP1		transmembrane receptor						0.0168	G6PC1,PCK1
PFOS F1 2400ngL p0.01 LFC0.75		leukotriene D4		chemical - endogenous mammalian						0.0168	CREM,DUSP1
PFOS F1 2400ngL p0.01 LFC0.75		palbociclib		chemical drug						0.0168	DUSP1,GADD45B
PFOS F1 2400ngL p0.01 LFC0.75		TNFSF11		cytokine		1.898	bias	0.362	1.211	0.0168	DUSP1,FOS,GADD45B,GRN
PFOS F1 2400ngL p0.01 LFC0.75		NRG1		growth factor						0.017	DUSP1,EDN1,FOS,GDA
PFOS F1 2400ngL p0.01 LFC0.75		NDRG1		kinase						0.0174	FOS,MET
PFOS F1 2400ngL p0.01 LFC0.75		TCF3		transcription regulator						0.0175	CPA1,GADD45B,INSM1,MAL,SULT2B1
PFOS F1 2400ngL p0.01 LFC0.75		NCOA1		transcription regulator						0.0176	BTG2,FOS,PCK1
PFOS F1 2400ngL p0.01 LFC0.75		F2		peptidase		1.952	bias	0.406	1.159	0.0178	DUSP1,EDN1,FOS,NCF2
PFOS F1 2400ngL p0.01 LFC0.75		5-hydroxydecanoic acid		chemical - endogenous mammalian						0.0179	FOS
PFOS F1 2400ngL p0.01 LFC0.75		5-hydroxytryptophan		chemical - endogenous mammalian						0.0179	FOS
PFOS F1 2400ngL p0.01 LFC0.75		7S NGF		complex						0.0179	FOS
PFOS F1 2400ngL p0.01 LFC0.75		ADRA1		group						0.0179	FOS
PFOS F1 2400ngL p0.01 LFC0.75		DRD1/5		group						0.0179	FOS
PFOS F1 2400ngL p0.01 LFC0.75		DRD3		g-protein coupled receptor						0.0179	FOS
PFOS F1 2400ngL p0.01 LFC0.75		ELMO1		other						0.0179	EDN1
PFOS F1 2400ngL p0.01 LFC0.75		ENHO		other						0.0179	G6PC1
PFOS F1 2400ngL p0.01 LFC0.75		GCLM		enzyme						0.0179	FOS
PFOS F1 2400ngL p0.01 LFC0.75		GPR17		g-protein coupled receptor						0.0179	FOS
PFOS F1 2400ngL p0.01 LFC0.75		GPR68		g-protein coupled receptor						0.0179	DUSP1
PFOS F1 2400ngL p0.01 LFC0.75		Gata		group						0.0179	EDN1
PFOS F1 2400ngL p0.01 LFC0.75		Gpcr		group						0.0179	FOS
PFOS F1 2400ngL p0.01 LFC0.75		KIDINS220		transcription regulator						0.0179	FOS
PFOS F1 2400ngL p0.01 LFC0.75		NDUFAB1		enzyme						0.0179	DBT
PFOS F1 2400ngL p0.01 LFC0.75		Nrg1		other						0.0179	FOS
PFOS F1 2400ngL p0.01 LFC0.75		PENK		other						0.0179	FOS
PFOS F1 2400ngL p0.01 LFC0.75		PPP2R5B		phosphatase						0.0179	SAT1
PFOS F1 2400ngL p0.01 LFC0.75		RPE65		enzyme						0.0179	FOS
PFOS F1 2400ngL p0.01 LFC0.75		SH2B2		other						0.0179	FOS
PFOS F1 2400ngL p0.01 LFC0.75		SLC1A1		transporter						0.0179	FOS
PFOS F1 2400ngL p0.01 LFC0.75		SORL1		transporter						0.0179	FOS
PFOS F1 2400ngL p0.01 LFC0.75		SWI-SNF		complex						0.0179	MET
PFOS F1 2400ngL p0.01 LFC0.75		UTS2		other						0.0179	FOS
PFOS F1 2400ngL p0.01 LFC0.75		butylated hydroxytoluene		chemical toxicant						0.0179	FOS
PFOS F1 2400ngL p0.01 LFC0.75		darusentan		chemical drug						0.0179	EDN1
PFOS F1 2400ngL p0.01 LFC0.75		dexfenfluramine		chemical drug						0.0179	FOS
PFOS F1 2400ngL p0.01 LFC0.75		etidronic acid		chemical drug						0.0179	FOS
PFOS F1 2400ngL p0.01 LFC0.75		gabapentin		chemical drug						0.0179	FOS
PFOS F1 2400ngL p0.01 LFC0.75		lindane		chemical drug						0.0179	FOS
PFOS F1 2400ngL p0.01 LFC0.75		methylamine		chemical - endogenous mammalian						0.0179	MET
PFOS F1 2400ngL p0.01 LFC0.75		nor-binaltorphimine		chemical reagent						0.0179	FOS
PFOS F1 2400ngL p0.01 LFC0.75		opioid		chemical drug						0.0179	THBS2
PFOS F1 2400ngL p0.01 LFC0.75		phloroglucinol		chemical drug						0.0179	FOS
PFOS F1 2400ngL p0.01 LFC0.75		sGC		complex						0.0179	FOS
PFOS F1 2400ngL p0.01 LFC0.75		NKX3-1		transcription regulator						0.018	BTG2,FOS
PFOS F1 2400ngL p0.01 LFC0.75		ZBTB20		transcription regulator						0.018	G6PC1,PCK1
PFOS F1 2400ngL p0.01 LFC0.75		luteolin		chemical drug						0.018	FOS,G6PC1
PFOS F1 2400ngL p0.01 LFC0.75		SREBF1		transcription regulator						0.018	G6PC1,NCF2,PCK1,SC5D
PFOS F1 2400ngL p0.01 LFC0.75		STAT1		transcription regulator	Activated	2.219	bias	0.291	1.573	0.0183	A2M,CREM,EDN1,FOS,KRT17
PFOS F1 2400ngL p0.01 LFC0.75		cytokine		group						0.0185	DUSP1,EDN1,FOS
PFOS F1 2400ngL p0.01 LFC0.75		GNRH1		other						0.0186	CREM,FOS
PFOS F1 2400ngL p0.01 LFC0.75		LRP6		transmembrane receptor						0.0186	FOS,G6PC1
PFOS F1 2400ngL p0.01 LFC0.75		glucagon		biologic drug						0.0186	FOS,PCK1
PFOS F1 2400ngL p0.01 LFC0.75		SP1		transcription regulator						0.0187	CREM,ENTPD5,FOS,MET,NCF2,PCK1
PFOS F1 2400ngL p0.01 LFC0.75		17-alpha-ethinylestradiol		chemical drug						0.0191	FOS,MET,ODC1
PFOS F1 2400ngL p0.01 LFC0.75		Nr1h		group						0.0191	EDN1,G6PC1,GGT5
PFOS F1 2400ngL p0.01 LFC0.75		ONECUT1		transcription regulator						0.0191	G6PC1,NUTF2,PCK1,YPEL5
PFOS F1 2400ngL p0.01 LFC0.75		anisomycin		chemical - endogenous non-mammalian						0.0192	DUSP1,FOS
PFOS F1 2400ngL p0.01 LFC0.75		JQ1		chemical reagent						0.0198	FOS,MAP3K1,TNFRSF14
PFOS F1 2400ngL p0.01 LFC0.75		ACSL4		enzyme						0.0198	SAT1,STK39
PFOS F1 2400ngL p0.01 LFC0.75		GIP		other						0.0198	FOS,PCK1
PFOS F1 2400ngL p0.01 LFC0.75		NEUROD1		transcription regulator						0.0198	INSM1,SCG5
PFOS F1 2400ngL p0.01 LFC0.75		thioctic acid		chemical drug						0.0198	FOS,PARK7
PFOS F1 2400ngL p0.01 LFC0.75		TAZ		enzyme						0.02	DUSP1,EDN1,MET,SCG5
PFOS F1 2400ngL p0.01 LFC0.75		STAT5A		transcription regulator						0.0203	A2M,FOS,SCG5,TNFRSF14
PFOS F1 2400ngL p0.01 LFC0.75		clozapine		chemical drug						0.0204	FOS,SC5D
PFOS F1 2400ngL p0.01 LFC0.75		valsartan		chemical drug						0.0204	EDN1,FOS
PFOS F1 2400ngL p0.01 LFC0.75		RBPJ		transcription regulator						0.0204	CPA1,DUSP1,FOS
PFOS F1 2400ngL p0.01 LFC0.75		RORC		ligand-dependent nuclear receptor						0.0204	G6PC1,GADD45B,PCK1
PFOS F1 2400ngL p0.01 LFC0.75		streptozocin		chemical drug		1.206		0.078	1.054	0.0205	CREM,FOS,G6PC1,PCK1
PFOS F1 2400ngL p0.01 LFC0.75		NR4A1		ligand-dependent nuclear receptor						0.0207	G6PC1,G6PC3,PCK1,SAT1
PFOS F1 2400ngL p0.01 LFC0.75		SMAD3		transcription regulator						0.0207	EDN1,FOS,G6PC1,GADD45B
PFOS F1 2400ngL p0.01 LFC0.75		EGLN		group						0.0207	A2M,DHRS13,PRSS57
PFOS F1 2400ngL p0.01 LFC0.75		H89		chemical drug						0.0207	CREM,DUSP1,FOS
PFOS F1 2400ngL p0.01 LFC0.75		SMAD4		transcription regulator						0.0209	EDN1,FOS,GADD45B,MET
PFOS F1 2400ngL p0.01 LFC0.75		GW 4064		chemical toxicant						0.021	G6PC1,PCK1
PFOS F1 2400ngL p0.01 LFC0.75		4-iodo-6-phenylpyrimidine		chemical reagent						0.0214	FOS
PFOS F1 2400ngL p0.01 LFC0.75		6,7-dinitroquinoxaline-2,3-dione		chemical reagent						0.0214	FOS
PFOS F1 2400ngL p0.01 LFC0.75		6-cyano-7-nitroquinoxaline-2,3-dione		chemical reagent						0.0214	FOS
PFOS F1 2400ngL p0.01 LFC0.75		BDKRB1		g-protein coupled receptor						0.0214	EDN1
PFOS F1 2400ngL p0.01 LFC0.75		Beta Arrestin		group						0.0214	FOS
PFOS F1 2400ngL p0.01 LFC0.75		DOHH		enzyme						0.0214	PARK7
PFOS F1 2400ngL p0.01 LFC0.75		DYNLL1		other						0.0214	FOS
PFOS F1 2400ngL p0.01 LFC0.75		Dynamin		group						0.0214	FOS
PFOS F1 2400ngL p0.01 LFC0.75		F2RL3		g-protein coupled receptor						0.0214	FOS
PFOS F1 2400ngL p0.01 LFC0.75		GPS1		other						0.0214	FOS
PFOS F1 2400ngL p0.01 LFC0.75		GSK690693		chemical drug						0.0214	MET
PFOS F1 2400ngL p0.01 LFC0.75		HIVEP2		transcription regulator						0.0214	FOS
PFOS F1 2400ngL p0.01 LFC0.75		INPPL1		phosphatase						0.0214	G6PC1
PFOS F1 2400ngL p0.01 LFC0.75		Ins1		other						0.0214	PCK1
PFOS F1 2400ngL p0.01 LFC0.75		KCNIP2		transporter						0.0214	CREM
PFOS F1 2400ngL p0.01 LFC0.75		L-glutamine		chemical - endogenous mammalian						0.0214	DUSP1
PFOS F1 2400ngL p0.01 LFC0.75		NUCB2		other						0.0214	FOS
PFOS F1 2400ngL p0.01 LFC0.75		Neurotrophin		group						0.0214	FOS
PFOS F1 2400ngL p0.01 LFC0.75		OPRK1		g-protein coupled receptor						0.0214	FOS
PFOS F1 2400ngL p0.01 LFC0.75		PPP2R2A		phosphatase						0.0214	SAT1
PFOS F1 2400ngL p0.01 LFC0.75		PROK2		other						0.0214	FOS
PFOS F1 2400ngL p0.01 LFC0.75		PSMD4		other						0.0214	A2M
PFOS F1 2400ngL p0.01 LFC0.75		RAB7A		enzyme						0.0214	FOS
PFOS F1 2400ngL p0.01 LFC0.75		RASA1		transporter						0.0214	FOS
PFOS F1 2400ngL p0.01 LFC0.75		RNF17		other						0.0214	ODC1
PFOS F1 2400ngL p0.01 LFC0.75		SERCA		group						0.0214	BTG2
PFOS F1 2400ngL p0.01 LFC0.75		TFF2		other						0.0214	SLC9A2
PFOS F1 2400ngL p0.01 LFC0.75		U 50488H		chemical reagent						0.0214	FOS
PFOS F1 2400ngL p0.01 LFC0.75		ZYX		other						0.0214	FOS
PFOS F1 2400ngL p0.01 LFC0.75		apamin		chemical toxicant						0.0214	FOS
PFOS F1 2400ngL p0.01 LFC0.75		catechol		chemical - endogenous mammalian						0.0214	FOS
PFOS F1 2400ngL p0.01 LFC0.75		etretinate		chemical drug						0.0214	ODC1
PFOS F1 2400ngL p0.01 LFC0.75		ganciclovir		chemical drug						0.0214	THBS2
PFOS F1 2400ngL p0.01 LFC0.75		halothane		chemical drug						0.0214	FOS
PFOS F1 2400ngL p0.01 LFC0.75		methyllycaconitine		chemical toxicant						0.0214	FOS
PFOS F1 2400ngL p0.01 LFC0.75		quisqualic acid		chemical - endogenous non-mammalian						0.0214	FOS
PFOS F1 2400ngL p0.01 LFC0.75		remifentanil		chemical drug						0.0214	FOS
PFOS F1 2400ngL p0.01 LFC0.75		resiniferatoxin		chemical drug						0.0214	FOS
PFOS F1 2400ngL p0.01 LFC0.75		tacedinaline		chemical drug						0.0214	FOS
PFOS F1 2400ngL p0.01 LFC0.75		tamsulosin		chemical drug						0.0214	FOS
PFOS F1 2400ngL p0.01 LFC0.75		UCP1		transporter						0.0214	DBT,ODC1,PCK1
PFOS F1 2400ngL p0.01 LFC0.75		mono-(2-ethylhexyl)phthalate		chemical toxicant						0.0214	FOS,PCK1,SC5D
PFOS F1 2400ngL p0.01 LFC0.75		GATA1		transcription regulator		1		0.176	0.647	0.0219	BTG2,CREM,GUCY1B1,INSM1
PFOS F1 2400ngL p0.01 LFC0.75		aflatoxin B1		chemical - endogenous non-mammalian		1	bias	0.337	0.325	0.0221	A2M,LGALS3BP,MET,NCF2
PFOS F1 2400ngL p0.01 LFC0.75		ATP5IF1		other						0.0223	DBT,PCK1
PFOS F1 2400ngL p0.01 LFC0.75		FOXA1		transcription regulator						0.0225	ACTC1,G6PC1,PCK1
PFOS F1 2400ngL p0.01 LFC0.75		Hdac		group						0.0225	EDN1,FOS,GADD45B
PFOS F1 2400ngL p0.01 LFC0.75		NANOG		transcription regulator						0.0225	FOS,LHX2,THBS2
PFOS F1 2400ngL p0.01 LFC0.75		IL17A		cytokine						0.0226	FOS,KRT17,MAP3K1,TNFRSF14
PFOS F1 2400ngL p0.01 LFC0.75		NFKB1		transcription regulator						0.0226	A2M,BTG2,DUSP1,FOS
PFOS F1 2400ngL p0.01 LFC0.75		SATB1		transcription regulator						0.0228	GADD45B,MAL,YPEL5
PFOS F1 2400ngL p0.01 LFC0.75		NPY		other						0.023	FOS,PCK1
PFOS F1 2400ngL p0.01 LFC0.75		glucosamine		chemical - endogenous mammalian						0.0236	G6PC1,PCK1
PFOS F1 2400ngL p0.01 LFC0.75		MRTFB		transcription regulator						0.0242	CLDN15,EDN1,PRSS57
PFOS F1 2400ngL p0.01 LFC0.75		androgen		chemical drug						0.0242	BTG2,FOS,PARK7
PFOS F1 2400ngL p0.01 LFC0.75		ATP-gamma-S		chemical reagent						0.0243	CREM,NCF2
PFOS F1 2400ngL p0.01 LFC0.75		BMI1		transcription regulator						0.0243	BTG2,MET
PFOS F1 2400ngL p0.01 LFC0.75		Go 6976		chemical drug						0.0243	FOS,G6PC1
PFOS F1 2400ngL p0.01 LFC0.75		diphenyleneiodonium		chemical reagent						0.0243	FOS,THBS2
PFOS F1 2400ngL p0.01 LFC0.75		DIO3		enzyme						0.0246	GDA,ITIH3,SLC9A2
PFOS F1 2400ngL p0.01 LFC0.75		phytohemagglutinin		chemical drug						0.0246	CRHR1,FOS,GUCY1B1,MET
PFOS F1 2400ngL p0.01 LFC0.75		4-coumaric acid		chemical - endogenous mammalian						0.0249	ODC1
PFOS F1 2400ngL p0.01 LFC0.75		ADAR		enzyme						0.0249	FOS
PFOS F1 2400ngL p0.01 LFC0.75		ADCYAP1R1		g-protein coupled receptor						0.0249	FOS
PFOS F1 2400ngL p0.01 LFC0.75		AGR2		other						0.0249	FOS
PFOS F1 2400ngL p0.01 LFC0.75		AKIRIN2		other						0.0249	DUSP1
PFOS F1 2400ngL p0.01 LFC0.75		AP20187		chemical reagent						0.0249	FOS
PFOS F1 2400ngL p0.01 LFC0.75		Brd4		kinase						0.0249	FOS
PFOS F1 2400ngL p0.01 LFC0.75		CCR4		g-protein coupled receptor						0.0249	FOS
PFOS F1 2400ngL p0.01 LFC0.75		CYP4F2		enzyme						0.0249	NCF2
PFOS F1 2400ngL p0.01 LFC0.75		DAB2		other						0.0249	FOS
PFOS F1 2400ngL p0.01 LFC0.75		GNAI1		enzyme						0.0249	G6PC1
PFOS F1 2400ngL p0.01 LFC0.75		GNAO1		enzyme						0.0249	FOS
PFOS F1 2400ngL p0.01 LFC0.75		GRM5		g-protein coupled receptor						0.0249	FOS
PFOS F1 2400ngL p0.01 LFC0.75		HLA-DQ		complex						0.0249	FOS
PFOS F1 2400ngL p0.01 LFC0.75		KMT5B		enzyme						0.0249	DUSP1
PFOS F1 2400ngL p0.01 LFC0.75		MCM7		enzyme						0.0249	MET
PFOS F1 2400ngL p0.01 LFC0.75		MLLT3		transcription regulator						0.0249	EDN1
PFOS F1 2400ngL p0.01 LFC0.75		MYCBP		transcription regulator						0.0249	ODC1
PFOS F1 2400ngL p0.01 LFC0.75		Muscarinic cholinergic receptor		group						0.0249	FOS
PFOS F1 2400ngL p0.01 LFC0.75		NUDT16L1		other						0.0249	EDN1
PFOS F1 2400ngL p0.01 LFC0.75		NUP107		other						0.0249	FOS
PFOS F1 2400ngL p0.01 LFC0.75		OGN		growth factor						0.0249	CRHR1
PFOS F1 2400ngL p0.01 LFC0.75		P2RY1		g-protein coupled receptor						0.0249	FOS
PFOS F1 2400ngL p0.01 LFC0.75		PDE6B		enzyme						0.0249	FOS
PFOS F1 2400ngL p0.01 LFC0.75		PRKG2		kinase						0.0249	FOS
PFOS F1 2400ngL p0.01 LFC0.75		PRN694		chemical drug						0.0249	FOS
PFOS F1 2400ngL p0.01 LFC0.75		PTK		group						0.0249	A2M
PFOS F1 2400ngL p0.01 LFC0.75		PTPRB		phosphatase						0.0249	EDN1
PFOS F1 2400ngL p0.01 LFC0.75		RAP1GAP		other						0.0249	FOS
PFOS F1 2400ngL p0.01 LFC0.75		SIX4		transcription regulator						0.0249	MET
PFOS F1 2400ngL p0.01 LFC0.75		SNED1		other						0.0249	AMY2A
PFOS F1 2400ngL p0.01 LFC0.75		VGF		growth factor						0.0249	FOS
PFOS F1 2400ngL p0.01 LFC0.75		XPA		other						0.0249	FOS
PFOS F1 2400ngL p0.01 LFC0.75		atropine		chemical drug						0.0249	FOS
PFOS F1 2400ngL p0.01 LFC0.75		diazepam		chemical drug						0.0249	FOS
PFOS F1 2400ngL p0.01 LFC0.75		fluphenazine		chemical drug						0.0249	FOS
PFOS F1 2400ngL p0.01 LFC0.75		manidipine		chemical drug						0.0249	FOS
PFOS F1 2400ngL p0.01 LFC0.75		nicotinic acetylcholine receptor		complex						0.0249	FOS
PFOS F1 2400ngL p0.01 LFC0.75		trimethyltin		chemical reagent						0.0249	FOS
PFOS F1 2400ngL p0.01 LFC0.75		volinanserin		chemical drug						0.0249	FOS
PFOS F1 2400ngL p0.01 LFC0.75		MAF		transcription regulator						0.025	CRYGC,SCG5
PFOS F1 2400ngL p0.01 LFC0.75		NFATC3		transcription regulator						0.025	EDN1,FOS
PFOS F1 2400ngL p0.01 LFC0.75		trovafloxacin		chemical drug						0.025	FOS,G6PC1
PFOS F1 2400ngL p0.01 LFC0.75		Tgf beta		group		1.091		0.207	0.684	0.0251	EDN1,FOS,GADD45B,MET
PFOS F1 2400ngL p0.01 LFC0.75		FASN		enzyme						0.0257	MET,PCK1
PFOS F1 2400ngL p0.01 LFC0.75		Raf		group						0.0257	EDN1,FOS
PFOS F1 2400ngL p0.01 LFC0.75		calphostin C		chemical drug						0.0257	DUSP1,FOS
PFOS F1 2400ngL p0.01 LFC0.75		YY1		transcription regulator						0.0259	ACTC1,BTG2,EDN1,FOS
PFOS F1 2400ngL p0.01 LFC0.75		SMARCA2		transcription regulator						0.0264	G6PC1,PCK1
PFOS F1 2400ngL p0.01 LFC0.75		resveratrol		chemical drug		0.317		-0.079	0.452	0.0265	EDN1,FOS,G6PC1,PCK1
PFOS F1 2400ngL p0.01 LFC0.75		JAK1/2		group						0.0271	GDA,LHX2
PFOS F1 2400ngL p0.01 LFC0.75		SASH1		other						0.0271	EDN1,MET
PFOS F1 2400ngL p0.01 LFC0.75		BRCA1		transcription regulator						0.0272	GADD45B,KRT17,SAT1
PFOS F1 2400ngL p0.01 LFC0.75		POR		enzyme						0.0276	ENTPD5,GADD45B,SC5D
PFOS F1 2400ngL p0.01 LFC0.75		CD3		complex		0.651	bias	0.336	-0.092	0.0276	CREM,FOS,GFUS,GGT5,GUCY1B1,ODC1
PFOS F1 2400ngL p0.01 LFC0.75		GNA14		enzyme						0.0278	BTG2,CREM
PFOS F1 2400ngL p0.01 LFC0.75		PPARGC1B		transcription regulator						0.0278	G6PC1,PCK1
PFOS F1 2400ngL p0.01 LFC0.75		SHC1		other						0.0278	FOS,GDA
PFOS F1 2400ngL p0.01 LFC0.75		MAPK8		kinase						0.028	DUSP1,FOS,G6PC1
PFOS F1 2400ngL p0.01 LFC0.75		SMARCA4		transcription regulator		-0.714	bias	0.379	-1.543	0.0282	A2M,FOS,GADD45B,SCG5,SRPX,TNFRSF14
PFOS F1 2400ngL p0.01 LFC0.75		calcitriol		chemical drug		1.919		-0.033	1.981	0.0282	CCNC,DUSP1,EDN1,FOS,MAL,ODC1
PFOS F1 2400ngL p0.01 LFC0.75		dihydrotestosterone		chemical - endogenous mammalian						0.0284	BTG2,FOS,G6PC1,GRN,ODC1,PCK1
PFOS F1 2400ngL p0.01 LFC0.75		ABCC1		transporter						0.0284	NCF2
PFOS F1 2400ngL p0.01 LFC0.75		ACTA2		other						0.0284	MET
PFOS F1 2400ngL p0.01 LFC0.75		ARAF		kinase						0.0284	FOS
PFOS F1 2400ngL p0.01 LFC0.75		ARHGEF1		other						0.0284	FOS
PFOS F1 2400ngL p0.01 LFC0.75		ATF7		transcription regulator						0.0284	DUSP1
PFOS F1 2400ngL p0.01 LFC0.75		CYSLTR1		g-protein coupled receptor						0.0284	FOS
PFOS F1 2400ngL p0.01 LFC0.75		DLG4		kinase						0.0284	FOS
PFOS F1 2400ngL p0.01 LFC0.75		EGR4		transcription regulator						0.0284	CREM
PFOS F1 2400ngL p0.01 LFC0.75		FALEC		other						0.0284	BTG2
PFOS F1 2400ngL p0.01 LFC0.75		GAL3ST1		enzyme						0.0284	PCK1
PFOS F1 2400ngL p0.01 LFC0.75		GALP		other						0.0284	FOS
PFOS F1 2400ngL p0.01 LFC0.75		GLP1R		g-protein coupled receptor						0.0284	FOS
PFOS F1 2400ngL p0.01 LFC0.75		HYOU1		other						0.0284	G6PC1
PFOS F1 2400ngL p0.01 LFC0.75		IL-2R		complex						0.0284	FOS
PFOS F1 2400ngL p0.01 LFC0.75		Ifi202b		other						0.0284	ODC1
PFOS F1 2400ngL p0.01 LFC0.75		L-type Calcium Channel		complex						0.0284	FOS
PFOS F1 2400ngL p0.01 LFC0.75		MTBP		other						0.0284	ODC1
PFOS F1 2400ngL p0.01 LFC0.75		N-methyl-3,4-methylenedioxyamphetamine		chemical drug						0.0284	FOS
PFOS F1 2400ngL p0.01 LFC0.75		NRAD1		other						0.0284	MET
PFOS F1 2400ngL p0.01 LFC0.75		PBX2		transcription regulator						0.0284	FOS
PFOS F1 2400ngL p0.01 LFC0.75		R59949		chemical drug						0.0284	FOS
PFOS F1 2400ngL p0.01 LFC0.75		Retinoic acid-RAR-RXR		complex						0.0284	DUSP1
PFOS F1 2400ngL p0.01 LFC0.75		SLC2A2		transporter						0.0284	PCK1
PFOS F1 2400ngL p0.01 LFC0.75		SULT2B1	0.86	enzyme						0.0284	G6PC1
PFOS F1 2400ngL p0.01 LFC0.75		Srgn		other						0.0284	CPA1
PFOS F1 2400ngL p0.01 LFC0.75		THRSP		other						0.0284	PCK1
PFOS F1 2400ngL p0.01 LFC0.75		buserelin		biologic drug						0.0284	FOS
PFOS F1 2400ngL p0.01 LFC0.75		citalopram		chemical drug						0.0284	FOS
PFOS F1 2400ngL p0.01 LFC0.75		cordycepin		chemical drug						0.0284	FOS
PFOS F1 2400ngL p0.01 LFC0.75		coumestrol		chemical toxicant						0.0284	FOS
PFOS F1 2400ngL p0.01 LFC0.75		dihematoporphyrin ether		chemical drug						0.0284	DUSP1
PFOS F1 2400ngL p0.01 LFC0.75		domoic acid		chemical toxicant						0.0284	FOS
PFOS F1 2400ngL p0.01 LFC0.75		parathyroid hormone-related protein		biologic drug						0.0284	FOS
PFOS F1 2400ngL p0.01 LFC0.75		polaprezinc		biologic drug						0.0284	ODC1
PFOS F1 2400ngL p0.01 LFC0.75		raclopride		chemical drug						0.0284	FOS
PFOS F1 2400ngL p0.01 LFC0.75		saikosaponin A		chemical reagent						0.0284	FOS
PFOS F1 2400ngL p0.01 LFC0.75		tolfenamic acid		chemical drug						0.0284	MET
PFOS F1 2400ngL p0.01 LFC0.75		venlafaxine		chemical drug						0.0284	FOS
PFOS F1 2400ngL p0.01 LFC0.75		ATM		kinase						0.0285	DUSP1,GADD45B
PFOS F1 2400ngL p0.01 LFC0.75		Calcineurin protein(s)		complex						0.0285	DUSP1,FOS
PFOS F1 2400ngL p0.01 LFC0.75		GDF11		growth factor						0.0285	FOS,G6PC1
PFOS F1 2400ngL p0.01 LFC0.75		LCK		kinase						0.0285	FOS,GADD45B
PFOS F1 2400ngL p0.01 LFC0.75		SERPINE1		other						0.0285	DUSP1,FOS
PFOS F1 2400ngL p0.01 LFC0.75		mir-27		microrna						0.0285	EDN1,MET
PFOS F1 2400ngL p0.01 LFC0.75		SIRT6		enzyme						0.0292	G6PC1,PCK1
PFOS F1 2400ngL p0.01 LFC0.75		chloroquine		chemical drug						0.0292	GRN,MET
PFOS F1 2400ngL p0.01 LFC0.75		isotretinoin		biologic drug						0.0292	ODC1,SLC6A14
PFOS F1 2400ngL p0.01 LFC0.75		tetradecanoylphorbol acetate		chemical drug		0.723		0.235	0.11	0.0296	BTG2,CREM,CRHR1,DUSP1,FOS,GADD45B,ODC1,PCK1,SLC9A2
PFOS F1 2400ngL p0.01 LFC0.75		IL11		cytokine						0.03	A2M,FOS
PFOS F1 2400ngL p0.01 LFC0.75		KLF4		transcription regulator		1.96		0.236	1.498	0.0307	ACTC1,DUSP1,KRT17,ODC1
PFOS F1 2400ngL p0.01 LFC0.75		Hif1		complex						0.0307	EDN1,MET
PFOS F1 2400ngL p0.01 LFC0.75		cholic acid		chemical - endogenous mammalian						0.0307	G6PC1,PCK1
PFOS F1 2400ngL p0.01 LFC0.75		tetracycline		chemical drug						0.0307	MAL,SULT2B1
PFOS F1 2400ngL p0.01 LFC0.75		LEPR		transmembrane receptor						0.0308	EDN1,FOS,GADD45B
PFOS F1 2400ngL p0.01 LFC0.75		SPP1		cytokine						0.0313	FOS,MET,SC5D
PFOS F1 2400ngL p0.01 LFC0.75		RBL1		transcription regulator						0.0315	FOS,MET
PFOS F1 2400ngL p0.01 LFC0.75		dinoprost		chemical - endogenous mammalian						0.0315	EDN1,FOS
PFOS F1 2400ngL p0.01 LFC0.75		ursolic acid		chemical drug						0.0315	FOS,MAL
PFOS F1 2400ngL p0.01 LFC0.75		SB203580		chemical drug		-1.596	bias	-0.371	-0.781	0.0316	DUSP1,FOS,G6PC1,PCK1,SMYD1
PFOS F1 2400ngL p0.01 LFC0.75		5-iodotubercidin		chemical - kinase inhibitor						0.0319	INSM1
PFOS F1 2400ngL p0.01 LFC0.75		6-aminonicotinamide		chemical reagent						0.0319	G6PC1
PFOS F1 2400ngL p0.01 LFC0.75		Agtr1b		g-protein coupled receptor						0.0319	FOS
PFOS F1 2400ngL p0.01 LFC0.75		CD160		transmembrane receptor						0.0319	FOS
PFOS F1 2400ngL p0.01 LFC0.75		Ck2		complex						0.0319	FOS
PFOS F1 2400ngL p0.01 LFC0.75		GNRH2		other						0.0319	FOS
PFOS F1 2400ngL p0.01 LFC0.75		GPAM		enzyme						0.0319	G6PC1
PFOS F1 2400ngL p0.01 LFC0.75		HGS		other						0.0319	FOS
PFOS F1 2400ngL p0.01 LFC0.75		HP		peptidase						0.0319	FOS
PFOS F1 2400ngL p0.01 LFC0.75		HTR7		g-protein coupled receptor						0.0319	FOS
PFOS F1 2400ngL p0.01 LFC0.75		ILF2		transcription regulator						0.0319	FOS
PFOS F1 2400ngL p0.01 LFC0.75		MEMO1		other						0.0319	FOS
PFOS F1 2400ngL p0.01 LFC0.75		MNX1		transcription regulator						0.0319	MET
PFOS F1 2400ngL p0.01 LFC0.75		MPL		transmembrane receptor						0.0319	FOS
PFOS F1 2400ngL p0.01 LFC0.75		Mup1 (includes others)		other						0.0319	G6PC1
PFOS F1 2400ngL p0.01 LFC0.75		NEK7		kinase						0.0319	EDN1
PFOS F1 2400ngL p0.01 LFC0.75		OXSR1		kinase						0.0319	STK39
PFOS F1 2400ngL p0.01 LFC0.75		PPP1CA		phosphatase						0.0319	FOS
PFOS F1 2400ngL p0.01 LFC0.75		PRRX1		transcription regulator						0.0319	FOS
PFOS F1 2400ngL p0.01 LFC0.75		Pde		group						0.0319	FOS
PFOS F1 2400ngL p0.01 LFC0.75		RASSF6		other						0.0319	BTG2
PFOS F1 2400ngL p0.01 LFC0.75		RP 73401		chemical toxicant						0.0319	BTG2
PFOS F1 2400ngL p0.01 LFC0.75		RTKN		other						0.0319	FOS
PFOS F1 2400ngL p0.01 LFC0.75		STK25		kinase						0.0319	G6PC1
PFOS F1 2400ngL p0.01 LFC0.75		acrylamide		chemical toxicant						0.0319	FOS
PFOS F1 2400ngL p0.01 LFC0.75		benazepril		chemical drug						0.0319	EDN1
PFOS F1 2400ngL p0.01 LFC0.75		carnosine		chemical - endogenous mammalian						0.0319	G6PC1
PFOS F1 2400ngL p0.01 LFC0.75		dopamine receptor		group						0.0319	FOS
PFOS F1 2400ngL p0.01 LFC0.75		muscimol		chemical drug						0.0319	FOS
PFOS F1 2400ngL p0.01 LFC0.75		raltitrexed		chemical drug						0.0319	SAT1
PFOS F1 2400ngL p0.01 LFC0.75		sphingosylphosphocholine		chemical - endogenous mammalian						0.0319	FOS
PFOS F1 2400ngL p0.01 LFC0.75		ziprasidone		chemical drug						0.0319	SC5D
PFOS F1 2400ngL p0.01 LFC0.75		rosiglitazone		chemical drug		0.468		0.154	0.129	0.0323	EDN1,FOS,MET,PCK1,THBS2
PFOS F1 2400ngL p0.01 LFC0.75		bexarotene		chemical drug						0.033	DUSP1,KRT17,ODC1
PFOS F1 2400ngL p0.01 LFC0.75		CCL5		cytokine						0.033	DUSP1,FOS
PFOS F1 2400ngL p0.01 LFC0.75		MAP2K1/2		group						0.033	DUSP1,FOS
PFOS F1 2400ngL p0.01 LFC0.75		PRKCE		kinase						0.033	FOS,ODC1
PFOS F1 2400ngL p0.01 LFC0.75		nifedipine		chemical drug						0.033	EDN1,FOS
PFOS F1 2400ngL p0.01 LFC0.75		SP600125		chemical drug		-0.283		-0.162	0.039	0.0331	BTG2,DUSP1,FOS,THBS2
PFOS F1 2400ngL p0.01 LFC0.75		PDX1		transcription regulator						0.0334	CREM,G6PC1,GRN
PFOS F1 2400ngL p0.01 LFC0.75		heparin		chemical - endogenous mammalian						0.0337	DUSP1,FOS
PFOS F1 2400ngL p0.01 LFC0.75		(+)-MK-801		chemical drug						0.0345	CREM,FOS
PFOS F1 2400ngL p0.01 LFC0.75		JUND		transcription regulator						0.0345	NCF2,SAT1
PFOS F1 2400ngL p0.01 LFC0.75		MXD1		transcription regulator						0.0345	EDN1,ODC1
PFOS F1 2400ngL p0.01 LFC0.75		estradiol benzoate		chemical drug						0.0345	FOS,STK39
PFOS F1 2400ngL p0.01 LFC0.75		TREM1		transmembrane receptor						0.0351	EDN1,GADD45B,SCG5
PFOS F1 2400ngL p0.01 LFC0.75		bisphenol A		chemical - endogenous mammalian						0.0351	FOS,MET,SLC6A14
PFOS F1 2400ngL p0.01 LFC0.75		MACROH2A1		other						0.0353	EDN1,G6PC1
PFOS F1 2400ngL p0.01 LFC0.75		AGRP		other						0.0354	FOS
PFOS F1 2400ngL p0.01 LFC0.75		AGTRAP		g-protein coupled receptor						0.0354	FOS
PFOS F1 2400ngL p0.01 LFC0.75		BQ-788		biologic drug						0.0354	EDN1
PFOS F1 2400ngL p0.01 LFC0.75		CAMK2A		kinase						0.0354	FOS
PFOS F1 2400ngL p0.01 LFC0.75		CD244		transmembrane receptor						0.0354	FOS
PFOS F1 2400ngL p0.01 LFC0.75		DBH		enzyme						0.0354	FOS
PFOS F1 2400ngL p0.01 LFC0.75		Glucocorticoid-GCR		complex						0.0354	A2M
PFOS F1 2400ngL p0.01 LFC0.75		HCRT		other						0.0354	FOS
PFOS F1 2400ngL p0.01 LFC0.75		KCNN4		ion channel						0.0354	FOS
PFOS F1 2400ngL p0.01 LFC0.75		LINC01234		other						0.0354	BTG2
PFOS F1 2400ngL p0.01 LFC0.75		MIR320		group						0.0354	EDN1
PFOS F1 2400ngL p0.01 LFC0.75		NCK1		kinase						0.0354	FOS
PFOS F1 2400ngL p0.01 LFC0.75		PLIN2		other						0.0354	PCK1
PFOS F1 2400ngL p0.01 LFC0.75		RANBP9		other						0.0354	FOS
PFOS F1 2400ngL p0.01 LFC0.75		SELE		transmembrane receptor						0.0354	FOS
PFOS F1 2400ngL p0.01 LFC0.75		SRD5A2		enzyme						0.0354	G6PC1
PFOS F1 2400ngL p0.01 LFC0.75		Shc		group						0.0354	FOS
PFOS F1 2400ngL p0.01 LFC0.75		TEC		kinase						0.0354	FOS
PFOS F1 2400ngL p0.01 LFC0.75		TEF		transcription regulator						0.0354	CREM
PFOS F1 2400ngL p0.01 LFC0.75		acetic acid		chemical - endogenous mammalian						0.0354	FOS
PFOS F1 2400ngL p0.01 LFC0.75		acitretin		chemical drug						0.0354	ODC1
PFOS F1 2400ngL p0.01 LFC0.75		allyl isothiocyanate		chemical toxicant						0.0354	FOS
PFOS F1 2400ngL p0.01 LFC0.75		alpha-naphthoflavone		chemical reagent						0.0354	FOS
PFOS F1 2400ngL p0.01 LFC0.75		alprazolam		chemical drug						0.0354	CRHR1
PFOS F1 2400ngL p0.01 LFC0.75		calmidazolium		chemical drug						0.0354	FOS
PFOS F1 2400ngL p0.01 LFC0.75		gossypol		chemical drug						0.0354	SAT1
PFOS F1 2400ngL p0.01 LFC0.75		levamisole		chemical drug						0.0354	EDN1
PFOS F1 2400ngL p0.01 LFC0.75		oleoylethanolamide		chemical - endogenous mammalian						0.0354	FOS
PFOS F1 2400ngL p0.01 LFC0.75		tiron		chemical reagent						0.0354	DUSP1
PFOS F1 2400ngL p0.01 LFC0.75		lactacystin		chemical - protease inhibitor						0.0356	DUSP1,FANCC,SAT1
PFOS F1 2400ngL p0.01 LFC0.75		CNTF		cytokine						0.0361	A2M,FOS
PFOS F1 2400ngL p0.01 LFC0.75		Mek		group						0.0363	FOS,GDA,GGT5,SLC6A14
PFOS F1 2400ngL p0.01 LFC0.75		FGF2		growth factor		0.208		0.229	-0.232	0.0369	ACTC1,BTG2,FOS,MET,ODC1
PFOS F1 2400ngL p0.01 LFC0.75		ESRRG		ligand-dependent nuclear receptor						0.0369	G6PC1,PCK1
PFOS F1 2400ngL p0.01 LFC0.75		apigenin		chemical - endogenous non-mammalian						0.0369	CREM,FOS
PFOS F1 2400ngL p0.01 LFC0.75		Lh		complex		1.131	bias	0.254	0.629	0.0376	DUSP1,FOS,GADD45B,THBS2
PFOS F1 2400ngL p0.01 LFC0.75		MAPK7		kinase						0.0377	DUSP1,EDN1
PFOS F1 2400ngL p0.01 LFC0.75		romidepsin		biologic drug						0.0377	DUSP1,FOS
PFOS F1 2400ngL p0.01 LFC0.75		PPARG		ligand-dependent nuclear receptor		0.401		0.139	0.161	0.0385	EDN1,G6PC1,ODC1,PCK1,SAT1
PFOS F1 2400ngL p0.01 LFC0.75		amphetamine		chemical drug						0.0385	CCNC,FOS
PFOS F1 2400ngL p0.01 LFC0.75		lithium		chemical drug						0.0385	CRHR1,FOS
PFOS F1 2400ngL p0.01 LFC0.75		sodium chloride		chemical - endogenous mammalian						0.0385	EDN1,FOS
PFOS F1 2400ngL p0.01 LFC0.75		AFP		transporter						0.0389	FOS
PFOS F1 2400ngL p0.01 LFC0.75		BMS-754807		chemical drug						0.0389	MET
PFOS F1 2400ngL p0.01 LFC0.75		CARTPT		other						0.0389	FOS
PFOS F1 2400ngL p0.01 LFC0.75		CHRM3		g-protein coupled receptor						0.0389	FOS
PFOS F1 2400ngL p0.01 LFC0.75		ELK3		transcription regulator						0.0389	FOS
PFOS F1 2400ngL p0.01 LFC0.75		ERRFI1		other						0.0389	MET
PFOS F1 2400ngL p0.01 LFC0.75		GRB10		other						0.0389	FOS
PFOS F1 2400ngL p0.01 LFC0.75		KLB		enzyme						0.0389	FOS
PFOS F1 2400ngL p0.01 LFC0.75		MYZAP		other						0.0389	FOS
PFOS F1 2400ngL p0.01 LFC0.75		Ncoa6		transcription regulator						0.0389	FOS
PFOS F1 2400ngL p0.01 LFC0.75		OSTM1		other						0.0389	FOS
PFOS F1 2400ngL p0.01 LFC0.75		PDE3B		enzyme						0.0389	G6PC1
PFOS F1 2400ngL p0.01 LFC0.75		Rap1		group						0.0389	FOS
PFOS F1 2400ngL p0.01 LFC0.75		SIK3		kinase						0.0389	G6PC1
PFOS F1 2400ngL p0.01 LFC0.75		ST3-Hel2A-2		chemical reagent						0.0389	FOS
PFOS F1 2400ngL p0.01 LFC0.75		Stat1 dimer		complex						0.0389	DUSP1
PFOS F1 2400ngL p0.01 LFC0.75		TFIIA		complex						0.0389	FOS
PFOS F1 2400ngL p0.01 LFC0.75		TRAF7		enzyme						0.0389	RAC3
PFOS F1 2400ngL p0.01 LFC0.75		allopregnanolone		chemical - endogenous mammalian						0.0389	FOS
PFOS F1 2400ngL p0.01 LFC0.75		capsazepine		chemical toxicant						0.0389	FOS
PFOS F1 2400ngL p0.01 LFC0.75		clioquinol		chemical drug						0.0389	FOS
PFOS F1 2400ngL p0.01 LFC0.75		clonidine		chemical drug						0.0389	FOS
PFOS F1 2400ngL p0.01 LFC0.75		enoxacin		chemical drug						0.0389	FOS
PFOS F1 2400ngL p0.01 LFC0.75		lidocaine		chemical drug						0.0389	FOS
PFOS F1 2400ngL p0.01 LFC0.75		miR-378a-3p (and other miRNAs w/seed CUGGACU)		mature microrna						0.0389	ODC1
PFOS F1 2400ngL p0.01 LFC0.75		scopolamine		chemical drug						0.0389	FOS
PFOS F1 2400ngL p0.01 LFC0.75		theophylline		chemical drug						0.0389	FOS
PFOS F1 2400ngL p0.01 LFC0.75		triptorelin		biologic drug						0.0389	FOS
PFOS F1 2400ngL p0.01 LFC0.75		IL1		group		0.981	bias	0.293	0.398	0.0389	DUSP1,EDN1,FOS,ODC1
PFOS F1 2400ngL p0.01 LFC0.75		triamcinolone acetonide		chemical drug						0.0392	BTG2,DUSP1,FOS
PFOS F1 2400ngL p0.01 LFC0.75		2-deoxyglucose		chemical drug						0.0393	FOS,ODC1
PFOS F1 2400ngL p0.01 LFC0.75		FEV		transcription regulator						0.0393	FOS,SLC17A8
PFOS F1 2400ngL p0.01 LFC0.75		MAFB		transcription regulator						0.0393	PCK1,SCG5
PFOS F1 2400ngL p0.01 LFC0.75		PIK3R1		kinase						0.0401	FOS,PCK1
PFOS F1 2400ngL p0.01 LFC0.75		SBDS		other						0.0401	FOS,GADD45B
PFOS F1 2400ngL p0.01 LFC0.75		cinnamaldehyde		chemical toxicant						0.0401	FOS,ODC1
PFOS F1 2400ngL p0.01 LFC0.75		COL18A1		other						0.041	EDN1,FOS
PFOS F1 2400ngL p0.01 LFC0.75		FGF19		growth factor						0.041	AMY2A,FOS
PFOS F1 2400ngL p0.01 LFC0.75		NEDD9		other						0.041	FOS,PCK1
PFOS F1 2400ngL p0.01 LFC0.75		TAC1		other						0.041	CRHR1,FOS
PFOS F1 2400ngL p0.01 LFC0.75		haloperidol		chemical drug						0.041	FOS,SC5D
PFOS F1 2400ngL p0.01 LFC0.75		GATA6		transcription regulator						0.0411	ACTC1,EDN1,KRT17
PFOS F1 2400ngL p0.01 LFC0.75		CHUK		kinase						0.0416	FOS,GADD45B,GRN
PFOS F1 2400ngL p0.01 LFC0.75		ERBB4		kinase						0.0418	BTG2,DUSP1
PFOS F1 2400ngL p0.01 LFC0.75		chenodeoxycholic acid		chemical - endogenous mammalian						0.0418	G6PC1,PCK1
PFOS F1 2400ngL p0.01 LFC0.75		16,16-dimethylprostaglandin E2		chemical - endogenous mammalian						0.0424	FOS
PFOS F1 2400ngL p0.01 LFC0.75		CACNA1A		ion channel						0.0424	GRN
PFOS F1 2400ngL p0.01 LFC0.75		CDN1163		chemical reagent						0.0424	G6PC1
PFOS F1 2400ngL p0.01 LFC0.75		CHGA		other						0.0424	G6PC1
PFOS F1 2400ngL p0.01 LFC0.75		CST3		other						0.0424	FOS
PFOS F1 2400ngL p0.01 LFC0.75		DRD1		g-protein coupled receptor						0.0424	FOS
PFOS F1 2400ngL p0.01 LFC0.75		GADD45G		other						0.0424	FOS
PFOS F1 2400ngL p0.01 LFC0.75		HCAR1		g-protein coupled receptor						0.0424	EDN1
PFOS F1 2400ngL p0.01 LFC0.75		HSF4		transcription regulator						0.0424	CRYGC
PFOS F1 2400ngL p0.01 LFC0.75		MED14		transcription regulator						0.0424	DUSP1
PFOS F1 2400ngL p0.01 LFC0.75		NCOA6		transcription regulator						0.0424	FOS
PFOS F1 2400ngL p0.01 LFC0.75		NELFB		other						0.0424	GADD45B
PFOS F1 2400ngL p0.01 LFC0.75		OXTR		g-protein coupled receptor						0.0424	FOS
PFOS F1 2400ngL p0.01 LFC0.75		PAX4		transcription regulator						0.0424	INSM1
PFOS F1 2400ngL p0.01 LFC0.75		PIAS2		transcription regulator						0.0424	FOS
PFOS F1 2400ngL p0.01 LFC0.75		RASGRF1		other						0.0424	FOS
PFOS F1 2400ngL p0.01 LFC0.75		SORT1		g-protein coupled receptor						0.0424	GRN
PFOS F1 2400ngL p0.01 LFC0.75		baclofen		chemical drug						0.0424	FOS
PFOS F1 2400ngL p0.01 LFC0.75		liquiritigenin		chemical - endogenous non-mammalian						0.0424	FOS
PFOS F1 2400ngL p0.01 LFC0.75		mesalamine		chemical drug						0.0424	ODC1
PFOS F1 2400ngL p0.01 LFC0.75		oxophenylarsine		chemical reagent						0.0424	MET
PFOS F1 2400ngL p0.01 LFC0.75		pentylenetetrazol		chemical drug						0.0424	FOS
PFOS F1 2400ngL p0.01 LFC0.75		putrescine		chemical - endogenous mammalian						0.0424	FOS
PFOS F1 2400ngL p0.01 LFC0.75		RORA		ligand-dependent nuclear receptor						0.0426	G6PC1,GADD45B,PCK1
PFOS F1 2400ngL p0.01 LFC0.75		deferoxamine		chemical drug						0.0426	DUSP1,FOS,GADD45B
PFOS F1 2400ngL p0.01 LFC0.75		SAMSN1		other						0.0426	EDN1,LHX2
PFOS F1 2400ngL p0.01 LFC0.75		promegestone		chemical drug						0.0426	BTG2,LGALS3BP
PFOS F1 2400ngL p0.01 LFC0.75		MED1		transcription regulator						0.0431	INSM1,MET,ODC1
PFOS F1 2400ngL p0.01 LFC0.75		AR		ligand-dependent nuclear receptor		0.555		0.205	0.1	0.0432	EDN1,FBXL14,G6PC1,ODC1,PCK1,SMYD1
PFOS F1 2400ngL p0.01 LFC0.75		SCD		enzyme						0.0435	G6PC1,PCK1
PFOS F1 2400ngL p0.01 LFC0.75		ANGPT2		growth factor						0.0436	CRYGC,EDN1,THBS2
PFOS F1 2400ngL p0.01 LFC0.75		isobutylmethylxanthine		chemical toxicant						0.0441	CREM,FOS,THBS2
PFOS F1 2400ngL p0.01 LFC0.75		RASSF1		other						0.0443	FOS,SRPX
PFOS F1 2400ngL p0.01 LFC0.75		BMP10		growth factor						0.0452	A2M,FOS
PFOS F1 2400ngL p0.01 LFC0.75		MYOCD		transcription regulator						0.0452	ACTC1,FOS
PFOS F1 2400ngL p0.01 LFC0.75		RARG		ligand-dependent nuclear receptor						0.0452	DUSP1,FOS
PFOS F1 2400ngL p0.01 LFC0.75		simvastatin		chemical drug						0.0456	EDN1,FOS,NCF2
PFOS F1 2400ngL p0.01 LFC0.75		1-chloro-2-(2,2,2-trichloro-1-(4-chlorophenyl)ethyl)benzene		chemical toxicant						0.0458	GADD45B
PFOS F1 2400ngL p0.01 LFC0.75		ARHGDIA		other						0.0458	FOS
PFOS F1 2400ngL p0.01 LFC0.75		Atrial Natriuretic Peptide		group						0.0458	EDN1
PFOS F1 2400ngL p0.01 LFC0.75		B4GALNT1		enzyme						0.0458	FOS
PFOS F1 2400ngL p0.01 LFC0.75		CDK7		kinase						0.0458	MET
PFOS F1 2400ngL p0.01 LFC0.75		CHRM1		g-protein coupled receptor						0.0458	FOS
PFOS F1 2400ngL p0.01 LFC0.75		CSF2RA		transmembrane receptor						0.0458	FOS
PFOS F1 2400ngL p0.01 LFC0.75		CYP51A1		enzyme						0.0458	SC5D
PFOS F1 2400ngL p0.01 LFC0.75		HIF3A		transcription regulator						0.0458	EDN1
PFOS F1 2400ngL p0.01 LFC0.75		HPN		peptidase						0.0458	SPINT1
PFOS F1 2400ngL p0.01 LFC0.75		HSPA1A/HSPA1B		enzyme						0.0458	FOS
PFOS F1 2400ngL p0.01 LFC0.75		JMJD6		transmembrane receptor						0.0458	GRN
PFOS F1 2400ngL p0.01 LFC0.75		N,N-dimethylsphingosine		chemical reagent						0.0458	FOS
PFOS F1 2400ngL p0.01 LFC0.75		PDE4B		enzyme						0.0458	DUSP1
PFOS F1 2400ngL p0.01 LFC0.75		PHA-666859		chemical drug						0.0458	CRYGC
PFOS F1 2400ngL p0.01 LFC0.75		PPP5C		phosphatase						0.0458	DUSP1
PFOS F1 2400ngL p0.01 LFC0.75		PTGER1		g-protein coupled receptor						0.0458	FOS
PFOS F1 2400ngL p0.01 LFC0.75		Ppp2c		group						0.0458	DUSP1
PFOS F1 2400ngL p0.01 LFC0.75		UGCG		enzyme						0.0458	PCK1
PFOS F1 2400ngL p0.01 LFC0.75		USP8		peptidase						0.0458	MET
PFOS F1 2400ngL p0.01 LFC0.75		VLDLR		transporter						0.0458	FOS
PFOS F1 2400ngL p0.01 LFC0.75		astressin 2B		biologic drug						0.0458	FOS
PFOS F1 2400ngL p0.01 LFC0.75		harmine		chemical - endogenous non-mammalian						0.0458	FOS
PFOS F1 2400ngL p0.01 LFC0.75		hydroquinone		chemical - endogenous mammalian						0.0458	FOS
PFOS F1 2400ngL p0.01 LFC0.75		mir-127		microrna						0.0458	DUSP1
PFOS F1 2400ngL p0.01 LFC0.75		ryanodine		chemical - endogenous non-mammalian						0.0458	FOS
PFOS F1 2400ngL p0.01 LFC0.75		sevoflurane		chemical drug						0.0458	FOS
PFOS F1 2400ngL p0.01 LFC0.75		trypsin		group						0.0458	FOS
PFOS F1 2400ngL p0.01 LFC0.75		okadaic acid		chemical toxicant						0.0461	FOS,ODC1
PFOS F1 2400ngL p0.01 LFC0.75		LIF		cytokine						0.0466	A2M,FOS,STEEP1
PFOS F1 2400ngL p0.01 LFC0.75		daidzein		chemical drug						0.0469	A2M,CDC73
PFOS F1 2400ngL p0.01 LFC0.75		CD40		transmembrane receptor						0.0471	DUSP1,FOS,MET
PFOS F1 2400ngL p0.01 LFC0.75		MAPT		other						0.0474	A2M,FOS,GUCY1B1,LGALS3BP,PARK7
PFOS F1 2400ngL p0.01 LFC0.75		CITED2		transcription regulator						0.0476	DUSP1,GADD45B,SAT1
PFOS F1 2400ngL p0.01 LFC0.75		STAT4		transcription regulator						0.0476	MAP3K1,SAT1,SCG5
PFOS F1 2400ngL p0.01 LFC0.75		Ifn gamma		complex						0.0478	EDN1,PCK1
PFOS F1 2400ngL p0.01 LFC0.75		PTPRR		phosphatase						0.0478	BTG2,FOS
PFOS F1 2400ngL p0.01 LFC0.75		flutamide		chemical drug						0.0478	FOS,ODC1
PFOS F1 2400ngL p0.01 LFC0.75		spironolactone		chemical drug						0.0478	DUSP1,EDN1
PFOS F1 2400ngL p0.01 LFC0.75		AGN194204		chemical drug						0.0482	DENND5A,DUSP1,Slc25a48
PFOS F1 2400ngL p0.01 LFC0.75		HDAC3		transcription regulator						0.0487	FOS,GUCY1B1
PFOS F1 2400ngL p0.01 LFC0.75		4-nonylphenol		chemical toxicant						0.0492	FOS
PFOS F1 2400ngL p0.01 LFC0.75		5'-methylthioadenosine		chemical - endogenous mammalian						0.0492	GUCY1B1
PFOS F1 2400ngL p0.01 LFC0.75		BMX		kinase						0.0492	FOS
PFOS F1 2400ngL p0.01 LFC0.75		CAMKK2		kinase						0.0492	G6PC1
PFOS F1 2400ngL p0.01 LFC0.75		CSF3R		transmembrane receptor						0.0492	FOS
PFOS F1 2400ngL p0.01 LFC0.75		Cd2+		chemical toxicant						0.0492	FOS
PFOS F1 2400ngL p0.01 LFC0.75		Coup-Tf		group						0.0492	PCK1
PFOS F1 2400ngL p0.01 LFC0.75		FOXA		group						0.0492	PCK1
PFOS F1 2400ngL p0.01 LFC0.75		JUP		other						0.0492	SPINT1
PFOS F1 2400ngL p0.01 LFC0.75		MMP8		peptidase						0.0492	MET
PFOS F1 2400ngL p0.01 LFC0.75		NDUFA13		enzyme						0.0492	A2M
PFOS F1 2400ngL p0.01 LFC0.75		PLAGL2		transcription regulator						0.0492	NCF2
PFOS F1 2400ngL p0.01 LFC0.75		PTPRE		phosphatase						0.0492	MET
PFOS F1 2400ngL p0.01 LFC0.75		Ptprd		phosphatase						0.0492	A2M
PFOS F1 2400ngL p0.01 LFC0.75		SAT1	0.756	enzyme						0.0492	AMY2A
PFOS F1 2400ngL p0.01 LFC0.75		STOX1		other						0.0492	GADD45B
PFOS F1 2400ngL p0.01 LFC0.75		TRPV1		ion channel						0.0492	FOS
PFOS F1 2400ngL p0.01 LFC0.75		ZBTB32		transcription regulator						0.0492	FANCC
PFOS F1 2400ngL p0.01 LFC0.75		anti-benzo(a)pyrene-diol-epoxide		chemical toxicant						0.0492	GADD45B
PFOS F1 2400ngL p0.01 LFC0.75		diacylglycerol		chemical - endogenous mammalian						0.0492	ODC1
PFOS F1 2400ngL p0.01 LFC0.75		ebselen		chemical drug						0.0492	DUSP1
PFOS F1 2400ngL p0.01 LFC0.75		ethylenediaminetetraacetic acid		chemical drug						0.0492	MET
PFOS F1 2400ngL p0.01 LFC0.75		exisulind		chemical - endogenous mammalian						0.0492	SAT1
PFOS F1 2400ngL p0.01 LFC0.75		ginsenoside Rb1		chemical - endogenous non-mammalian						0.0492	FOS
PFOS F1 2400ngL p0.01 LFC0.75		metoprolol		chemical drug						0.0492	EDN1
PFOS F1 2400ngL p0.01 LFC0.75		miR-150-5p (and other miRNAs w/seed CUCCCAA)		mature microrna						0.0492	EDN1
PFOS F1 2400ngL p0.01 LFC0.75		octanoic acid		chemical - endogenous mammalian						0.0492	G6PC1
PFOS F1 2400ngL p0.01 LFC0.75		pentobarbital		chemical drug						0.0492	FOS
PFOS F1 2400ngL p0.01 LFC0.75		pyruvic acid		chemical - endogenous mammalian						0.0492	FOS
PFOS F1 2400ngL p0.01 LFC0.75		salmeterol		chemical drug						0.0492	DUSP1
PFOS F1 2400ngL p0.01 LFC0.75		xanthine		chemical - endogenous mammalian						0.0492	DUSP1
PFOS F1 2400ngL p0.01 LFC0.75		zeranol		chemical - endogenous mammalian						0.0492	SLC6A14
PFOS F1 2400ngL p0.01 LFC0.75		EIF2AK2		kinase						0.0496	FOS,LGALS3BP
PFOS F1 2400ngL p0.01 LFC0.75		PLA2G10		enzyme						0.0496	LHX2,NUP35
PFOS F1 2400ngL p0.01 LFC0.75		cyclophosphamide		chemical drug						0.0496	FOS,ODC1
PFOS F1 2400ngL p0.01 LFC0.75		valproic acid		chemical drug		1.972		0.021	1.931	0.096	CRHR1,EDN1,GADD45B,SC5D
PFOS F1 2400ngL p0.01 LFC0.75		levodopa		chemical - endogenous mammalian	Activated	2.15		0.051	2.041	0.0961	DUSP1,FOS,GADD45B,MAP3K1,SCG5
PFOS F1 2400ngL p0.01 LFC0.75		decitabine		chemical drug	Activated	2.176		0.184	1.776	0.185	CDC73,DUSP1,GADD45B,MET,SAT1
Causal Networks for My Projects->F1 PFAS->PFOS F1 2400ngL p0.01 LFC0.75
Master Regulator	Molecule Type	Expr Log Ratio	Depth	Predicted Activation State	Notes	Activation z-score	p-value of overlap	Network bias-corrected p-value	Participating regulators	Target molecules in dataset	Causal network	Target-connected regulators	Relationships Between Master Regulators(Increases/Downstream)	Relationships Between Master Regulators(Decreases/Downstream)	Relationships Between Master Regulators(Affects/Downstream)	Relationships Between Master Regulators(Increases/Upstream)	Relationships Between Master Regulators(Decreases/Upstream)	Relationships Between Master Regulators(Affects/Upstream)	Relationships Between Master Regulators(Increases/Both)	Relationships Between Master Regulators(Decreases/Both)	Relationships Between Master Regulators(Affects/Both)
LOC102724788/PRODH	enzyme		2			-0.218	1.26e-10	0.0001	Akt,CTNNB1,EGFR,ERK,GSK3B,LOC102724788/PRODH,Mek	A2M,ACTC1,BTG2,DUSP1,G6PC1,GADD45B,GDA,GGT5,GRN,INSM1,KRT17,LHX2,MAL,MET,NUTF2,ODC1,PCK1,RND2,SLC6A14,THBS2,YPEL5	21 (7)	6	ASPSCR1-TFE3,doxorubicin				EGFR
sulindac	chemical drug		2			-1.134	2.3e-10	0.0001	AHR,CHUK,CTNNB1,EGFR,GSK3B,IKBKB,IKK (complex),NFkB (complex),NFKBIA,PPARG,PTGS2,sulindac,TCF7L2	A2M,ACTC1,ATP8B1,BTG2,CCNC,CREM,CRHR1,DUSP1,ENTPD5,FANCC,G6PC1,GADD45B,GRN,INSM1,KRT17,LHX2,MAL,MET,NUTF2,ODC1,PARK7,PCK1,RND2,SAT1,SC5D,STK39,TNFRSF14,YPEL5	28 (13)	12				AHR,CYP1A2	EGFR,NFKBIA,TCF7L2
NADPH oxidase	complex		2	Activated	biased	2.449	2.78e-10	0.0002	Akt,CYBB,EGFR,EP300,ERK,ERK1/2,IKK (complex),Jnk,NADPH oxidase,NCF1,NFkB (complex),NOX4,P38 MAPK,RAC1,reactive oxygen species,SP1	BTG2,CREM,CRHR1,DUSP1,EDN1,ENTPD5,FANCC,FOS,G6PC1,GADD45B,GGT5,GRN,INSM1,KRT17,MAL,MET,NCF2,NUTF2,ODC1,RAC3,SLC6A14,THBS2,TNFRSF14,YPEL5	24 (16)	16	AGT,aldosterone,ANO1,cisplatin,CXCR3,diacylglycerol,doxorubicin,growth factor,GTP,HVCN1,leukotriene B4,linoleic acid,NCF1,Pdgfr,Rac	1-butanol,2,3-diphosphoglycerate,acetovanillone,antioxidant,azelastine,carvedilol,Dgk,DRD5,G protein beta gamma,kaempferol,LIF,PRDX2,sildenafil,SNX1		EGFR,SERPINE1,VCAM1
INPPL1	phosphatase		2			-0.688	3.11e-10	0.0001	Akt,AKT1,EGFR,ERK1/2,GSK3B,INPPL1,RAC1	A2M,BTG2,CRHR1,DUSP1,EDN1,G6PC1,GGT5,GRN,INSM1,KRT17,MET,NUTF2,ODC1,PCK1,RAC3,RND2,SLC6A14,THBS2,YPEL5	19 (7)	7	AGT	crizotinib		EGFR
ZIC2	transcription regulator		3			-1.298	4.3e-10	0.0001	CHEK1,CTNNB1,E2F4,EGFR,ESR1,EZH2,FOS,GLI1,JUP,KAT2A,MDM2,MYC,NFkB (complex),NFKBIA,PRKDC,RASSF1,SNAI1,STK11,TCF7L2,ZIC2	ACTC1,ATP8B1,CCNC,CREM,CRHR1,CTNS,EDN1,ENTPD5,FANCC,FOS,G6PC1,GADD45B,GDA,GLRX5,GUCY1B1,INSM1,ITIH3,KRT17,LHX2,LRMDA,MAL,MAP3K1,MET,NCF2,NUP35,NUTF2,PCK1,RAC3,RND2,SAT1,SC5D,SCG5,SLC9A2,SPINT1,SRPX,STK39,SULT2B1,YPEL5	38 (20)	17					TCF7L2
HTATIP2	transcription regulator		2			-0.943	4.62e-10	0.0003	Akt,EGFR,ERK1/2,HTATIP2,hyaluronic acid	A2M,BTG2,CRHR1,DUSP1,EDN1,FOS,GGT5,GRN,INSM1,KRT17,MET,NCF2,NUTF2,ODC1,PCK1,SLC6A14,THBS2,YPEL5	18 (5)	5	ASPSCR1-TFE3	levodopa			EGFR
CD81	other		2			1.091	9.38e-10	0.0003	Akt,AKT1,CD81,EGFR,ERK,ERK1/2,RAC1,SP1	A2M,BTG2,CREM,CRHR1,DUSP1,EDN1,ENTPD5,G6PC1,GGT5,GRN,INSM1,KRT17,MAL,MET,NUTF2,ODC1,PCK1,RAC3,SLC6A14,THBS2,YPEL5	21 (8)	7	STAT5B			EGFR,ICAM1,VCAM1
lapatinib	chemical drug		2			0.378	1.17e-09	0.0003	Akt,EGFR,ERBB2,ERBB4,ERK,ERK1/2,ESR1,FOXO3,lapatinib,Mek,STAT5A	A2M,BTG2,CCNC,CRHR1,CTNS,FOS,GADD45B,GDA,GRN,GUCY1B1,INSM1,KRT17,LGALS3BP,MAL,MAP3K1,MET,NCF2,NUP35,NUTF2,ODC1,PCK1,SCG5,SLC6A14,SLC9A2,SPINT1,THBS2,TNFRSF14,YPEL5	28 (11)	11					AREG,EGFR,EREG,ESR1,NPPB
W7	chemical reagent		2			-1.347	1.19e-09	0.0004	Akt,CREB1,cyclic AMP,EGFR,ERK,ERK1/2,JUN,MAP2K1,MAPK1,NFKBIA,RAC1,RAF1,SRC,SRF,TAC1,W7	ACTC1,ATP8B1,CALN1,CCNC,CLDN15,CRHR1,DUSP1,FOS,G6PC1,GADD45B,GDA,GGT5,GRN,INSM1,LGALS3BP,MAL,MET,NUTF2,ODC1,PARK7,PRSS57,RAC3,SAT1,SLC6A14,SULT2B1,THBS2,YPEL5	27 (16)	16					BIRC3,CREB1,DUSP4,EGFR,NFKBIA,NPPA,NPPB,SMPD1,SRF,VCAM1
amphetamine	chemical drug		2			1.043	1.43e-09	0.0001	Akt,AKT1,amphetamine,CREB1,dopamine,ERK1/2,FOS,MAPK1	A2M,ATP8B1,CALN1,CREM,CRHR1,DUSP1,EDN1,FOS,G6PC1,GADD45B,GDA,GGT5,KRT17,LGALS3BP,MET,ODC1,PCK1,RAC3,SAT1,SLC6A14,SULT2B1,THBS2,TNFRSF14	23 (8)	8				CAMK2A,CREB1	ICAM1,L-triiodothyronine
CAMK2A	kinase		2			1.569	1.55e-09	0.0002	Akt,CAMK2A,CREB1,CTNNB1,EGFR,ERK,NFkB (complex),RARA	A2M,ACTC1,BTG2,CALN1,CRHR1,EDN1,FOS,G6PC1,GADD45B,GDA,GGT5,GRN,INSM1,KRT17,LGALS3BP,LHX2,MAL,MET,NUTF2,ODC1,RAC3,SAT1,SLC6A14,SULT2B1,THBS2,YPEL5	26 (8)	8	8-bromo-cAMP,amphetamine,Gαi/o,kainic acid	levodopa,phencyclidine		1,4,5-IP3,BCL10,CREB1,DLG1,EGFR
ARHGEF1	other		2			-0.447	1.79e-09	0.0003	Akt,ARHGEF1,JUN,MAPK14,MAPK8,NFkB (complex),RAC1,SRF	A2M,ACTC1,BTG2,CLDN15,CREM,CRHR1,DUSP1,EDN1,FOS,G6PC1,GADD45B,GGT5,KRT17,MET,ODC1,PCK1,PRSS57,RAC3,SLC6A14,THBS2	20 (8)	8	AGT	SU6656		SRF
FUT6	enzyme		2			-0.258	2.68e-09	0.0003	Akt,EGFR,FUT6	A2M,BTG2,DUSP1,FOS,GGT5,GRN,INSM1,KRT17,MET,NUTF2,ODC1,PCK1,SLC6A14,THBS2,YPEL5	15 (3)	2					EGFR
SOCS4	other		2			-0.258	2.68e-09	0.0003	Akt,EGFR,SOCS4	A2M,BTG2,DUSP1,FOS,GGT5,GRN,INSM1,KRT17,MET,NUTF2,ODC1,PCK1,SLC6A14,THBS2,YPEL5	15 (3)	2					EGFR
PTP4A2	phosphatase		3			1.543	3.63e-09	0.0001	Akt,CDKN1A,CHUK,CREB1,EDN1,EGFR,ERBB2,ERK,ERK1/2,ESR1,EZH2,EZR,FGF10,FOS,FOXO1,GATA1,GSK3B,IKK (complex),MDM2,MYC,MYCN,NFE2L2,NFkB (complex),NFKBIA,Notch,NR4A1,P38 MAPK,PDX1,PTEN,PTP4A2,RAC1,RB1,RPTOR,SP1,SRC,SREBF1,SRF,STAT6,STK11,TP73,Vegf	A2M,ATP8B1,BTG2,CALN1,CCNC,CLDN15,CPA1,CRHR1,CTNS,DUSP1,EDN1,ENTPD5,FANCC,G6PC3,GGT5,GLRX5,GRN,GUCY1B1,INSM1,ITIH3,LRMDA,MAL,MET,NUP35,NUTF2,ODC1,PARK7,PCK1,PRSS57,RAC3,RND2,SAT1,SC5D,SCG5,SLC6A14,SLC9A2,SPINT1,STK39,SULT2B1,THBS2,TNFRSF14,YPEL5	42 (41)	39	ESR1,NFKBIA,RELA			BCAR1
drotrecogin alfa	biologic drug		3			-1.225	3.93e-09	0.0005	Akt,AKT1,CTNNB1,drotrecogin alfa,EGFR,ERK1/2,F8,IgG,INSR,MET,SERPINE1,SHC1,SMAD3,Tgf beta	A2M,ACTC1,BTG2,CRHR1,DUSP1,FOS,G6PC1,GDA,GGT5,GRN,INSM1,KRT17,LHX2,MAL,MET,NUTF2,ODC1,PCK1,RND2,SC5D,SLC6A14,SPINT1,THBS2,YPEL5	24 (14)	12					NPPA,NPPB,SERPINE1
CBLC	enzyme		2	Inhibited		-2.065	4.63e-09	0.0006	Akt,CBLC,EGFR,EIF2AK3,ERK,ERK1/2,NOX4,RET,SRC	ACTC1,ATP8B1,CPA1,CRHR1,DUSP1,EDN1,GGT5,GRN,INSM1,KRT17,MAL,MET,NCF2,NUTF2,ODC1,PCK1,SLC6A14,THBS2,YPEL5	19 (9)	8		ESR1
WZ-4002	chemical drug		2			-0.243	4.7e-09	0.0009	Akt,EGFR,ERK1/2,MET,WZ-4002	A2M,BTG2,CRHR1,DUSP1,EDN1,GGT5,GRN,INSM1,KRT17,MAL,MET,NUTF2,ODC1,PCK1,SLC6A14,THBS2,YPEL5	17 (5)	4					CD274,EGFR
Cyclin A/Cdk2	complex		3			0.973	4.72e-09	0.0001	Akt,AR,CCNA2,CDC25A,CDK2,CDKN1A,CDKN1B,CREB1,CTNNB1,cyclic AMP,Cyclin A,Cyclin A/Cdk2,E2f,E2F4,EGFR,EIF2AK2,EIF2AK3,ESR1,ESR2,estrogen receptor,FOS,ID2,ID3,MAPK1,MDM2,MYC,NR3C1,NR4A1,PARP1,POLR2A,PTEN,PTHLH,RAD9A,RAF1,RB1,SMARCA4,SOX2,SOX9,SRC,STAT5A,TCF3,WT1	ACTC1,ATP8B1,CALN1,CDC73,CPA1,CTNS,DUSP1,EDN1,FANCC,FBXL14,FOS,G6PC3,GADD45B,GGT5,GLRX5,GUCY1B1,INSM1,LGALS3BP,LHX2,LRMDA,MAL,MAP3K1,MET,NCF2,NUP35,NUTF2,PARK7,RAC3,RND2,SAT1,SLC6A14,SLC9A2,SPINT1,SRPX,STK39,SULT2B1,TNFRSF14,YPEL5	38 (42)	33
ACTB	other		3			-1.808	5.68e-09	0.0003	ACTB,Akt,AKT1,AR,CTNNB1,EGFR,ERK,ERK1/2,ESR1,FOS,HMOX1,MAPK1,NFkB (complex),Pld,PLD1,PLD2,RAC1,RB1,SMARCA4,SRC,SRF,TP53	A2M,ACTC1,ATP8B1,CCNC,CLDN15,CREM,CRHR1,CTNS,DBT,FBXL14,FOS,GADD45B,GDA,GGT5,GRN,GUCY1B1,INSM1,KRT17,LHX2,MAL,MAP3K1,NUP35,NUTF2,PARK7,PRSS57,RAC3,SAT1,SCG5,SLC6A14,SLC9A2,SMYD1,SPINT1,SRPX,SULT2B1,THBS2,TNFRSF14,YPEL5	37 (22)	18	AGT,glutamine,lactacystin,MRTFA,PLX5622	EGFR,L-triiodothyronine
GNRH2	other		2			-0.816	6.33e-09	0.0001	Akt,ERK,ESR1,FOS,GNRH2,JUN,PGR	A2M,BTG2,CCNC,CTNS,DUSP1,EDN1,FOS,G6PC1,GADD45B,GGT5,GUCY1B1,LGALS3BP,MAL,MAP3K1,MET,NCF2,NUP35,ODC1,PCK1,SLC6A14,SLC9A2,SPINT1,SULT2B1,THBS2	24 (7)	7	CREB1,EGFR			ESR1
PTPN12	phosphatase		2			-0.756	6.57e-09	0.0002	CTNNB1,EGFR,ERBB2,ERK1/2,IKBKB,INSR,KRAS,LCK,MAPK1,MET,NFkB (complex),NFKBIA,PTPN12,RAC1,RELA,SHC1,SRC	ACTC1,ATP8B1,CCNC,CREM,CRHR1,DUSP1,EDN1,G6PC1,GADD45B,GDA,GGT5,GRN,INSM1,LGALS3BP,LHX2,MAL,MET,NCF2,NUTF2,ODC1,PARK7,PCK1,RAC3,SAT1,SC5D,SCG5,SLC6A14,YPEL5	28 (17)	16	ADP,STK11	RAS			BCAR1,CDH2,EGFR,GHR,NFKBIA,RELA,SHC1,VAV2
POSTN	other		2			0.728	7.46e-09	0.0012	Akt,EGFR,ERK,LRP6,POSTN	A2M,BTG2,DUSP1,EDN1,G6PC1,GGT5,GRN,INSM1,KRT17,MAL,MET,NUTF2,ODC1,PCK1,SLC6A14,THBS2,YPEL5	17 (5)	4	AGT,ESR2,FGF1,GDF2	mifepristone,PPARGC1A,valsartan		PDGFA	DLK1,PTN
VAV2	transcription regulator		2			1.043	8.45e-09	0.0011	Akt,EGFR,ERK,ERK1/2,Jnk,MAPK1,Mek,PI3K (complex),RAC1,SRF,STAT3,VAV2	ACTC1,BTG2,CCNC,CLDN15,CRHR1,DUSP1,EDN1,FOS,GDA,GGT5,GRN,INSM1,LGALS3BP,MAL,MET,NUTF2,ODC1,PCK1,PRSS57,RAC3,SLC6A14,THBS2,YPEL5	23 (12)	12	PDGF (family),TLR9	PTPN12		FGF7,GTP,Rac,RELA,RHOG,SRF	ACE,aldosterone,AREG
DYNLL1	other		2	Inhibited		-2.449	8.54e-09	0.0006	DYNLL1,ERK,ESR1,Jnk,NFkB (complex),NFKBIA,NOS2	A2M,ACTC1,BTG2,CREM,CRHR1,CTNS,DUSP1,FOS,G6PC1,GADD45B,GRN,GUCY1B1,KRT17,LGALS3BP,MAL,MAP3K1,MET,NCF2,NUP35,ODC1,PARK7,SAT1,SLC9A2,SPINT1	24 (7)	7	4-hydroxytamoxifen,LOC105372576			ESR1	NFKBIA
SCD5	enzyme		2			-0.5	8.63e-09	0.0009	Akt,EGFR,ERK,SCD5	A2M,BTG2,DUSP1,EDN1,GGT5,GRN,INSM1,KRT17,MAL,MET,NUTF2,ODC1,PCK1,SLC6A14,THBS2,YPEL5	16 (4)	3					EGFR
TAPI-1	chemical - protease inhibitor		2			-1.213	8.86e-09	0.0012	Akt,EGFR,ERK1/2,Notch,TAPI-1	A2M,BTG2,CRHR1,DUSP1,EDN1,GADD45B,GGT5,GRN,GUCY1B1,INSM1,KRT17,NUTF2,ODC1,PCK1,SLC6A14,THBS2,YPEL5	17 (5)	4					EGFR,Notch,VCAM1
S100A7	other		2		biased	1.147	9.24e-09	0.0018	Akt,Ap1,EGFR,ERK,NFkB (complex),S100A7	A2M,BTG2,CREM,CRHR1,DUSP1,EDN1,GADD45B,GGT5,GRN,INSM1,KRT17,MAL,MET,NUTF2,ODC1,PCK1,SLC6A14,THBS2,YPEL5	19 (6)	5	ESR2			EGFR
ramiprilat	chemical - endogenous mammalian		3			1.4	1.01e-08	0.0001	ACE,AGT,AKT1,AVP,BDKRB2,CNR1,cyclic AMP,EGFR,ERK,Jnk,NCF1,Pkc(s),PLC,ramiprilat,SRC,SRF,STAT3	A2M,AMY2A,ATP8B1,CCNC,CLDN15,CPA1,CPA2,CRHR1,EDN1,FOS,GADD45B,GRN,INSM1,MAL,MET,NCF2,NUTF2,ODC1,PRSS57,SLC25A26,SPINT1,STK39,THBS2,TNFRSF14,YPEL5	25 (17)	15				BDKRB2	ACE
SFTPD	other		2		biased	-1.147	1.04e-08	0.0014	Akt,EGFR,ERK,NFkB (complex),SFTPD	A2M,BTG2,CREM,CRHR1,DUSP1,EDN1,GADD45B,GGT5,GRN,INSM1,KRT17,MAL,MET,NUTF2,ODC1,PCK1,SLC6A14,THBS2,YPEL5	19 (5)	4	FGF7	miR-146a-5p (and other miRNAs w/seed GAGAACU)			EGFR,Mmp,phosphatidylcholine
Li+	chemical reagent		1			0	1.08e-08	0.0001	Li+	EDN1,FOS,G6PC1,PCK1	4 (1)	1
FCHSD2	other		2			-0.5	1.2e-08	0.001	Akt,EGFR,ERK1/2,FCHSD2	A2M,BTG2,CRHR1,DUSP1,EDN1,GGT5,GRN,INSM1,KRT17,MET,NUTF2,ODC1,PCK1,SLC6A14,THBS2,YPEL5	16 (4)	3					EGFR
benzo(a)pyrene-3,6-quinone	chemical toxicant		2			0.5	1.2e-08	0.001	Akt,benzo(a)pyrene-3,6-quinone,EGFR,ERK1/2	A2M,BTG2,CRHR1,DUSP1,EDN1,GGT5,GRN,INSM1,KRT17,MET,NUTF2,ODC1,PCK1,SLC6A14,THBS2,YPEL5	16 (4)	3				EGFR
matuzumab	biologic drug		2			-0.5	1.2e-08	0.001	Akt,EGFR,ERK1/2,matuzumab	A2M,BTG2,CRHR1,DUSP1,EDN1,GGT5,GRN,INSM1,KRT17,MET,NUTF2,ODC1,PCK1,SLC6A14,THBS2,YPEL5	16 (4)	3					EGFR
fructose-1,6-diphosphate	chemical - endogenous mammalian		2			0.775	1.21e-08	0.0007	EGFR,fructose-1,6-diphosphate,NOS2,P38 MAPK	ACTC1,CRHR1,DUSP1,EDN1,FOS,G6PC1,GRN,INSM1,KRT17,LGALS3BP,MET,NUTF2,ODC1,PCK1,YPEL5	15 (4)	3				EGFR
NCX-4040	chemical drug		2			1	1.23e-08	0.0002	NCX-4040,NFKBIA,TCF7L2	A2M,ATP8B1,BTG2,CCNC,EDN1,ENTPD5,G6PC1,GADD45B,GRN,MAL,MET,PARK7,PCK1,SAT1,SC5D,STK39	16 (3)	2				NFKBIA	CYP1A2,TCF7L2
PACSIN2	transporter		2			-0.5	1.23e-08	0.001	Akt,EGFR,ERK1/2,PACSIN2	A2M,BTG2,CRHR1,DUSP1,EDN1,GGT5,GRN,INSM1,KRT17,MET,NUTF2,ODC1,PCK1,SLC6A14,THBS2,YPEL5	16 (4)	3	ASPSCR1-TFE3,PPARGC1A				EGFR
AGRP	other		3			-0.243	1.24e-08	0.0003	ADCY,AGRP,Akt,EGFR,Gαi/o,HMOX1,Jnk,MC3R,MC4R,P38 MAPK,Pka,Pkc(s),SRC	A2M,ATP8B1,BTG2,CREM,DUSP1,FOS,GADD45B,GGT5,GRN,INSM1,KRT17,MET,NUTF2,ODC1,SLC6A14,THBS2,YPEL5	17 (13)	10	estradiol benzoate,GHSR	VGF		Gαi/o	UCP1
aurintricarboxylic acid	chemical drug		2			0	1.25e-08	0.0004	Akt,aurintricarboxylic acid,BCL2,ERK,ERK1/2,IRS1,IRS2,MAPK1,MET,RAF1,SHC1,STAT1,STAT5A,STAT5B	A2M,ACTC1,BTG2,CCNC,CREM,CRHR1,DUSP1,G6PC1,GADD45B,GDA,GGT5,GRN,KRT17,LGALS3BP,MAL,MET,ODC1,PCK1,SLC6A14,THBS2,TNFRSF14,YPEL5	22 (14)	13				IRS2,SHC1,STAT5B	CAPN1,PTN
RASA2	other		2			-1.604	1.25e-08	0.0001	CREB1,Mapk,RAS,RASA2	BTG2,CALN1,CREM,DUSP1,EDN1,FOS,GADD45B,GDA,MET,ODC1,PCK1,RAC3,SAT1,SULT2B1	14 (4)	3	ERG				CREB1,RAS
zibotentan	chemical drug		2			-0.5	1.32e-08	0.001	Akt,EGFR,ERK1/2,zibotentan	A2M,BTG2,CRHR1,DUSP1,EDN1,GGT5,GRN,INSM1,KRT17,MET,NUTF2,ODC1,PCK1,SLC6A14,THBS2,YPEL5	16 (4)	3					EGFR
CDH13	other		2			0	1.42e-08	0.0006	Akt,CDH13,EGFR,GSK3B,IGF1R	A2M,BTG2,DUSP1,EDN1,GGT5,GRN,INSM1,KRT17,MET,NUTF2,ODC1,PCK1,RND2,SLC6A14,THBS2,YPEL5	16 (5)	4	AGT,CREB1,diethylstilbestrol,ESR2,NFKBIA				EGFR
E2F2	transcription regulator		3			0.316	1.46e-08	0.0001	Akt,AR,CDK2,CREB1,CTNNB1,E2F2,EGFR,ERK,ERK1/2,ESR1,EZH2,FOS,GATA1,GSK3B,IKK (complex),MDM2,MYC,MYCN,NFkB (complex),Notch,P38 MAPK,RAC1,RB1,SMARCA4,SOX2,SRC,SREBF1,SRF,STAT6,STK11,TP73,TWIST1,Vegf,WT1	A2M,ACTC1,ATP8B1,BTG2,CALN1,CDC73,CLDN15,CRHR1,CTNS,DUSP1,EDN1,FANCC,FBXL14,GADD45B,GGT5,GLRX5,GUCY1B1,INSM1,ITIH3,LHX2,LRMDA,MAL,MET,NUP35,NUTF2,ODC1,PARK7,PCK1,PRSS57,RAC3,RND2,SC5D,SCG5,SLC6A14,SLC9A2,SPINT1,SRPX,STK39,SULT2B1,THBS2	40 (34)	32	AGT,doxorubicin,EGFR	ID3,imipramine blue,TAF4		miR-23a-3p (and other miRNAs w/seed UCACAUU)
c-Src	group		2			1	1.48e-08	0.0011	Akt,c-Src,EGFR,ERBB2,HNF4A,IGF1R,MDM2,MET,NFkB (complex),STAT3	BTG2,CCNC,CREM,CRHR1,DUSP1,EDN1,G6PC1,G6PC3,GADD45B,GRN,INSM1,ITIH3,KRT17,LRMDA,MAL,MET,NCF2,NUTF2,ODC1,PCK1,SCG5,SLC6A14,SULT2B1,THBS2,YPEL5	25 (10)	9	HSP90AA1,poly rI:rC-RNA HMW,TLR9	3',4',7-trihydroxyisoflavone		BCAR1,CHKA
[truncated: 1,803 more rows]

## Sheet: F2 PFOA (ultra-low)
© 2000-2022 QIAGEN. All rights reserved.
[truncated: 1,706 more rows]

## Sheet: F2 PFOA (very low)
© 2000-2022 QIAGEN. All rights reserved.
[truncated: 1,766 more rows]

[truncated: 2 more sheets: F2 PFOA (low), F2 PFOS (ultra-low)]
